# Supplementary material for: RNA-sequencing (transcriptomic) data collected in liver and lung of male and female B6C3F1 mice exposed to various dose levels of 4-methylimidazole for 2, 5, or 28 days
Source: Data Brief. 2021 Sep 23;38:107420. doi: 10.1016/j.dib.2021.107420 (PMC8502903; doi:10.1016/j.dib.2021.107420)
Supplement: Supplementary file 2 [file mmc2.xlsx]

## Sheet: Day2, LIVER, Male
Dose Dependent response ->	Entrez Gene ID	Log2FC Treatment	lfcSE Treatment (standard error on log2 fold change)	P.value Treatment	FDR Treatment	Dose Contrasts ->	Log2FC 50mg_kg	lfcSE 50mg_kg	P value 50mg_kg	FDR 50mg_kg	Log2FC 100mg_kg	lfcSE 100mg_kg	P value 100mg_kg	FDR 100mg_kg	Log2FC 200mg_kg	lfcSE 200mg_kg	P value 200mg_kg	FDR 200mg_kg	Log2FC 300mg_kg	lfcSE 300mg_kg	P value 300mg_kg	FDR 300mg_kg
Arnt	11863	-0.222307	0.0649473	0.000619622	0.0439816	Arnt	-0.248909	0.0793704	0.00171246	0.124375	-0.221332	0.079465	0.00534821	0.0711154	-0.142718	0.080242	0.0753061	1	-0.264368	0.0788165	0.000795902	0.010183
Prdm2	110593	-0.323705	0.0957746	0.000725231	0.0462185	Prdm2	-0.414049	0.120672	0.000600945	0.0924161	-0.300473	0.120816	0.0128813	0.12144	-0.217528	0.121248	0.0728014	1	-0.311821	0.120484	0.00965136	0.0549301
Cux2	13048	1.33176	0.223855	2.69433e-09	1.98488e-06	Cux2	0.0596991	0.249932	0.811213	0.944536	0.076724	0.249924	0.758852	0.914328	-0.0390772	0.249894	0.875738	1	-0.0189665	0.249993	0.939524	0.969121
Crebbp	12914	-0.369033	0.0961869	0.000124739	0.0230716	Crebbp	-0.419263	0.103921	5.47359e-05	0.0423815	-0.322674	0.104344	0.00198531	0.0393306	-0.205372	0.106011	0.0527117	1	-0.505066	0.102709	8.76743e-07	8.64029e-05
Zfp652	268469	-0.444665	0.112258	7.461e-05	0.0164474	Zfp652	-0.421586	0.116522	0.0002968	0.0669689	-0.444587	0.116497	0.000135464	0.00803615	-0.218087	0.119294	0.0675276	1	-0.630382	0.11441	3.59112e-08	1.0158e-05
E2f8	108961	-0.96975	0.210373	4.03326e-06	0.00226381	E2f8	-0.918042	0.247702	0.000210362	0.0613409	-0.901546	0.247711	0.000273158	0.0116033	-0.573391	0.247871	0.0207082	1	-0.953943	0.247636	0.000117062	0.00275939
Zfp758	224598	-0.366783	0.108144	0.000694792	0.0457515	Zfp758	-0.235568	0.114776	0.0401289	0.374757	-0.460901	0.112701	4.32105e-05	0.00354386	-0.20501	0.118362	0.0832634	1	-0.517306	0.109666	2.3921e-06	0.000183778
Zfp595	218314	-0.379629	0.0984343	0.000114939	0.0225798	Zfp595	-0.259775	0.116415	0.0256508	0.313818	-0.328694	0.115813	0.00453776	0.0646629	-0.254764	0.119793	0.0334447	1	-0.549344	0.111081	7.59772e-07	7.75092e-05
Scp2	20280	-0.368588	0.108295	0.000665156	0.0455825	Scp2	-0.36486	0.126549	0.00393729	0.163279	-0.474642	0.126548	0.000176349	0.00927451	-0.11261	0.126561	0.373592	1	-0.300448	0.126545	0.0175854	0.0830116
Ftl1	14325	0.341489	0.0923317	0.000216872	0.0287279	Ftl1	0.407587	0.107336	0.00014628	0.0546448	0.359453	0.107335	0.000811348	0.0234372	0.191349	0.10734	0.0746443	1	0.417267	0.107322	0.000101084	0.00248144
Cyp2a5	13087	0.45326	0.134262	0.000735659	0.0462185	Cyp2a5	0.595811	0.154236	0.000112015	0.0529565	0.658619	0.154239	1.95381e-05	0.00208312	0.144489	0.154231	0.348844	1	0.459974	0.154224	0.00285893	0.0243547
Acsl1	14081	-0.418321	0.11761	0.00037532	0.0359666	Acsl1	-0.347856	0.143133	0.0150862	0.264155	-0.419085	0.143132	0.00341187	0.0549648	-0.250915	0.143144	0.0796226	1	-0.501966	0.143123	0.000452773	0.0068223
Cyp3a25	56388	0.35137	0.102847	0.000634453	0.0439816	Cyp3a25	0.404612	0.128442	0.00163185	0.124375	0.365611	0.128441	0.00441979	0.0639086	0.29832	0.128457	0.0202151	1	0.321546	0.128415	0.0122812	0.0644094
Cfh	12628	-0.431337	0.111988	0.000117336	0.0226727	Cfh	-0.378012	0.119945	0.00162408	0.124375	-0.543978	0.119934	5.74321e-06	0.00097618	-0.221069	0.119986	0.0654077	1	-0.553463	0.119913	3.92081e-06	0.000268123
Ugt2b36	231396	0.202781	0.0579733	0.000469038	0.0402424	Ugt2b36	0.249593	0.0744474	0.00080056	0.0946579	0.194623	0.0744429	0.00893875	0.098343	0.13889	0.0744757	0.0621946	1	0.240885	0.0744056	0.00120599	0.0137327
Gstm1	14862	0.468585	0.135035	0.000520236	0.0418216	Gstm1	0.727391	0.144961	5.22585e-07	0.00259411	0.704399	0.144961	1.1785e-06	0.000314125	0.0685277	0.144931	0.636334	1	0.547284	0.144923	0.000159117	0.00334522
Fmo3	14262	1.79419	0.223403	9.65591e-16	1.03467e-12	Fmo3	0.0490116	0.252905	0.846337	0.956897	0.0408529	0.252905	0.871673	0.958	-0.0420855	0.252905	0.867835	1	0.010525	0.252906	0.966805	0.984121
Qsox1	104009	-0.303472	0.0888671	0.000638064	0.0439816	Qsox1	-0.505583	0.0916361	3.44272e-08	0.000341793	-0.41798	0.0916573	5.10942e-06	0.000894377	-0.0631346	0.0918096	0.491662	1	-0.215248	0.0916336	0.0188235	0.0862959
Cyp2a4	13086	2.68941	0.187214	8.52749e-47	5.02567e-43	Cyp2a4	0.815765	0.229788	0.00038511	0.0728345	0.814908	0.229811	0.000391133	0.0144707	0.748482	0.230036	0.00113889	0.583391	0.825434	0.229507	0.000322472	0.00543832
Selenbp2	20342	-0.702014	0.209332	0.000797675	0.0478136	Selenbp2	-0.644818	0.24323	0.00802401	0.224229	-0.546551	0.243231	0.0246372	0.174801	0.200849	0.243241	0.408962	1	0.0841462	0.243233	0.729381	0.847857
Amfr	23802	-0.178622	0.0411084	1.39182e-05	0.0058137	Amfr	-0.120212	0.0471632	0.010808	0.238592	-0.259732	0.0471113	3.52464e-08	2.2965e-05	-0.198293	0.0472687	2.72857e-05	0.148871	-0.130478	0.047032	0.00553296	0.0383464
Ftcd	14317	0.246893	0.0726797	0.000681273	0.0457515	Ftcd	0.15895	0.0861927	0.0651645	0.429065	0.27995	0.0862283	0.00116786	0.0285944	0.195648	0.0862778	0.0233505	1	0.363377	0.0861702	2.47613e-05	0.000949072
Gpt	76282	0.328878	0.0782455	2.63224e-05	0.00912535	Gpt	0.346949	0.0977995	0.000388823	0.0728345	0.401547	0.0978228	4.04599e-05	0.00339627	0.19212	0.09784	0.049575	1	0.35554	0.0977225	0.000274481	0.00485945
Gls2	216456	0.278345	0.0819287	0.00068027	0.0457515	Gls2	0.297112	0.105392	0.0048158	0.182486	0.282228	0.105395	0.00741042	0.0873462	0.225125	0.105456	0.032779	1	0.269697	0.105312	0.0104392	0.0578921
F9	14071	-0.280339	0.0742439	0.000159417	0.0252682	F9	-0.19403	0.0615861	0.00162964	0.124375	-0.366044	0.0615163	2.67565e-09	5.23001e-06	-0.184739	0.0617499	0.00277402	0.702346	-0.375071	0.0613821	9.93605e-10	7.72901e-07
Chp1	56398	-0.178496	0.0520452	0.000604419	0.0439816	Chp1	-0.138052	0.0618507	0.0256135	0.313818	-0.2233	0.0618212	0.000303814	0.0125612	-0.153916	0.0619972	0.0130417	0.974282	-0.192813	0.0616956	0.00177662	0.0176424
Prodh	19125	0.332717	0.0972475	0.000623138	0.0439816	Prodh	0.235496	0.122648	0.0548467	0.408491	0.379732	0.12269	0.00196773	0.0392164	0.305205	0.122743	0.0128993	0.974282	0.383617	0.122614	0.00175608	0.0174989
Gm4788	214403	-0.249869	0.0730689	0.000627057	0.0439816	Gm4788	-0.180384	0.0576635	0.00175865	0.124375	-0.347926	0.0575849	1.52254e-09	3.57128e-06	-0.105864	0.0578996	0.0674892	1	-0.340579	0.057436	3.03464e-09	1.57371e-06
Tm9sf3	107358	-0.207398	0.0600657	0.000554703	0.0424564	Tm9sf3	-0.124141	0.0590138	0.035414	0.360236	-0.313153	0.0589177	1.06607e-07	5.00115e-05	-0.113254	0.0592179	0.0558129	1	-0.260136	0.0587808	9.62065e-06	0.000505196
Sppl2a	66552	-0.27285	0.0734933	0.000205154	0.0284488	Sppl2a	-0.158519	0.073167	0.0302698	0.336213	-0.397866	0.0730705	5.18144e-08	2.98852e-05	-0.197011	0.0732989	0.00719293	0.856189	-0.310067	0.0729784	2.1497e-05	0.00088067
Cyp2c69	100043108	1.38617	0.218075	2.06561e-10	1.62316e-07	Cyp2c69	0.0336025	0.248883	0.892602	0.969451	-0.294768	0.248857	0.23622	0.56481	0.19881	0.248932	0.424493	1	0.0779947	0.248861	0.753971	0.861498
Tm9sf2	68059	-0.203274	0.0602747	0.000745017	0.0462185	Tm9sf2	-0.0983432	0.0577364	0.0885094	0.476874	-0.256534	0.0576385	8.55763e-06	0.00129291	-0.166754	0.0579169	0.00398687	0.742964	-0.28665	0.0574197	5.96996e-07	6.75474e-05
Serpina4-ps1	321018	-0.786615	0.223356	0.000428623	0.0391642	Serpina4-ps1	-0.685547	0.249963	0.00609555	0.206034	-0.287824	0.249961	0.249536	0.574866	-0.36197	0.24996	0.147586	1	-0.0483446	0.249961	0.846639	0.916991
C6	12274	-0.57638	0.14129	4.51498e-05	0.0114187	C6	-0.552591	0.161768	0.000635621	0.0924161	-0.545937	0.161771	0.000738827	0.0223046	-0.0459	0.161864	0.776739	1	-0.20576	0.161772	0.203404	0.402923
Itgb1	16412	-0.194017	0.0546971	0.000389466	0.0366898	Itgb1	-0.14065	0.0526363	0.00753755	0.220097	-0.268257	0.0525466	3.30573e-07	0.000114028	-0.0945236	0.0529682	0.0743365	1	-0.263649	0.0523095	4.65099e-07	5.62002e-05
A1cf	69865	-0.462863	0.126786	0.000261486	0.0301443	A1cf	-0.312564	0.117101	0.00760337	0.22072	-0.500367	0.117041	1.9102e-05	0.00205531	-0.278486	0.11724	0.0175321	1	-0.746274	0.116878	1.71332e-10	1.93854e-07
Plcxd2	433022	-0.830675	0.178657	3.32654e-06	0.0019605	Plcxd2	-0.739811	0.200378	0.000222429	0.0613409	-0.955409	0.20036	1.85641e-06	0.000418275	-0.469556	0.200445	0.0191517	1	-0.942636	0.200336	2.53515e-06	0.000192579
Gclm	14630	-0.266433	0.0600785	9.21783e-06	0.00452711	Gclm	-0.135027	0.0683662	0.0482614	0.396548	-0.384236	0.0681846	1.74821e-08	1.36687e-05	-0.221225	0.0685548	0.00125105	0.59566	-0.309175	0.0680128	5.47165e-06	0.000332196
Sds	231691	0.656601	0.17848	0.000234286	0.0290894	Sds	0.450596	0.215358	0.0364102	0.36332	0.606712	0.215379	0.00484811	0.0675195	0.79173	0.215443	0.000237954	0.380253	0.481775	0.215331	0.025262	0.104386
Amdhd1	71761	0.371643	0.0988053	0.00016899	0.0259511	Amdhd1	0.249886	0.10996	0.0230553	0.30479	0.329417	0.110019	0.00275184	0.0481439	0.401103	0.110245	0.000274453	0.383582	0.474607	0.109917	1.57543e-05	0.000697785
Cyp2b13	13089	3.26347	0.217723	8.6532e-51	1.01995e-46	Cyp2b13	0.230997	0.249057	0.353675	0.742502	0.217889	0.24906	0.381659	0.698462	0.210611	0.249142	0.397917	1	0.242615	0.24898	0.32984	0.542556
Cyp3a44	337924	1.74662	0.196715	6.74971e-19	1.32598e-15	Cyp3a44	0.527727	0.238294	0.0267872	0.318115	0.421858	0.238221	0.0765831	0.3224	0.252335	0.238307	0.28966	1	0.313581	0.237895	0.187454	0.38338
Hsd3b5	15496	-0.736669	0.219698	0.000799124	0.0478136	Hsd3b5	-0.344758	0.252425	0.172007	0.581141	-0.40554	0.252425	0.108148	0.389664	-0.0406042	0.252428	0.872208	1	0.0923099	0.252426	0.714595	0.83762
Gstt3	103140	0.588292	0.161098	0.000260448	0.0301443	Gstt3	0.638929	0.197586	0.00122206	0.110296	0.545802	0.197563	0.00573295	0.073967	0.207048	0.197539	0.294577	1	0.464033	0.197446	0.0187645	0.0861466
Psmb4	19172	0.244495	0.070617	0.000535638	0.0418216	Psmb4	0.252308	0.0871264	0.003781	0.163174	0.217674	0.087117	0.012467	0.119742	0.143495	0.0872853	0.100181	1	0.366432	0.0869792	2.52144e-05	0.000959691
March8	71779	-0.227722	0.055248	3.75892e-05	0.0110766	March8	-0.203572	0.0665246	0.00221259	0.135804	-0.279687	0.0664733	2.582e-05	0.00254468	-0.165504	0.0668816	0.0133392	0.974282	-0.245046	0.0662248	0.000215412	0.004131
Ptbp3	230257	-0.443245	0.128823	0.000580175	0.0436234	Ptbp3	-0.300256	0.130919	0.0218224	0.302128	-0.48612	0.130837	0.000202832	0.0096311	-0.228491	0.131139	0.0814457	1	-0.757927	0.130601	6.49893e-09	2.60922e-06
Elovl3	12686	-0.899233	0.222969	5.50699e-05	0.0129822	Elovl3	-0.6368	0.252793	0.011767	0.24778	-0.523635	0.252793	0.0383215	0.223266	0.255069	0.252789	0.312964	1	-0.240131	0.252793	0.342157	0.553915
Slc12a7	20499	0.340889	0.0951648	0.000340856	0.0349995	Slc12a7	0.249073	0.105994	0.0187796	0.280149	0.607817	0.106304	1.07977e-08	1.26636e-05	0.231059	0.106206	0.0295873	1	0.305875	0.105832	0.00385003	0.0298179
Hamp2	66438	1.03751	0.204379	3.84678e-07	0.0002519	Hamp2	0.37332	0.239238	0.118652	0.521738	0.582518	0.239295	0.0149202	0.132463	0.180801	0.23926	0.449849	1	0.586485	0.239218	0.0142192	0.0711735
Arhgap29	214137	-0.426551	0.122298	0.000486993	0.040636	Arhgap29	-0.348518	0.146352	0.0172486	0.276469	-0.489043	0.146297	0.000829328	0.0236077	-0.291484	0.146547	0.0466995	1	-0.554891	0.146138	0.000146436	0.00320871
Smek1	#N/A	-0.289621	0.0844021	0.000600368	0.0439816	Smek1	-0.288604	0.0963766	0.00274853	0.144939	-0.337315	0.0963544	0.000463912	0.0163194	-0.192603	0.0967631	0.0465405	1	-0.322889	0.0961114	0.000780737	0.0100487
Psma7	26444	0.209878	0.060161	0.000485558	0.040636	Psma7	0.238103	0.0752326	0.00155143	0.124375	0.196018	0.0752053	0.00914891	0.0996862	0.131422	0.0754969	0.0817267	1	0.271859	0.0748974	0.000283694	0.00495907
Fam214a	235493	0.453362	0.134397	0.000742745	0.0462185	Fam214a	0.525588	0.16766	0.00171942	0.124375	0.547603	0.16768	0.0010917	0.0272414	0.48407	0.167776	0.00391151	0.741151	0.255189	0.167455	0.127527	0.300037
Itfg1	71927	-0.179977	0.0443568	4.96048e-05	0.0119644	Itfg1	-0.153694	0.0450826	0.000651604	0.0924161	-0.253548	0.0448926	1.62436e-08	1.36075e-05	-0.0755129	0.0460595	0.101117	1	-0.220933	0.0443083	6.1557e-07	6.90214e-05
Slc22a26	236149	1.65919	0.186791	6.53104e-19	1.32598e-15	Slc22a26	0.529603	0.222843	0.0174743	0.276469	0.568757	0.223164	0.0108153	0.109253	0.292905	0.223146	0.189312	1	0.403411	0.220638	0.0674911	0.198082
Dsp	109620	-0.292619	0.0825377	0.000392205	0.0366898	Dsp	-0.234217	0.0973743	0.0161581	0.271788	-0.218011	0.0974189	0.0252293	0.177925	-0.285976	0.0976658	0.00341026	0.727874	-0.423365	0.0969002	1.24768e-05	0.000589907
Gpc4	14735	-0.28899	0.0818599	0.000415086	0.0382236	Gpc4	-0.280783	0.0849377	0.00094723	0.0979594	-0.337913	0.0848907	6.8752e-05	0.00509103	-0.138241	0.0856171	0.106388	1	-0.389352	0.0844491	4.01715e-06	0.000268804
Larp4b	217980	-0.364332	0.0985023	0.000216691	0.0287279	Larp4b	-0.3208	0.104389	0.00211827	0.135804	-0.455962	0.104288	1.23029e-05	0.00155149	-0.251818	0.104769	0.0162365	1	-0.38885	0.10408	0.000186931	0.00378749
Trak1	67095	0.201127	0.0546821	0.000234963	0.0290894	Trak1	0.150703	0.0673876	0.0253276	0.313818	0.280854	0.0676946	3.34156e-05	0.00311002	0.233045	0.0682072	0.000633782	0.473384	0.14171	0.0668389	0.0339919	0.127314
Stag2	20843	-0.374697	0.108737	0.000569166	0.0432823	Stag2	-0.275647	0.108818	0.0113055	0.242945	-0.398816	0.10872	0.00024418	0.0109722	-0.214309	0.109218	0.0497362	1	-0.578014	0.108315	9.48075e-08	1.90318e-05
Rtcb	28088	0.172071	0.045835	0.000173932	0.0259511	Rtcb	0.147247	0.0426691	0.000558693	0.0901149	0.143021	0.0427025	0.00081033	0.0234372	0.0884378	0.0434993	0.0420438	1	0.303382	0.042214	6.63434e-13	2.75237e-09
Cox5a	12858	-0.278789	0.0774368	0.000317948	0.0337626	Cox5a	-0.318079	0.0910038	0.000473651	0.0839716	-0.367903	0.0909711	5.25084e-05	0.00421793	-0.321659	0.0913844	0.000431787	0.473384	-0.0792776	0.0909273	0.383275	0.591767
Tacc1	320165	-0.338415	0.0967828	0.000471151	0.0402424	Tacc1	-0.315281	0.115078	0.00614904	0.206034	-0.442121	0.114982	0.000120488	0.00763374	-0.237792	0.115476	0.0394725	1	-0.313322	0.114816	0.00635463	0.0417633
Twsg1	65960	-0.210707	0.0565241	0.000193208	0.0274379	Twsg1	-0.180759	0.0619609	0.00353064	0.160056	-0.277783	0.0617949	6.94911e-06	0.00111643	-0.137853	0.0627745	0.0280912	1	-0.232441	0.0612677	0.000148323	0.00324433
Gsta4	14860	0.429612	0.125591	0.00062454	0.0439816	Gsta4	0.434277	0.140428	0.00198457	0.132613	0.427659	0.140442	0.00232613	0.0430978	0.248457	0.140519	0.077037	1	0.625617	0.140336	8.2726e-06	0.000452204
A1bg	117586	1.50486	0.219584	7.21995e-12	6.07868e-09	A1bg	0.0414344	0.245282	0.865855	0.961184	0.03198	0.24528	0.896265	0.966831	0.00358606	0.245259	0.988334	1	0.0335218	0.245305	0.891305	0.940913
Arhgap21	71435	-0.330272	0.0979769	0.000749188	0.0462339	Arhgap21	-0.294958	0.119524	0.0135953	0.258368	-0.317954	0.119524	0.00780998	0.090389	-0.230295	0.119969	0.0549053	1	-0.462251	0.119075	0.00010359	0.00252305
Sult3a1	57430	2.55499	0.205912	2.36018e-35	9.27314e-32	Sult3a1	0.693095	0.233455	0.00298906	0.149144	0.64552	0.233245	0.00564778	0.0731902	0.554506	0.234441	0.0180193	1	0.853873	0.232577	0.000241266	0.00443545
Sult2a1	20859	1.57508	0.219169	6.64281e-13	6.02298e-10	Sult2a1	0.0127302	0.233045	0.956437	0.988394	0.012368	0.233043	0.957675	0.986971	0.0129391	0.233021	0.955718	1	0.0138136	0.233065	0.952738	0.976658
Ifnar1	15975	-0.222692	0.0602121	0.000216915	0.0287279	Ifnar1	-0.164922	0.0701354	0.018699	0.280149	-0.23416	0.070012	0.000824098	0.0235606	-0.146447	0.0709903	0.0391207	1	-0.326233	0.0691308	2.36932e-06	0.000183158
1190002N15Rik	68861	-0.443585	0.105743	2.72944e-05	0.00919196	1190002N15Rik	-0.387754	0.113437	0.000630284	0.0924161	-0.538528	0.113288	1.99792e-06	0.000418275	-0.350317	0.113882	0.00209704	0.671377	-0.454055	0.113038	5.89811e-05	0.00171915
Cyp2a22	233005	0.665026	0.17389	0.000131088	0.0237713	Cyp2a22	0.121	0.210079	0.564631	0.855044	0.36532	0.210669	0.0829016	0.338755	0.115461	0.210713	0.583725	1	0.146621	0.209557	0.484133	0.675052
Abcd2	26874	0.67777	0.184467	0.000238581	0.0290894	Abcd2	0.630057	0.205194	0.00213665	0.135804	0.784739	0.205514	0.000134308	0.00803615	-0.179474	0.204437	0.38	1	0.30328	0.204306	0.137692	0.314213
Whamm	434204	0.313581	0.0822769	0.000138243	0.0246889	Whamm	0.297191	0.0904887	0.0010224	0.100199	0.361421	0.0906557	6.69879e-05	0.00500638	0.232849	0.0909503	0.0104617	0.944368	0.381965	0.0901022	2.24281e-05	0.000900452
Gid4	66771	-0.272149	0.0605343	6.93183e-06	0.00371389	Gid4	-0.165411	0.0750221	0.0274661	0.319504	-0.314568	0.0747069	2.54591e-05	0.00253038	-0.26101	0.0755467	0.000550396	0.473384	-0.33091	0.0739981	7.75366e-06	0.000436504
Ern1	78943	-0.494477	0.119064	3.28092e-05	0.00991595	Ern1	-0.470906	0.132053	0.000362414	0.0720128	-0.627468	0.131919	1.97016e-06	0.000418275	-0.215794	0.132744	0.104027	1	-0.605916	0.131653	4.17734e-06	0.000276549
Itpr2	16439	-0.252574	0.0727876	0.000520429	0.0418216	Itpr2	-0.303849	0.0756833	5.95123e-05	0.0423815	-0.27114	0.0758079	0.000347989	0.0132939	-0.108822	0.0770144	0.157654	1	-0.31455	0.0750209	2.75495e-05	0.00102352
Dek	110052	-0.271931	0.0801142	0.000688049	0.0457515	Dek	-0.20433	0.0742753	0.00594172	0.204824	-0.423031	0.0737949	9.89479e-09	1.26636e-05	-0.109096	0.0753984	0.147918	1	-0.334179	0.0733058	5.14719e-06	0.00032031
Sgk2	27219	0.565188	0.164938	0.000611021	0.0439816	Sgk2	0.597719	0.200374	0.00285417	0.14641	0.659676	0.200416	0.000996425	0.0262075	0.464892	0.200453	0.0203834	1	0.459772	0.200191	0.0216378	0.0944595
Fbxw5	30839	0.191085	0.056321	0.000691883	0.0457515	Fbxw5	0.147203	0.0558515	0.00839834	0.224282	0.202149	0.0561082	0.000314753	0.0125788	0.0796773	0.0567002	0.159951	1	0.342323	0.0554923	6.87951e-10	5.70816e-07
B3galt1	26877	-0.680384	0.20289	0.000798056	0.0478136	B3galt1	-0.719168	0.22966	0.00173952	0.124375	-1.00649	0.229622	1.16918e-05	0.00155149	-0.0891941	0.229867	0.697997	1	-0.494959	0.229648	0.0311386	0.119857
9030619P08Rik	105892	0.710088	0.203937	0.000497881	0.0407537	9030619P08Rik	-0.0915425	0.233822	0.695424	0.901616	0.0173028	0.233906	0.941031	0.982325	0.298158	0.234338	0.203251	1	0.532001	0.234037	0.0230174	0.0979398
Thnsl2	232078	0.382315	0.0882599	1.47969e-05	0.0058137	Thnsl2	0.307722	0.112441	0.00620501	0.206034	0.368049	0.112583	0.00107875	0.027126	0.356357	0.113077	0.00162455	0.656576	0.476801	0.112225	2.15108e-05	0.00088067
Gstm4	14865	0.576433	0.162192	0.000379409	0.0360653	Gstm4	0.666918	0.199752	0.000841606	0.097152	0.633813	0.199747	0.0015083	0.0334381	0.310754	0.199716	0.119713	1	0.652941	0.199594	0.00107038	0.0125088
Xpnpep1	170750	0.240378	0.0644364	0.000191119	0.0274379	Xpnpep1	0.212624	0.0727515	0.00347118	0.159546	0.234212	0.0728922	0.00131301	0.0309216	0.189441	0.0737855	0.0102447	0.941754	0.315075	0.0720868	1.23806e-05	0.000589907
Zfp318	57908	-0.333948	0.0977019	0.000630769	0.0439816	Zfp318	-0.31562	0.104917	0.00262717	0.142527	-0.317258	0.104957	0.00250502	0.0454397	-0.20257	0.105864	0.0556842	1	-0.471619	0.104102	5.8884e-06	0.000354044
Mast3	546071	0.492686	0.128095	0.000119931	0.0228004	Mast3	0.32497	0.150993	0.0313804	0.342601	0.737051	0.151589	1.16111e-06	0.000314125	0.358134	0.151419	0.0180207	1	0.550647	0.150903	0.000263255	0.00472114
Exoc7	53413	0.195306	0.055589	0.000442418	0.0400859	Exoc7	0.1773	0.0599431	0.00309843	0.15079	0.158882	0.0599244	0.00801669	0.0916815	0.170536	0.0613597	0.005448	0.806948	0.265142	0.0590351	7.08039e-06	0.000404629
Ddx3y	26900	-0.420508	0.10855	0.000107125	0.0219035	Ddx3y	-0.106973	0.118516	0.366735	0.75195	-0.327434	0.11831	0.00564719	0.0731902	0.0391014	0.11908	0.742638	1	-0.335197	0.118017	0.00450805	0.0332389
Dcun1d1	114893	-0.280184	0.0730488	0.000125272	0.0230716	Dcun1d1	-0.166711	0.0871472	0.0557508	0.410909	-0.377224	0.0865821	1.31954e-05	0.00161204	-0.231256	0.0879077	0.00852165	0.919928	-0.328796	0.0858859	0.000129039	0.00295223
Galt	14430	0.373798	0.0916744	4.55313e-05	0.0114187	Galt	0.271384	0.0951514	0.00434278	0.171092	0.438798	0.095723	4.56073e-06	0.000820668	0.285054	0.0961151	0.00301943	0.711508	0.495974	0.094934	1.74706e-07	3.19764e-05
Eif2d	16865	0.237751	0.0586047	4.97375e-05	0.0119644	Eif2d	0.148266	0.064781	0.0220949	0.302261	0.235394	0.0652531	0.000309279	0.0125764	0.22159	0.0666042	0.000877979	0.531273	0.343413	0.0643302	9.38295e-08	1.90318e-05
Vps13a	271564	-0.362372	0.107909	0.000784762	0.0476804	Vps13a	-0.282423	0.104598	0.00693227	0.211803	-0.291091	0.104628	0.00540016	0.071321	-0.272476	0.105433	0.00975626	0.929439	-0.570549	0.10336	3.38933e-08	9.81014e-06
Lmbrd2	320506	-0.501097	0.142796	0.000449513	0.0400859	Lmbrd2	-0.296517	0.127863	0.0203935	0.293855	-0.682529	0.127211	8.08046e-08	4.30762e-05	-0.206189	0.128732	0.109224	1	-0.763886	0.126646	1.62274e-09	1.00983e-06
Slc25a30	67554	-0.962719	0.2158	8.15133e-06	0.00417738	Slc25a30	-1.0067	0.251696	6.34318e-05	0.0423815	-0.957807	0.251699	0.000141591	0.00830291	-0.470649	0.251732	0.0615335	1	-0.710733	0.251696	0.00474617	0.034504
Gsdmd	69146	0.319686	0.0861796	0.000207638	0.0284585	Gsdmd	0.248397	0.0946224	0.00866128	0.224282	0.319645	0.0949265	0.00075911	0.0225389	0.30033	0.0958701	0.00173223	0.656576	0.407099	0.0941751	1.5407e-05	0.000685032
Atg7	74244	0.202197	0.0535109	0.0001577	0.0252682	Atg7	0.100967	0.0595938	0.0902167	0.47986	0.194227	0.0601812	0.00124932	0.0301482	0.195724	0.0619136	0.00157094	0.656576	0.315759	0.0591642	9.44956e-08	1.90318e-05
Dnajc25	72429	-0.231843	0.0686986	0.000738743	0.0462185	Dnajc25	-0.0998568	0.0820867	0.223802	0.634132	-0.260953	0.0815144	0.00136803	0.0314593	-0.316834	0.0823965	0.000120436	0.279546	-0.241576	0.0804769	0.00268382	0.0233653
Parp10	671535	0.34156	0.100934	0.000714396	0.0462185	Parp10	0.213945	0.110429	0.0526955	0.405065	0.321885	0.110826	0.00367938	0.0582997	0.259093	0.111541	0.020187	1	0.549945	0.110531	6.50866e-07	7.16874e-05
Crybg3	224273	-0.513605	0.148212	0.000529553	0.0418216	Crybg3	-0.437272	0.173009	0.0114896	0.245167	-0.532589	0.172929	0.00207137	0.0400214	-0.41543	0.173404	0.0165869	1	-0.550275	0.172595	0.00143137	0.0152524
Tpt1	22070	-0.311694	0.0869825	0.000339141	0.0349995	Tpt1	-0.310694	0.109481	0.00454145	0.176123	-0.411753	0.109256	0.000164098	0.00901304	-0.306759	0.110407	0.00546209	0.806948	-0.205122	0.108951	0.0597419	0.183113
Adh6-ps1	639769	-0.676104	0.162013	3.00435e-05	0.00957089	Adh6-ps1	-0.611141	0.196049	0.00182526	0.124375	-0.731945	0.195999	0.000188145	0.00954971	-0.377043	0.196383	0.054866	1	-0.317352	0.196044	0.105495	0.26397
Sult2a2	100043194	2.36724	0.224096	4.39979e-26	1.29651e-22	Sult2a2	0.0889679	0.252967	0.725065	0.911472	0.0875884	0.252966	0.729158	0.900924	0.0632323	0.252958	0.802609	1	0.100875	0.252971	0.690068	0.822426
Shisa5	66940	0.27927	0.0816676	0.000627137	0.0439816	Shisa5	0.200332	0.0935668	0.0322696	0.343799	0.278136	0.0939852	0.00308277	0.0520211	0.279488	0.0953315	0.00337056	0.727874	0.332717	0.0928853	0.000340955	0.00559312
Ppp2r3a	235542	-0.304728	0.08058	0.000155774	0.0252682	Ppp2r3a	-0.147372	0.0841882	0.0800305	0.459805	-0.314182	0.0835214	0.000168767	0.00916343	-0.250131	0.0851097	0.00329348	0.727874	-0.476044	0.0817634	5.80731e-09	2.40926e-06
Whsc1	#N/A	-0.258534	0.0761098	0.000681669	0.0457515	Whsc1	-0.186953	0.0962487	0.0520894	0.404335	-0.293543	0.0959601	0.00222066	0.0420741	-0.206051	0.0972509	0.0341108	1	-0.306668	0.0949929	0.00124516	0.014021
Cyp3a16	13114	1.1295	0.218965	2.4909e-07	0.000172707	Cyp3a16	0.0398546	0.233962	0.864738	0.961184	0.0609607	0.233955	0.794427	0.928226	0.0328843	0.233915	0.8882	1	0.0395914	0.234002	0.865645	0.927069
Mrpl46	67308	0.269043	0.0728861	0.000223123	0.0289566	Mrpl46	0.276998	0.0827054	0.000810427	0.0946579	0.237498	0.0825912	0.00403276	0.0611853	0.160538	0.0836076	0.0548407	1	0.396921	0.0818647	1.24402e-06	0.000110593
Adssl1	11565	0.345641	0.0989715	0.00047882	0.0406033	Adssl1	0.294432	0.107602	0.00621331	0.206034	0.363926	0.107957	0.0007489	0.0224632	0.202774	0.108428	0.061466	1	0.500434	0.107239	3.06343e-06	0.000224279
Fdxr	14149	0.47261	0.115559	4.31823e-05	0.0114187	Fdxr	0.347724	0.118489	0.00333917	0.156374	0.604849	0.119403	4.07143e-07	0.000136428	0.346831	0.119446	0.00368823	0.740795	0.633689	0.11844	8.7814e-08	1.85243e-05
Uros	22276	0.372445	0.0890853	2.90525e-05	0.00951227	Uros	0.289044	0.111203	0.00934297	0.226902	0.374304	0.11162	0.00079829	0.0232894	0.365499	0.112796	0.00119386	0.583391	0.441125	0.11065	6.70041e-05	0.00187906
Slc22a27	171405	1.76468	0.21893	7.59925e-16	8.95724e-13	Slc22a27	0.122417	0.250204	0.624653	0.877585	0.329505	0.250424	0.188244	0.508729	0.12897	0.250492	0.606647	1	0.186875	0.249991	0.454746	0.651438
Apobec1	11810	-0.542222	0.155524	0.000489549	0.040636	Apobec1	-0.756942	0.175562	1.62121e-05	0.0229935	-0.67231	0.175684	0.000129807	0.00795041	-0.39267	0.176452	0.0260569	1	-0.127213	0.175958	0.469695	0.663695
Trub1	72133	0.280545	0.0763729	0.000239388	0.0290894	Trub1	0.254763	0.0883498	0.00393188	0.163279	0.330206	0.0888391	0.00020168	0.0096311	0.227262	0.0898305	0.0114096	0.968244	0.319458	0.0872074	0.000249091	0.00451922
Lamc1	226519	-0.333578	0.0990691	0.000759554	0.0466295	Lamc1	-0.375509	0.11905	0.00160929	0.124375	-0.276468	0.11948	0.0206717	0.157482	-0.196901	0.120954	0.103546	1	-0.469711	0.117823	6.70337e-05	0.00187906
Cyp3a41a	53973	1.96882	0.224405	1.73162e-18	2.55133e-15	Cyp3a41a	0.0641515	0.246009	0.794271	0.937079	0.0638222	0.246003	0.795298	0.92864	0.0522259	0.245928	0.831824	1	0.063872	0.246082	0.795207	0.888192
Slc12a2	20496	-0.468551	0.124807	0.000173903	0.0259511	Slc12a2	-0.336153	0.116677	0.00396355	0.163279	-0.515934	0.11609	8.81931e-06	0.00129291	-0.313074	0.118008	0.00797804	0.884077	-0.677338	0.114641	3.45613e-09	1.7206e-06
Fbxw9	68628	0.41166	0.111537	0.000223556	0.0289566	Fbxw9	0.437288	0.115856	0.000160382	0.0556445	0.466385	0.116049	5.84805e-05	0.00463418	0.207917	0.116099	0.0733142	1	0.581053	0.115261	4.6263e-07	5.62002e-05
Pir	69656	0.393342	0.110046	0.000351107	0.0353718	Pir	0.439881	0.130106	0.000722371	0.0946579	0.326993	0.129786	0.0117528	0.114903	0.231971	0.130404	0.0752623	1	0.58633	0.129578	6.04203e-06	0.000361534
Get4	67604	0.258325	0.0701658	0.000231742	0.0290894	Get4	0.199754	0.0851819	0.0190257	0.281921	0.357006	0.0862727	3.50179e-05	0.00311128	0.156012	0.0867832	0.072221	1	0.31355	0.0841231	0.00019356	0.00387931
Wwc2	52357	-0.336271	0.0939251	0.000343329	0.0349995	Wwc2	-0.262773	0.105378	0.0126443	0.250184	-0.332953	0.105122	0.00153855	0.0336016	-0.272331	0.106881	0.0108348	0.949015	-0.46284	0.103255	7.37791e-06	0.000419294
Rasal2	226525	-0.499706	0.133783	0.000187556	0.0272929	Rasal2	-0.654409	0.145425	6.79642e-06	0.013495	-0.610895	0.145583	2.71413e-05	0.00265261	-0.104163	0.148055	0.481716	1	-0.537822	0.14501	0.000208188	0.00406768
Recql5	170472	0.266561	0.0744717	0.000344442	0.0349995	Recql5	0.221486	0.0859202	0.00994293	0.231057	0.367207	0.0869919	2.43041e-05	0.00245723	0.157544	0.0874678	0.0716766	1	0.321068	0.0847177	0.000150734	0.00324553
Ttbk2	140810	-0.305773	0.0906158	0.000739785	0.0462185	Ttbk2	-0.302207	0.101106	0.0027989	0.144973	-0.291497	0.101247	0.00398843	0.0607775	-0.307559	0.102691	0.00274448	0.702346	-0.291717	0.0997496	0.00345017	0.0275994
Rassf8	71323	-0.360677	0.10283	0.000452314	0.0400859	Rassf8	-0.16472	0.102691	0.108704	0.511207	-0.522059	0.100734	2.1888e-07	8.85181e-05	-0.182429	0.104559	0.0810274	1	-0.5169	0.0992687	1.91836e-07	3.3161e-05
Tmem110	69179	0.275738	0.0796832	0.000539313	0.0418216	Tmem110	0.183789	0.0976076	0.0597089	0.419577	0.311732	0.0985265	0.00155648	0.0337419	0.207568	0.0997281	0.0374025	1	0.395827	0.0970858	4.56044e-05	0.00144244
Ppm1l	242083	-0.456364	0.125156	0.000265971	0.0301443	Ppm1l	-0.171678	0.123958	0.166063	0.575675	-0.318726	0.123244	0.00970589	0.103014	-0.514893	0.123657	3.12871e-05	0.148871	-0.783524	0.119947	6.47853e-11	1.11703e-07
Ugt2b38	100559	-0.956272	0.218244	1.17778e-05	0.00525208	Ugt2b38	-0.957803	0.249807	0.000125986	0.0546448	-0.722055	0.249833	0.00385062	0.0598483	-0.0185059	0.249982	0.940987	1	-0.00969165	0.249881	0.969062	0.985405
Lrtm1	319476	0.678629	0.185408	0.000252034	0.0300073	Lrtm1	0.343337	0.225812	0.128397	0.534964	0.515496	0.226206	0.0226745	0.166204	0.237484	0.226185	0.29374	1	0.452319	0.225459	0.044834	0.152059
Stx8	55943	0.272037	0.0785891	0.000537149	0.0418216	Stx8	0.229673	0.0912756	0.0118608	0.248343	0.231149	0.0913898	0.01143	0.113124	0.212136	0.0935793	0.0233958	1	0.399279	0.0903134	9.82302e-06	0.000505196
Hao2	56185	1.88054	0.220009	1.25705e-17	1.64632e-14	Hao2	0.256195	0.249086	0.303697	0.703971	0.214709	0.249027	0.388583	0.703613	0.153822	0.249535	0.537608	1	0.3015	0.248469	0.224966	0.429436
Ric8b	237422	-0.306701	0.0774746	7.5351e-05	0.0164474	Ric8b	-0.357896	0.0942324	0.00014586	0.0546448	-0.289094	0.0947949	0.0022909	0.0427871	-0.210783	0.0975421	0.0306999	1	-0.330944	0.0925615	0.0003497	0.00566714
Btbd7	238386	-0.498502	0.132616	0.000170608	0.0259511	Btbd7	-0.419362	0.121185	0.000539169	0.0901149	-0.515082	0.120765	1.99752e-05	0.00211053	-0.246441	0.124104	0.0470596	1	-0.798353	0.11813	1.39667e-11	4.34573e-08
Gsta2	14858	0.648998	0.184977	0.000450582	0.0400859	Gsta2	0.898379	0.212657	2.39429e-05	0.0264117	0.831501	0.212594	9.18335e-05	0.00622557	0.327212	0.212283	0.12322	1	0.864781	0.212216	4.60151e-05	0.00144244
Uba7	74153	0.522359	0.151835	0.000581053	0.0436234	Uba7	0.172822	0.157849	0.273579	0.68175	0.598562	0.159977	0.000182884	0.00936624	0.473569	0.160807	0.00322996	0.727874	0.738321	0.159046	3.44749e-06	0.00024802
Haus7	73738	0.452941	0.127039	0.000363342	0.0353943	Haus7	0.322454	0.124978	0.00987767	0.231057	0.548761	0.126594	1.45889e-05	0.00171098	0.294348	0.126733	0.0202012	1	0.649359	0.125148	2.11757e-07	3.56153e-05
Hdac10	170787	0.318727	0.0873879	0.000265044	0.0301443	Hdac10	0.149133	0.0878549	0.089604	0.478788	0.4837	0.0911331	1.11065e-07	5.00987e-05	0.179386	0.0908748	0.0483826	1	0.499638	0.088341	1.5513e-08	4.95062e-06
Lama3	16774	-0.669026	0.172955	0.000109638	0.0219035	Lama3	-0.596079	0.204618	0.00357834	0.161216	-0.48292	0.204754	0.0183473	0.148398	-0.1423	0.205529	0.488713	1	-0.209338	0.204699	0.306468	0.52044
Rab23	19335	0.411012	0.121331	0.000705264	0.0459279	Rab23	0.362396	0.145972	0.0130412	0.253981	0.366784	0.146092	0.0120511	0.116467	0.38812	0.147779	0.00863061	0.919928	0.440412	0.144881	0.00236727	0.0214433
Uba6	231380	-0.403271	0.117557	0.000602604	0.0439816	Uba6	-0.159117	0.124922	0.202761	0.614144	-0.412595	0.123499	0.000835117	0.0236225	-0.377679	0.125391	0.00259522	0.679848	-0.578901	0.121144	1.76517e-06	0.00014359
Tmtc3	237500	-0.432856	0.115439	0.000177086	0.0260914	Tmtc3	-0.304471	0.120175	0.0112908	0.242945	-0.530259	0.118809	8.07672e-06	0.00126298	-0.22487	0.123017	0.0675558	1	-0.616644	0.116619	1.2387e-07	2.40888e-05
Sult2a6	629219	1.98541	0.225416	1.27706e-18	2.15039e-15	Sult2a6	0.126906	0.252922	0.615837	0.873682	0.108622	0.252921	0.667581	0.867714	0.0727951	0.252879	0.77345	1	0.16378	0.252943	0.517309	0.700903
Mmd2	75104	0.864399	0.197224	1.17145e-05	0.00525208	Mmd2	0.502438	0.22366	0.0246757	0.313535	0.683337	0.22415	0.00229936	0.0428359	0.616929	0.224699	0.00604048	0.806948	0.79193	0.223629	0.000398213	0.00621072
Poll	56626	0.365826	0.0969383	0.00016078	0.0252682	Poll	0.384463	0.11592	0.000911136	0.0972662	0.303564	0.115338	0.00848996	0.0950098	0.248295	0.117341	0.0343444	1	0.492115	0.11432	1.67206e-05	0.00072764
Nqo1	18104	0.647012	0.157375	3.93482e-05	0.0111154	Nqo1	0.713835	0.189292	0.000162539	0.0556445	0.732708	0.189469	0.000110109	0.00713455	0.230712	0.18845	0.220853	1	0.64291	0.187749	0.000616379	0.00850742
Ces4a	234677	-0.779694	0.206055	0.000154382	0.0252682	Ces4a	-0.933886	0.236537	7.87543e-05	0.0434374	-0.823366	0.236604	0.000501535	0.017454	-0.0999062	0.23732	0.673772	1	-0.117285	0.236827	0.620433	0.777008
Chrna4	11438	0.704536	0.193462	0.000270808	0.030228	Chrna4	0.568005	0.213353	0.00776134	0.220789	0.682112	0.21332	0.00138575	0.0316189	0.480708	0.213304	0.0242192	1	0.756436	0.213378	0.000392541	0.00613596
Tecpr1	70381	0.368518	0.100316	0.000239186	0.0290894	Tecpr1	0.427499	0.12107	0.000413983	0.0761116	0.44496	0.121363	0.000246039	0.0109999	0.258818	0.122243	0.0342398	1	0.320616	0.117665	0.00643375	0.041984
Tuft1	22156	-0.590781	0.161837	0.000261768	0.0301443	Tuft1	-0.850926	0.185455	4.46822e-06	0.0110901	-0.628744	0.185989	0.000723398	0.0220364	-0.377142	0.187437	0.0442091	1	-0.121148	0.186446	0.515838	0.699741
Sesn3	75747	-0.492866	0.13547	0.000274561	0.0302454	Sesn3	-0.574905	0.143819	6.40333e-05	0.0423815	-0.639793	0.143526	8.28504e-06	0.00127851	-0.137764	0.149377	0.356393	1	-0.617017	0.141895	1.37135e-05	0.000636857
Hddc3	68695	0.373522	0.103273	0.000298207	0.0322474	Hddc3	0.246074	0.122404	0.0443955	0.385262	0.381887	0.12387	0.00204949	0.039731	0.273361	0.125671	0.0296147	1	0.543981	0.122414	8.83913e-06	0.000468136
Oasl1	231655	0.662525	0.191631	0.000545624	0.0420345	Oasl1	0.726874	0.22256	0.0010909	0.103511	0.70624	0.222562	0.00150755	0.0334381	0.388848	0.222463	0.0804771	1	0.738342	0.222017	0.000882243	0.0109607
Ciart	229599	0.907327	0.220774	3.9607e-05	0.0111154	Ciart	0.789572	0.252903	0.00179608	0.124375	0.830396	0.2529	0.00102528	0.0266501	0.633871	0.252896	0.012195	0.974282	0.504252	0.252925	0.0461871	0.154819
Zbtb42	382639	-0.49807	0.117276	2.16645e-05	0.00823741	Zbtb42	-0.459831	0.146139	0.00165222	0.124375	-0.432346	0.146423	0.00314996	0.052625	-0.470168	0.148061	0.00149583	0.656576	-0.569899	0.143821	7.41482e-05	0.00200184
Nudt22	68323	0.418931	0.110369	0.000147199	0.0252682	Nudt22	0.499301	0.130515	0.000130446	0.0546448	0.448548	0.130183	0.000569967	0.0187769	0.231151	0.130717	0.077005	1	0.491467	0.127911	0.000121912	0.00284674
Ubox5	140629	0.322719	0.0922543	0.000468512	0.0402424	Ubox5	0.246562	0.117857	0.036435	0.36332	0.312841	0.118599	0.00834463	0.0938223	0.382858	0.12222	0.00173304	0.656576	0.358008	0.116242	0.00207101	0.0197063
Fes	14159	0.394957	0.116578	0.000704266	0.0459279	Fes	0.285692	0.147567	0.0528668	0.405065	0.463025	0.149046	0.00189263	0.03813	0.450003	0.151303	0.00293772	0.711508	0.340175	0.145903	0.0197261	0.0890825
Gnat1	14685	0.808906	0.197765	4.30941e-05	0.0114187	Gnat1	0.538498	0.235591	0.0222696	0.302261	0.733896	0.235942	0.00186778	0.0377677	0.673168	0.236319	0.0043918	0.783632	0.640846	0.235301	0.00645916	0.0420234
Olfr1033	258571	-0.578864	0.13752	2.56137e-05	0.00912535	Olfr1033	-0.239157	0.146578	0.102763	0.503455	-0.559359	0.144166	0.000104469	0.00684476	-0.55697	0.14634	0.000141226	0.29138	-0.882009	0.140277	3.22352e-10	3.34333e-07
Mtmr7	54384	0.470196	0.135012	0.000496532	0.0407537	Mtmr7	0.517123	0.166427	0.00188864	0.127554	0.390543	0.165851	0.0185336	0.149082	0.486843	0.167966	0.00375005	0.740795	0.511457	0.164877	0.0019218	0.0186742
Zap70	22637	0.527179	0.148968	0.000401833	0.0372946	Zap70	0.341145	0.174396	0.0504468	0.401998	0.351089	0.174599	0.0443431	0.242903	0.369838	0.177049	0.0367168	1	0.725498	0.175064	3.4103e-05	0.00117575
Qrsl1	76563	0.453009	0.134009	0.000723696	0.0462185	Qrsl1	0.472414	0.169061	0.00520053	0.191936	0.435591	0.168955	0.00993317	0.104728	0.324487	0.169907	0.0561598	1	0.550259	0.167858	0.00104499	0.012293
Mx2	17858	0.539497	0.148802	0.000288291	0.0314638	Mx2	0.620467	0.182832	0.000689668	0.0946579	0.680841	0.183282	0.000203431	0.0096311	0.454916	0.183552	0.0131971	0.974282	0.326633	0.179994	0.0695714	0.202263
Cep97	74201	-0.406008	0.120827	0.000778735	0.0475593	Cep97	-0.415506	0.143915	0.00388718	0.163279	-0.36957	0.144342	0.0104559	0.107379	-0.287743	0.147098	0.0504496	1	-0.430364	0.141964	0.00243341	0.0219306
1700018L02Rik	67329	-0.721948	0.180097	6.10627e-05	0.0141127	1700018L02Rik	-0.852861	0.215833	7.76653e-05	0.0434374	-0.619972	0.216315	0.00415611	0.0619259	-0.430893	0.217387	0.047463	1	-0.60353	0.21574	0.00515013	0.0366068
Sult2a5	434264	1.7326	0.225774	1.66666e-14	1.63707e-11	Sult2a5	0.038999	0.251468	0.876754	0.964568	0.0204916	0.251466	0.935053	0.981325	-0.00857498	0.251271	0.972776	1	0.0711695	0.251635	0.777309	0.876859
Trove2	20822	-0.43984	0.127079	0.000537859	0.0418216	Trove2	-0.308339	0.135735	0.0231091	0.305089	-0.421466	0.134661	0.00174908	0.0362425	-0.23279	0.140105	0.0966046	1	-0.734881	0.129162	1.27329e-08	4.20363e-06
Cyp2g1	13108	0.716355	0.206626	0.000526473	0.0418216	Cyp2g1	0.353328	0.232859	0.12918	0.535706	0.719834	0.234068	0.00210276	0.0403326	0.253062	0.233426	0.278312	1	0.67694	0.232922	0.00365732	0.0287186
Vldlr	22359	0.716263	0.200796	0.000360939	0.0353943	Vldlr	0.390071	0.237737	0.100845	0.500595	0.676342	0.23883	0.00462728	0.065322	0.17219	0.237985	0.469351	1	0.145905	0.236068	0.536534	0.715129
Slc26a10	216441	0.549443	0.153995	0.000359803	0.0353943	Slc26a10	0.730909	0.18754	9.72524e-05	0.0482761	0.559789	0.186189	0.00264215	0.047093	0.307573	0.186372	0.0988789	1	0.344165	0.182259	0.0589812	0.181836
Rsad2	58185	0.589078	0.165343	0.000366969	0.0354546	Rsad2	0.62858	0.208159	0.00253014	0.140346	0.530868	0.207799	0.0106274	0.108286	0.434131	0.208615	0.0374328	1	0.53824	0.206502	0.00914841	0.0531068
Snhg11	319317	0.62965	0.176306	0.000355152	0.0353943	Snhg11	0.6608	0.20345	0.00116228	0.106844	1.20404	0.205544	4.68897e-09	7.85604e-06	0.474167	0.203784	0.0199757	1	0.797452	0.202951	8.5196e-05	0.00223164
Gltp	56356	0.372713	0.110309	0.000728043	0.0462185	Gltp	0.268694	0.139566	0.0542034	0.407061	0.446675	0.142202	0.001683	0.0355143	0.409055	0.145905	0.00505396	0.806948	0.296978	0.136204	0.0292281	0.114678
2700094K13Rik	#N/A	0.418664	0.123356	0.000688961	0.0457515	2700094K13Rik	0.389888	0.143889	0.00673542	0.210281	0.34828	0.143584	0.0152822	0.133953	0.446462	0.147983	0.002553	0.679848	0.506285	0.14201	0.000363668	0.00580269
Gapdh	14433	0.601374	0.154133	9.55362e-05	0.0201087	Gapdh	0.501274	0.181372	0.00571332	0.200249	0.796345	0.183576	1.43813e-05	0.00171098	0.41318	0.182758	0.0237711	1	0.711586	0.180798	8.29152e-05	0.00220055
Rad51b	19363	0.852686	0.213747	6.62892e-05	0.015026	Rad51b	0.169844	0.24915	0.495432	0.828055	0.112624	0.249035	0.651095	0.860762	0.0259252	0.249549	0.917258	1	0.0217021	0.247893	0.930237	0.964972
Sybu	319613	0.920718	0.221154	3.1375e-05	0.00973203	Sybu	0.0106709	0.252321	0.966267	NA	-0.0433016	0.252269	0.863714	0.955073	-0.0717181	0.252569	0.776445	1	-0.0694876	0.251735	0.782521	0.880385
Maml3	433586	-0.543646	0.151852	0.000343469	0.0349995	Maml3	-0.53349	0.181753	0.00333288	NA	-0.460855	0.182415	0.0115236	0.113362	-0.320366	0.185921	0.0848655	1	-0.680735	0.178848	0.000141103	0.00312485
Psd4	215632	0.64472	0.147296	1.20307e-05	0.00525208	Psd4	0.358436	0.1689	0.0338224	NA	0.993004	0.179415	3.11825e-08	2.15123e-05	0.545791	0.176504	0.00198665	0.667206	0.445691	0.16597	0.00724474	0.0456677
Fam19a2	268354	0.799318	0.210078	0.000141876	0.0249596	Fam19a2	0.266819	0.246396	0.278858	NA	0.110824	0.245717	0.651972	0.860975	0.349108	0.24804	0.15929	1	-0.102329	0.243155	0.673873	0.812774
Mterf2	74238	0.577409	0.158596	0.000271839	0.030228	Mterf2	0.528081	0.20131	0.00871018	NA	0.516945	0.201348	0.0102458	0.106057	0.489081	0.203386	0.0161859	1	0.493467	0.198871	0.0130892	0.0673173
Ccm2l	228788	0.446647	0.118124	0.000156083	0.0252682	Ccm2l	0.410968	0.150087	0.00617754	NA	0.577924	0.153096	0.000160064	0.0088786	0.325604	0.153603	0.0340254	1	0.40311	0.145395	0.00556258	0.0383942
Col20a1	73368	0.711511	0.174408	4.5118e-05	0.0114187	Col20a1	0.543615	0.186797	0.00361214	NA	1.02144	0.191795	1.00583e-07	4.91517e-05	0.466419	0.188838	0.0135137	0.974282	0.92204	0.187545	8.81662e-07	8.64029e-05
Dcaf4	73828	0.614667	0.179624	0.000621697	0.0439816	Dcaf4	0.278364	0.213521	0.192341	NA	0.708837	0.216342	0.00105114	0.0270346	0.491938	0.216737	0.0232229	1	0.73451	0.214447	0.000614473	0.00850742
Igflr1	101883	0.578775	0.160324	0.000306157	0.0328061	Igflr1	0.376433	0.170155	0.0269461	NA	1.14654	0.181	2.38157e-10	9.31036e-07	0.311746	0.172973	0.0715015	1	0.623086	0.169566	0.000238222	0.00439246
Ect2	13605	-0.723389	0.197627	0.000251844	0.0300073	Ect2	-0.667413	0.237779	0.00500262	NA	-0.94196	0.236747	6.92744e-05	0.00509103	-0.737347	0.238745	0.00201215	0.667206	-0.696728	0.236467	0.00321491	0.0263716
Omd	27047	-0.667318	0.190516	0.000460597	0.0402424	Omd	-0.389364	0.215749	0.071121	NA	-0.464839	0.215479	0.0309872	0.197635	-0.164123	0.218568	0.452711	1	-0.630459	0.213463	0.00314205	0.0259668
Haus8	76478	0.526826	0.141823	0.000203464	0.0284488	Haus8	0.468772	0.18142	0.00976882	NA	0.602609	0.183589	0.00102937	0.0266501	0.486011	0.186141	0.00902816	0.919928	0.473537	0.177367	0.00758925	0.0468066
Rsph4a	212892	0.972111	0.224342	1.4698e-05	0.0058137	Rsph4a	-0.000587268	0.252687	0.998146	NA	-0.0370995	0.252644	0.883254	0.962893	0.0677842	0.252948	0.788717	1	-0.0111088	0.251972	0.964835	0.98284
Lrrc24	378937	1.01904	0.213277	1.77063e-06	0.00109844	Lrrc24	0.782241	0.24898	0.00167923	NA	1.05944	0.249522	2.17732e-05	0.00227996	0.525513	0.249041	0.0348458	1	0.864017	0.248577	0.000509225	0.0075056
Mup11	100039028	-0.810626	0.192106	2.44648e-05	0.00901144	Mup11	-0.463045	0.22173	0.0367688	NA	-0.901471	0.219812	4.11203e-05	0.00340331	-0.231136	0.224688	0.303621	1	-0.38899	0.220643	0.0779035	0.217934
Rnaset2b	68195	-0.683189	0.174317	8.88334e-05	0.0190378	Rnaset2b	-0.661668	0.207867	0.00145693	NA	-0.695362	0.207632	0.000811	0.0234372	-0.867807	0.208815	3.24071e-05	0.148871	-0.423247	0.207232	0.0411131	0.143815
Sytl5	236643	0.779651	0.222702	0.00046373	0.0402424	Sytl5	0.237525	0.251268	0.344502	NA	0.236659	0.2513	0.346326	0.667714	0.0981221	0.251623	0.696569	1	0.162782	0.250162	0.515236	0.699152
B330016D10Rik	320456	-0.572353	0.171317	0.000835058	0.0495389	B330016D10Rik	-0.514695	0.209036	0.0138077	NA	-0.59184	0.208296	0.00449238	0.0644502	-0.387777	0.214138	0.0701605	1	-0.605087	0.204849	0.00313863	0.0259645
1110051M20Rik	228356	0.655897	0.169543	0.000109456	0.0219035	1110051M20Rik	0.383954	0.199589	0.0543887	NA	0.487152	0.201185	0.0154606	0.134312	0.866533	0.21099	4.00859e-05	0.148871	0.911804	0.202897	6.99235e-06	0.000404629
Rd3	74023	0.696305	0.183606	0.000149212	0.0252682	Rd3	0.414903	0.215133	0.0537822	NA	0.792555	0.218883	0.000293582	0.0122762	0.763773	0.221426	0.000561956	0.473384	0.949577	0.217371	1.25129e-05	0.000589907
Gm19619	100503265	0.653751	0.190986	0.00061926	0.0439816	Gm19619	0.475376	0.234268	0.0424378	NA	0.657724	0.235647	0.00525234	0.0703994	0.567908	0.236971	0.0165513	1	0.707647	0.233813	0.00247359	0.0221166
Cspg5	29873	-0.676899	0.202636	0.000836366	0.0495389	Cspg5	-0.26012	0.240025	0.27849	NA	-0.517395	0.239041	0.0304288	0.196082	-0.122158	0.241952	0.613639	1	-0.332028	0.238527	0.163925	0.351457
Hnf4a	15378	-0.0809199	0.139303	0.561313	0.805478	Hnf4a	-0.0795231	0.167342	0.634635	0.881567	-0.100911	0.167342	0.546492	0.805083	-0.0295577	0.167358	0.859812	1	-0.0721641	0.167331	0.666275	0.808547
Rxra	20181	0.00338089	0.0586494	0.954031	0.984252	Rxra	-0.00854885	0.0681618	0.900191	0.972269	0.00031553	0.0681709	0.996307	0.99875	0.0444866	0.0682668	0.514622	1	-0.0264403	0.0680832	0.697756	0.826758
Ppara	19013	-0.185111	0.150296	0.218082	0.552327	Ppara	-0.113373	0.172606	0.511291	0.837858	-0.198439	0.172601	0.250268	0.575338	0.0500228	0.172653	0.772023	1	-0.469315	0.172559	0.00653348	0.0423241
Cebpa	12606	-0.0539395	0.0822004	0.511699	0.775941	Cebpa	0.0649651	0.103558	0.530443	0.844538	-0.0582694	0.103535	0.573572	0.821097	-0.132839	0.103581	0.199682	1	-0.0817877	0.103464	0.429238	0.629665
Srebf1	20787	0.554173	0.201269	0.00589803	0.11529	Srebf1	0.507315	0.232335	0.0289956	0.329128	0.617795	0.232339	0.00783681	0.0905518	0.200551	0.232335	0.388029	1	0.743679	0.232333	0.00136992	0.0148648
Mlxipl	58805	0.214556	0.127865	0.0933482	0.390591	Mlxipl	0.0188314	0.125665	0.88088	0.965795	0.419662	0.12575	0.000846063	0.0236253	0.112341	0.12574	0.371623	1	0.376449	0.125674	0.00274044	0.0237022
Xbp1	22433	-0.101163	0.11119	0.362918	0.678249	Xbp1	-0.0638448	0.141031	0.650765	0.888105	-0.11281	0.141027	0.42376	0.728078	-0.171088	0.141062	0.225185	1	-0.0135619	0.140994	0.923371	0.960973
Atf5	107503	-0.0443693	0.123055	0.718424	0.885785	Atf5	-0.0614622	0.15716	0.695737	0.901616	-0.0930176	0.157158	0.553937	0.81011	-0.0789829	0.157212	0.615389	1	-0.00518885	0.157119	0.973655	0.987951
Nr1i3	12355	0.171888	0.115884	0.138001	0.454872	Nr1i3	0.12142	0.141554	0.391021	0.768723	0.416867	0.141631	0.00324699	0.0535594	0.0939748	0.141616	0.506953	1	0.0597471	0.141484	0.672814	0.812363
Epas1	13819	-0.0227799	0.0950883	0.810667	0.929486	Epas1	-0.0660301	0.107279	0.538226	0.846054	0.0670239	0.107339	0.532355	0.799112	0.0422053	0.107444	0.694458	1	-0.12649	0.107163	0.237861	0.444507
Tef	21685	0.215255	0.127631	0.0916903	0.387618	Tef	0.27528	0.159092	0.0835736	0.465173	0.291039	0.159101	0.0673595	0.301179	0.14254	0.159129	0.370386	1	0.106594	0.159003	0.502611	0.68969
Nfe2l1	18023	-0.150337	0.0735043	0.040827	0.283386	Nfe2l1	-0.0690573	0.0842921	0.412637	0.779924	-0.0998464	0.0842865	0.236173	0.56481	-0.105049	0.0844982	0.213789	1	-0.322743	0.0839463	0.000120729	0.00282442
Nr1h4	20186	-0.0381567	0.0899864	0.671546	0.861787	Nr1h4	0.0468332	0.113476	0.679815	0.897828	-0.0324968	0.11345	0.774539	0.917004	-0.0503431	0.113574	0.657575	1	-0.113179	0.113286	0.317767	0.531148
Rorc	19885	-0.212712	0.166664	0.201852	0.5331	Rorc	-0.234209	0.202785	0.248106	0.660253	-0.125696	0.2028	0.535388	0.800961	-0.306113	0.202811	0.131209	1	-0.05593	0.202771	0.78268	0.880385
Onecut2	225631	-0.31522	0.124727	0.0114947	0.157179	Onecut2	-0.190147	0.133909	0.155616	0.56221	-0.1695	0.133928	0.205652	0.530862	-0.294731	0.133989	0.0278309	1	-0.596708	0.13368	8.05565e-06	0.000446796
Klf15	66277	0.199364	0.125779	0.112959	0.422871	Klf15	0.207714	0.156958	0.18571	0.592443	0.11605	0.156939	0.459627	0.753903	0.243952	0.157063	0.120372	1	0.209579	0.156879	0.181574	0.376022
Nr1h3	22259	0.140241	0.0709395	0.0480525	0.299324	Nr1h3	0.163911	0.0804568	0.041625	0.378436	0.105899	0.0804235	0.187915	0.508389	0.0197241	0.0806031	0.806684	1	0.274921	0.0802837	0.000616234	0.00850742
Zfp445	235682	-0.109491	0.0912021	0.229934	0.566696	Zfp445	-0.0479886	0.110216	0.66327	0.893514	-0.0626705	0.110221	0.569634	0.819146	-0.0242329	0.110381	0.82623	1	-0.206133	0.11003	0.0610102	0.185342
Bhlhe40	20893	0.173752	0.138053	0.20818	0.541801	Bhlhe40	0.258689	0.175635	0.140785	0.544239	0.165506	0.175615	0.345968	0.667355	0.0885384	0.175673	0.614264	1	0.106383	0.175517	0.544441	0.720863
Stat3	20848	-0.204321	0.140173	0.144942	0.465387	Stat3	-0.212727	0.11764	0.070563	0.440284	-0.177627	0.117677	0.131186	0.42978	-0.044936	0.117968	0.703265	1	-0.459591	0.11736	9.00041e-05	0.00230137
Atf4	11911	-0.0513437	0.11292	0.649332	0.850206	Atf4	5.90881e-05	0.131625	0.999642	0.999642	-0.0764397	0.131602	0.561347	0.813981	-0.174082	0.13168	0.186166	1	0.0936863	0.131535	0.476308	0.668862
Csde1	229663	-0.0107241	0.0516081	0.835386	0.939839	Csde1	0.0486245	0.0563939	0.388561	0.76785	-0.0585339	0.0562702	0.298233	0.621481	0.00796882	0.0567929	0.888412	1	-0.0326411	0.0558937	0.55923	0.73211
Id2	15902	-0.142733	0.156963	0.36317	0.678459	Id2	0.0539326	0.185886	0.771711	0.929799	-0.153983	0.185842	0.407348	0.718269	-0.10013	0.185922	0.590192	1	-0.292428	0.185753	0.115423	0.280576
Ncor1	20185	-0.266121	0.0868205	0.00217531	0.0777293	Ncor1	-0.24564	0.0802606	0.00220949	0.135804	-0.288717	0.0802415	0.000320558	0.0126583	-0.0318596	0.0808277	0.693458	1	-0.458112	0.0798481	9.62005e-09	3.62822e-06
Smarcc2	68094	-0.106227	0.0526041	0.0434496	0.289514	Smarcc2	-0.151325	0.0658812	0.0216219	0.301492	-0.121066	0.065948	0.0663894	0.298665	-0.0227381	0.0664918	0.732375	1	-0.123522	0.0655625	0.059561	0.182879
Nr3c1	14815	-0.227887	0.0807067	0.00474821	0.107897	Nr3c1	-0.186792	0.0880916	0.0339697	0.353143	-0.361	0.0879551	4.05421e-05	0.00339627	-0.109734	0.0884869	0.214934	1	-0.242891	0.0877879	0.00566106	0.0388838
Atf6	226641	-0.187487	0.123138	0.127867	0.440976	Atf6	0.0256054	0.130426	0.844359	0.956394	-0.117188	0.130356	0.368661	0.687494	-0.180639	0.130479	0.166228	1	-0.420679	0.130065	0.00121909	0.0137935
Aff4	93736	-0.238856	0.148684	0.108171	0.414773	Aff4	-0.187553	0.159788	0.240491	0.652928	-0.31227	0.159753	0.0506179	0.260611	0.0193883	0.159998	0.90355	1	-0.382361	0.159637	0.016612	0.0796815
Hes6	55927	0.361931	0.204131	0.0762232	0.357624	Hes6	0.429499	0.221776	0.0527903	0.405065	0.413695	0.221777	0.0621309	0.289946	0.189211	0.221782	0.393581	1	0.714737	0.221774	0.00126936	0.0141496
Zfand6	65098	-0.268054	0.119409	0.0247784	0.223461	Zfand6	-0.2666	0.132112	0.0435924	0.38231	-0.311409	0.132101	0.0184056	0.148665	-0.100614	0.132392	0.447271	1	-0.359992	0.131929	0.00635879	0.0417633
Hhex	15242	-0.294234	0.188427	0.118398	0.428782	Hhex	-0.296856	0.230277	0.197354	0.608298	0.0239271	0.230307	0.917255	0.973824	-0.349016	0.230297	0.129644	1	-0.256754	0.230258	0.264821	0.47458
Nr1i2	18171	0.160882	0.108892	0.139557	0.456653	Nr1i2	0.102504	0.13549	0.449322	0.80145	0.267336	0.135604	0.0486736	0.25524	0.142796	0.1357	0.292666	1	0.113177	0.135338	0.403013	0.608431
Zfp871	208292	-0.315092	0.158753	0.0471675	0.297916	Zfp871	-0.245037	0.177703	0.167922	0.576852	-0.280846	0.1777	0.114004	0.400193	0.00554589	0.1779	0.975131	1	-0.623922	0.17754	0.000440973	0.00670898
Kdm5c	20591	-0.00322716	0.0554985	0.95363	0.984074	Kdm5c	-0.0191595	0.0621623	0.757917	0.924198	0.0472182	0.0623225	0.448664	0.747045	0.0277444	0.0628406	0.658848	1	-0.0743745	0.0615876	0.227193	0.432031
Zfp91	109910	-0.116154	0.0601298	0.0533946	0.312184	Zfp91	-0.0385512	0.0585517	0.510273	0.837377	-0.151713	0.0583999	0.00938145	0.101134	-0.0804299	0.0590056	0.172855	1	-0.181914	0.0578994	0.00167857	0.0170404
Cebpg	12611	-0.202189	0.0747199	0.00681077	0.122238	Cebpg	-0.0384385	0.0663452	0.562339	0.854307	-0.21636	0.0661011	0.0010635	0.0270557	-0.158999	0.0666383	0.0170324	1	-0.3743	0.0654915	1.09548e-08	4.0101e-06
Srebf2	20788	0.0573757	0.104581	0.583264	0.817894	Srebf2	0.0762564	0.132129	0.563847	0.855037	0.141962	0.132194	0.282872	0.607272	-0.0377665	0.132261	0.775227	1	0.0131643	0.131898	0.920498	0.958872
Nr2f6	13864	-0.0805586	0.101334	0.426624	0.723708	Nr2f6	-0.0356614	0.121648	0.769406	0.928672	-0.132065	0.121597	0.27744	0.601298	-0.201221	0.121742	0.0983611	1	0.0628327	0.12151	0.605086	0.766114
Nr1d2	353187	0.00905239	0.19253	0.962499	0.986243	Nr1d2	0.136947	0.234992	0.560047	0.853775	-0.0349086	0.234978	0.8819	0.962123	0.061013	0.235015	0.795162	1	-0.1919	0.234941	0.414041	0.617383
Stat2	20847	0.0672942	0.129547	0.603442	0.830318	Stat2	0.103324	0.15121	0.494411	0.82756	0.252233	0.151311	0.0955174	0.366927	-0.0935115	0.151263	0.53644	1	0.011593	0.15102	0.938811	0.968859
Hlf	217082	0.109676	0.0976753	0.261496	0.595259	Hlf	0.217993	0.119384	0.0678522	0.433701	0.178042	0.11937	0.135827	0.437271	0.0673776	0.119503	0.572881	1	0.00230854	0.119024	0.984525	0.992506
Klf9	16601	-0.358851	0.194105	0.0644944	0.339176	Klf9	-0.449151	0.215226	0.0368985	0.364217	-0.521739	0.215218	0.0153409	0.134267	0.0558203	0.215387	0.79551	1	-0.407028	0.215189	0.058559	0.180671
Rora	19883	-0.151901	0.116085	0.190691	0.521018	Rora	-0.0573456	0.124672	0.645537	0.885817	-0.139564	0.124627	0.262777	0.587336	0.0659009	0.125043	0.598175	1	-0.40884	0.12426	0.00100115	0.0119123
Klf13	50794	0.293682	0.130484	0.0244041	0.222125	Klf13	0.0977077	0.158016	0.53635	0.846054	0.381314	0.158188	0.0159304	0.136795	0.233322	0.158265	0.140414	1	0.436394	0.158033	0.00575531	0.0392927
Zfp207	22680	0.0503889	0.0581356	0.386081	0.696444	Zfp207	0.142796	0.0643719	0.0265344	0.316899	0.132247	0.0643907	0.0399928	0.228686	0.021171	0.0647277	0.743608	1	-0.0770106	0.0634853	0.225113	0.429585
Carhsp1	52502	0.15219	0.0684518	0.0261941	0.226583	Carhsp1	0.124583	0.0781942	0.111104	0.515727	0.11889	0.0782201	0.128525	0.425759	0.159028	0.0787886	0.0435481	1	0.198583	0.0778447	0.0107409	0.0589162
Prox1	19130	0.0285645	0.189222	0.880009	0.954335	Prox1	0.321138	0.200601	0.109403	0.512636	0.0668779	0.200524	0.738745	0.904384	0.284147	0.2007	0.15684	1	-0.415354	0.200333	0.0381423	0.136774
Zbtb7b	22724	0.118755	0.0747167	0.111969	0.421797	Zbtb7b	0.175665	0.0930204	0.0589649	0.41849	0.13721	0.0929977	0.1401	0.444801	0.0568336	0.0932755	0.54232	1	0.104413	0.0925527	0.259257	0.468455
Gzf1	74533	-0.0959226	0.0768178	0.211774	0.545969	Gzf1	-0.0148198	0.079508	0.852136	0.958054	-0.0379213	0.0795035	0.633379	0.853128	-0.00492529	0.0801511	0.951001	1	-0.318065	0.0785369	5.12443e-05	0.00157478
Nfe2l2	18024	0.0787817	0.0991508	0.426867	0.723708	Nfe2l2	0.282598	0.119186	0.0177365	0.276469	0.135018	0.119037	0.25669	0.581184	-0.0107007	0.119181	0.928458	1	-0.0884458	0.118514	0.45549	0.652213
Ybx1	22608	-0.0758643	0.0581585	0.192083	0.521901	Ybx1	-0.0796981	0.0713253	0.263828	0.674552	-0.176609	0.0711868	0.0131041	0.122263	-0.00974025	0.0720808	0.892509	1	-0.0297472	0.0708914	0.674766	0.8133
Stat6	20852	0.0190458	0.0535811	0.722247	0.888692	Stat6	0.0351479	0.0671489	0.600674	0.868841	0.0811022	0.0672878	0.228086	0.554629	-0.0261665	0.0676578	0.698943	1	-0.0100689	0.0665059	0.879661	0.935392
Ubp1	22221	-0.0715138	0.0496052	0.149398	0.471096	Ubp1	-0.05806	0.0611299	0.342224	0.733505	-0.0680389	0.0611502	0.265858	0.590192	-0.0333816	0.0618992	0.589687	1	-0.115516	0.0604221	0.0559004	0.175381
Irf6	54139	-0.321548	0.107375	0.00274785	0.0871514	Irf6	-0.155116	0.126558	0.220329	0.632565	-0.280057	0.126469	0.0267995	0.183161	-0.270762	0.126725	0.0326296	1	-0.512172	0.126075	4.8564e-05	0.0015073
Cebpb	12608	-0.400603	0.164411	0.0148264	0.176995	Cebpb	-0.514123	0.185861	0.00567187	0.200249	-0.685192	0.185815	0.000226466	0.010375	0.0483547	0.186242	0.795146	1	-0.278269	0.185839	0.134298	0.309418
Esr1	13982	-0.0873619	0.178533	0.624607	0.841014	Esr1	-0.0920997	0.209123	0.659641	0.892588	-0.0158696	0.209158	0.939519	0.981767	-0.418455	0.209111	0.0453805	1	-0.0368761	0.209048	0.859979	0.924421
Ncoa2	17978	-0.258751	0.114249	0.0235252	0.218321	Ncoa2	-0.166424	0.115808	0.150697	0.555971	-0.335863	0.115653	0.0036835	0.0582997	-0.0361156	0.116348	0.756249	1	-0.471681	0.115252	4.26525e-05	0.00138967
Ncor2	20602	-0.0300297	0.10673	0.778433	0.914886	Ncor2	-0.0703872	0.134191	0.599909	0.868586	-0.0281348	0.134245	0.833997	0.943427	-0.0200558	0.134501	0.881465	1	0.00259836	0.134017	0.984531	0.992506
Gabpa	14390	-0.148133	0.0913044	0.104716	0.409553	Gabpa	-0.0637675	0.0980098	0.515289	0.840114	-0.260143	0.0977792	0.0078021	0.090389	-0.023459	0.0985282	0.811808	1	-0.224534	0.097449	0.0212161	0.0935042
Zhx1	22770	-0.240333	0.0721528	0.000865703	0.0510202	Zhx1	-0.124089	0.0681842	0.0687736	0.436211	-0.299469	0.0678621	1.01991e-05	0.00142399	-0.172957	0.0687523	0.0118813	0.974282	-0.344857	0.0672178	2.89061e-07	4.31987e-05
Foxa3	15377	-0.17523	0.14672	0.232355	0.569272	Foxa3	-0.144947	0.154306	0.347552	0.737271	0.0456868	0.154436	0.76736	0.916015	-0.326847	0.154369	0.034233	1	-0.134128	0.154155	0.384255	0.592326
Hopx	74318	-0.1338	0.121216	0.269672	0.602831	Hopx	-0.252935	0.129942	0.0515921	0.403312	-0.283192	0.129938	0.0292984	0.191572	0.0733656	0.130468	0.573894	1	0.0771184	0.12996	0.552913	0.726994
Zkscan1	74570	-0.057195	0.116224	0.622643	0.839713	Zkscan1	0.0132789	0.140845	0.924887	0.980106	-0.01928	0.140838	0.891114	0.96536	0.0666471	0.141145	0.636792	1	-0.215591	0.140498	0.124912	0.296181
Clock	12753	-0.342399	0.153919	0.0261123	0.226583	Clock	-0.211276	0.171322	0.217496	0.632113	-0.343538	0.171269	0.0448739	0.2441	-0.125222	0.171535	0.465385	1	-0.519607	0.171071	0.00238652	0.0215705
Maz	17188	-0.0450539	0.0699509	0.519525	0.78153	Maz	-0.00295061	0.0696027	0.966186	0.989892	-0.0416431	0.0695601	0.549397	0.806551	-0.193194	0.0698346	0.00566693	0.806948	0.0635762	0.0691092	0.357605	0.567626
Stat5b	20851	-0.0642345	0.106259	0.545505	0.796072	Stat5b	-0.15816	0.123201	0.199226	0.610844	-0.14608	0.123237	0.235876	0.564333	0.188449	0.123998	0.128569	1	-0.114026	0.122961	0.353754	0.563843
Kcmf1	74287	-0.0739016	0.0781845	0.344546	0.664458	Kcmf1	-0.0215774	0.0872359	0.804641	0.941704	-0.105956	0.0871342	0.223982	0.551141	-0.0284873	0.087751	0.745455	1	-0.121312	0.08665	0.161508	0.347772
Dbp	13170	0.471569	0.221658	0.0333818	0.258014	Dbp	0.289376	0.240467	0.228824	0.640978	0.311729	0.240465	0.194852	0.517461	0.238399	0.240458	0.321472	1	0.212484	0.240477	0.376916	0.585635
Thrb	21834	-0.0952249	0.0948928	0.31562	0.641512	Thrb	0.0201076	0.105654	0.849062	0.957352	-0.167101	0.105432	0.112985	0.398882	0.037953	0.106141	0.720662	1	-0.232385	0.104992	0.0268735	0.10877
Stat1	20846	0.292672	0.120112	0.0148235	0.176995	Stat1	0.354308	0.145213	0.0146905	0.261219	0.196433	0.145079	0.175747	0.492629	0.201035	0.145361	0.166662	1	0.351764	0.144925	0.0152155	0.0746737
Foxo1	56458	-0.0180295	0.161172	0.910931	0.965267	Foxo1	-0.0925576	0.183279	0.613552	0.873202	-0.0349579	0.183319	0.848765	0.948579	0.333295	0.183716	0.0696487	1	-0.214185	0.183103	0.242103	0.449563
Mafb	16658	0.130939	0.186725	0.483154	0.757507	Mafb	0.0177508	0.229868	0.938447	0.983084	-0.0334763	0.229863	0.884209	0.963262	0.427562	0.230031	0.0630674	1	-0.0261543	0.229811	0.90939	0.951835
Irf3	54131	0.144371	0.0787925	0.0669082	0.341895	Irf3	0.068674	0.0944833	0.467326	0.811929	0.204923	0.0947512	0.0305604	0.196606	0.0829265	0.0950248	0.382836	1	0.224173	0.0942569	0.0173918	0.0824288
Zbtb44	235132	-0.23888	0.117313	0.0417245	0.284456	Zbtb44	-0.223346	0.127363	0.0794966	0.459377	-0.254614	0.127355	0.045581	0.246179	0.0173804	0.128025	0.892013	1	-0.436434	0.126909	0.00058399	0.00817121
Repin1	58887	0.140754	0.0768613	0.0670601	0.342005	Repin1	0.193666	0.0871296	0.0262339	0.315315	0.275981	0.0873459	0.00157969	0.0339316	0.0167721	0.0873667	0.847763	1	0.0852506	0.0863991	0.323786	0.537671
Mta2	23942	-0.0145308	0.0621288	0.815076	0.931294	Mta2	-0.0511094	0.0759444	0.500957	0.831706	-0.00068152	0.0760964	0.992854	0.998588	-0.017039	0.0767024	0.824201	1	0.0160406	0.0754855	0.831718	0.908749
Gatad1	67210	-0.084186	0.053448	0.115233	0.424257	Gatad1	-0.00875913	0.066679	0.895488	0.970687	-0.116281	0.0664496	0.0801329	0.332084	-0.149586	0.0670947	0.0257827	1	-0.0581181	0.0658424	0.377407	0.586125
Nfx1	74164	0.0778587	0.0850141	0.359755	0.676412	Nfx1	-0.0182757	0.102606	0.858632	0.959748	0.116173	0.102844	0.258645	0.583169	0.197816	0.103475	0.0559107	1	0.0336617	0.102271	0.742047	0.853718
Bach1	12013	-0.238234	0.150733	0.113991	0.42292	Bach1	-0.294531	0.16909	0.081534	0.462026	-0.317884	0.169091	0.0601132	0.284507	0.0799351	0.169558	0.637331	1	-0.306328	0.168932	0.0697823	0.202403
Sp1	20683	-0.174283	0.0982557	0.0761007	0.357513	Sp1	-0.0532642	0.1028	0.604364	0.869345	-0.168782	0.102644	0.100107	0.375336	-0.0644378	0.103323	0.532856	1	-0.386442	0.101911	0.000149455	0.00324553
Rreb1	68750	0.0306115	0.120133	0.798867	0.924453	Rreb1	0.32161	0.107616	0.00280367	0.144973	0.151142	0.10736	0.159189	0.469917	0.0700322	0.107686	0.515475	1	-0.316024	0.106349	0.00296289	0.0249839
Mbd3	17192	0.0376442	0.0825172	0.648247	0.84983	Mbd3	0.0330071	0.0882224	0.708303	0.905904	-0.0164159	0.0881716	0.852302	0.950352	-0.0729177	0.0885796	0.410401	1	0.229129	0.0880338	0.00924819	0.0535114
Crebl2	232430	-0.106517	0.0755538	0.158595	0.482988	Crebl2	-0.0727126	0.0772385	0.346498	0.736887	-0.190615	0.0770308	0.0133412	0.123444	0.0472334	0.07827	0.546198	1	-0.177876	0.0764516	0.0199837	0.0899195
Baz2a	116848	0.0533036	0.0783854	0.496493	0.765593	Baz2a	-0.0166035	0.0921236	0.856972	0.959481	0.232967	0.0926575	0.0119277	0.115802	0.0892908	0.0929379	0.336674	1	-0.0676149	0.0915545	0.460198	0.65616
Hif1a	15251	-0.139721	0.0798405	0.080118	0.367114	Hif1a	-0.00701572	0.0830259	0.932659	0.98093	-0.259165	0.082524	0.00168669	0.0355143	-0.0455778	0.0836631	0.585906	1	-0.228002	0.0819896	0.00542146	0.0378226
Sall1	58198	0.177507	0.128635	0.167608	0.493036	Sall1	0.383264	0.142586	0.0071891	0.215078	0.271172	0.142403	0.0568764	0.277473	0.0318066	0.142458	0.823326	1	-0.151502	0.141235	0.283408	0.49366
Irf2	16363	-0.0750635	0.134732	0.577437	0.815608	Irf2	-0.12759	0.1483	0.389594	0.7682	-0.156899	0.148295	0.290046	0.614129	0.171867	0.148907	0.248423	1	-0.119117	0.148075	0.421145	0.623912
Nfatc3	18021	-0.165409	0.0806662	0.0403122	0.282469	Nfatc3	-0.0887534	0.0895369	0.321564	0.718158	-0.175641	0.0894085	0.0494752	0.257589	-0.115299	0.0901103	0.200708	1	-0.259847	0.0887237	0.00340357	0.0273296
Jund	16478	-0.189473	0.128537	0.140463	0.458625	Jund	-0.0571074	0.145084	0.693865	0.900601	-0.209515	0.144957	0.148356	0.455356	-0.345668	0.145085	0.0171948	1	-0.119756	0.144749	0.408044	0.612681
Nfat5	54446	-0.256923	0.0910275	0.00476546	0.107897	Nfat5	-0.372167	0.110978	0.000797945	0.0946579	-0.0902356	0.111427	0.418046	0.723987	-0.204532	0.11169	0.0670637	1	-0.327747	0.110662	0.00305943	0.0254916
Nr5a2	26424	0.0223505	0.118186	0.850005	0.942724	Nr5a2	0.258917	0.104565	0.0132815	0.256535	0.138301	0.104364	0.185113	0.504331	0.139983	0.104944	0.182242	1	-0.364903	0.103113	0.000401821	0.00624352
Id3	15903	-0.175628	0.185199	0.342965	0.663644	Id3	-0.109794	0.23256	0.636849	0.88222	-0.158972	0.232556	0.494235	0.775747	-0.160358	0.232606	0.490573	1	-0.109842	0.232511	0.636631	0.788487
Zfp148	22661	-0.121083	0.080553	0.1328	0.447999	Zfp148	0.0304423	0.0798335	0.702964	0.904212	-0.180603	0.0793799	0.0228955	0.167401	-0.0577268	0.080377	0.472634	1	-0.24566	0.0786152	0.00177898	0.0176424
Ahr	11622	0.153012	0.13187	0.245915	0.583923	Ahr	0.276578	0.158812	0.0815888	0.462073	0.153946	0.158713	0.332062	0.654672	0.243931	0.159103	0.125236	1	-0.0741188	0.158262	0.639549	0.79092
Rela	19697	0.0170872	0.0943452	0.856278	0.944502	Rela	-0.0835247	0.114182	0.464471	0.810131	0.0687824	0.114457	0.547876	0.805623	0.0910147	0.11499	0.42865	1	-0.000601	0.113877	0.995789	0.997904
Zmiz1	328365	0.0380415	0.126731	0.764043	0.909399	Zmiz1	0.150367	0.147441	0.307802	0.707146	0.254825	0.147592	0.0842489	0.341893	0.00359637	0.147611	0.980562	1	-0.215971	0.146827	0.141314	0.319863
Sp3	20687	-0.235267	0.110984	0.0340208	0.26107	Sp3	-0.00730109	0.0923137	0.936961	0.982479	-0.355487	0.0916125	0.000104314	0.00684476	-0.0168812	0.093045	0.856029	1	-0.508484	0.0908257	2.16265e-08	6.68668e-06
Foxa2	15376	-0.10694	0.181703	0.556168	0.802549	Foxa2	-0.159934	0.223614	0.474473	0.815259	0.0308305	0.223671	0.890368	0.965176	-0.0548032	0.223725	0.806489	1	-0.199283	0.223539	0.372666	0.581812
Smad5	17129	0.00363168	0.0541383	0.946517	0.981231	Smad5	0.0240423	0.0638077	0.706328	0.904712	0.0330121	0.0638971	0.605404	0.837787	0.00345334	0.0648197	0.957512	1	-0.0437134	0.0626716	0.48549	0.676415
Zfp664	269704	-0.0983767	0.0587426	0.0939918	0.392309	Zfp664	-0.000189009	0.0622578	0.997578	0.998483	-0.119433	0.0619261	0.0537767	0.268952	-0.126665	0.062834	0.0438145	1	-0.134988	0.0609806	0.0268542	0.108727
Aff1	17355	-0.255664	0.107596	0.0174944	0.189353	Aff1	-0.286979	0.1196	0.0164182	0.273032	-0.258349	0.11967	0.0308625	0.197341	-0.0868634	0.120377	0.470544	1	-0.350574	0.119163	0.00326143	0.0265827
Zbtb7a	16969	-0.142397	0.090263	0.114662	0.424074	Zbtb7a	-0.107401	0.100553	0.285476	0.689923	-0.159363	0.100496	0.112791	0.39859	-0.0137315	0.101389	0.892268	1	-0.261281	0.099797	0.00884141	0.0517592
Zfp592	233410	-0.136559	0.0960969	0.155302	0.479577	Zfp592	-0.15357	0.114102	0.178335	0.586064	-0.0595831	0.114283	0.602113	0.836275	-0.0859947	0.114706	0.453438	1	-0.21844	0.113612	0.05452	0.172567
Zmiz2	52915	-0.0362702	0.0623837	0.560968	0.805277	Zmiz2	-0.0323861	0.0740844	0.662001	0.893106	0.0632296	0.0744394	0.395653	0.710057	-0.133424	0.0746874	0.0740297	1	-0.042777	0.0732335	0.559141	0.732072
Zfpm1	22761	0.111799	0.112783	0.321549	0.645672	Zfpm1	0.21206	0.140251	0.130534	0.537957	0.211864	0.140281	0.13097	0.429416	0.0157012	0.140374	0.910941	1	0.0167183	0.139708	0.904748	0.948971
Mlx	21428	0.205368	0.100868	0.0417501	0.284456	Mlx	0.300771	0.122863	0.0143646	0.259766	0.194686	0.122735	0.112687	0.398549	0.0529474	0.12293	0.666677	1	0.289984	0.122415	0.0178436	0.0835837
Mrpl28	68611	0.00872122	0.0770453	0.909875	0.964825	Mrpl28	-0.0443529	0.0919038	0.629379	0.879682	-0.0453275	0.091946	0.622027	0.848038	-0.0231744	0.0926284	0.802443	1	0.160144	0.0917038	0.0807551	0.222777
Yy1	22632	-0.253754	0.111926	0.0233801	0.218195	Yy1	-0.124287	0.103563	0.230095	0.641796	-0.369243	0.103142	0.000343667	0.0131717	-0.091202	0.10429	0.381846	1	-0.392663	0.102598	0.000129608	0.00295982
Hnf1a	21405	-0.0977354	0.0886065	0.270015	0.602884	Hnf1a	-0.0247757	0.0994955	0.803351	0.940971	-0.083685	0.0994102	0.399892	0.713224	0.0562984	0.100451	0.575167	1	-0.311031	0.0983822	0.00156985	0.0163364
Ep300	328572	-0.253901	0.102083	0.0128753	0.16546	Ep300	-0.228535	0.0898225	0.0109497	0.239597	-0.217594	0.0898977	0.0155009	0.134445	-0.0347955	0.0911738	0.702729	1	-0.496237	0.0886886	2.20275e-08	6.68668e-06
Zfand5	22682	-0.0169148	0.07944	0.831385	0.937368	Zfand5	0.12307	0.0935204	0.188183	0.595526	-0.075216	0.0930976	0.419133	0.72512	0.0116474	0.0939966	0.901385	1	-0.11023	0.0923796	0.23278	0.438767
Pias2	17344	-0.179208	0.0613501	0.00348829	0.0951772	Pias2	-0.0925649	0.0694642	0.182678	0.588745	-0.221076	0.0691077	0.00137903	0.0315618	-0.192887	0.0701346	0.00595508	0.806948	-0.195574	0.0682756	0.00417692	0.0314115
Zhx3	320799	-0.351965	0.13863	0.0111205	0.155029	Zhx3	-0.324098	0.146017	0.0264471	0.316346	-0.358903	0.146004	0.0139647	0.127058	-0.0955588	0.14672	0.514853	1	-0.568726	0.145497	9.27319e-05	0.00234106
Mef2a	17258	-0.295676	0.109624	0.00699275	0.124243	Mef2a	-0.225754	0.113515	0.046727	0.392143	-0.404235	0.113244	0.000357535	0.0136142	-0.0586458	0.114486	0.608475	1	-0.455437	0.112696	5.31569e-05	0.00161758
Rere	68703	0.0517046	0.0948802	0.585791	0.819677	Rere	-0.0694577	0.109651	0.526442	0.844131	0.161526	0.110182	0.14265	0.448765	0.204746	0.110972	0.065033	1	-0.0739432	0.109111	0.49797	0.685678
Adcy9	11515	0.000352999	0.156928	0.998205	0.999139	Adcy9	-0.102143	0.180565	0.571606	0.855952	0.0505827	0.180701	0.779535	0.920753	0.20938	0.181101	0.247621	1	-0.127985	0.180351	0.477924	0.670603
Smad4	17128	-0.167313	0.0912072	0.066591	0.341562	Smad4	-0.0837164	0.0959169	0.382771	0.764513	-0.249522	0.0955791	0.00903741	0.0986879	-0.0917795	0.0966711	0.342418	1	-0.224463	0.0949766	0.0181105	0.0841273
Creb3	12913	0.0788473	0.0631	0.21146	0.54593	Creb3	0.0736038	0.0777928	0.344072	0.73586	0.0568415	0.0777984	0.465008	0.757643	0.0294095	0.078624	0.708365	1	0.155674	0.0771522	0.0436171	0.149301
Mga	29808	-0.118257	0.144616	0.41351	0.71467	Mga	0.0407868	0.146759	0.781076	0.933267	0.0387982	0.146789	0.791539	0.926649	0.051931	0.147247	0.724329	1	-0.531717	0.145785	0.000265044	0.00473956
Esrra	26379	0.160251	0.113221	0.156955	0.482155	Esrra	0.26478	0.138382	0.0556974	0.41082	0.170722	0.138277	0.216967	0.543073	0.103233	0.138583	0.456322	1	0.11477	0.137793	0.404893	0.609848
Mbd2	17191	-0.10878	0.0542644	0.0450027	0.292985	Mbd2	-0.128568	0.0671351	0.0554849	0.410292	-0.158502	0.0670905	0.0181514	0.147628	-0.086861	0.0684109	0.204193	1	-0.0535669	0.0664067	0.419868	0.622921
Camta2	216874	0.125456	0.0822337	0.127108	0.440134	Camta2	-0.0223122	0.0927672	0.809928	0.943967	0.290758	0.0936226	0.0018987	0.03813	0.119954	0.0939141	0.201506	1	0.137577	0.0924538	0.136734	0.31283
Atf7	223922	-0.0850959	0.0859095	0.321915	0.646101	Atf7	-0.102802	0.101839	0.312754	0.709692	0.0154003	0.102165	0.880181	0.961867	-0.0283431	0.10276	0.782688	1	-0.206362	0.101038	0.0411102	0.143815
Ctcf	13018	-0.106372	0.0647354	0.100345	0.40189	Ctcf	0.0134529	0.0649868	0.836002	0.953455	-0.111884	0.0645376	0.0829845	0.338755	-0.0897788	0.065824	0.172592	1	-0.214753	0.0630767	0.000662517	0.00898245
Mafg	17134	0.217164	0.083629	0.00941081	0.143423	Mafg	0.279564	0.100326	0.00532715	0.194441	0.326305	0.100503	0.00116746	0.0285944	0.181896	0.100854	0.0713009	1	0.0905864	0.0992381	0.361338	0.571728
Ecd	70601	0.0914134	0.0657869	0.164669	0.490139	Ecd	0.194941	0.0799644	0.014775	0.261219	0.107935	0.0797385	0.17586	0.492829	-0.0213385	0.0802176	0.790233	1	0.0893591	0.0787552	0.256524	0.466458
Nr1h2	22260	0.0825509	0.0604173	0.17183	0.497754	Nr1h2	0.0369287	0.0721079	0.608559	0.87109	0.095381	0.0723976	0.187684	0.508087	0.0602869	0.0734079	0.411499	1	0.128364	0.0713709	0.0720907	0.206876
Bptf	207165	-0.191435	0.113899	0.0928126	0.389749	Bptf	-0.184633	0.125538	0.141362	0.544393	-0.143122	0.125646	0.254667	0.579273	-0.0188747	0.126422	0.881318	1	-0.381106	0.124829	0.00226554	0.0207932
Ncoa3	17979	-0.125433	0.0659338	0.0571188	0.321442	Ncoa3	-0.226435	0.0750875	0.00256456	0.140346	-0.106566	0.075521	0.158221	0.468588	0.00752882	0.0769533	0.922062	1	-0.15131	0.0744542	0.0421278	0.14601
Zkscan3	72739	0.0375008	0.0844622	0.657046	0.853763	Zkscan3	0.0136477	0.0947278	0.885443	0.966863	0.295451	0.095452	0.00196627	0.0392164	0.0242072	0.0954467	0.799789	1	-0.110127	0.0939209	0.240975	0.448554
Mbd6	110962	0.0977677	0.0751853	0.193479	0.523694	Mbd6	-0.0012658	0.0856334	0.988206	0.996641	0.283485	0.0866033	0.00106273	0.0270557	0.133145	0.0870444	0.126109	1	-0.00519754	0.0848285	0.951143	0.976207
Kdm5a	214899	-0.187041	0.112563	0.0965818	0.396244	Kdm5a	-0.121553	0.12948	0.347842	0.737271	-0.26212	0.129289	0.0426217	0.237919	-0.0111589	0.130248	0.931726	1	-0.317929	0.128765	0.0135468	0.0687615
Rxrb	20182	-0.133538	0.113427	0.239076	0.576424	Rxrb	-0.191445	0.134117	0.153452	0.558866	-0.182726	0.134166	0.173216	0.489042	-0.0205918	0.134941	0.878715	1	-0.137164	0.133766	0.305173	0.519161
Ets2	23872	-0.117214	0.116163	0.312953	0.639738	Ets2	-0.0425497	0.129176	0.741858	0.91752	-0.0862576	0.129135	0.504155	0.782624	-0.112692	0.129629	0.384659	1	-0.247487	0.128347	0.0538224	0.17093
Foxo4	54601	-0.162199	0.0662705	0.0143843	0.175582	Foxo4	-0.15874	0.0812	0.0505918	0.401998	-0.209947	0.0810972	0.00963003	0.10258	-0.1622	0.0822014	0.0484719	1	-0.116742	0.0804368	0.146684	0.327115
Nr2c2	22026	-0.300167	0.150532	0.0461485	0.295521	Nr2c2	-0.375382	0.165928	0.0236775	0.30849	-0.329161	0.165998	0.047376	0.250977	0.0904012	0.166897	0.588053	1	-0.506491	0.165555	0.0022182	0.0206164
Crebzf	233490	-0.0533106	0.0684332	0.43597	0.729422	Crebzf	0.0291222	0.085083	0.73214	0.914005	-0.0103314	0.0850174	0.903279	0.968961	-0.081139	0.0856932	0.343713	1	-0.134471	0.08379	0.108526	0.268371
Maf	17132	-0.207862	0.114991	0.0706637	0.347257	Maf	0.00585834	0.110568	0.957744	0.98859	-0.194828	0.110093	0.0767828	0.322647	-0.0593034	0.111242	0.593964	1	-0.549164	0.10873	4.40219e-07	5.62002e-05
Zbtb43	71834	-0.159567	0.0808133	0.0483228	0.2999	Zbtb43	-0.107449	0.0845618	0.203852	0.615162	-0.149525	0.0844841	0.0767505	0.322647	0.0178999	0.0861425	0.83539	1	-0.365484	0.0829927	1.06369e-05	0.000530346
Tbx3	21386	-0.0324378	0.178669	0.855934	0.944299	Tbx3	0.0109357	0.218151	0.96002	0.988736	-0.19016	0.218077	0.383216	0.700056	0.174433	0.218388	0.424447	1	-0.130964	0.217979	0.547965	0.723362
Onecut1	15379	-0.691445	0.219545	0.00163582	0.0690856	Onecut1	-0.692233	0.252974	0.00621185	0.206034	-0.617516	0.252974	0.0146455	0.130916	-0.470272	0.252975	0.0630316	1	-0.49765	0.252973	0.0491598	0.161169
Elf2	69257	-0.238421	0.0978674	0.0148438	0.176995	Elf2	-0.268444	0.113079	0.0175982	0.276469	-0.302058	0.113053	0.00754409	0.0881246	-0.0591281	0.114321	0.60501	1	-0.295451	0.112453	0.00860584	0.0508587
Nr2f2	11819	0.0936173	0.10789	0.385551	0.69614	Nr2f2	0.259967	0.130703	0.0467021	0.392143	0.130685	0.130485	0.316571	0.639136	0.0974222	0.130981	0.457005	1	-0.105239	0.129567	0.416657	0.620078
Zfp110	65020	-0.0408518	0.0784335	0.602474	0.829405	Zfp110	-0.100014	0.0917501	0.275683	0.683561	0.0127391	0.092122	0.890015	0.965176	0.0205418	0.0930128	0.82521	1	-0.0711978	0.0910756	0.434365	0.633998
Irf1	16362	0.239467	0.159222	0.132587	0.447538	Irf1	0.496272	0.188953	0.00862853	0.224282	0.334769	0.188791	0.0761921	0.321895	0.0830021	0.188808	0.660218	1	-0.0752038	0.18814	0.689362	0.822367
Ets1	23871	-0.0155679	0.0778354	0.841473	0.940618	Ets1	-0.0507514	0.0854442	0.552531	0.850816	0.0295148	0.0858205	0.730912	0.901737	0.067333	0.0871735	0.439876	1	-0.114374	0.0842298	0.1745	0.365812
Nr1d1	217166	0.509029	0.220303	0.0208556	0.205313	Nr1d1	0.391257	0.237739	0.0998168	0.499409	0.281171	0.237745	0.236943	0.565962	0.341943	0.237722	0.150316	1	0.145124	0.23777	0.541626	0.718589
Klf12	16597	-0.429164	0.141673	0.00245164	0.0816313	Klf12	-0.536347	0.162992	0.000999588	0.100199	-0.564621	0.162987	0.00053178	0.0179732	-0.199431	0.16378	0.223345	1	-0.354306	0.162873	0.0296037	0.115682
Zfp260	26466	-0.126982	0.0822449	0.1226	0.436286	Zfp260	0.00519539	0.0925324	0.955225	0.987951	-0.138469	0.0921685	0.133008	0.432708	-0.065228	0.0932512	0.484248	1	-0.265283	0.0910691	0.00357992	0.0283516
Zfp809	235047	-0.315619	0.137929	0.0221221	0.212267	Zfp809	-0.337303	0.174477	0.0532085	0.405065	-0.173485	0.174632	0.320499	0.643301	-0.34513	0.174717	0.0482267	1	-0.212201	0.174346	0.223556	0.42786
Sart1	20227	0.0806794	0.0659055	0.220889	0.55599	Sart1	0.0893983	0.0817376	0.274076	0.681962	0.114387	0.081896	0.162493	0.473311	0.00976962	0.0825573	0.9058	1	0.108366	0.0807936	0.179835	0.374035
Tcf12	21406	-0.134904	0.0825936	0.102396	0.405035	Tcf12	-0.0215327	0.0858754	0.802012	0.940401	-0.145625	0.0854936	0.0885044	0.351297	-0.0446515	0.0869572	0.60761	1	-0.302048	0.0840592	0.00032655	0.00545536
Cux1	13047	-0.158664	0.0790439	0.0447186	0.292963	Cux1	-0.25353	0.0911538	0.00541336	0.196145	-0.177764	0.0914175	0.0518311	0.263212	0.00559623	0.0929151	0.951973	1	-0.170712	0.0906059	0.0595486	0.182879
Foxk1	17425	-0.226827	0.138036	0.100331	0.40189	Foxk1	-0.225404	0.15994	0.158745	0.567936	-0.280648	0.159897	0.0792287	0.328802	0.0420239	0.160846	0.793886	1	-0.426678	0.159363	0.00741959	0.0461952
Foxk2	68837	-0.162711	0.097311	0.0945109	0.393663	Foxk2	-0.101729	0.121642	0.40299	0.773879	-0.173081	0.12154	0.154427	0.462847	-0.256786	0.121937	0.0352141	1	-0.0989466	0.12107	0.413776	0.617383
Setdb1	84505	0.121745	0.0521339	0.0195313	0.200561	Setdb1	0.0952834	0.066638	0.152755	0.557953	0.160741	0.0670119	0.0164533	0.139425	0.148064	0.0683659	0.0303301	1	0.09043	0.0653771	0.166602	0.355482
Mta1	116870	0.00918322	0.0752376	0.902854	0.962398	Mta1	-0.0768825	0.0909841	0.398105	0.7718	0.045017	0.0914349	0.622479	0.848038	0.0612654	0.0924873	0.507702	1	0.0148036	0.0903827	0.869898	0.928936
Bcl6	12053	0.072007	0.223706	0.747542	0.900243	Bcl6	0.289589	0.248539	0.243952	0.656759	0.280422	0.248538	0.259199	0.583322	0.325871	0.248525	0.189784	1	0.332358	0.248548	0.181158	0.375532
Zbtb33	56805	-0.183479	0.0958605	0.0556177	0.317969	Zbtb33	0.0482659	0.0851482	0.570819	0.8556	-0.259645	0.0841889	0.00204184	0.039731	-0.155974	0.0854669	0.068006	1	-0.30616	0.0831992	0.000233374	0.00432228
Smad2	17126	-0.0580221	0.0579339	0.316574	0.641512	Smad2	-0.0369682	0.0746492	0.62044	0.875262	-0.0612292	0.0746155	0.411876	0.721252	-0.109335	0.075636	0.148306	1	-0.0279612	0.0735188	0.703702	0.830799
Arid2	77044	-0.192301	0.105244	0.0676696	0.343091	Arid2	-0.136471	0.106402	0.199633	0.610961	-0.187263	0.106318	0.0781792	0.326062	-0.0346269	0.107648	0.747705	1	-0.382427	0.10511	0.000274378	0.00485945
Zfp292	30046	-0.382912	0.16825	0.0228546	0.21551	Zfp292	-0.456097	0.185186	0.0137811	0.258368	-0.441977	0.185226	0.0170257	0.142322	-0.0750668	0.186079	0.686644	1	-0.68324	0.184712	0.000216493	0.00414533
Mbd1	17190	0.148591	0.145991	0.308769	0.636661	Mbd1	0.109256	0.17646	0.535814	0.846054	0.112039	0.176487	0.52554	0.795209	0.243281	0.176946	0.169166	1	0.178572	0.176244	0.310961	0.525203
Nfil3	18030	-0.44228	0.183802	0.0161159	0.182035	Nfil3	-0.50581	0.220562	0.0218318	0.302128	-0.472307	0.220583	0.0322599	0.201467	-0.239537	0.220804	0.277993	1	-0.295504	0.220529	0.180252	0.37434
Tfe3	209446	-0.0160262	0.0895796	0.858012	0.945383	Tfe3	-0.00628119	0.112338	0.955411	0.987951	0.0170081	0.112457	0.879785	0.961704	-0.0392675	0.113083	0.728407	1	-0.0414247	0.111527	0.710316	0.834964
Nfkb1	18033	-0.022362	0.0578962	0.699317	0.876619	Nfkb1	0.0335676	0.0730382	0.645811	0.886072	-0.049799	0.0727093	0.493404	0.775451	0.0131274	0.0744798	0.860094	1	-0.0803401	0.0712358	0.259403	0.468649
Zfp397	69256	-0.130122	0.076507	0.0889844	0.382892	Zfp397	-0.0217013	0.07827	0.781579	0.933644	-0.00680217	0.0784058	0.930865	0.980094	-0.122436	0.0791305	0.121798	1	-0.328945	0.0760965	1.54113e-05	0.000685032
Zfp281	226442	-0.227293	0.159785	0.154882	0.479218	Zfp281	0.0485744	0.176922	0.78366	0.934629	-0.312824	0.176545	0.0764074	0.3224	0.0226043	0.17728	0.89854	1	-0.546462	0.17608	0.00191251	0.0186398
Hsf2	15500	-0.037643	0.104319	0.718215	0.885785	Hsf2	0.111429	0.127884	0.383574	0.764644	-0.0562059	0.127559	0.659483	0.863602	0.0277263	0.128398	0.829034	1	-0.201039	0.126701	0.112577	0.275001
Atf6b	12915	0.0150215	0.12657	0.905528	0.96311	Atf6b	0.126691	0.141899	0.371949	0.755464	0.0808549	0.141857	0.568694	0.818863	-0.184941	0.141859	0.192337	1	0.0965856	0.141355	0.494427	0.68264
Zfp707	69020	-0.0577123	0.11403	0.612776	0.834677	Zfp707	0.110169	0.137435	0.422778	0.785624	0.0491413	0.137339	0.720485	0.897532	-0.157021	0.13749	0.253433	1	-0.251258	0.136109	0.0648915	0.192984
Zbtb41	226470	-0.330469	0.116394	0.00452229	0.105193	Zbtb41	-0.198126	0.112277	0.0776288	0.457388	-0.408333	0.111795	0.000259687	0.0112559	-0.156267	0.113277	0.167739	1	-0.504489	0.110915	5.40512e-06	0.000329765
Kdm5b	75605	-0.359337	0.11815	0.00235507	0.0804616	Kdm5b	-0.625376	0.130335	1.60071e-06	0.0052973	-0.375612	0.130788	0.00407996	0.0615965	-0.164424	0.131813	0.212248	1	-0.156696	0.130601	0.230212	0.435576
Foxa1	15375	-0.469815	0.162281	0.00379069	0.0978787	Foxa1	-0.395579	0.198953	0.0467785	0.392244	-0.194258	0.19911	0.329248	0.651812	-0.415462	0.199144	0.0369572	1	-0.569699	0.198689	0.0041401	0.0313048
Tulp4	68842	-0.12082	0.0954537	0.205606	0.538	Tulp4	-0.0737114	0.102217	0.470832	0.813085	-0.0774845	0.102266	0.448646	0.747045	-0.0417814	0.103305	0.685884	1	-0.25476	0.100951	0.0116158	0.0620033
Foxq1	15220	-0.274245	0.223685	0.220186	0.555439	Foxq1	-0.309742	0.24906	0.213629	0.627625	-0.0707029	0.249048	0.776493	0.918385	-0.159342	0.249039	0.522285	1	-0.14063	0.249065	0.572323	0.742845
Mxi1	17859	-0.237574	0.0748488	0.00150324	0.0658688	Mxi1	-0.238388	0.0907198	0.00859549	0.224282	-0.260204	0.0907088	0.00412339	0.0616695	-0.132302	0.092269	0.151607	1	-0.291194	0.0896256	0.00115809	0.0133248
Mtf1	17764	0.0573743	0.0929551	0.537086	0.792418	Mtf1	0.17033	0.107899	0.114426	0.518508	0.0210212	0.107494	0.844957	0.946861	0.120126	0.108742	0.269296	1	-0.0582142	0.106431	0.584401	0.750804
Smarcc1	20588	-0.0814267	0.0670948	0.224898	0.560935	Smarcc1	-0.155145	0.075726	0.0404854	0.375252	-0.188951	0.075651	0.0125012	0.119783	0.105389	0.07853	0.179589	1	-0.0498515	0.0749394	0.505907	0.692255
Egr1	13653	0.317373	0.211509	0.13348	0.449246	Egr1	-0.175248	0.230493	0.447063	0.800548	0.158894	0.230462	0.490534	0.774392	0.346673	0.23041	0.132429	1	0.142462	0.230492	0.536524	0.715129
Aebp2	11569	-0.172828	0.135207	0.20116	0.532109	Aebp2	-0.169282	0.152442	0.266797	0.677827	-0.181729	0.152459	0.233267	0.56118	-0.0894395	0.153141	0.559198	1	-0.224608	0.151907	0.13925	0.316869
Erf	13875	0.0511847	0.140409	0.715455	0.884675	Erf	-0.0352466	0.166429	0.832278	0.951877	0.0813959	0.166656	0.625262	0.849325	0.204849	0.167413	0.221096	1	-0.0994687	0.165922	0.548846	0.723834
Churc1	211151	0.172043	0.0684789	0.011993	0.159055	Churc1	0.130947	0.0758585	0.0843118	0.466474	0.14423	0.0760012	0.0577314	0.279253	0.0639275	0.0770367	0.406634	1	0.341201	0.0754321	6.08877e-06	0.000362588
Dpf2	19708	0.137455	0.0697079	0.0486239	0.300698	Dpf2	0.1329	0.0898583	0.139143	0.544239	0.139613	0.0899583	0.120667	0.411722	0.102956	0.0910019	0.257903	1	0.168364	0.0888655	0.0581467	0.179844
Ncoa1	17977	-0.210399	0.0942552	0.0256001	0.226538	Ncoa1	-0.171143	0.0986908	0.082894	0.465173	-0.239334	0.0985241	0.0151323	0.133538	-0.0828593	0.100164	0.408103	1	-0.320676	0.0973361	0.000985901	0.0117534
Mxd4	17122	-0.237844	0.084465	0.00486417	0.108188	Mxd4	-0.249444	0.0969421	0.0100786	0.231057	-0.311918	0.0967948	0.00127093	0.0304816	-0.116802	0.0986056	0.236202	1	-0.254178	0.0959844	0.00809406	0.0488383
Zfhx4	80892	-0.181571	0.105571	0.0854497	0.377793	Zfhx4	-0.177139	0.111874	0.113334	0.518349	-0.0350146	0.112369	0.755342	0.9121	-0.0351496	0.113315	0.756415	1	-0.423399	0.110533	0.000127873	0.00293636
Zfp467	68910	0.295477	0.143142	0.0389968	0.27841	Zfp467	0.412257	0.150943	0.00631032	0.206762	0.419177	0.151002	0.00550368	0.0722812	0.0414027	0.150786	0.783639	1	0.371812	0.150331	0.0133875	0.0682874
Creb1	12912	-0.20994	0.0880622	0.0171257	0.188341	Creb1	-0.0587891	0.0878487	0.503362	0.833067	-0.240346	0.087157	0.00582228	0.0744643	-0.120812	0.088932	0.174314	1	-0.381849	0.0855564	8.07722e-06	0.000446796
Gata4	14463	-0.166569	0.114607	0.146116	0.466508	Gata4	-0.0902879	0.133477	0.498769	0.830465	-0.00640995	0.133741	0.961774	0.987322	-0.318472	0.133629	0.0171604	1	-0.225281	0.132553	0.0892147	0.237868
Smad9	55994	-0.672723	0.203253	0.000933667	0.0516673	Smad9	-0.671475	0.236046	0.00444558	0.173763	-0.715674	0.236041	0.00242944	0.0444397	-0.203138	0.236307	0.389989	1	-0.814001	0.235944	0.000560629	0.00798352
Tfdp2	211586	-0.18154	0.158512	0.252094	0.588868	Tfdp2	-0.272156	0.182116	0.135068	0.541678	-0.138034	0.182309	0.448963	0.747295	0.0818147	0.18305	0.654909	1	-0.399522	0.181679	0.0278739	0.111156
Setdb2	239122	-0.0499146	0.122023	0.682496	0.867208	Setdb2	-0.0541174	0.252865	NA	NA	0.0105418	0.252866	NA	NA	0.101555	0.252873	NA	NA	-0.131626	0.252858	NA	NA
Klf10	21847	0.214295	0.198198	0.279602	0.611598	Klf10	0.290091	0.238538	0.223939	0.634266	0.319747	0.238556	0.180134	0.498257	0.107675	0.238575	0.651754	1	-0.0248993	0.238368	0.916806	0.956541
Zkscan17	268417	-0.103844	0.147991	0.482872	0.757507	Zkscan17	-0.241674	0.168748	0.152098	0.557947	-0.0753951	0.169054	0.65561	0.862173	0.138135	0.170026	0.416542	1	-0.274004	0.168289	0.103488	0.260257
Zfp266	77519	-0.160324	0.104905	0.126444	0.439645	Zfp266	-0.0152915	0.108054	0.887462	0.967349	-0.101369	0.107826	0.347158	0.668605	-0.041837	0.109058	0.701258	1	-0.426365	0.106045	5.80483e-05	0.00171878
Etv6	14011	-0.0082561	0.115795	0.94316	0.979819	Etv6	0.0325387	0.137825	0.813365	0.945092	-0.0466496	0.137689	0.734757	0.901949	0.117666	0.138847	0.396744	1	-0.133114	0.136851	0.330706	0.543035
Zfp874a	238692	-0.145134	0.0699842	0.0380974	0.274862	Zfp874a	-0.0309004	0.0847856	0.715519	0.908253	-0.171243	0.0842043	0.0419862	0.235944	-0.144526	0.0856916	0.0916838	1	-0.219498	0.0827273	0.00797166	0.0484766
Zfp276	57247	0.25088	0.0864995	0.00372735	0.0978558	Zfp276	0.21058	0.106404	0.0478092	0.395122	0.431536	0.107339	5.81203e-05	0.00463418	0.164033	0.107354	0.126521	1	0.196107	0.105367	0.0627192	0.188871
Rlf	109263	-0.256403	0.141827	0.0706284	0.347257	Rlf	-0.349697	0.166135	0.0353007	0.360236	-0.148386	0.166441	0.372649	0.690851	-0.206837	0.166768	0.214878	1	-0.213907	0.165934	0.197362	0.396423
Zfp219	69890	0.0429646	0.0960241	0.65456	0.852367	Zfp219	0.0521965	0.0965783	0.588881	0.861794	0.19092	0.0972553	0.0496364	0.257965	-0.0545059	0.0973775	0.575658	1	-0.0186562	0.095209	0.84465	0.915644
Mecp2	17257	-0.138682	0.108835	0.20258	0.534083	Mecp2	-0.188712	0.130988	0.149675	0.555971	-0.0889904	0.131284	0.497869	0.778736	0.00334682	0.132316	0.97982	1	-0.248436	0.130229	0.0564328	0.176248
Zfp568	243905	-0.266969	0.121665	0.0282147	0.236147	Zfp568	-0.28117	0.134197	0.0361527	0.36295	-0.29192	0.134222	0.0296365	0.19267	-0.01085	0.135724	0.936283	1	-0.421154	0.133326	0.00158403	0.0164427
Crem	12916	-0.196735	0.13804	0.154099	0.478243	Crem	-0.0559932	0.163077	0.731332	0.913943	-0.243594	0.162794	0.134567	0.434765	-0.246326	0.163263	0.131357	1	-0.232261	0.162331	0.152492	0.335342
Rfx7	319758	-0.0649858	0.0939218	0.488991	0.76165	Rfx7	-0.0449891	0.112458	0.689119	0.899239	0.0203859	0.112729	0.856494	0.952227	-0.084115	0.113298	0.457832	1	-0.130883	0.111396	0.24002	0.447533
Zfp146	26465	-0.159462	0.0929621	0.0862821	0.37878	Zfp146	-0.117168	0.116015	0.312526	0.709692	-0.274377	0.11562	0.0176398	0.145077	-0.0915386	0.117069	0.434262	1	-0.127285	0.11516	0.269034	0.479301
Zfp869	66869	-0.105695	0.0731551	0.148514	0.469677	Zfp869	-0.0769888	0.0870917	0.376698	0.760133	-0.015108	0.0874527	0.862843	0.954482	-0.113377	0.088322	0.199255	1	-0.198309	0.0854247	0.0202625	0.0906171
Zbtb16	235320	0.00827429	0.223636	0.970486	0.989835	Zbtb16	-0.268804	0.252353	0.28679	0.691031	0.273984	0.252339	0.277577	0.601298	0.185445	0.252333	0.462388	1	0.33352	0.252346	0.186277	0.382195
Zfp62	22720	-0.127174	0.0741247	0.0862218	0.37878	Zfp62	0.046187	0.0805237	0.56625	0.855082	-0.0794509	0.0799409	0.320286	0.642984	-0.168774	0.0809418	0.0370574	1	-0.278164	0.0776864	0.000342815	0.00559856
Wiz	22404	-0.0963631	0.111188	0.386125	0.696444	Wiz	-0.112314	0.134112	0.402328	0.773879	-0.102118	0.134193	0.446669	0.746337	-0.0838823	0.135019	0.534426	1	-0.0917277	0.133448	0.491852	0.680933
Hivep1	110521	-0.26227	0.132533	0.0478274	0.298787	Hivep1	-0.275151	0.16132	0.0880786	0.476277	-0.27186	0.161366	0.0920379	0.359556	-0.154748	0.162145	0.339891	1	-0.330127	0.16076	0.0400201	0.141142
Foxn2	14236	-0.0800541	0.093897	0.393896	0.703143	Foxn2	0.0227834	0.111253	0.837736	0.954382	-0.155721	0.110731	0.159634	0.469917	-0.0191533	0.112181	0.864431	1	-0.131628	0.109882	0.230952	0.436445
Rara	19401	0.157529	0.103567	0.128252	0.441762	Rara	0.141372	0.122402	0.248099	0.660253	0.250898	0.122821	0.0410722	0.232691	0.258027	0.123838	0.0371989	1	0.000735318	0.121206	0.99516	0.997644
Foxp4	74123	-0.0556848	0.0789267	0.480483	0.755851	Foxp4	-0.113004	0.10036	0.260171	0.67265	-0.0050453	0.100857	0.960103	0.987246	-0.0685755	0.101765	0.500398	1	-0.0302749	0.0995873	0.761125	0.866456
Farsa	66590	0.141511	0.0984568	0.150636	0.473179	Farsa	0.104911	0.115225	0.362562	0.748293	0.234748	0.115712	0.0424858	0.237613	0.0139317	0.115881	0.904306	1	0.239974	0.114733	0.0364744	0.1334
Zfp768	233890	0.107122	0.0846835	0.205884	0.538	Zfp768	0.14287	0.10948	0.1919	0.601953	0.138897	0.109538	0.204791	0.529379	0.0436759	0.110256	0.692009	1	0.092055	0.108267	0.395181	0.601863
Elk4	13714	-0.478016	0.168147	0.00447124	0.104361	Elk4	-0.446649	0.179179	0.0126755	0.250184	-0.516433	0.179116	0.00393606	0.0604029	-0.17789	0.180102	0.32329	1	-0.744033	0.178499	3.06918e-05	0.0010852
Pknox1	18771	-0.0718414	0.102612	0.483849	0.757907	Pknox1	0.0710886	0.118074	0.54713	0.849388	0.0752999	0.118155	0.523932	0.794029	-0.2911	0.117838	0.0134982	0.974282	-0.0935963	0.116728	0.42265	0.624379
Zfp68	24135	-0.056929	0.0788398	0.470242	0.749627	Zfp68	-0.0222844	0.0924135	0.809448	0.943967	0.00253547	0.0926039	0.978157	0.993748	-0.0479289	0.0936981	0.608983	1	-0.141913	0.0907549	0.117888	0.285176
Zhx2	387609	-0.0792739	0.0824567	0.33635	0.658565	Zhx2	-0.0492148	0.0999084	0.622296	0.876608	-0.0784998	0.0998642	0.431829	0.734517	0.0300339	0.101583	0.767491	1	-0.18931	0.0983501	0.0542473	0.171972
Zbtb4	75580	0.0408115	0.0764402	0.59341	0.825215	Zbtb4	-0.0382146	0.0947144	0.686601	0.898772	0.150384	0.0957048	0.116106	0.404428	0.0335132	0.0965456	0.728499	1	0.0189014	0.0936907	0.840118	0.914632
Zfp746	69228	0.0546592	0.115457	0.635917	0.846415	Zfp746	0.14664	0.136113	0.281329	0.687549	0.0907811	0.136016	0.504499	0.782848	0.0809599	0.136787	0.553938	1	-0.0738179	0.134869	0.584152	0.750682
Zfx	22764	-0.224777	0.0983438	0.022276	0.212391	Zfx	-0.0375729	0.0983618	0.702471	0.904212	-0.321941	0.0971637	0.000921724	0.0250211	-0.0641526	0.0997521	0.520146	1	-0.431475	0.0956094	6.3951e-06	0.000375441
E2f4	104394	0.043173	0.0816214	0.596845	0.826683	E2f4	0.0045607	0.0907376	0.959913	0.988736	0.0756926	0.091176	0.406436	0.717532	-0.0580985	0.0919263	0.527379	1	0.150784	0.0900213	0.0939388	0.245121
Zfp335	329559	0.0258342	0.10453	0.804795	0.927829	Zfp335	-0.0697292	0.127535	0.584555	0.859517	0.0829526	0.128065	0.517156	0.789886	0.0245863	0.128795	0.848608	1	0.072712	0.127095	0.567248	0.738645
Zkscan5	22757	-0.0400071	0.0730473	0.583906	0.818371	Zkscan5	-0.091918	0.0910575	0.312759	0.709692	-0.0278472	0.0914431	0.760724	0.914634	0.0470424	0.093341	0.614272	1	-0.0668939	0.0898761	0.456701	0.65312
Pbx2	18515	-0.0954999	0.06108	0.11793	0.427977	Pbx2	-0.102812	0.0766322	0.179714	0.58633	-0.0554266	0.0770065	0.47167	0.762034	-0.107251	0.0785139	0.171937	1	-0.11292	0.0749259	0.131788	0.306157
Zfp646	233905	-0.177603	0.0896789	0.0476545	0.298787	Zfp646	-0.217127	0.108956	0.0462833	0.391623	-0.117384	0.109427	0.283396	0.607952	-0.070736	0.110877	0.523494	1	-0.281668	0.107701	0.00891543	0.0520701
2010315B03Rik	630836	0.043908	0.0800254	0.583228	0.817894	2010315B03Rik	0.104355	0.102931	0.310664	0.70921	0.00751747	0.102615	0.9416	0.982595	0.075778	0.104104	0.466671	1	0.0092491	0.101478	0.927379	0.963452
Zfp322a	218100	-0.172566	0.116627	0.138968	0.455891	Zfp322a	0.08233	0.131657	0.531751	0.84483	-0.039105	0.131348	0.765916	0.915971	-0.276988	0.131441	0.0350894	1	-0.357101	0.129784	0.00593215	0.0400823
Zfp507	668501	-0.234602	0.078998	0.00298074	0.0898567	Zfp507	-0.178352	0.100512	0.0759915	0.452534	-0.28452	0.100143	0.00449525	0.0644502	-0.17784	0.10188	0.0808848	1	-0.270052	0.0990115	0.00638206	0.041872
Zscan29	99334	-0.062735	0.0806799	0.436818	0.729598	Zscan29	-0.0226308	0.0939388	0.809625	0.943967	0.00276551	0.094144	0.976565	0.992475	0.055012	0.0959173	0.566282	1	-0.236856	0.091817	0.00989013	0.0559512
E2f6	50496	0.0946433	0.0803683	0.238948	0.576424	E2f6	0.210081	0.100405	0.0364084	0.36332	0.0374101	0.0997227	0.707555	0.889101	0.0278445	0.100919	0.782617	1	0.119821	0.0987969	0.225205	0.429629
Zfp384	269800	0.0327237	0.0630042	0.60349	0.830318	Zfp384	-0.068641	0.0733298	0.349243	0.738016	0.141095	0.0748237	0.0593352	0.282306	0.0131167	0.0759445	0.862876	1	0.0535038	0.0722816	0.459171	0.655121
Foxp1	108655	-0.127644	0.12044	0.289231	0.620314	Foxp1	-0.159564	0.142274	0.262063	0.673524	-0.117722	0.142432	0.408512	0.718797	0.0381185	0.143678	0.790775	1	-0.234947	0.14145	0.096715	0.249477
Zfp523	224656	0.0513792	0.0802024	0.52177	0.782681	Zfp523	-0.1258	0.0862324	0.144606	0.548378	0.024977	0.087053	0.774176	0.917004	0.159125	0.0894437	0.0752305	1	0.174982	0.0862386	0.042454	0.146691
Zfp317	244713	-0.122851	0.0697952	0.0783792	0.36225	Zfp317	-0.0636949	0.0853745	0.455628	0.806312	-0.0962513	0.0852743	0.259014	0.583278	-0.173373	0.0864612	0.044941	1	-0.150868	0.0834034	0.0704674	0.203915
Elf1	13709	-0.250284	0.10145	0.0136224	0.170453	Elf1	-0.158523	0.108221	0.142976	0.546791	-0.381984	0.107358	0.000373653	0.0139561	-0.13405	0.109775	0.222037	1	-0.323924	0.106404	0.00233242	0.0212
Irf7	54123	0.399748	0.146661	0.00641719	0.120063	Irf7	0.326774	0.172349	0.0579596	0.416069	0.323495	0.172388	0.060579	0.286104	0.337918	0.173024	0.0508184	1	0.509951	0.172114	0.00304779	0.0254412
Max	17187	-0.112647	0.0857993	0.189211	0.519866	Max	-0.0502289	0.102871	0.625357	0.877781	-0.183781	0.102364	0.0725943	0.313355	-0.08367	0.104133	0.421691	1	-0.115857	0.101378	0.253115	0.463202
Zfp410	52708	0.0823974	0.0742415	0.267061	0.600428	Zfp410	0.0371674	0.0930766	0.689657	0.899239	0.136589	0.0936569	0.144733	0.450843	0.137591	0.0952035	0.148393	1	0.0375196	0.0917518	0.682594	0.81814
Foxo3	56484	-0.148136	0.166347	0.373186	0.686553	Foxo3	-0.0557126	0.19702	0.777349	0.93173	-0.222028	0.196843	0.259344	0.583322	0.0434358	0.197593	0.826008	1	-0.350043	0.196379	0.07467	0.212276
Vezf1	22344	-0.186374	0.0958759	0.0519067	0.308535	Vezf1	-0.095857	0.104588	0.359395	0.747711	-0.230633	0.104088	0.0267091	0.182756	-0.0492554	0.106249	0.642945	1	-0.329852	0.102564	0.00129965	0.0143527
Zfp654	72020	-0.247385	0.0945473	0.00888297	0.13948	Zfp654	-0.0705482	0.103046	0.49358	0.827187	-0.331077	0.102	0.001171	0.0286114	-0.187758	0.103892	0.0707252	1	-0.352346	0.100772	0.000471447	0.00708651
Zfp946	74149	0.0444011	0.0703013	0.527659	0.787075	Zfp946	0.101413	0.0856003	0.236128	0.648306	-0.0096367	0.085073	0.909812	0.971975	-0.0374601	0.0864965	0.664955	1	0.12315	0.08415	0.143344	0.322439
Zfp629	320683	-0.0337987	0.0923084	0.714253	0.884429	Zfp629	-0.0299886	0.110283	0.785681	0.93472	0.0781585	0.110865	0.480819	0.767844	0.0637296	0.112204	0.57005	1	-0.229342	0.10837	0.0343202	0.128157
Zfp672	319475	0.162001	0.102352	0.11347	0.422871	Zfp672	0.174749	0.129163	0.176079	0.583665	0.185267	0.129269	0.151805	0.45929	0.077295	0.129865	0.551713	1	0.192709	0.128269	0.132999	0.307965
Fiz1	23877	-0.00070532	0.089268	0.993696	0.998377	Fiz1	0.02221	0.11083	0.84117	0.955723	-0.0351085	0.110663	0.751049	0.910324	0.051839	0.112369	0.644563	1	-0.0427121	0.109401	0.696227	0.825969
Nfxl1	100978	-0.104726	0.137734	0.447046	0.736969	Nfxl1	0.0333175	0.166793	0.841674	0.955861	-0.00126112	0.166771	0.993966	0.998666	-0.124243	0.167053	0.45704	1	-0.179714	0.165966	0.278881	0.489857
Zeb1	21417	-0.0390889	0.0832509	0.63869	0.847005	Zeb1	0.0086782	0.102704	0.932661	0.98093	0.0675816	0.10307	0.512028	0.787239	-0.0318581	0.103968	0.759284	1	-0.17444	0.100738	0.0833423	0.227224
Zfp422	67255	-0.100122	0.0696341	0.150481	0.472992	Zfp422	0.0323369	0.0835259	0.698647	0.902845	-0.148382	0.0824866	0.072041	0.312462	-0.124555	0.0844316	0.140153	1	-0.148017	0.0807931	0.066944	0.197123
Zfp623	78834	-0.0928421	0.102774	0.366336	0.681548	Zfp623	-0.0916546	0.126835	0.469909	0.812859	-0.0489247	0.127047	0.70017	0.88467	-0.0508892	0.12805	0.691061	1	-0.15456	0.125757	0.219059	0.422175
Zfp644	52397	-0.204168	0.106673	0.055625	0.317969	Zfp644	-0.179821	0.122939	0.143552	0.54726	-0.191742	0.122967	0.118925	0.40866	-0.0636046	0.12459	0.609692	1	-0.346853	0.121488	0.00430327	0.0320902
Tshz1	110796	-0.225347	0.121971	0.064668	0.339176	Tshz1	-0.227357	0.120902	0.0600398	0.42066	-0.286055	0.120768	0.0178539	0.14612	0.0467878	0.123264	0.704261	1	-0.37033	0.119547	0.00194976	0.0188114
Tead1	21676	0.0703361	0.109644	0.5212	0.782198	Tead1	0.167935	0.220173	0.445617	0.799933	0.106053	0.220133	0.629973	0.851459	0.0240073	0.220332	0.913235	1	-0.115914	0.219663	0.597716	0.761532
AI987944	233168	-0.0371513	0.0774712	0.631547	0.844096	AI987944	0.110854	0.0961484	0.24893	0.661055	-0.0702308	0.0952829	0.461076	0.754826	-0.0796057	0.0967141	0.410449	1	-0.0910392	0.0937553	0.331533	0.543573
Pias1	56469	-0.184113	0.0819039	0.0245819	0.222882	Pias1	-0.0940406	0.0824909	0.254281	0.665997	-0.202688	0.0818503	0.0132745	0.123237	-0.0767775	0.0848057	0.365288	1	-0.330015	0.0793273	3.18008e-05	0.00110866
Mysm1	320713	-0.201752	0.0953714	0.0343932	0.262029	Mysm1	-0.185122	0.110289	0.0932459	0.485956	-0.145444	0.110536	0.18824	0.508729	-0.0616954	0.112259	0.582607	1	-0.365698	0.108545	0.000754172	0.00979794
Zfp639	67778	-0.0693457	0.090264	0.442336	0.733866	Zfp639	-0.0960227	0.113939	0.399366	0.772462	-0.0510642	0.11419	0.65474	0.862011	-0.0388378	0.115428	0.736518	1	-0.0675661	0.112973	0.549793	0.724151
Zfp574	232976	-0.103877	0.0939921	0.269088	0.602763	Zfp574	0.0364153	0.111376	0.743699	0.917571	-0.109489	0.110759	0.322893	0.645683	-0.00405998	0.112724	0.971269	1	-0.305972	0.108714	0.00488568	0.0352701
Zfp275	27081	-0.118941	0.0981665	0.225655	0.561605	Zfp275	-0.0439656	0.110607	0.691002	0.899373	-0.123011	0.110313	0.264804	0.58894	-0.0340525	0.112211	0.761533	1	-0.264449	0.108428	0.0147305	0.0730131
Stat5a	20850	0.203725	0.105317	0.0530649	0.310973	Stat5a	0.10209	0.127367	0.422817	0.785624	0.206755	0.127837	0.105805	0.386013	0.36258	0.129753	0.00519994	0.806948	0.14674	0.126502	0.246054	0.454428
Pbx1	18514	0.0222755	0.103643	0.829825	0.937161	Pbx1	0.020346	0.120908	0.866365	0.961184	0.0927313	0.121393	0.444932	0.745027	-0.00926583	0.122391	0.939652	1	-0.0922332	0.11898	0.43822	0.637375
Gmeb2	229004	-0.0454974	0.0808453	0.573591	0.813392	Gmeb2	-0.0666393	0.0948195	0.482179	0.82054	0.105233	0.0959264	0.272634	0.597432	-0.0423342	0.0967512	0.661707	1	-0.161912	0.0928525	0.081202	0.223643
Nr2c1	22025	0.085689	0.089091	0.336143	0.658476	Nr2c1	0.0189642	0.112069	0.865624	0.961184	0.10614	0.112527	0.345557	0.66711	0.214651	0.114446	0.0607137	1	0.0221133	0.110925	0.841985	0.914632
Mef2d	17261	-0.0349073	0.103202	0.735181	0.893358	Mef2d	-0.0127036	0.129888	0.922088	0.979718	0.00593902	0.130026	0.963569	0.98792	0.00754755	0.131096	0.954089	1	-0.11957	0.128615	0.352541	0.563179
Hnf1b	21410	-0.0178503	0.0881434	0.839515	0.940562	Hnf1b	0.0233795	0.106395	0.826072	0.950539	0.0261718	0.106493	0.805866	0.933155	0.0524684	0.108067	0.627309	1	-0.143009	0.104465	0.17101	0.36148
Rabgef1	56715	-0.055236	0.156568	0.724245	0.889598	Rabgef1	-0.093668	0.180958	0.604721	0.869345	-0.0877253	0.181007	0.627923	0.850898	0.0767676	0.181869	0.67295	1	-0.0731598	0.180518	0.685273	0.819578
Zfhx2	239102	-0.0366294	0.127386	0.773695	0.913668	Zfhx2	0.135137	0.144388	0.349309	0.738016	0.219981	0.144727	0.12852	0.425759	-0.125956	0.144477	0.383314	1	-0.275904	0.142602	0.053018	0.169195
Jun	16476	-0.356587	0.175771	0.0424894	0.286924	Jun	-0.316811	0.209346	0.130194	0.537021	-0.464743	0.209234	0.0263401	0.181702	-0.115716	0.209888	0.581412	1	-0.31685	0.209088	0.129674	0.302685
Zfp444	72667	0.0628977	0.0751119	0.402376	0.70841	Zfp444	-0.0108367	0.0914314	0.905654	0.974166	0.0858711	0.0920987	0.35114	0.672683	0.127531	0.0942442	0.175994	1	0.0568043	0.0901819	0.528769	0.709319
Myc	17869	-0.25415	0.21955	0.24703	0.584991	Myc	-0.116154	0.232705	0.617676	0.87464	0.0142136	0.23269	0.951293	0.985443	-0.163454	0.232681	0.482378	1	-0.288242	0.232744	0.215548	0.417672
Smad3	17127	-0.0332385	0.110339	0.763232	0.909313	Smad3	0.132681	0.126458	0.294079	0.697919	0.106403	0.12643	0.400012	0.713224	-0.00336977	0.127106	0.978849	1	-0.292839	0.124109	0.0182983	0.0847879
Zxdc	80292	-0.0723382	0.113575	0.524176	0.783756	Zxdc	-0.142342	0.12671	0.261283	0.67327	0.0625847	0.127528	0.623601	0.848642	-0.00444366	0.128373	0.972387	1	-0.159253	0.12573	0.20529	0.405196
Zfp715	69930	-0.0957183	0.1056	0.364714	0.680202	Zfp715	-0.0727741	0.125424	0.561764	0.854122	-0.0392376	0.125628	0.754789	0.91203	0.0757581	0.127331	0.551863	1	-0.28429	0.123763	0.0216158	0.0944299
Zbtb22	81630	-0.0638864	0.0886921	0.47133	0.749952	Zbtb22	-0.0357621	0.107777	0.740029	0.917044	-0.133327	0.107358	0.214276	0.540298	-0.105385	0.109033	0.333769	1	-0.0038006	0.106455	0.97152	0.986589
Tcf3	21423	0.0851376	0.070887	0.229738	0.566696	Tcf3	0.0446012	0.0856127	0.602392	0.869345	0.0778093	0.0859346	0.365228	0.68403	0.00923552	0.0874792	0.91592	1	0.189766	0.08462	0.0249249	0.10344
Smad1	17125	-0.0911119	0.0701569	0.194051	0.5237	Smad1	-0.0198649	0.0872632	0.819923	0.947894	-0.185678	0.0862887	0.0314111	0.198486	-0.115187	0.0886459	0.193804	1	-0.0422581	0.085301	0.620318	0.776958
Hsf1	15499	0.116437	0.0691365	0.09215	0.387919	Hsf1	0.0654954	0.0835737	0.433225	0.791105	0.136946	0.0841579	0.103684	0.382374	0.135715	0.086264	0.115662	1	0.130107	0.0821071	0.113058	0.275906
Jarid2	16468	0.0697394	0.0850634	0.412301	0.713835	Jarid2	0.197548	0.106014	0.062404	0.420828	0.0421296	0.105229	0.688891	0.878936	0.0995348	0.10721	0.353196	1	-0.0490493	0.103267	0.634804	0.787135
Zfp35	22694	-0.0628082	0.0944471	0.506044	0.771636	Zfp35	-0.0333973	0.114968	0.77144	0.929586	-0.0555915	0.114951	0.628663	0.851033	-0.0683188	0.116202	0.55658	1	-0.0792498	0.11357	0.485298	0.676289
Foxj3	230700	-0.175071	0.107496	0.103393	0.40776	Foxj3	-0.17516	0.123813	0.157152	0.565089	-0.194291	0.123814	0.116598	0.405413	-0.100684	0.125407	0.422055	1	-0.207428	0.122637	0.0907608	0.240087
Foxn3	71375	-0.467657	0.151188	0.00197997	0.0752836	Foxn3	-0.537294	0.159585	0.000760427	0.0946579	-0.573001	0.159555	0.000329102	0.012823	-0.114101	0.161593	0.480126	1	-0.577953	0.158899	0.000275594	0.00486075
Baz1a	217578	-0.251629	0.145235	0.0831728	0.372241	Baz1a	-0.212033	0.150357	0.158481	0.567401	-0.302988	0.150153	0.0436048	0.241567	-0.187699	0.151396	0.215054	1	-0.301249	0.149319	0.0436448	0.149355
Zfp637	232337	0.0102829	0.0747639	0.890606	0.958297	Zfp637	0.0571084	0.0928074	0.538328	0.846054	0.0251563	0.0927058	0.786117	0.923528	-0.0572608	0.093932	0.542128	1	0.0251451	0.0909786	0.782253	0.880385
Atoh8	71093	0.0623172	0.190303	0.743318	0.898062	Atoh8	0.164731	0.23	0.473855	0.814843	0.0191311	0.229928	0.933689	0.98086	0.235654	0.230252	0.306091	1	0.0181806	0.229758	0.93693	0.96815
Zeb2	24136	-0.287459	0.11482	0.0122952	0.162288	Zeb2	-0.155819	0.132587	0.239908	0.652928	-0.320669	0.131956	0.0150937	0.133419	-0.128849	0.134169	0.336882	1	-0.541422	0.130051	3.139e-05	0.00110051
Zbtb40	230848	0.0190349	0.12376	0.877763	0.953215	Zbtb40	0.163905	0.140095	0.24202	0.654884	0.188348	0.14026	0.179322	0.497889	-0.033042	0.140445	0.814002	1	-0.177346	0.138153	0.19925	0.398809
Zfp942	73233	-0.0871737	0.0778721	0.26295	0.596725	Zfp942	-0.0394533	0.0935745	0.673299	0.897031	-0.0132511	0.0938346	0.887698	0.964231	-0.135003	0.0948694	0.154724	1	-0.152051	0.0912754	0.0957441	0.247964
Pou2f1	18986	-0.200195	0.117868	0.0894195	0.383643	Pou2f1	-0.101076	0.137518	0.462339	0.809751	-0.109907	0.13756	0.424306	0.728803	-0.109027	0.138731	0.431933	1	-0.453373	0.135401	0.000812865	0.0103413
Zfp710	209225	0.105615	0.0784442	0.178181	0.505226	Zfp710	0.174742	0.0966353	0.0705654	0.440284	0.147643	0.0965602	0.126259	0.422353	-0.0495308	0.0970588	0.609829	1	0.146895	0.0947508	0.121062	0.290392
Zbtb5	230119	-0.0353147	0.087785	0.687473	0.869739	Zbtb5	0.0851459	0.10633	0.423264	0.785624	0.0492619	0.106222	0.642817	0.856797	-0.137142	0.106717	0.198758	1	-0.115232	0.103897	0.26739	0.477397
Lcorl	209707	-0.289278	0.117668	0.0139547	0.172958	Lcorl	-0.0166562	0.118749	0.888451	0.96768	-0.352301	0.117351	0.00268102	0.0475683	-0.135875	0.119621	0.256009	1	-0.543912	0.115601	2.5376e-06	0.000192579
Zfp943	74670	0.0396853	0.0748665	0.596056	0.826683	Zfp943	0.197373	0.0872124	0.0236273	0.30849	0.0011334	0.085877	0.98947	0.997484	-0.0159672	0.0878149	0.855718	1	-0.0074492	0.0838547	0.929213	0.964257
Zfp263	74120	0.00483839	0.0888652	0.95658	0.985213	Zfp263	-0.0704628	0.107477	0.512075	0.838233	0.0798342	0.10835	0.461234	0.754969	0.0522396	0.109802	0.634243	1	-0.0255854	0.106301	0.809796	0.897003
Zbtb24	268294	-0.118379	0.0839641	0.158577	0.482988	Zbtb24	-0.175532	0.104072	0.0916727	0.481401	-0.0310247	0.104923	0.767467	0.916015	-0.0864931	0.106212	0.415446	1	-0.15441	0.102781	0.133015	0.307965
Irf5	27056	-0.143861	0.148997	0.334282	0.656799	Irf5	-0.302398	0.174378	0.0828898	0.465173	-0.267843	0.174485	0.124772	0.41917	-0.00557726	0.175695	0.974676	1	0.0764183	0.174521	0.661477	0.80527
Zfp367	238673	-0.108162	0.0931078	0.245364	0.583438	Zfp367	-0.0704106	0.113405	0.534681	0.845762	-0.137203	0.113177	0.225404	0.552695	-0.0420281	0.115069	0.71493	1	-0.154493	0.111779	0.166932	0.355867
Rcor1	217864	-0.355617	0.11361	0.00174722	0.0710153	Rcor1	-0.282769	0.12562	0.0243861	0.312394	-0.364388	0.125372	0.0036556	0.0581012	-0.184413	0.127394	0.147734	1	-0.510961	0.123795	3.6675e-05	0.00123367
Junb	16477	0.00726076	0.218628	0.973507	0.990567	Junb	0.0131969	0.248495	0.957646	0.98859	-0.0526826	0.248485	0.832095	0.942987	0.1337	0.248607	0.590718	1	-0.312319	0.24837	0.208581	0.409423
Baz2b	407823	-0.139449	0.11583	0.228624	0.565658	Baz2b	-0.134106	0.135753	0.323215	0.719257	-0.14012	0.135803	0.302169	0.625788	0.0589605	0.137757	0.668649	1	-0.279522	0.134363	0.0374941	0.135464
Tshz2	228911	-0.180777	0.0858174	0.0351581	0.264123	Tshz2	-0.173858	0.093304	0.0624124	0.420828	-0.0980779	0.0938698	0.296102	0.619843	-0.0609089	0.0960724	0.526087	1	-0.34715	0.0907925	0.000131543	0.00298756
Zscan21	22697	-0.0577673	0.0798216	0.469247	0.749256	Zscan21	-0.0301293	0.0949185	0.750923	0.920958	-0.0300644	0.0950162	0.751689	0.911006	0.0727351	0.0979398	0.457693	1	-0.208164	0.0920626	0.0237523	0.0999396
Zbtb39	320080	-0.169956	0.0991102	0.086379	0.37878	Zbtb39	-0.133555	0.117421	0.255367	0.667219	-0.104809	0.117664	0.373062	0.691196	-0.11745	0.119167	0.324336	1	-0.314654	0.115247	0.00632844	0.0416756
Nfatc1	18018	-0.18222	0.106179	0.0861329	0.37878	Nfatc1	-0.139063	0.114784	0.225698	0.637112	-0.20271	0.114538	0.0767601	0.322647	-0.00483613	0.117377	0.967135	1	-0.35508	0.112399	0.00158264	0.016442
Srf	20807	-0.290989	0.0977804	0.00292088	0.0887822	Srf	-0.295489	0.116091	0.0109178	0.239597	-0.321588	0.11605	0.00558654	0.0727515	-0.313725	0.117529	0.00759991	0.866595	-0.224933	0.115044	0.0505616	0.164091
Usf1	22278	0.0465159	0.0670151	0.487613	0.760546	Usf1	0.0160168	0.0840534	0.848874	0.957352	0.0942229	0.0847636	0.266312	0.590615	0.0230757	0.086532	0.789722	1	0.0492704	0.0821771	0.548797	0.723834
Mnt	17428	-0.0175562	0.134996	0.896527	0.959884	Mnt	-0.0255817	0.163453	0.875633	0.964105	-0.0985483	0.163315	0.546227	0.805078	0.126441	0.164842	0.443054	1	-0.0560694	0.162634	0.730276	0.848252
Zfp451	98403	-0.0897685	0.0915132	0.326625	0.649886	Zfp451	-0.120708	0.10872	0.266884	0.677827	-0.135634	0.108731	0.212242	0.537618	0.0558692	0.1115	0.616322	1	-0.121217	0.107298	0.258593	0.467834
Tcf4	21413	-0.167757	0.0967824	0.0830343	0.371997	Tcf4	-0.0278091	0.115501	0.809734	0.943967	-0.266145	0.11434	0.0199299	0.154556	-0.0606137	0.11706	0.604599	1	-0.288811	0.112826	0.0104732	0.0579155
Zfp825	235956	-0.0273332	0.0965297	0.777056	0.914591	Zfp825	0.185844	0.117498	0.113724	0.518412	-0.101473	0.116097	0.382098	0.698993	-0.092333	0.117564	0.432226	1	-0.077113	0.114805	0.501785	0.689014
Creb3l2	208647	-0.187166	0.159898	0.241788	0.579377	Creb3l2	-0.0411349	0.189236	0.827917	0.951005	-0.156853	0.189061	0.406741	0.717765	0.0590092	0.190091	0.756236	1	-0.459038	0.188121	0.0146823	0.0728904
Zfp787	67109	0.220128	0.0861999	0.0106587	0.152093	Zfp787	0.186243	0.104167	0.0737873	0.448323	0.191236	0.104297	0.066717	0.299674	0.170032	0.106013	0.108739	1	0.31586	0.103162	0.0022002	0.020535
Nfya	18044	-0.0648441	0.104701	0.535701	0.791634	Nfya	0.224686	0.116669	0.0541236	0.407061	-0.0334245	0.115231	0.771766	0.916306	-0.182864	0.115941	0.114745	1	-0.228542	0.112786	0.0427299	0.147236
Zfp874b	408067	0.0249605	0.0816548	0.759846	0.907335	Zfp874b	0.151661	0.0956551	0.112853	0.518202	0.126051	0.0955682	0.187181	0.507438	-0.0579831	0.0962637	0.54695	1	-0.0956826	0.0921879	0.299312	0.512394
Mlxip	208104	-0.102517	0.134606	0.446294	0.736555	Mlxip	-0.318222	0.15726	0.0430183	0.380647	0.107242	0.158649	0.499061	0.779053	-0.0033203	0.159243	0.983365	1	-0.145475	0.156924	0.353906	0.56393
Zfp217	228913	-0.149724	0.1069	0.161335	0.486358	Zfp217	0.0239945	0.124211	0.846822	0.95695	0.0106144	0.124235	0.931913	0.980635	-0.163485	0.124711	0.189887	1	-0.371387	0.121529	0.00224343	0.0207103
Zfp961	234413	0.126345	0.083626	0.130832	0.445223	Zfp961	0.290151	0.100239	0.00379666	0.163174	0.0998948	0.0989352	0.312639	0.635077	0.048408	0.10062	0.630448	1	0.066753	0.0967236	0.490105	0.6798
Zfp790	233056	-0.227243	0.100644	0.0239528	0.2204	Zfp790	-0.136098	0.124387	0.273892	0.681962	-0.186179	0.124241	0.133994	0.433899	-0.201679	0.125511	0.108086	1	-0.32538	0.122405	0.00785546	0.047973
Zfp518a	72672	-0.219302	0.131911	0.0964119	0.396237	Zfp518a	0.123825	0.130232	0.341704	0.7334	-0.10642	0.129104	0.409771	0.719	-0.171998	0.130198	0.186482	1	-0.61528	0.125869	1.01734e-06	9.60804e-05
Zfp12	231866	-0.088549	0.0812212	0.275616	0.60746	Zfp12	-0.0745723	0.0989711	0.451164	0.802861	-0.0405291	0.099301	0.683168	0.875872	-0.00301378	0.101666	0.976351	1	-0.200992	0.0964455	0.0371603	0.134996
Deaf1	54006	-0.0478598	0.0821528	0.560182	0.804915	Deaf1	-0.0380611	0.10222	0.709635	0.905904	0.0166343	0.102686	0.871312	0.957849	-0.0993467	0.103825	0.338633	1	-0.0682978	0.100253	0.495712	0.683919
Zfp687	78266	-0.0161721	0.0810655	0.841876	0.940618	Zfp687	-0.0568613	0.0935235	0.543195	0.846865	0.122563	0.094922	0.196636	0.519518	-0.0675615	0.0955999	0.479746	1	-0.0417194	0.0917339	0.649262	0.797308
Zbtb48	100090	0.180903	0.124011	0.14463	0.465017	Zbtb48	0.065534	0.152104	0.666578	0.894783	0.239667	0.152813	0.116796	0.405789	0.216438	0.153844	0.159467	1	0.179261	0.151492	0.236691	0.443186
Elk3	13713	0.0938523	0.084911	0.269029	0.602763	Elk3	0.154224	0.103617	0.136646	0.542115	0.156514	0.10374	0.131374	0.42978	0.0657251	0.10519	0.532088	1	-0.00361621	0.100658	0.971342	0.986589
Zfp113	56314	-0.273828	0.145828	0.0604165	0.328659	Zfp113	-0.179763	0.173167	0.299227	0.70081	-0.263941	0.172953	0.126989	0.423826	-0.144441	0.174404	0.407557	1	-0.585481	0.171195	0.000626308	0.00859429
Zfp597	71063	-0.0990918	0.0895477	0.268475	0.602191	Zfp597	0.0298791	0.0977253	0.759798	0.924946	-0.198252	0.096258	0.0394376	0.226617	0.0280966	0.10001	0.778758	1	-0.207193	0.0943637	0.0281144	0.111738
Zfp612	234725	0.0780139	0.122672	0.524806	0.784215	Zfp612	-0.0195255	0.14881	0.895608	0.970687	0.177772	0.149648	0.234859	0.562932	0.141981	0.150687	0.346076	1	0.0152985	0.14792	0.917627	0.957083
Phf20	228829	-0.131456	0.0838721	0.117036	0.426298	Phf20	-0.126899	0.101128	0.209539	0.622199	-0.0909194	0.10147	0.37024	0.688774	-0.212893	0.10257	0.0379323	1	-0.0908455	0.0995051	0.361257	0.571725
Mta3	116871	0.22293	0.0955665	0.0196629	0.200576	Mta3	0.16577	0.104629	0.113112	0.518299	0.121597	0.104446	0.24434	0.570387	0.245094	0.107289	0.0223469	1	0.35565	0.103946	0.000622767	0.00856459
Pias4	59004	-0.119066	0.0803419	0.138343	0.455368	Pias4	-0.189721	0.100515	0.0590946	0.418943	-0.102217	0.101224	0.312586	0.635077	-0.083781	0.103522	0.418339	1	-0.0998862	0.0991858	0.313905	0.527812
Tgif1	21815	-0.097387	0.119344	0.41449	0.715407	Tgif1	-0.142347	0.149835	0.342101	0.7334	-0.16506	0.149827	0.270603	0.59476	-0.0433975	0.151399	0.774385	1	-0.0210057	0.149226	0.888056	0.939354
Lzts2	226154	0.126645	0.11268	0.261039	0.595138	Lzts2	0.284884	0.127096	0.0249949	0.313535	0.300473	0.127286	0.0182452	0.147776	0.0197709	0.127238	0.876517	1	-0.0620634	0.124027	0.616793	0.774788
Foxj2	60611	-0.134557	0.0935251	0.150229	0.472482	Foxj2	-0.171544	0.114463	0.133955	0.541225	0.00459579	0.115638	0.968298	0.99005	-0.151838	0.116423	0.192169	1	-0.200609	0.112738	0.0751691	0.213256
Rfx5	53970	-0.0409254	0.147517	0.781452	0.916174	Rfx5	0.102219	0.1775	0.564696	0.855044	0.0545091	0.177416	0.758661	0.91428	-0.0106018	0.178095	0.952531	1	-0.347791	0.175588	0.0476229	0.157889
Arntl	11865	-0.387945	0.223496	0.0825987	0.371174	Arntl	-0.302594	0.24595	0.218582	0.632199	-0.321528	0.245949	0.191113	0.512431	-0.0978428	0.245888	0.690692	1	-0.17887	0.245968	0.467098	0.660926
Ppard	19015	-0.131253	0.186048	0.480513	0.755851	Ppard	-0.571979	0.214846	0.00776142	0.220789	-0.0510335	0.215416	0.812729	0.93393	0.168373	0.216124	0.435946	1	0.178711	0.215299	0.406507	0.61111
Zfp120	104348	-0.105109	0.0922356	0.254465	0.590813	Zfp120	0.0440119	0.113517	0.69823	0.902843	-0.139003	0.112467	0.216478	0.54249	-0.0714956	0.114729	0.533175	1	-0.223505	0.11033	0.0427863	0.147349
Zfp426	235028	0.0980099	0.0966773	0.310686	0.637249	Zfp426	0.190386	0.123414	0.122913	0.527709	0.072093	0.122883	0.55742	0.811771	0.0603562	0.124325	0.627343	1	0.0895631	0.121472	0.460932	0.656332
2610008E11Rik	72128	0.00106281	0.100481	0.991561	0.997825	2610008E11Rik	0.121364	0.118447	0.305538	0.705274	0.0862889	0.118324	0.465844	0.758388	0.0726663	0.12013	0.545246	1	-0.231604	0.114922	0.0438716	0.149871
Mafk	17135	-0.0911655	0.149702	0.542539	0.794287	Mafk	-0.198565	0.178175	0.26509	0.67656	-0.125053	0.178433	0.4834	0.769556	0.0105494	0.179717	0.953191	1	-0.10568	0.177656	0.551938	0.726154
Zfhx3	11906	-0.300483	0.103773	0.00378463	0.0978787	Zfhx3	-0.283379	0.127381	0.0261042	0.3152	-0.209127	0.127835	0.101858	0.378682	-0.249311	0.129091	0.0534493	1	-0.404683	0.1256	0.00127302	0.0141591
Zfp84	74352	-0.161406	0.0950567	0.0895084	0.383789	Zfp84	-0.109508	0.119464	0.359322	0.747711	-0.140925	0.119382	0.23782	0.566862	-0.0701809	0.121529	0.563613	1	-0.278458	0.117138	0.0174456	0.0826514
Smad7	17131	-0.165795	0.177503	0.350283	0.669303	Smad7	-0.269275	0.212526	0.205146	0.616821	-0.405674	0.212382	0.0561184	0.276137	0.191301	0.213785	0.370878	1	-0.0889976	0.21237	0.675166	0.813546
Nr6a1	14536	0.0775194	0.121773	0.524393	0.783756	Nr6a1	0.101206	0.151239	0.503381	0.833067	0.230772	0.151873	0.128635	0.425824	0.0627229	0.152342	0.680542	1	-0.0681637	0.149576	0.648598	0.797096
Zfp770	228491	-0.0125408	0.0945224	0.89445	0.959141	Zfp770	0.0748954	0.117311	0.523191	0.843221	-0.102879	0.116283	0.376303	0.694354	0.0531193	0.119246	0.655987	1	-0.0665937	0.114715	0.561567	0.734166
Zfp386	56220	0.0999504	0.0887479	0.260069	0.594409	Zfp386	0.114768	0.110825	0.300398	0.701896	0.108742	0.110889	0.326768	0.64878	0.00505197	0.11209	0.964051	1	0.160565	0.109255	0.14166	0.320278
Zfp777	72306	-0.0100905	0.132581	0.939333	0.978258	Zfp777	-0.1182	0.158179	0.454909	0.805657	0.0347966	0.158811	0.826567	0.940622	0.0897928	0.160192	0.575115	1	-0.0446894	0.157441	0.776527	0.876294
Zfp160	224585	0.0896584	0.0896162	0.317083	0.641512	Zfp160	0.162768	0.10819	0.132463	0.539766	0.219808	0.108718	0.0431955	0.240093	0.0382363	0.109441	0.726806	1	-0.0309242	0.105096	0.768569	0.871582
Zfp865	319748	0.0143797	0.0930129	0.877137	0.952838	Zfp865	-0.125576	0.102628	0.221099	0.632565	0.235508	0.105647	0.0258007	0.180498	-0.0389193	0.10567	0.712642	1	-0.00572407	0.1014	0.954983	0.977802
Zfp512	269639	0.0537145	0.0854037	0.529383	0.787565	Zfp512	0.00253645	0.100967	0.979958	0.994309	0.0772082	0.101655	0.447547	0.74644	0.0601961	0.103887	0.562292	1	0.0748582	0.0993571	0.451195	0.648374
Mynn	80732	-0.226672	0.0944262	0.0163718	0.182697	Mynn	-0.140829	0.106372	0.185525	0.592335	-0.206616	0.105991	0.0512513	0.262098	-0.076387	0.109307	0.484657	1	-0.429207	0.102645	2.89618e-05	0.0010509
Zbtb38	245007	-0.278665	0.13282	0.0359001	0.266806	Zbtb38	-0.0709221	0.127062	0.57673	0.85735	-0.273812	0.125952	0.0297103	0.192832	-0.0492418	0.129214	0.70314	1	-0.629756	0.122823	2.93824e-07	4.31987e-05
Tfeb	21425	0.0523335	0.0902844	0.56215	0.805894	Tfeb	0.034856	0.11453	0.760869	0.925341	0.0963184	0.115059	0.402523	0.715351	0.03738	0.116673	0.748679	1	0.0325697	0.112666	0.772518	0.873434
Hivep2	15273	-0.116771	0.147149	0.427454	0.724221	Hivep2	0.0405343	0.168678	0.810093	0.943967	-0.0732322	0.16832	0.663507	0.865971	-0.0207843	0.16964	0.902487	1	-0.417374	0.166291	0.0120761	0.0636863
Zfp157	72154	0.0769428	0.125699	0.540457	0.793637	Zfp157	0.135154	0.149709	0.366646	0.75195	0.354157	0.150804	0.0188512	0.150647	-0.0739881	0.150062	0.621977	1	-0.0462476	0.14792	0.754545	0.861961
Zfp704	170753	-0.292539	0.120936	0.0155651	0.180577	Zfp704	-0.255123	0.147289	0.0832507	0.465173	-0.241555	0.147455	0.101388	0.377633	-0.218285	0.149154	0.143334	1	-0.4818	0.144944	0.000887264	0.0110099
Zfp800	627049	-0.115741	0.13203	0.38069	0.693164	Zfp800	0.0624243	0.122775	0.611142	0.872074	-0.069716	0.122028	0.567787	0.817859	0.0489765	0.124775	0.694674	1	-0.40366	0.118659	0.000669314	0.00902872
Zfp524	66056	0.0133076	0.0819101	0.870939	0.950343	Zfp524	0.0687912	0.103696	0.50708	0.835364	0.0607187	0.103738	0.558343	0.811771	0.0122888	0.105821	0.907551	1	-0.0830688	0.100306	0.407584	0.612434
Tfcp2l1	81879	0.0883962	0.12972	0.495593	0.764943	Tfcp2l1	0.408959	0.142331	0.00406225	0.164612	0.257926	0.141527	0.0683865	0.303802	-0.241022	0.140293	0.0857982	1	-0.0142659	0.138634	0.918039	0.957239
Zfp60	22718	-0.187238	0.0814037	0.0214415	0.208524	Zfp60	-0.0624096	0.0959729	0.515509	0.840114	-0.16223	0.0952267	0.0884514	0.351297	-0.151388	0.0978277	0.121744	1	-0.324057	0.0917874	0.000414751	0.00641146
Sp4	20688	-0.00420555	0.134201	0.975	0.99104	Sp4	0.130641	0.158016	0.408373	0.777593	0.0138198	0.157568	0.930109	0.979791	0.116073	0.159429	0.466578	1	-0.284784	0.155265	0.0666265	0.196454
Snapc4	227644	0.237493	0.110672	0.031879	0.252695	Snapc4	0.105591	0.126461	0.403733	0.774843	0.424946	0.128523	0.000945146	0.0253633	0.198631	0.128845	0.123165	1	0.240588	0.125585	0.0553988	0.174379
Zbtb17	22642	0.0948672	0.101889	0.351809	0.670708	Zbtb17	-0.070802	0.121432	0.559853	0.853775	0.186884	0.123148	0.129126	0.426459	0.108882	0.124552	0.382016	1	0.160802	0.121044	0.184028	0.379271
Zfp513	101023	0.0731205	0.092169	0.427585	0.724279	Zfp513	-0.015821	0.110479	0.88613	0.966863	0.0937132	0.111396	0.400199	0.713224	0.115373	0.113867	0.310953	1	0.0950527	0.109211	0.384103	0.592326
Zbtb6	241322	-0.128312	0.095089	0.177212	0.503924	Zbtb6	0.0546592	0.106894	0.609114	0.871426	-0.195277	0.105111	0.0631954	0.292139	0.0239395	0.109148	0.826392	1	-0.308102	0.102441	0.00263312	0.0230963
Zbtb20	56490	-0.367322	0.168673	0.0294274	0.242042	Zbtb20	-0.322445	0.191864	0.0928422	0.484864	-0.397931	0.191749	0.0379611	0.22227	0.086718	0.193782	0.654512	1	-0.627352	0.190758	0.00100638	0.0119631
Zfp358	140482	-0.118965	0.107112	0.266716	0.600417	Zfp358	-0.199696	0.133699	0.135273	0.541678	-0.139505	0.134106	0.298221	0.621481	0.00830259	0.136649	0.951552	1	-0.116507	0.132658	0.379805	0.588455
Nr3c2	110784	-0.28736	0.14515	0.0477315	0.298787	Nr3c2	-0.24839	0.175076	0.15597	0.562468	-0.339838	0.174871	0.0519724	0.263297	-0.230658	0.176087	0.190227	1	-0.29718	0.174133	0.0878917	0.235399
Klf6	23849	-0.0490454	0.164368	0.765407	0.909584	Klf6	0.0704675	0.188777	0.708937	0.905904	-0.00908884	0.188576	0.961559	0.98732	-0.0527955	0.189387	0.78042	1	-0.362933	0.18671	0.0519155	0.167031
Prdm4	72843	-0.0987604	0.0957944	0.302558	0.632876	Prdm4	-0.145755	0.118741	0.219634	0.632565	-0.13077	0.118931	0.271529	0.595901	-0.0499614	0.121327	0.680492	1	-0.037615	0.117657	0.749195	0.858402
Rbpj	19664	-0.064357	0.076489	0.40013	0.70727	Rbpj	-0.0891643	0.0899325	0.321462	0.718158	-0.0941984	0.0899851	0.295182	0.618865	0.141068	0.0955987	0.140044	1	-0.155495	0.0868238	0.0733043	0.209384
Cdc5l	71702	-0.0481901	0.0808796	0.551292	0.799666	Cdc5l	-0.0626968	0.0989977	0.526528	0.844131	-0.0175361	0.0994852	0.860083	0.953227	0.0734388	0.102985	0.475783	1	-0.143511	0.0961666	0.135616	0.311302
Nufip1	27275	-0.11619	0.118004	0.324805	0.648737	Nufip1	-0.0730543	0.141083	0.604591	0.869345	-0.198233	0.140549	0.158415	0.46881	-0.2023	0.141954	0.154125	1	0.0169857	0.140057	0.903472	0.948338
Rcor3	214742	0.0432095	0.101627	0.670708	0.861615	Rcor3	-0.0226525	0.114557	0.843249	0.956009	0.245594	0.116715	0.0353596	0.213371	0.0045702	0.117003	0.968842	1	-0.0279332	0.112591	0.804062	0.894094
Rest	19712	-0.368564	0.126917	0.0036846	0.0978162	Rest	-0.315387	0.116365	0.00672198	0.210281	-0.428008	0.115711	0.000216501	0.00999656	-0.0839332	0.12056	0.486306	1	-0.583334	0.113024	2.45443e-07	3.96726e-05
Fosl2	14284	-0.282979	0.187989	0.132247	0.447414	Fosl2	-0.247559	0.212722	0.244518	0.656811	-0.184902	0.212877	0.385074	0.701048	-0.159924	0.213478	0.453777	1	-0.559876	0.211812	0.0082111	0.0492582
Zfp944	319615	0.0159135	0.0771652	0.836614	0.940055	Zfp944	0.0237238	0.0975817	0.807915	0.943311	0.0681379	0.0980969	0.487307	0.772524	-0.0264507	0.0998918	0.791169	1	0.000905772	0.0949419	0.992388	0.996144
Zfp771	244216	-0.22009	0.134111	0.100778	0.402729	Zfp771	-0.216108	0.165905	0.192712	0.603166	-0.274631	0.165774	0.0975879	0.370872	-0.282046	0.166745	0.0907459	1	-0.04469	0.165464	0.787092	0.88365
Zbtb1	268564	-0.136791	0.101917	0.179538	0.507242	Zbtb1	-0.0963049	0.112134	0.390429	0.768568	-0.238289	0.111239	0.0321821	0.201404	0.00197553	0.115306	0.986331	1	-0.158881	0.109748	0.147701	0.328513
Zfp213	449521	0.0430082	0.112705	0.702757	0.878409	Zfp213	0.103029	0.141076	0.465203	0.810323	0.130543	0.14134	0.355691	0.677748	-0.0557268	0.141862	0.694449	1	-0.00267349	0.138991	0.984654	0.992549
Trp53	22059	0.144161	0.0960822	0.133512	0.449246	Trp53	0.0551394	0.114477	0.630046	0.880008	0.0284996	0.114384	0.80324	0.932244	0.346087	0.119766	0.0038561	0.741151	0.16461	0.113092	0.14552	0.325628
Thra	21833	-0.061713	0.0999153	0.536804	0.792285	Thra	-0.0517727	0.121584	0.670239	0.896085	-0.114893	0.12125	0.343347	0.665187	0.0328106	0.12455	0.792217	1	-0.100917	0.119336	0.397746	0.604438
Vps72	21427	-0.0925816	0.0824009	0.261204	0.595205	Vps72	-0.168334	0.10116	0.0961029	0.49107	-0.0784355	0.102078	0.442255	0.743089	-0.0103599	0.1056	0.921849	1	-0.0966292	0.0993081	0.330541	0.543035
Bach2	12014	-0.0140008	0.204433	0.945399	0.980676	Bach2	-0.0239325	0.242148	0.92127	0.979461	-0.254247	0.242019	0.293478	0.617383	0.127597	0.242483	0.598741	1	-0.0286536	0.241962	0.905733	0.949525
Tead3	21678	0.00617087	0.0979749	0.949779	0.982009	Tead3	0.00134189	0.118478	0.990963	0.997446	0.0893387	0.11929	0.453904	0.750749	0.0572763	0.121415	0.637112	1	-0.103537	0.115698	0.370845	0.580497
Rfx1	19724	0.0380752	0.0988191	0.700013	0.877102	Rfx1	-0.073622	0.120097	0.539863	0.8463	0.169145	0.122037	0.165742	0.479483	0.106726	0.123864	0.388884	1	-0.0262281	0.118457	0.82477	0.90417
Gata6	14465	-0.160265	0.145518	0.270746	0.603328	Gata6	0.0956484	0.161122	0.552754	0.850816	-0.0656741	0.16033	0.682087	0.87526	-0.234947	0.160888	0.144205	1	-0.428763	0.157345	0.00643049	0.041984
Kdm5d	20592	-0.0674938	0.0831402	0.416902	0.716814	Kdm5d	-0.00290928	0.107028	0.978314	0.993666	0.0668271	0.107438	0.533938	0.799878	0.0628582	0.108842	0.563591	1	0.017649	0.105851	0.867579	0.928212
Hmbox1	219150	-0.288994	0.132831	0.029581	0.242099	Hmbox1	-0.103179	0.12959	0.425918	0.787312	-0.330777	0.128187	0.00986773	0.10426	-0.0174437	0.13254	0.895292	1	-0.585426	0.125159	2.90422e-06	0.000216443
Zfp142	77264	0.0927169	0.107509	0.388461	0.698839	Zfp142	0.0536973	0.134959	0.69072	0.899239	0.232552	0.13624	0.0878354	0.350114	0.121277	0.137416	0.377479	1	-0.0115317	0.13292	0.930865	0.965113
Zfp329	67230	-0.0564944	0.131218	0.666804	0.859585	Zfp329	0.1742	0.153659	0.256928	0.668534	0.144823	0.153603	0.345764	0.667289	-0.204097	0.153212	0.18282	1	-0.225797	0.150696	0.134039	0.309049
E2f3	13557	-0.0715892	0.108354	0.508805	0.773643	E2f3	-0.0897255	0.127299	0.48091	0.819692	-0.131271	0.127125	0.301782	0.625318	0.131625	0.131373	0.316385	1	-0.145247	0.125089	0.24558	0.453975
E4f1	13560	-0.0898446	0.104175	0.388447	0.698839	E4f1	-0.19431	0.124375	0.118219	0.521738	0.0993761	0.126712	0.432884	0.735224	-0.168947	0.126769	0.182626	1	-0.0830905	0.123138	0.499819	0.687072
Zfp189	230162	-0.115816	0.112883	0.304898	0.634504	Zfp189	0.00400318	0.122382	0.973905	0.992555	-0.0310464	0.122218	0.799477	0.93037	-0.0133989	0.124747	0.914464	1	-0.35046	0.117991	0.00297574	0.0250505
Zfp945	240041	0.0587287	0.0995267	0.555137	0.801985	Zfp945	0.048609	0.122133	0.690631	0.899239	0.0787679	0.122488	0.520182	0.791624	0.160924	0.12565	0.200289	1	-0.0389774	0.11942	0.744131	0.854933
Zfp229	381067	-0.0685876	0.0957658	0.473867	0.751947	Zfp229	0.0838066	0.115614	0.468523	0.811929	-0.0442437	0.114538	0.699289	0.884233	-0.0702155	0.116974	0.54833	1	-0.216533	0.110694	0.0504482	0.163897
Hsf4	26386	0.0370364	0.118949	0.755524	0.905053	Hsf4	0.0358912	0.135893	0.791692	0.935975	0.145398	0.136697	0.287487	0.610696	-0.14344	0.136593	0.293659	1	0.132891	0.134714	0.323903	0.53776
Zfp143	20841	-0.0718543	0.116715	0.538132	0.792932	Zfp143	-0.0382478	0.141667	0.787172	0.935185	-0.00971642	0.141958	0.945431	0.983348	-0.173396	0.14269	0.224294	1	-0.0730698	0.139737	0.601038	0.763318
Mxd1	17119	-0.0857151	0.13748	0.532973	0.78991	Mxd1	-0.0963164	0.172215	0.57597	0.857306	-0.0363326	0.172534	0.833213	0.943394	-0.0579642	0.173629	0.7385	1	-0.118691	0.171064	0.487783	0.678014
Zfp760	240034	0.0224274	0.157575	0.886821	0.957744	Zfp760	0.267889	0.184926	0.14744	0.553023	0.263373	0.18499	0.154529	0.46299	-0.129628	0.184487	0.482279	1	-0.270621	0.182155	0.137369	0.31359
Zfp955a	77652	-0.11534	0.0889549	0.194766	0.523954	Zfp955a	0.013018	0.107093	0.903249	0.973214	-0.180254	0.105322	0.0869967	0.348112	-0.0307627	0.109785	0.779318	1	-0.220739	0.102369	0.0310591	0.119678
Ar	11835	0.102246	0.183858	0.578133	0.816102	Ar	0.0310068	0.22267	0.889252	0.967828	0.0200468	0.222691	0.928271	0.979379	0.186511	0.223631	0.404274	1	-0.0822152	0.221974	0.711097	0.835566
Klf11	194655	-0.0411358	0.17177	0.810732	0.929486	Klf11	0.00119254	0.199002	0.995219	0.997463	-0.0275715	0.198984	0.889796	0.965176	0.109617	0.200153	0.583922	1	-0.181169	0.19793	0.360024	0.57052
Gatad2b	229542	-0.312283	0.127493	0.0143089	0.175081	Gatad2b	-0.272363	0.139043	0.0501314	0.401699	-0.319271	0.138847	0.0214797	0.160251	-0.105972	0.142443	0.4569	1	-0.507666	0.136036	0.000190085	0.00383435
Gmeb1	56809	-0.0345877	0.10116	0.732417	0.891952	Gmeb1	-0.102994	0.124401	0.407714	0.777374	0.0153646	0.125392	0.902477	0.968812	-0.100478	0.126673	0.427659	1	0.0566509	0.123443	0.646289	0.795541
Ikzf5	67143	-0.24861	0.110154	0.0240127	0.220606	Ikzf5	-0.180806	0.130753	0.166725	0.575675	-0.269713	0.13028	0.0384288	0.223558	-0.187113	0.132804	0.158855	1	-0.29458	0.128302	0.0216766	0.0945544
Rarb	218772	0.227769	0.142932	0.111038	0.420026	Rarb	0.408197	0.163518	0.0125482	0.250184	0.344053	0.163178	0.0349913	0.211535	-0.041803	0.162398	0.796862	1	0.0552761	0.159518	0.728952	0.847742
Zscan22	232878	-0.0142166	0.114597	0.90127	0.962078	Zscan22	0.0127727	0.137997	0.926255	0.980106	0.0670261	0.138465	0.628339	0.850942	-0.0398226	0.13964	0.775505	1	-0.0686354	0.135782	0.613221	0.772562
Hes1	15205	-0.0497533	0.168167	0.76734	0.911274	Hes1	0.00991048	0.206199	0.961666	0.988736	-0.106503	0.205965	0.60509	0.837642	-0.0110515	0.206941	0.95741	1	-0.134503	0.205202	0.512166	0.696734
Pias3	229615	0.119824	0.105218	0.25478	0.591159	Pias3	0.0295834	0.12811	0.817376	0.946565	0.298879	0.130261	0.0217644	0.16145	0.169741	0.131502	0.196776	1	0.0182072	0.126123	0.885216	0.93869
Zfp324	243834	-0.111886	0.178001	0.529633	0.787565	Zfp324	0.124346	0.209903	0.553585	0.851564	0.0177257	0.209712	0.93264	0.980635	-0.337136	0.209525	0.107605	1	-0.153691	0.208769	0.461621	0.656503
Zfp64	22722	0.118047	0.0875601	0.177601	0.504226	Zfp64	0.11623	0.107744	0.280696	0.687409	0.124	0.107943	0.250658	0.575618	0.0976298	0.110687	0.37776	1	0.126023	0.105065	0.230342	0.435755
Zfp212	232784	-0.0264414	0.0880331	0.763904	0.909399	Zfp212	-0.0361338	0.111521	0.745931	0.918273	-0.0573634	0.11144	0.606731	0.83912	0.0270483	0.115148	0.814286	1	-0.0276221	0.109029	0.800001	0.891388
Peg3	18616	-0.325002	0.192858	0.0919533	0.38771	Peg3	-0.21672	0.224341	0.334031	0.72827	-0.034583	0.224737	0.877703	0.960323	-0.407673	0.224527	0.0694165	1	-0.683335	0.223218	0.00220389	0.020535
Zfp930	234358	0.08605	0.120051	0.473511	0.751646	Zfp930	0.0934687	0.145591	0.520877	0.842282	-0.0732719	0.144768	0.612762	0.842988	0.0950437	0.147428	0.519135	1	0.276359	0.144932	0.0565444	0.176467
Zscan12	22758	-0.171569	0.0930052	0.0650779	0.339451	Zscan12	-0.185182	0.106396	0.0817704	0.462481	-0.0599846	0.107769	0.577799	0.823181	0.00750608	0.111724	0.946435	1	-0.356174	0.10239	0.000504014	0.00744123
Zfp606	67370	-0.0220624	0.0883353	0.802775	0.927314	Zfp606	0.029563	0.109118	0.786447	0.935058	0.0551774	0.109495	0.614313	0.844177	-0.0561674	0.11127	0.613711	1	-0.0904069	0.105396	0.391015	0.59852
Top3a	21975	0.07047	0.0918824	0.443106	0.734171	Top3a	-0.0264161	0.11275	0.814761	0.945463	0.127769	0.114291	0.263598	0.588453	0.126372	0.117155	0.280733	1	0.0729342	0.111097	0.511509	0.69622
Zfp661	72180	0.0243805	0.0907146	0.788114	0.919298	Zfp661	0.0102778	0.113478	0.927834	0.980784	0.126284	0.114741	0.271071	0.595452	0.0127575	0.116487	0.912792	1	-0.033458	0.110519	0.762092	0.867239
E2f5	13559	-0.175373	0.0949531	0.064755	0.339176	E2f5	-0.0761628	0.111768	0.495594	0.828187	-0.201399	0.110699	0.0688594	0.305148	-0.168498	0.113802	0.138707	1	-0.226906	0.10789	0.0354543	0.131216
Zfp553	233887	-0.0139325	0.109491	0.898744	0.961123	Zfp553	0.00419841	0.131652	0.97456	0.992555	-0.0798047	0.13113	0.542795	0.803923	0.157324	0.13554	0.245756	1	-0.0954798	0.128879	0.458785	0.654821
Rarg	19411	0.0359081	0.095151	0.705891	0.880645	Rarg	0.0834678	0.117782	0.478532	0.818641	0.173244	0.118901	0.145105	0.451222	-0.0408304	0.119644	0.732904	1	-0.0879766	0.113318	0.437531	0.636827
Tfcp2	21422	0.112987	0.096684	0.242556	0.580274	Tfcp2	0.118728	0.115756	0.305047	0.705039	0.258828	0.11721	0.027227	0.185005	0.0657142	0.11806	0.57779	1	0.038278	0.112642	0.733993	0.849714
Zfp691	195522	0.0399048	0.0994796	0.68832	0.87008	Zfp691	0.0339374	0.120503	0.778225	0.932212	0.140817	0.12165	0.247043	0.572966	0.138382	0.124566	0.266607	1	-0.115178	0.116826	0.324185	0.53776
Mbd5	109241	-0.13086	0.124921	0.294847	0.62636	Mbd5	-0.176948	0.133575	0.185268	0.591809	-0.261457	0.133062	0.0494235	0.257503	0.253741	0.140243	0.0704055	1	-0.264969	0.130939	0.0430112	0.147918
Zfp605	675812	0.0765284	0.123563	0.535686	0.791634	Zfp605	0.269264	0.146161	0.0654399	0.429403	0.0386775	0.144759	0.789326	0.925444	0.037644	0.146574	0.797313	1	0.0202664	0.14287	0.887196	0.939354
Zfp516	329003	-0.203256	0.144058	0.158263	0.482833	Zfp516	-0.0564655	0.148381	0.703541	0.904212	0.0148825	0.149166	0.920526	0.975619	-0.207795	0.149669	0.165026	1	-0.610303	0.142266	1.78768e-05	0.000756783
Plagl2	54711	-0.103191	0.0930782	0.267583	0.60099	Plagl2	-0.00491975	0.110909	0.964619	0.989767	-0.0129004	0.11094	0.907429	0.971281	-0.0813426	0.113483	0.47351	1	-0.269536	0.10537	0.0105277	0.0581053
Rxrg	20183	0.236491	0.145963	0.105186	0.410558	Rxrg	0.432126	0.172027	0.012006	0.248843	0.356207	0.171642	0.0379593	0.22227	-0.0826637	0.170608	0.628014	1	0.147149	0.168676	0.383001	0.591517
Zbtb34	241311	-0.0247292	0.0946637	0.793914	0.921593	Zbtb34	-0.110213	0.114737	0.336767	0.730023	0.0176686	0.116098	0.879039	0.961246	0.106783	0.120165	0.374202	1	-0.0732469	0.112471	0.514883	0.698902
Erg	13876	-0.0344706	0.100912	0.73266	0.892135	Erg	-0.136285	0.124138	0.272268	0.681105	-0.106316	0.124529	0.393247	0.70747	0.122725	0.12981	0.344441	1	-0.00874284	0.12269	0.943191	0.971768
Zfp2	22678	0.128655	0.0872002	0.140106	0.457841	Zfp2	0.137579	0.108246	0.203733	0.615162	0.2299	0.109405	0.0356088	0.214465	0.0691284	0.110812	0.532736	1	0.0881925	0.104796	0.400033	0.60658
Sp100	20684	0.0906202	0.112588	0.420886	0.720265	Sp100	0.100139	0.135487	0.459845	0.808454	0.102924	0.135642	0.44798	0.746673	0.237158	0.139877	0.0899864	1	-0.0922492	0.131523	0.48306	0.674311
Apex2	77622	-0.0774752	0.151915	0.610059	0.833229	Apex2	-0.138516	0.176058	0.431422	0.790712	0.0682715	0.176965	0.699651	0.884404	0.0199045	0.177977	0.910952	1	-0.120583	0.175082	0.490998	0.680274
Zfp954	232853	-0.187669	0.0947093	0.0475319	0.298715	Zfp954	-0.176774	0.119559	0.139262	0.544239	-0.214331	0.119331	0.0724787	0.313198	-0.180527	0.122435	0.140356	1	-0.162104	0.117123	0.166342	0.355111
Nfkb2	18034	-0.118413	0.115857	0.30675	0.63581	Nfkb2	-0.100805	0.141675	0.476759	0.817207	0.0436261	0.143075	0.760429	0.914634	-0.110236	0.144231	0.444688	1	-0.312942	0.137907	0.0232552	0.0985138
Zfp408	381410	0.104437	0.113273	0.356528	0.673893	Zfp408	-0.0214029	0.131123	0.87034	0.962578	0.393683	0.134909	0.00352136	0.0564961	0.0243951	0.134012	0.855554	1	0.0712517	0.129596	0.582459	0.749585
Hand2	15111	-0.215889	0.133375	0.10552	0.410558	Hand2	-0.249068	0.155874	0.11007	0.513709	-0.185316	0.156441	0.236185	0.56481	-0.172094	0.158683	0.278136	1	-0.296832	0.153687	0.0534335	0.170129
Prdm15	114604	0.203415	0.121111	0.0930392	0.389749	Prdm15	0.063877	0.143746	0.656772	0.890717	0.370273	0.146063	0.0112438	0.111955	0.0998576	0.14609	0.494269	1	0.321708	0.143474	0.0249433	0.103481
Zfp362	230761	-0.0408921	0.127567	0.748548	0.900478	Zfp362	-0.176021	0.155121	0.256485	0.668343	0.0106929	0.15642	0.945499	0.983348	0.126821	0.159348	0.426104	1	-0.105248	0.153824	0.493844	0.682249
Smad6	17130	0.131714	0.131661	0.317116	0.641512	Smad6	0.395931	0.156047	0.0111726	0.242187	0.133677	0.154044	0.385512	0.701216	-0.05228	0.154728	0.735451	1	0.0198295	0.151129	0.89561	0.943638
Hinfp	102423	-0.0597702	0.113976	0.599993	0.827996	Hinfp	-0.174332	0.140668	0.215229	0.629394	-0.0413339	0.141783	0.770647	0.91615	0.0568262	0.14501	0.695147	1	-0.052503	0.13945	0.706546	0.832897
Zfp46	22704	-0.216269	0.118467	0.0679158	0.34313	Zfp46	-0.0604999	0.14191	0.66987	0.895997	-0.232562	0.140661	0.098259	0.37196	-0.0668328	0.144457	0.643615	1	-0.425134	0.137289	0.00195727	0.0188546
Zbtb26	320633	-0.0177275	0.118848	0.881427	0.95509	Zbtb26	0.272344	0.134007	0.0421221	0.379825	0.0538523	0.132104	0.68353	0.876113	-0.00323894	0.134149	0.980737	1	-0.287451	0.127259	0.0238964	0.100376
Tada2a	217031	0.099251	0.0901888	0.271123	0.603328	Tada2a	0.0656497	0.109468	0.548696	0.849388	0.101397	0.109996	0.356624	0.678486	0.0305303	0.112522	0.786139	1	0.192912	0.107669	0.0731798	0.20909
Zfp868	234362	-0.10014	0.0963824	0.298809	0.629776	Zfp868	-0.0417062	0.120429	0.729107	0.913231	-0.168253	0.119251	0.158271	0.468588	-0.0747472	0.123341	0.544502	1	-0.103345	0.116968	0.37695	0.585635
Elk1	13712	-0.070686	0.128371	0.581881	0.817676	Elk1	-0.161903	0.158896	0.30824	0.707146	-0.0639655	0.159595	0.688567	0.878936	0.0659782	0.162412	0.684567	1	-0.0974341	0.157601	0.536423	0.715129
L3mbtl3	237339	-0.181806	0.139336	0.191959	0.521901	L3mbtl3	-0.0594806	0.141001	0.673139	0.897031	0.0399558	0.142035	0.778472	0.919799	-0.10518	0.143302	0.462962	1	-0.522869	0.135505	0.000114012	0.00270285
Zcchc4	78796	0.219734	0.0994362	0.0271195	0.231188	Zcchc4	0.209177	0.123015	0.0890536	0.476874	0.301983	0.124146	0.0149952	0.132728	0.218867	0.126404	0.0833649	1	0.150203	0.119616	0.209222	0.41014
Dnajc2	22791	0.114203	0.111406	0.305312	0.634879	Dnajc2	0.312174	0.137732	0.0234189	0.307544	0.0497717	0.135678	0.71374	0.893337	0.000870674	0.137543	0.994949	1	0.138913	0.134032	0.300007	0.51332
Pou6f1	19009	-0.155527	0.106105	0.142707	0.46148	Pou6f1	-0.365682	0.121106	0.0025318	0.140346	-0.0579958	0.123916	0.639767	0.855671	-0.163357	0.125629	0.193493	1	0.0139718	0.121782	0.908661	0.951371
Zfp27	22689	0.0951484	0.119352	0.42533	0.723429	Zfp27	0.135103	0.147022	0.358132	0.746334	0.161658	0.147338	0.272555	0.59737	0.00588638	0.148247	0.968327	1	0.103225	0.144812	0.475956	0.668862
Zmat1	215693	-0.0560101	0.142075	0.693412	0.872866	Zmat1	-0.248801	0.16626	0.134535	0.54129	-0.139752	0.166959	0.402568	0.715351	0.290834	0.171839	0.0905539	1	-0.0875593	0.165548	0.596872	0.761077
Zfp58	238693	-0.155924	0.102891	0.129662	0.444631	Zfp58	-0.102769	0.124013	0.407273	0.776981	-0.0699344	0.124467	0.574203	0.821651	-0.0980644	0.127163	0.440606	1	-0.302518	0.119696	0.0114918	0.0615585
Zfp952	240067	0.0687055	0.112348	0.540841	0.793639	Zfp952	0.15265	0.124546	0.220329	0.632565	0.0137754	0.123244	0.911003	0.972266	0.133844	0.127644	0.294374	1	-0.0104191	0.120188	0.930918	0.965113
Zbtb2	381990	-0.105687	0.119502	0.376483	0.690034	Zbtb2	-0.202468	0.128277	0.114481	0.518508	-0.20592	0.128368	0.108684	0.390395	0.146874	0.134849	0.276077	1	-0.0814788	0.126818	0.520558	0.702945
Zfp959	224893	-0.134869	0.100142	0.178054	0.505226	Zfp959	-0.149933	0.126778	0.236948	0.6495	-0.165342	0.126764	0.192119	0.513485	-0.0576563	0.130501	0.658628	1	-0.113343	0.124639	0.363155	0.573655
Zfp759	268670	-0.167715	0.118171	0.155827	0.480442	Zfp759	0.0496474	0.136723	0.716512	0.908265	-0.195831	0.134632	0.14579	0.451897	-0.0114651	0.139058	0.93429	1	-0.419697	0.130683	0.00132016	0.0145148
Zfp810	235050	0.0147369	0.11104	0.894417	0.959141	Zfp810	-0.155423	0.135942	0.252912	0.66479	0.0893149	0.137842	0.517015	0.789886	0.0541709	0.139846	0.69849	1	0.139866	0.135914	0.303445	0.517282
Zfp948	381066	0.102588	0.112714	0.362738	0.678119	Zfp948	0.222005	0.139002	0.110235	0.513807	0.196208	0.138895	0.157764	0.467751	0.0329933	0.139965	0.813645	1	-0.0109579	0.134705	0.935165	0.966941
Ddit3	13198	-0.109166	0.19702	0.579519	0.817014	Ddit3	0.237666	0.227506	0.296181	0.699283	0.225574	0.227525	0.321477	0.644649	-0.403743	0.226882	0.0751532	1	-0.220102	0.226304	0.330755	0.543035
Zfp319	79233	-0.0773135	0.116884	0.508319	0.773303	Zfp319	0.000990976	0.138166	0.994277	0.997463	0.0861231	0.139104	0.535832	0.800999	-0.0668473	0.140341	0.633847	1	-0.288553	0.133513	0.0306769	0.118536
Zfp182	319535	0.141786	0.123422	0.250643	0.588172	Zfp182	0.156462	0.155379	0.31395	0.710918	0.313346	0.156613	0.0454175	0.245722	0.0946842	0.157027	0.546521	1	0.0348114	0.152831	0.81982	0.902244
Klf2	16598	0.0579851	0.160819	0.718427	0.885785	Klf2	0.0910289	0.198181	0.646003	0.886212	-0.0856372	0.197521	0.664608	0.866472	0.137881	0.199805	0.490147	1	-0.0458332	0.196472	0.815543	0.899804
Zfp958	233987	-0.058156	0.0953381	0.541863	0.794213	Zfp958	0.045665	0.119762	0.702983	0.904212	-0.0524179	0.118795	0.659035	0.863445	-0.0986743	0.121491	0.416678	1	-0.108469	0.115175	0.346311	0.557881
Meis2	17536	-0.230054	0.110858	0.0379673	0.274355	Meis2	-0.0632167	0.124137	0.610578	0.872074	-0.130434	0.123466	0.290768	0.614991	-0.10435	0.127339	0.412522	1	-0.540077	0.116419	3.49979e-06	0.000250335
Zfp1	22640	-0.115102	0.106907	0.281632	0.614172	Zfp1	-0.237634	0.125522	0.0583364	0.416738	-0.0629892	0.127364	0.62091	0.846946	-0.17115	0.129192	0.185247	1	0.0205554	0.125166	0.869554	0.928729
Eri2	71151	0.0531616	0.110114	0.629247	0.843217	Eri2	-0.152467	0.131491	0.246241	0.657881	0.146816	0.134441	0.274811	0.599514	0.115116	0.13711	0.401136	1	0.128171	0.131345	0.329143	0.54201
Zfp628	232816	-0.126425	0.117976	0.283892	0.615456	Zfp628	-0.301457	0.141324	0.0329169	0.34692	-0.0856155	0.143205	0.549939	0.806815	-0.15909	0.145053	0.272741	1	0.06174	0.141829	0.663334	0.806472
Zfp51	22709	-0.0519888	0.110089	0.636752	0.846955	Zfp51	0.161948	0.134124	0.227258	0.639474	-0.00202341	0.132612	0.987826	0.996922	-0.152556	0.13387	0.254459	1	-0.152449	0.12866	0.236056	0.442663
Zfp719	210105	-0.328098	0.134589	0.0147776	0.176995	Zfp719	-0.155935	0.15424	0.312022	0.709681	-0.383743	0.152626	0.0119277	0.115802	-0.214363	0.156227	0.170026	1	-0.488635	0.149928	0.00111758	0.0129873
Zfp235	56525	0.0119654	0.109028	0.91261	0.965787	Zfp235	0.181462	0.136271	0.182982	0.588745	-0.0704992	0.133942	0.598651	0.834591	-0.0858877	0.136508	0.529232	1	0.0450694	0.132232	0.733227	0.849387
Zfp74	72723	-0.0317364	0.100653	0.75253	0.903512	Zfp74	0.100584	0.126413	0.426218	0.787442	-0.00644292	0.125313	0.958995	0.987072	-0.136244	0.127052	0.283566	1	-0.0676597	0.121525	0.577695	0.746907
Homez	239099	0.0571276	0.100329	0.569081	0.809627	Homez	-0.0118859	0.118418	0.920049	0.979183	-0.0308638	0.118327	0.794221	0.92818	0.0281415	0.122547	0.818372	1	0.246293	0.118004	0.0368745	0.134386
Zfp282	101095	-0.0365418	0.10366	0.724451	0.889598	Zfp282	0.0932187	0.132079	0.480326	0.819501	-0.0929344	0.130192	0.475335	0.764372	-0.0946631	0.13327	0.47751	1	-0.0486014	0.127619	0.703327	0.830434
Zfp820	75424	-0.0537086	0.131462	0.68287	0.867262	Zfp820	0.00147006	0.165498	0.992913	0.997463	-0.108712	0.164725	0.50928	0.785599	-0.0729664	0.16741	0.662942	1	-0.122415	0.16231	0.450727	0.64824
Zfp39	22698	-0.0473669	0.131491	0.718676	0.885906	Zfp39	-0.0329346	0.162208	0.839105	0.955129	-0.0476314	0.162221	0.769047	0.91615	0.0466959	0.165248	0.777498	1	-0.15331	0.159409	0.336179	0.548589
Rbak	57782	0.0756526	0.107858	0.483048	0.757507	Rbak	0.14492	0.134068	0.279723	0.687409	0.127604	0.134011	0.341001	0.662898	0.0720887	0.136657	0.597837	1	-0.0290719	0.129337	0.822153	0.903193
Zfp354a	21408	-0.126632	0.103557	0.221397	0.5563	Zfp354a	-0.114923	0.129204	0.373752	0.756649	-0.127835	0.129202	0.322457	0.645683	-0.0595486	0.133027	0.65441	1	-0.147545	0.126142	0.242132	0.449563
Zfp316	54201	-0.0850703	0.121306	0.483124	0.757507	Zfp316	-0.0809421	0.148741	0.586317	0.860306	-0.0133807	0.14948	0.928673	0.979379	-0.101718	0.151287	0.501358	1	-0.148589	0.145807	0.308165	0.522182
Irf8	15900	-0.106681	0.119791	0.373164	0.686553	Irf8	-0.180885	0.146367	0.216521	0.630802	0.0356296	0.148815	0.810779	0.933655	-0.143609	0.149949	0.338206	1	-0.193354	0.143478	0.177779	0.370938
Zfp932	69504	0.296458	0.13634	0.0296752	0.242549	Zfp932	0.291858	0.140795	0.0381786	0.368794	0.343234	0.141407	0.0152125	0.13376	0.0484974	0.141226	0.731296	1	0.594728	0.140841	2.41399e-05	0.000935967
Zfp111	56707	-0.0885175	0.113792	0.436636	0.729492	Zfp111	-0.0456474	0.135613	0.736418	0.916207	0.0227331	0.136459	0.867691	0.955792	0.0747574	0.140264	0.594051	1	-0.319977	0.13057	0.0142607	0.0713093
Mitf	17342	-0.0047413	0.119421	0.96833	0.988371	Mitf	0.187556	0.139665	0.179305	0.586064	0.101398	0.138949	0.465541	0.758009	-0.0550556	0.140148	0.694439	1	-0.162452	0.134132	0.225846	0.430339
Zfp53	24132	-0.0971817	0.114543	0.396199	0.704486	Zfp53	0.0771393	0.140499	0.582979	0.858786	-0.0800061	0.139052	0.565043	0.816187	-0.132476	0.141356	0.348668	1	-0.214064	0.135199	0.113346	0.276383
Zfp277	246196	-0.0668264	0.120082	0.577866	0.815823	Zfp277	-0.175901	0.144803	0.224457	0.634774	-0.0724266	0.145823	0.619418	0.845893	0.0463232	0.149718	0.757014	1	-0.0503864	0.143419	0.725346	0.845286
Sp2	78912	-0.00216102	0.129424	0.986678	0.995888	Sp2	0.0185918	0.158682	0.90673	0.974721	-0.00411063	0.158626	0.979326	0.994419	0.0903553	0.161885	0.576745	1	-0.106644	0.155623	0.493173	0.68196
9130023H24Rik	100043133	-0.135896	0.134828	0.31349	0.640289	9130023H24Rik	-0.0661946	0.165859	0.689818	0.899239	-0.0782743	0.165891	0.637041	0.854886	-0.149036	0.167437	0.37341	1	-0.236084	0.16287	0.147192	0.327925
Zfp953	629016	-0.126821	0.138917	0.361281	0.677032	Zfp953	-0.0412039	0.165022	0.802829	0.940692	-0.101527	0.164694	0.537593	0.801487	0.0381347	0.168096	0.820531	1	-0.348758	0.161117	0.0304162	0.117785
Zfp653	319601	0.157335	0.122282	0.198213	0.527508	Zfp653	0.0815773	0.143018	0.568407	0.855452	0.374774	0.146005	0.0102626	0.106138	0.0554658	0.145558	0.703162	1	0.147334	0.141051	0.296235	0.508823
Zkscan14	67235	0.063136	0.159456	0.692145	0.872174	Zkscan14	-0.124649	0.188101	0.507541	0.835852	0.118738	0.189319	0.53054	0.798585	0.0883317	0.190603	0.643054	1	0.212011	0.188253	0.26008	0.46955
E430018J23Rik	101604	-0.0622491	0.1178	0.597202	0.826683	E430018J23Rik	-0.0820518	0.14886	0.581495	0.858786	-0.07619	0.149041	0.609209	0.841038	-0.0257765	0.152183	0.865499	1	-0.0430362	0.146733	0.769296	0.871841
Maff	17133	-0.0395341	0.198535	0.842162	0.940618	Maff	0.02838	0.252438	0.910487	0.975541	-0.0404396	0.25243	0.872723	0.95872	0.0352049	0.252493	0.889111	1	-0.139374	0.252363	0.58076	0.748521
Id1	15901	0.312772	0.188877	0.097731	0.398094	Id1	0.0897526	0.226836	0.692347	0.899968	0.146925	0.227021	0.517512	0.789886	0.445818	0.228617	0.0511684	1	0.412863	0.226884	0.0688026	0.200664
Zfp867	237775	-0.0206336	0.152182	0.892149	0.958617	Zfp867	-0.0417809	0.190124	0.826062	0.950539	-0.00250647	0.190407	0.989497	0.997484	-0.00846274	0.191815	0.964809	1	0.00310063	0.188981	0.98691	0.993696
Zfp935	71508	0.0939155	0.112999	0.405906	0.710511	Zfp935	0.0897061	0.13659	0.51134	0.837858	0.249326	0.138631	0.0720992	0.312584	0.18351	0.141399	0.194351	1	-0.100028	0.131665	0.447427	0.645943
Tfap4	83383	-0.0903683	0.153994	0.557317	0.803324	Tfap4	-0.111397	0.190858	0.559446	0.853775	-0.235891	0.190362	0.215282	0.541304	0.0135382	0.193118	0.944111	1	0.00950714	0.190023	0.960097	0.980341
Zfp708	432769	-0.0754434	0.112981	0.504291	0.770357	Zfp708	-0.00783463	0.137071	0.95442	0.987951	0.00888899	0.137403	0.948419	0.984428	0.0359463	0.141231	0.799093	1	-0.278397	0.131405	0.0341227	0.127688
Pparg	19016	-0.105776	0.140065	0.450133	0.739735	Pparg	-0.158093	0.174352	0.364541	0.749406	-0.15896	0.174459	0.362211	0.682799	-0.124593	0.176641	0.480595	1	-0.00945854	0.173406	0.956501	0.978434
Zfp446	269870	0.235374	0.116884	0.0440373	0.290816	Zfp446	0.272238	0.133428	0.0413165	0.377106	0.404645	0.135346	0.00279244	0.0485901	-0.0739519	0.132712	0.577368	1	0.336158	0.130592	0.0100495	0.0564615
Zfp938	237411	0.222523	0.108683	0.0406131	0.282855	Zfp938	0.265037	0.137133	0.0532729	0.405065	0.19946	0.136529	0.144033	0.449977	0.127109	0.138954	0.360322	1	0.290595	0.134208	0.0303681	0.117715
Klf16	118445	-0.17099	0.143047	0.231954	0.568525	Klf16	-0.227922	0.172166	0.185552	0.592335	0.0542159	0.174306	0.755772	0.912246	-0.374332	0.173152	0.0306279	1	-0.0988574	0.171084	0.563379	0.735453
Zfp526	210172	-0.0672102	0.126245	0.594463	0.825609	Zfp526	-0.149953	0.147172	0.308254	0.707146	-0.0627921	0.148171	0.671724	0.869724	0.270608	0.155372	0.0815641	1	-0.244905	0.143738	0.0884117	0.236487
A430033K04Rik	243308	-0.0710348	0.132222	0.591102	0.82317	A430033K04Rik	-0.0745866	0.154589	0.629462	0.879682	0.18916	0.157414	0.229493	0.556438	-0.0141281	0.158227	0.928851	1	-0.333979	0.149985	0.0259644	0.106526
Foxp2	114142	-0.231912	0.168097	0.167701	0.493187	Foxp2	-0.108147	0.190693	0.570629	0.8556	-0.138767	0.190617	0.466619	0.759037	-0.173481	0.19212	0.366535	1	-0.484605	0.187297	0.00967138	0.0550011
Meis1	17268	-0.0689322	0.143361	0.630637	0.843756	Meis1	0.093078	0.176265	0.59746	0.867064	0.0197201	0.175783	0.910677	0.972008	-0.291226	0.175481	0.0969963	1	-0.144676	0.17227	0.401009	0.607173
Lcor	212391	-0.47233	0.168809	0.00514186	0.10857	Lcor	-0.411271	0.165073	0.0127222	0.250515	-0.487457	0.164603	0.00306227	0.0517497	-0.125692	0.170363	0.460641	1	-0.787736	0.160594	9.3359e-07	9.00734e-05
Zfp398	272347	-0.178171	0.125501	0.1557	0.480303	Zfp398	-0.110072	0.151911	0.468707	0.811929	-0.00796207	0.153066	0.958515	0.987046	-0.136503	0.154641	0.377395	1	-0.371812	0.147201	0.0115408	0.0617792
Zfp169	67911	-0.0185375	0.141882	0.896049	0.959749	Zfp169	-0.143075	0.175172	0.414059	0.780615	0.1531	0.177735	0.38902	0.704187	-0.0277752	0.178586	0.876405	1	-0.124906	0.173181	0.470758	0.664286
Snai2	20583	0.0973568	0.193084	0.614107	0.835304	Snai2	0.127598	0.232147	0.582564	0.858786	-0.0430543	0.231803	0.852651	0.95038	0.0173154	0.232596	0.940657	1	0.00977281	0.231247	0.96629	0.983763
Zkscan6	52712	-0.146254	0.142703	0.305419	0.634879	Zkscan6	-0.205014	0.168289	0.223137	0.634115	-0.205549	0.16841	0.222266	0.548827	-0.172181	0.171054	0.314131	1	-0.0460927	0.167222	0.782826	0.880449
Mkx	210719	0.263944	0.167473	0.115017	0.424257	Mkx	0.25755	0.207199	0.213865	0.627625	0.23154	0.207166	0.263713	0.588453	0.159923	0.208156	0.442317	1	0.23131	0.205772	0.260968	0.470615
Zfp788	67607	0.160177	0.118013	0.174694	0.501245	Zfp788	0.267776	0.142683	0.0605561	0.420661	0.302748	0.143284	0.0346076	0.210082	0.0329369	0.1434	0.818336	1	0.0443718	0.136795	0.74566	0.855896
Ttf2	74044	-0.0220425	0.13436	0.869688	0.949977	Ttf2	-0.0710261	0.164732	0.666351	0.894783	-0.00801566	0.165395	0.961347	0.987266	-0.123089	0.16683	0.460628	1	0.100951	0.163712	0.537471	0.715211
Patz1	56218	-0.119095	0.154398	0.440501	0.732946	Patz1	-0.230988	0.184677	0.211018	0.624437	-0.0873615	0.185722	0.638077	0.855144	0.0987474	0.189216	0.601757	1	-0.251869	0.182837	0.168339	0.3579
Zfp956	101197	0.0944842	0.128043	0.460568	0.744964	Zfp956	0.068474	0.154585	0.657799	0.891288	0.26135	0.156803	0.0955672	0.366998	0.1259	0.158456	0.42688	1	-0.0543875	0.1507	0.718175	0.840075
Esrrg	26381	0.287041	0.178787	0.108387	0.4152	Esrrg	0.0875782	0.21893	0.689136	0.899239	0.0549197	0.218869	0.801873	0.931873	0.382666	0.221915	0.0846396	1	0.175631	0.218029	0.420509	0.623425
Klf1	16596	0.324432	0.15231	0.0331653	0.257318	Klf1	0.175013	0.186016	0.346782	0.736912	0.351473	0.187388	0.060704	0.28615	0.273379	0.188912	0.147862	1	0.366098	0.185299	0.0481869	0.159081
Zfp579	68490	0.271564	0.142024	0.055864	0.318439	Zfp579	0.0814808	0.158038	0.60615	0.869633	0.446014	0.162671	0.00611012	0.0768878	0.199182	0.163092	0.221977	1	0.2227	0.156343	0.154322	0.338328
N4bp3	212706	0.280753	0.155068	0.070216	0.347257	N4bp3	0.319889	0.191508	0.0948468	0.489195	0.414814	0.192276	0.030975	0.197635	0.0976783	0.191966	0.610871	1	0.205668	0.189016	0.276551	0.487944
Zfp119a	104349	-0.173187	0.121686	0.154669	0.479208	Zfp119a	-0.0828214	0.154495	0.591905	0.863607	-0.221598	0.15331	0.148339	0.455356	-0.186117	0.156417	0.234094	1	-0.149913	0.151222	0.321516	0.535255
Zfp560	434377	0.0311576	0.120187	0.795448	0.922411	Zfp560	0.100187	0.151341	0.507973	0.835852	0.0936604	0.151412	0.536195	0.801082	-0.0785114	0.152633	0.606987	1	0.00713109	0.147327	0.961395	0.981102
Etv5	104156	0.269284	0.138109	0.0511998	0.306969	Etv5	0.227409	0.17461	0.192784	0.603203	0.14245	0.174025	0.413034	0.721252	0.391616	0.178965	0.0286534	1	0.251393	0.172398	0.144781	0.324793
Six5	20475	-0.0301136	0.133592	0.821656	0.93344	Six5	-0.0653397	0.150014	0.663157	0.893514	0.300541	0.154717	0.0520747	0.263701	-0.167899	0.152251	0.270125	1	-0.167533	0.145877	0.250782	0.460321
Zfp420	233058	0.0608705	0.119935	0.611783	0.834352	Zfp420	0.0577753	0.14766	0.695596	0.901616	0.00525941	0.147231	0.971504	0.990645	0.0936917	0.151532	0.536379	1	0.115534	0.145182	0.426154	0.62731
Lhx6	16874	-0.320503	0.172563	0.0632662	0.335634	Lhx6	-0.269456	0.203147	0.184705	0.59077	-0.250617	0.20332	0.217718	0.543674	-0.302772	0.204386	0.138507	1	-0.325434	0.201684	0.106618	0.264968
Zbtb12	193736	-0.105401	0.132111	0.424976	0.723429	Zbtb12	0.0391743	0.152605	0.797408	0.938438	0.0229332	0.15256	0.88051	0.962048	-0.394783	0.150961	0.00891917	0.919928	-0.0620389	0.148323	0.67575	0.813676
Zbtb46	72147	-0.21622	0.119443	0.0702586	0.347257	Zbtb46	-0.092031	0.144586	0.524442	0.843314	-0.149338	0.143939	0.299498	0.623117	-0.205939	0.147144	0.161642	1	-0.379253	0.137469	0.00580088	0.0394955
Zfp931	353208	-0.12886	0.131039	0.325424	0.648812	Zfp931	0.0587209	0.158087	0.710304	0.906065	0.000548181	0.157557	0.997224	0.999183	-0.253758	0.157824	0.107867	1	-0.277818	0.151656	0.0669677	0.197123
Rfx3	19726	-0.0961962	0.129338	0.457022	0.7438	Rfx3	-0.124124	0.157332	0.430154	0.789969	-0.0430121	0.158301	0.785845	0.923486	0.0536044	0.162571	0.741605	1	-0.220376	0.153756	0.151777	0.334457
Zfp846	244721	0.177365	0.132183	0.179654	0.50733	Zfp846	0.306048	0.15966	0.0552531	0.410292	0.390136	0.16077	0.0152381	0.133767	-0.0287183	0.159164	0.856813	1	0.0872005	0.154546	0.572592	0.743049
Hlx	15284	-0.267258	0.148678	0.072246	0.348962	Hlx	-0.147168	0.177221	0.4063	0.776168	-0.228095	0.176567	0.196414	0.519289	-0.216091	0.17954	0.22875	1	-0.522712	0.171485	0.00230261	0.0210413
Mef2c	17260	-0.241192	0.137087	0.0785078	0.362464	Mef2c	-0.157418	0.160392	0.326367	0.72189	-0.14388	0.160692	0.370586	0.689113	-0.256567	0.162673	0.11475	1	-0.411046	0.154862	0.00794775	0.0483968
Prdm10	382066	-0.263368	0.136264	0.0532641	0.311672	Prdm10	-0.141153	0.163234	0.387188	0.767034	-0.140472	0.163382	0.389911	0.704711	-0.424731	0.1633	0.00929727	0.923214	-0.331194	0.158791	0.0370035	0.134702
Zfp882	382019	-0.11363	0.130905	0.385373	0.695959	Zfp882	0.212287	0.158525	0.180524	0.58725	-0.0581291	0.155319	0.708213	0.889666	-0.261315	0.156207	0.0943513	1	-0.278003	0.149846	0.0635588	0.190477
Zfp119b	240120	-0.197827	0.109616	0.0711185	0.347605	Zfp119b	-0.267389	0.135036	0.047689	0.395122	-0.134952	0.13691	0.324279	0.646595	-0.208925	0.139842	0.135174	1	-0.146061	0.13293	0.271863	0.482855
Zfp873	408062	-0.00387054	0.155483	0.98014	0.992518	Zfp873	0.224429	0.185252	0.225712	0.637112	0.155114	0.1848	0.401268	0.714231	-0.27195	0.183572	0.138491	1	-0.0634221	0.180895	0.725887	0.8456
Rslcan18	432770	-0.157083	0.144973	0.278571	0.610376	Rslcan18	0.124721	0.176737	0.480383	NA	-0.0837879	0.174863	0.631823	0.852142	-0.252179	0.175875	0.151613	1	-0.334765	0.170316	0.0493509	0.161552
Tbx20	57246	-0.175532	0.143453	0.221094	0.55609	Tbx20	-0.259678	0.168439	0.123152	NA	-0.140023	0.169917	0.409902	0.719121	-0.00709562	0.175064	0.967669	1	-0.329627	0.164789	0.0454682	0.153443
Zfp341	228807	0.126104	0.151934	0.406543	0.710511	Zfp341	0.227767	0.18255	0.212142	NA	0.170085	0.182204	0.350569	0.672026	0.00454868	0.183115	0.980182	1	0.132288	0.179553	0.461267	0.656332
Pbx3	18516	-0.418689	0.158514	0.00825789	0.134442	Pbx3	-0.249941	0.167952	0.136707	NA	-0.492565	0.165588	0.00293329	0.0502788	-0.1635	0.172418	0.342987	1	-0.667273	0.161372	3.54956e-05	0.00120704
Rfx4	71137	-0.234436	0.193992	0.22686	0.562947	Rfx4	-0.631517	0.216154	0.00348232	NA	-0.478669	0.216907	0.0273284	0.18505	0.277141	0.22288	0.213701	1	-0.306724	0.216253	0.156087	0.34016
Zfp54	22712	0.0528663	0.141735	0.709153	0.88294	Zfp54	0.125689	0.175529	0.473955	NA	0.0364278	0.17483	0.834946	0.943869	0.0407573	0.177586	0.818474	1	0.0133518	0.171962	0.938111	0.968539
Zfp709	236193	-0.170402	0.13186	0.196258	0.525823	Zfp709	0.0917814	0.158636	0.562881	NA	-0.130974	0.155793	0.400519	0.713439	-0.164929	0.159111	0.299937	1	-0.397934	0.149315	0.00769732	0.0472624
Tbx2	21385	0.0299774	0.133261	0.822016	0.93344	Tbx2	-0.167463	0.15646	0.284473	NA	0.00304681	0.158791	0.984691	0.996345	0.211346	0.165961	0.202852	1	0.0564813	0.155595	0.716602	0.839025
Zfp472	224691	-0.0317331	0.138194	0.818382	0.932276	Zfp472	-0.104257	0.173168	0.547136	NA	0.0311583	0.174558	0.858331	0.95263	0.0497136	0.17758	0.779515	1	-0.0579803	0.171047	0.73463	0.849977
Tcf21	21412	-0.140528	0.135516	0.299745	0.630649	Tcf21	-0.023821	0.164825	0.885087	NA	-0.215762	0.162232	0.183532	0.5024	-0.139734	0.167498	0.404145	1	-0.256704	0.157791	0.103766	0.26085
Hic1	15248	-0.0279411	0.135266	0.836351	0.940038	Hic1	0.125485	0.164062	0.444355	NA	0.0271991	0.162848	0.867353	0.955792	-0.21626	0.163339	0.185504	1	-0.0989754	0.157433	0.529557	0.709993
Hic2	58180	-0.127867	0.155078	0.409635	0.712568	Hic2	-0.139127	0.180546	0.44095	NA	0.0363126	0.182688	0.842444	0.945084	0.0478525	0.1863	0.797288	1	-0.466668	0.174594	0.00752037	0.0465202
Zfp59	22717	0.0278594	0.124342	0.822714	0.933963	Zfp59	-0.169383	0.146884	0.248838	NA	0.221672	0.15236	0.145691	0.451897	-0.0176182	0.152966	0.908305	1	0.122655	0.14685	0.403583	0.608921
Zscan20	269585	-0.224547	0.130852	0.0861562	0.37878	Zscan20	-0.263736	0.161337	0.102113	NA	-0.0389526	0.163991	0.812246	0.9339	-0.184012	0.1656	0.26649	1	-0.278201	0.158278	0.0788042	0.219565
2810021J22Rik	69944	0.170868	0.126744	0.177615	0.504226	2810021J22Rik	0.3224	0.156458	0.0393393	NA	0.304603	0.156349	0.0513887	0.262201	0.0998754	0.157495	0.525982	1	-0.0217088	0.148002	0.883385	0.937707
AU041133	216177	0.106343	0.125915	0.398354	0.706075	AU041133	0.14301	0.154272	0.353927	NA	0.24687	0.155888	0.113276	0.399309	-0.0955305	0.154991	0.537655	1	0.125399	0.150252	0.403947	0.609162
Zfp40	22700	0.0871999	0.143053	0.542152	0.794213	Zfp40	0.0505435	0.176443	0.774527	NA	0.142196	0.177535	0.423164	0.72781	0.187414	0.181183	0.300954	1	-0.0324293	0.172915	0.851233	0.919317
Zfp784	654801	0.0984391	0.13166	0.454654	0.742608	Zfp784	0.0303652	0.163839	0.852966	NA	0.188146	0.166141	0.257445	0.581757	0.144225	0.169604	0.395123	1	-0.0124924	0.159696	0.937648	0.968379
Tnfaip3	21929	0.339647	0.130639	0.00932501	0.142931	Tnfaip3	0.457499	0.16104	0.00449868	NA	0.38902	0.160213	0.0151765	0.133626	0.438154	0.165208	0.00799854	0.884077	0.105189	0.152745	0.491038	0.680274
Zfp667	384763	-0.434579	0.144073	0.00255822	0.0839938	Zfp667	-0.289348	0.172918	0.0942631	NA	-0.24388	0.173608	0.160089	0.470149	-0.479192	0.174128	0.00592409	0.806948	-0.648455	0.166229	9.58016e-05	0.00240392
Ccdc17	622665	0.211936	0.152823	0.1655	0.491493	Ccdc17	0.0318692	0.177601	0.85759	NA	0.353334	0.181128	0.0510876	0.261567	0.00988113	0.180382	0.956315	1	0.390866	0.178209	0.0282855	0.112222
Lhx2	16870	-0.0905763	0.12998	0.485898	0.759001	Lhx2	-0.074466	0.161175	0.644068	NA	-0.0481856	0.16173	0.76575	0.915971	-0.0734448	0.165853	0.657888	1	-0.200995	0.155301	0.195587	0.394228
Zbtb8a	73680	-0.0864492	0.154771	0.576461	0.815206	Zbtb8a	-0.101167	0.191207	0.596738	NA	0.109774	0.193075	0.569658	0.819146	-0.113931	0.193521	0.556044	1	-0.155336	0.188665	0.410312	0.614309
Zfp109	56869	-0.422816	0.133864	0.00158555	0.0679597	Zfp109	-0.248808	0.161531	0.123486	NA	-0.310699	0.160824	0.0533692	0.267942	-0.40814	0.163411	0.0125026	0.974282	-0.611749	0.15356	6.78269e-05	0.00188732
Zfp775	243372	0.0900405	0.148611	0.544594	0.795255	Zfp775	0.0896138	0.176767	0.612182	NA	0.190083	0.177984	0.28553	0.609418	-0.0294724	0.178613	0.868938	1	0.0932905	0.173902	0.591645	0.75734
Fli1	14247	0.138991	0.139616	0.319483	0.643497	Fli1	0.159966	0.175874	0.363061	NA	0.194445	0.176478	0.270544	0.59476	0.046218	0.178224	0.795384	1	0.0645441	0.171213	0.706188	0.832706
Sall2	50524	-0.0192241	0.135883	0.887494	0.957744	Sall2	0.0953407	0.167287	0.56873	NA	0.0244098	0.166627	0.883532	0.963106	0.146061	0.171531	0.394483	1	-0.190906	0.161376	0.236814	0.443321
Atf3	11910	0.223058	0.216506	0.302887	0.633371	Atf3	0.355023	0.249467	0.154699	NA	0.134802	0.249201	0.588551	0.830298	-0.107997	0.249236	0.664788	1	-0.0726835	0.248574	0.76998	0.872148
Zfp41	22701	-0.0757573	0.158962	0.633664	0.84491	Zfp41	0.304477	0.18993	0.108913	NA	-0.0178415	0.186274	0.923695	0.977173	-0.313396	0.186065	0.0921167	1	-0.261446	0.18078	0.148118	0.329133
Zfp821	75871	-0.210877	0.138261	0.127207	0.44035	Zfp821	-0.330356	0.167888	0.0491006	NA	-0.249344	0.168984	0.140067	0.444801	-0.121981	0.174281	0.483984	1	-0.067878	0.167505	0.685308	0.819578
Zscan2	22691	0.0470735	0.152449	0.757487	0.906371	Zscan2	0.0492324	0.190512	0.796082	NA	0.0854416	0.19101	0.654648	0.862011	-0.00451679	0.192935	0.981322	1	0.0144241	0.187485	0.938676	0.968851
Zfp3	193043	0.0282243	0.145873	0.846579	0.941617	Zfp3	-0.0498862	0.176383	0.777308	NA	0.208086	0.179778	0.247085	0.572966	0.064281	0.181603	0.723366	1	-0.106446	0.17248	0.537135	0.715129
Zfp763	73451	-0.0098494	0.158474	0.950442	0.982276	Zfp763	-0.00299493	0.197014	0.987871	NA	-0.0116581	0.197069	0.952827	0.985602	0.0989857	0.201057	0.622488	1	-0.162412	0.193041	0.400161	0.606597
Zfp7	223669	0.11191	0.136769	0.413218	0.714511	Zfp7	0.131434	0.169562	0.43826	NA	0.310989	0.172456	0.0713423	0.310748	-0.0667181	0.170942	0.696317	1	0.0404755	0.16429	0.805398	0.894917
Zfp354b	27274	0.0204775	0.146737	0.889013	0.958003	Zfp354b	0.398347	0.174643	0.0225531	NA	0.0252023	0.169028	0.881474	0.962123	0.0576697	0.173823	0.74006	1	-0.290045	0.161064	0.0717339	0.206189
Zfp668	244219	0.04297	0.149033	0.773098	0.913668	Zfp668	0.0162134	0.185866	0.930487	NA	0.0517748	0.186395	0.781189	0.92129	0.0165673	0.189152	0.930205	1	0.0679378	0.183374	0.71102	0.835554
Zfp764	233893	-0.221087	0.141395	0.11791	0.427977	Zfp764	-0.233228	0.170194	0.170572	NA	-0.0790487	0.172587	0.646937	0.858924	-0.258063	0.174129	0.138334	1	-0.29924	0.165466	0.0705333	0.204011
Ikzf1	22778	0.182332	0.160969	0.257335	0.592885	Ikzf1	0.134554	0.196479	0.493454	NA	0.0698697	0.195904	0.721352	0.897572	0.332922	0.202443	0.100069	1	0.0325126	0.192298	0.865738	0.927069
9130019O22Rik	78921	-0.29329	0.137333	0.0327116	0.255674	9130019O22Rik	-0.318732	0.166315	0.0553097	NA	-0.309639	0.166592	0.0630741	0.291992	-0.26517	0.171503	0.122068	1	-0.245301	0.163338	0.133148	0.308137
Rel	19696	-0.482987	0.187084	0.00983253	0.146518	Rel	-0.269307	0.206748	0.192717	NA	-0.344874	0.206188	0.0944024	0.365397	-0.192815	0.210382	0.359403	1	-1.00217	0.19903	4.77116e-07	5.7098e-05
Zxdb	668166	-0.281528	0.147975	0.0571012	0.321442	Zxdb	-0.045126	0.178824	0.800772	NA	-0.383197	0.174733	0.0283041	0.188501	-0.275871	0.179629	0.124591	1	-0.319875	0.172003	0.062927	0.189256
Zfp689	71131	-0.11574	0.160751	0.471528	0.749952	Zfp689	-0.00861871	0.200577	0.965726	NA	0.00085712	0.200798	0.996594	0.99875	-0.278673	0.200758	0.165105	1	-0.141294	0.196991	0.473213	0.666737
Elf4	56501	0.0653483	0.151951	0.667152	0.859585	Elf4	0.197515	0.18369	0.282257	NA	0.0221575	0.181231	0.902692	0.968812	0.221679	0.188732	0.240168	1	-0.224614	0.173961	0.196643	0.395895
Zfp532	328977	-0.0964564	0.159854	0.54624	0.796307	Zfp532	-0.266745	0.193754	0.168598	NA	-0.125179	0.195466	0.521904	0.792862	-0.0731853	0.199442	0.713657	1	-0.040053	0.193008	0.835604	0.911235
Zfp94	22756	0.248788	0.1316	0.058693	0.325253	Zfp94	0.12029	0.16338	0.461571	NA	0.336007	0.166796	0.0439594	0.242077	0.224665	0.169529	0.185094	1	0.333694	0.162228	0.0396912	0.140346
Bcl6b	12029	-0.148849	0.162731	0.360355	0.676891	Bcl6b	0.00255085	0.201709	0.98991	NA	-0.0903102	0.200959	0.653146	0.861362	-0.256696	0.202008	0.203828	1	-0.21922	0.197161	0.266188	0.476035
Zfp688	69234	0.0156471	0.146673	0.915043	0.966998	Zfp688	-0.160039	0.179418	0.372399	NA	0.111366	0.183027	0.542877	0.803923	0.086872	0.186592	0.641522	1	0.0357264	0.178233	0.84113	0.914632
Zfp772	232855	0.0767188	0.153156	0.616428	0.836232	Zfp772	0.147425	0.18798	0.43289	NA	0.133564	0.187954	0.477321	0.765489	-0.0744543	0.188892	0.69346	1	0.00792457	0.182671	0.965397	0.983252
Camta1	100072	0.0931262	0.132034	0.48061	0.755851	Camta1	0.0644473	0.163493	0.693441	NA	0.218776	0.166268	0.188239	0.508729	0.0666266	0.168563	0.69265	1	0.0388122	0.158537	0.8066	0.895847
Zfp334	228876	-0.109625	0.164693	0.505647	0.771329	Zfp334	0.137987	0.20005	0.490346	NA	-0.188973	0.195762	0.334384	0.657115	-0.104352	0.200735	0.603169	1	-0.388502	0.189745	0.0406091	0.142666
Zfp251	71591	0.0798511	0.155754	0.60818	0.832722	Zfp251	0.0789364	0.193839	0.683842	NA	0.14339	0.194711	0.461471	0.755045	0.0800034	0.19724	0.685026	1	0.013655	0.190092	0.942734	0.971458
Bhlhe41	79362	0.263749	0.217355	0.224958	0.560935	Bhlhe41	0.397899	0.250975	0.112872	NA	0.370192	0.25097	0.1402	0.444914	0.508069	0.251278	0.0431825	1	0.0844198	0.25057	0.736184	0.850982
Zfp11	22648	0.12844	0.136417	0.346435	0.665678	Zfp11	0.27682	0.170697	0.104866	NA	0.196162	0.169521	0.247209	0.573078	-0.0480685	0.170122	0.777519	1	0.099259	0.163394	0.54353	0.72027
Zfp937	245174	0.0481214	0.1742	0.782362	0.916578	Zfp937	0.192078	0.217081	0.376254	NA	0.0285521	0.215971	0.894824	0.966433	-0.0808529	0.217212	0.709721	1	-0.0190379	0.213503	0.928948	0.964205
Zfp518b	100515	-0.21675	0.156003	0.164712	0.490143	Zfp518b	-0.128334	0.188531	0.496057	NA	-0.219445	0.187341	0.241453	0.568171	-0.199689	0.191912	0.298095	1	-0.355076	0.181388	0.0502824	0.16374
Zfp81	224694	-0.214644	0.159164	0.177474	0.504138	Zfp81	-0.137204	0.188205	0.465993	NA	-0.268795	0.186643	0.149823	0.457723	0.0303869	0.194762	0.876016	1	-0.409108	0.181406	0.02412	0.101077
Zfp108	54678	-0.0507881	0.148398	0.732168	0.891952	Zfp108	0.0488651	0.18371	0.790246	NA	0.0520577	0.183917	0.777138	0.918636	-0.0464326	0.186743	0.803636	1	-0.221148	0.175977	0.208867	0.409702
Bmyc	107771	-0.122243	0.152973	0.424224	0.723215	Bmyc	-0.263659	0.182647	0.148867	NA	-0.0120761	0.185534	0.948104	0.984363	0.00828238	0.189162	0.965076	1	-0.00423204	0.18226	0.981475	0.991593
Prox2	73422	0.189742	0.15228	0.212762	0.546577	Prox2	0.0866898	0.180658	0.63133	NA	0.383265	0.185516	0.0388338	0.224799	-0.0193761	0.183527	0.915918	1	0.221217	0.178309	0.214739	0.416559
Zfp30	22693	-0.015528	0.144059	0.914163	0.96665	Zfp30	0.142466	0.181162	0.431634	NA	-0.0685589	0.178116	0.700302	0.88467	-0.00090062	0.183522	0.996084	1	-0.0767139	0.173766	0.658867	0.804183
Glis2	83396	0.0357702	0.153815	0.816109	0.931578	Glis2	0.0920038	0.188503	0.625496	NA	0.196841	0.190304	0.300972	0.624744	-0.0892687	0.190211	0.638845	1	-0.132802	0.181126	0.463433	0.658344
Zbtb49	75079	-0.164009	0.153865	0.286456	0.618059	Zbtb49	-0.314231	0.184398	0.0883647	NA	-0.0157499	0.188541	0.933426	0.980845	-0.110743	0.191215	0.562486	1	-0.16331	0.18262	0.371181	0.580585
Zfp429	72807	-0.085322	0.16994	0.615618	0.836088	Zfp429	0.214452	0.205841	0.297489	NA	0.0509019	0.203861	0.802828	0.932234	-0.22506	0.203893	0.269674	1	-0.397971	0.195283	0.0415575	0.144804
Zfp438	240186	0.115695	0.153729	0.451697	0.740288	Zfp438	0.240212	0.192584	0.212283	NA	0.0954284	0.19066	0.616712	0.844953	0.147189	0.195555	0.451646	1	-0.0547143	0.184685	0.767034	0.870454
Zfp454	237758	0.275029	0.178447	0.123259	0.436375	Zfp454	0.465255	0.211304	0.0276776	NA	0.505943	0.211844	0.0169274	0.141904	-0.00119925	0.209613	0.995435	1	0.157503	0.205915	0.444335	0.643046
Zfp658	210104	0.0853445	0.157403	0.587679	0.821023	Zfp658	0.135454	0.187651	0.470391	NA	0.427122	0.19214	0.0262181	0.181537	-0.0702933	0.188867	0.709757	1	-0.0546049	0.181306	0.763281	0.868196
Heyl	56198	0.0823808	0.178858	0.645091	0.848875	Heyl	0.0302244	0.209566	0.885324	NA	0.00526653	0.209474	0.979942	0.9947	-0.00256039	0.211966	0.990362	1	0.275885	0.209102	0.187043	0.383004
Rsl1	380855	-0.210628	0.150237	0.160924	0.485863	Rsl1	-0.140119	0.185821	0.450817	NA	-0.189732	0.185203	0.30562	0.627873	-0.198697	0.189585	0.294609	1	-0.276801	0.179519	0.123097	0.293781
E2f1	13555	0.0375225	0.160873	0.815573	0.931294	E2f1	0.0113734	0.188569	0.951906	NA	-0.0450174	0.188021	0.810774	0.933655	0.101631	0.193654	0.599719	1	0.153285	0.186692	0.411614	0.615375
Tfec	21426	0.150917	0.159346	0.343585	0.664025	Tfec	0.136667	0.196417	0.486556	NA	0.197027	0.197428	0.318296	0.640744	0.155053	0.200921	0.440286	1	0.00946953	0.190857	0.960429	0.980437
Klf4	16600	0.0428987	0.204192	0.833598	0.939262	Klf4	0.0620907	0.240172	0.796001	NA	-0.0173395	0.239928	0.942387	0.982646	0.0585114	0.241352	0.808446	1	-0.131473	0.238355	0.581232	0.748524
Zfp69	381549	-0.159877	0.15399	0.299165	0.62991	Zfp69	-0.178059	0.185489	0.337083	NA	0.0807358	0.189811	0.670582	0.869399	-0.218147	0.189512	0.249692	1	-0.301721	0.179454	0.0927	0.242893
Zfp619	70227	-0.431371	0.165748	0.00925279	0.142389	Zfp619	-0.364305	0.203759	0.0737885	NA	-0.426531	0.203208	0.035818	0.215312	-0.303275	0.207933	0.144697	1	-0.525276	0.19902	0.0083076	0.0496209
Zbtb45	232879	0.328684	0.200402	0.10098	0.402862	Zbtb45	0.388133	0.238303	0.103369	NA	0.289	0.237945	0.224531	0.551924	0.158554	0.238572	0.506309	1	0.243	0.236457	0.304105	0.517982
Ikzf4	22781	-0.337103	0.222988	0.130598	0.445223	Ikzf4	-0.268625	0.250261	0.283101	NA	-0.0458878	0.250117	0.854433	0.951281	-0.196518	0.250037	0.431894	1	-0.164505	0.250358	0.511131	0.696163
Zfp14	243906	0.108773	0.159199	0.494448	0.764336	Zfp14	-0.0672736	0.189855	0.723082	NA	0.370247	0.195885	0.0587413	0.28145	0.109203	0.196146	0.577704	1	0.138658	0.188751	0.46258	0.657523
Zfp90	22751	0.0947667	0.152915	0.535433	0.791634	Zfp90	0.0288128	0.186685	0.877342	NA	0.195166	0.189517	0.303101	0.626125	-0.0360885	0.190335	0.849618	1	0.174611	0.184417	0.343728	0.555648
Zfp13	22654	0.19565	0.173349	0.259046	0.594203	Zfp13	0.19358	0.211054	0.359036	NA	0.138828	0.210414	0.50939	0.785599	-0.11302	0.210819	0.591889	1	0.168108	0.206549	0.415708	0.619185
Olig1	50914	-0.141135	0.189854	0.457247	0.7438	Olig1	-0.168298	0.252498	NA	NA	0.10144	0.252395	NA	NA	-0.0700489	0.252351	NA	NA	-0.0636452	0.252549	NA	NA
Fos	14281	-0.0417644	0.221957	0.850748	0.942873	Fos	-0.047029	0.252914	0.852485	NA	-0.163657	0.252921	0.517588	0.789886	-0.206185	0.252894	0.414898	1	-0.516569	0.252846	0.0410506	0.143758
Tulp3	22158	-0.335708	0.163108	0.0395717	0.280645	Tulp3	-0.423385	0.196351	0.0310634	NA	-0.177219	0.200456	0.376653	0.694458	-0.437971	0.200797	0.029171	1	-0.339051	0.193198	0.0792703	0.220345
Nr4a1	15370	0.232773	0.209805	0.267226	NA	Nr4a1	0.0970455	0.244355	NA	NA	0.103516	0.244318	NA	NA	0.196459	0.24376	NA	NA	0.0395404	0.244774	NA	NA
Zfp418	232854	0.122968	0.174613	0.48129	0.756497	Zfp418	0.328226	0.217112	0.13059	NA	0.142645	0.215294	0.507613	0.784566	0.00410012	0.216747	0.984908	1	-0.000591202	0.210913	0.997763	0.998804
Mecom	14013	-0.274003	0.181328	0.130765	0.445223	Mecom	-0.358666	0.216662	0.0978401	NA	-0.0962272	0.219347	0.66088	0.86437	-0.0756681	0.222459	0.733748	1	-0.460871	0.213167	0.0306164	0.118376
Sp5	64406	-0.0722557	0.186949	0.699127	0.87653	Sp5	0.0924456	0.226577	0.683267	NA	-0.344523	0.22303	0.12241	0.41504	0.166832	0.229895	0.468029	1	-0.207513	0.221676	0.349218	0.560579
Tal1	21349	0.165905	0.16366	0.310715	0.637249	Tal1	0.0948677	0.20198	0.638577	NA	0.236767	0.20423	0.246327	0.572194	0.168237	0.20746	0.417402	1	0.079265	0.197642	0.688381	0.821594
Relb	19698	0.0185377	0.187482	0.921236	0.970728	Relb	0.0673253	0.228825	0.768589	NA	0.107913	0.229278	0.637882	0.855144	-0.180504	0.229177	0.43092	1	-0.0701373	0.225386	0.755658	0.862647
Zfp28	22690	0.0071098	0.177841	0.96811	0.988371	Zfp28	0.0152336	0.215204	0.943568	NA	0.151627	0.21693	0.484573	0.770122	-0.249797	0.215493	0.246379	1	0.029708	0.212086	0.888601	0.939354
Zbtb7c	207259	-0.351069	0.22269	0.114912	0.424257	Zbtb7c	-0.105231	0.252447	0.676794	NA	-0.440592	0.252529	0.0810343	0.333839	0.143527	0.252202	0.569291	1	0.0818544	0.252482	0.745787	0.855963
Irx1	16371	0.0457864	0.188876	0.808458	0.929184	Irx1	0.122007	0.230991	0.597367	NA	-0.149031	0.229245	0.515633	0.789886	0.205956	0.233727	0.378219	1	-0.00430482	0.228154	0.984946	0.992722
Zfp697	242109	0.146952	0.160643	0.360312	0.676891	Zfp697	0.132565	0.200329	0.508141	NA	0.0632972	0.199508	0.751041	0.910324	0.12595	0.204489	0.537944	1	0.320033	0.19883	0.107489	0.266549
Grhl1	195733	-0.160803	0.205117	0.433066	0.727351	Grhl1	0.0614278	0.239603	0.797663	NA	-0.292006	0.237608	0.219095	0.545425	-0.14975	0.240081	0.532794	1	-0.257192	0.236063	0.275931	0.487358
Zfp78	330463	-0.112016	0.179087	0.531653	0.788647	Zfp78	0.0430516	0.216449	0.842342	NA	0.0333216	0.216471	0.877664	0.960323	-0.329277	0.215457	0.126445	1	-0.184485	0.21045	0.380693	0.58939
Rfx2	19725	-0.0318568	0.182619	0.861516	0.946369	Rfx2	0.124551	0.222933	0.57637	NA	0.0566455	0.222368	0.798926	0.930282	-0.263301	0.221936	0.23547	1	-0.0732846	0.218116	0.73688	0.851146
Nfe2	18022	0.332512	0.222066	0.1343	0.450307	Nfe2	0.225002	0.250058	0.368226	NA	0.161838	0.250109	0.517588	0.789886	-0.221364	0.250235	0.376359	1	0.363603	0.250242	0.146223	0.326672
Zfp456	408065	-0.186398	0.182718	0.307663	0.636534	Zfp456	0.0956545	0.221675	0.666099	NA	-0.234078	0.217561	0.281963	0.60643	-0.0965405	0.222968	0.66503	1	-0.443487	0.211422	0.0359369	0.132211
Klf7	93691	0.176672	0.172077	0.304558	0.634357	Klf7	0.217565	0.210208	0.300668	NA	0.0423678	0.207763	0.838413	0.944073	0.471165	0.218501	0.0310561	1	-0.0159507	0.202658	0.937265	0.968269
E2f2	242705	0.461651	0.203248	0.0231249	0.217536	E2f2	0.445976	0.240723	0.063932	NA	0.520454	0.241125	0.0308934	0.197341	0.276851	0.241259	0.251165	1	0.607915	0.240124	0.0113521	0.0610287
Zfp551	619331	-0.166463	0.175998	0.34424	0.664411	Zfp551	0.0727127	0.216506	0.736987	NA	-0.185646	0.213295	0.384098	0.700466	-0.147401	0.217441	0.497841	1	-0.262022	0.208659	0.209209	0.41014
Jdp2	81703	-0.0555289	0.189478	0.769475	0.912363	Jdp2	-0.155292	0.226379	0.492723	NA	0.200904	0.230264	0.382938	0.699751	-0.0913571	0.230121	0.691371	1	-0.282169	0.222169	0.204062	0.403905
Zfp651	270210	-0.0775672	0.173848	0.655468	0.852594	Zfp651	-0.157524	0.21243	0.458369	NA	-0.0543944	0.213995	0.799352	0.930361	0.0465647	0.219403	0.831924	1	-0.119098	0.209033	0.568843	0.739638
Zfp940	233057	0.0170037	0.180987	0.925149	0.972421	Zfp940	0.17471	0.219159	0.425345	NA	0.116894	0.218594	0.592821	0.832648	0.0290382	0.220939	0.895435	1	-0.105774	0.212506	0.618662	0.775888
Zfp941	407812	0.125769	0.202481	0.534507	0.790756	Zfp941	-0.0016911	0.244211	0.994475	NA	0.0153267	0.24436	0.949988	0.985011	0.151339	0.246251	0.538836	1	0.0196449	0.242941	0.935551	0.967179
Ehf	13661	-0.0599311	0.193364	0.756607	0.90567	Ehf	0.0392137	0.230976	0.865188	NA	-0.0368232	0.230285	0.872958	0.958816	0.143178	0.235154	0.54261	1	-0.412308	0.223309	0.0648397	0.192877
Gata2	14461	-0.176443	0.189205	0.351052	0.6701	Gata2	-0.0440783	0.228149	0.846803	NA	-0.346824	0.224603	0.122549	0.41534	-0.0401278	0.231735	0.862524	1	-0.249196	0.222146	0.261962	0.471562
Zfp202	80902	0.279392	0.196408	0.154878	0.479218	Zfp202	0.0481614	0.231823	0.835423	NA	0.436817	0.235484	0.0635995	0.293083	0.00288032	0.234063	0.990182	1	0.393729	0.232274	0.0900561	0.239291
Zfp647	239546	-0.204594	0.182469	0.26218	0.595853	Zfp647	0.0538747	0.22267	0.80882	NA	-0.176754	0.219589	0.420858	0.726818	-0.262027	0.222313	0.238542	1	-0.318013	0.213621	0.136572	0.312573
Spic	20728	-0.214556	0.192844	0.265886	NA	Spic	-0.246516	0.231974	0.287923	NA	-0.165387	0.232988	0.477795	NA	-0.235341	0.235288	0.317202	1	-0.33622	0.227795	0.13995	0.317908
Zfp458	238690	-0.433712	0.194408	0.0256854	NA	Zfp458	-0.518575	0.231905	0.0253422	NA	-0.484038	0.232341	0.0372234	NA	-0.286468	0.236844	0.226464	1	-0.298199	0.231209	0.197142	0.39628
Zkscan4	544922	-0.0339728	0.189926	0.858037	NA	Zkscan4	0.0701936	0.229734	0.759952	NA	-0.0606097	0.228252	0.790595	NA	-0.0152767	0.232228	0.94755	1	-0.244232	0.222344	0.272011	0.483015
Zfp354c	30944	-0.0810579	0.182736	0.657347	NA	Zfp354c	0.0376209	0.221533	0.865151	NA	-0.0301292	0.220769	0.891447	NA	-0.0299897	0.22452	0.89374	1	-0.201309	0.214656	0.348336	0.560055
Mbd4	17193	0.340879	0.178913	0.0567438	NA	Mbd4	0.276162	0.219485	0.20831	NA	0.570893	0.223984	0.0108089	NA	0.175404	0.22231	0.43011	1	0.193979	0.213925	0.364534	0.574745
Hoxb4	15412	0.0472382	0.184418	0.797837	NA	Hoxb4	-0.0481144	0.2216	0.828113	NA	0.276044	0.226133	0.222193	NA	0.132194	0.227972	0.562002	1	-0.137853	0.216527	0.52435	0.705722
Glis3	226075	-0.175496	0.198069	0.375601	NA	Glis3	0.015059	0.240258	0.950023	NA	-0.180086	0.238725	0.450628	NA	-0.276976	0.240242	0.248951	1	-0.319953	0.234989	0.173335	0.364106
Trps1	83925	0.0632561	0.192054	0.741879	NA	Trps1	0.00869362	0.225854	0.969295	NA	0.352558	0.230542	0.1262	NA	0.199148	0.232174	0.391029	1	-0.326382	0.217601	0.133637	0.308466
Tshz3	243931	0.0497769	0.183603	0.786305	NA	Tshz3	0.079805	0.224314	0.72201	NA	0.0688966	0.224299	0.758718	NA	0.182089	0.229613	0.427763	1	-0.140267	0.217405	0.518807	0.701855
Zfp248	72720	0.214222	0.196802	0.276367	NA	Zfp248	0.457411	0.236819	0.0534237	NA	0.279493	0.235405	0.235115	NA	0.127525	0.236481	0.589706	1	-0.0029719	0.230448	0.989711	0.994995
Tead2	21677	-0.0798406	0.190239	0.674715	NA	Tead2	-0.323454	0.225765	0.151943	NA	-0.166036	0.227896	0.46627	NA	0.0787981	0.234464	0.736812	1	-0.00495446	0.226081	0.982516	0.991797
Elf3	13710	-0.0423327	0.198439	0.831071	NA	Elf3	0.14041	0.24024	0.558912	NA	0.0428441	0.239628	0.858099	NA	-0.127878	0.240397	0.594765	1	-0.189227	0.235773	0.422217	0.624173
Zfpm2	22762	-0.216801	0.194879	0.265928	NA	Zfpm2	-0.134926	0.233384	0.563176	NA	-0.111747	0.233748	0.632602	NA	-0.228026	0.235477	0.332867	1	-0.377336	0.227756	0.0975678	0.250791
Mycn	18109	0.0213568	0.214799	0.920799	NA	Mycn	-0.151576	0.248763	0.542312	NA	-0.0328509	0.249074	0.89507	NA	0.457481	0.250743	0.068076	1	0.413785	0.249371	0.0970527	0.249916
Sp110	109032	0.402893	0.187652	0.0317912	NA	Sp110	0.0816856	0.221973	0.712875	NA	0.641055	0.2301	0.00533652	NA	0.424215	0.230965	0.0662529	1	0.229883	0.219849	0.295727	0.508302
Zfp566	72556	-0.12306	0.197353	0.532921	NA	Zfp566	-0.137251	0.237056	0.562602	NA	-0.0252885	0.237996	0.915379	NA	-0.0959697	0.239555	0.688702	1	-0.0133657	0.235771	0.954793	0.977802
Zfp462	242466	-0.024085	0.191464	0.899895	NA	Zfp462	-0.012353	0.231553	0.957454	NA	0.0248418	0.232096	0.914763	NA	0.19666	0.237074	0.406806	1	-0.231328	0.225771	0.305547	0.519513
E2f7	52679	0.328061	0.222888	0.141058	NA	E2f7	0.363893	0.252605	0.149708	NA	0.542467	0.252451	0.0316505	NA	0.2206	0.252496	0.382293	1	0.337669	0.252762	0.181576	0.376022
Nr2f1	13865	-0.179617	0.19681	0.36143	NA	Nr2f1	-0.0541996	0.238659	0.820346	NA	-0.237381	0.236897	0.316322	NA	-0.3659	0.238443	0.124897	1	-0.16007	0.234534	0.494923	0.683058
Sebox	18292	0.170909	0.186241	0.358789	NA	Sebox	0.221938	0.227884	0.330103	NA	0.173034	0.227444	0.446791	NA	0.326622	0.232411	0.159913	1	0.110685	0.223235	0.62002	0.776726
Snai1	20613	-0.0983111	0.202857	0.627937	NA	Snai1	0.046627	0.244403	0.848699	NA	-0.091695	0.243568	0.706571	NA	-0.0454834	0.245668	0.853118	1	-0.294951	0.240104	0.219285	0.422341
Zfp52	22710	-0.402591	0.199716	0.0438189	NA	Zfp52	-0.364984	0.239131	0.126937	NA	-0.28306	0.239932	0.238098	NA	-0.178232	0.243121	0.463497	1	-0.562925	0.23498	0.0165919	0.0796562
Zfp61	22719	-0.00340379	0.195154	0.986084	NA	Zfp61	-0.245753	0.230011	0.285322	NA	0.313122	0.236629	0.185748	NA	-0.0586719	0.23561	0.803344	1	-0.0671245	0.228646	0.769083	0.871841
Creb3l1	26427	0.116083	0.195808	0.553289	NA	Creb3l1	0.0311213	0.23629	0.895215	NA	0.206923	0.23819	0.384993	NA	-0.0266109	0.238653	0.911216	1	0.0698755	0.233615	0.76486	0.869197
Dzip1	66573	-0.0875518	0.19543	0.654157	NA	Dzip1	-0.184469	0.232334	0.427206	NA	0.00649568	0.234901	0.977939	NA	0.0505857	0.238809	0.832244	1	-0.313824	0.226803	0.166454	0.355227
Esrrb	26380	-0.0159655	0.218342	0.94171	NA	Esrrb	0.107483	0.251872	0.669571	NA	0.0511299	0.251765	0.839068	NA	-0.307035	0.251549	0.222247	1	-0.379069	0.249346	0.128447	0.300824
Zfp879	214779	-0.0485422	0.204267	0.81216	NA	Zfp879	0.128585	0.245612	0.600608	NA	-0.0129777	0.244847	0.957729	NA	-0.0537541	0.246233	0.827191	1	-0.195163	0.241834	0.41966	0.62276
Arntl2	272322	0.254632	0.200324	0.203693	NA	Arntl2	0.185567	0.24046	0.440282	NA	0.338311	0.241836	0.161835	NA	0.0703336	0.241931	0.771267	1	0.125102	0.237319	0.59809	0.761676
Id4	15904	0.0957826	0.209161	0.646998	NA	Id4	0.431775	0.24424	0.0770887	NA	-0.124794	0.239922	0.602962	NA	0.231975	0.244875	0.343475	1	-0.12833	0.237309	0.588665	0.754612
Zik1	22775	0.208472	0.193614	0.281598	NA	Zik1	0.302557	0.234786	0.197519	NA	0.186008	0.233669	0.426015	NA	0.366181	0.238348	0.124458	1	0.0497997	0.228963	0.827818	0.906159
Zfp57	22715	0.329107	0.200625	0.10092	NA	Zfp57	0.0915078	0.23781	0.70039	NA	0.473076	0.241483	0.0501074	NA	0.247102	0.241951	0.307118	1	0.196718	0.23592	0.404376	0.609379
Zfp105	22646	0.0828712	0.191345	0.664944	NA	Zfp105	-0.0428731	0.231521	0.853088	NA	0.156687	0.233958	0.503034	NA	0.214073	0.237693	0.367787	1	0.0612191	0.229295	0.789478	0.88553
Zfp112	57745	0.0338035	0.188882	0.857964	NA	Zfp112	0.117333	0.229135	0.608602	NA	0.0819839	0.22879	0.720091	NA	-0.246936	0.228148	0.279096	1	0.266378	0.227209	0.241039	0.448554
Zfp433	73610	0.081452	0.192128	0.671606	NA	Zfp433	0.0776233	0.230943	0.736784	NA	0.0976172	0.231311	0.673012	NA	-0.0339992	0.233124	0.884046	1	0.227714	0.22917	0.320395	0.534103
Satb2	212712	0.158494	0.195388	0.417265	NA	Satb2	0.419118	0.237101	0.0771149	NA	0.18652	0.234513	0.426411	NA	0.230746	0.238219	0.33273	1	-0.143946	0.226697	0.525449	0.706552
Lyl1	17095	0.206436	0.197286	0.295387	NA	Lyl1	0.122117	0.237988	0.607866	NA	0.302232	0.240021	0.207962	NA	0.19879	0.241779	0.410964	1	0.052138	0.233809	0.82354	0.903701
Adnp	11538	-0.651678	0.209557	0.00187224	NA	Adnp	-0.473817	0.245149	0.0532648	NA	-0.600683	0.244105	0.0138645	NA	-0.338365	0.248565	0.173428	1	-1.01354	0.237393	1.95936e-05	0.000815682
Twist1	22160	0.0167182	0.202049	0.934056	NA	Twist1	-0.214873	0.238048	0.366714	NA	-0.163922	0.238665	0.492189	NA	0.504161	0.246552	0.0408699	1	0.0478649	0.237733	0.840433	0.914632
Dzip1l	72507	0.181125	0.200875	0.367227	NA	Dzip1l	-0.00818844	0.239643	0.972742	NA	0.256181	0.242066	0.289914	NA	0.282878	0.244484	0.247256	1	0.209513	0.238942	0.380576	0.589282
Hoxb5	15413	0.118096	0.206984	0.568299	NA	Hoxb5	0.0828169	0.245477	0.735837	NA	0.22117	0.246549	0.369686	NA	0.215845	0.248246	0.384586	1	-0.170579	0.240996	0.479063	0.671595
Dmrta1	242523	0.217801	0.222892	0.32849	NA	Dmrta1	0.146653	0.252083	0.560725	NA	0.0995973	0.252125	0.692819	NA	0.370922	0.250974	0.139426	1	-0.1128	0.252502	0.65507	0.801408
Etv1	14009	-0.384253	0.204029	0.0596561	NA	Etv1	-0.312031	0.24202	0.197301	NA	-0.491029	0.240138	0.0408767	NA	-0.133501	0.246589	0.588239	1	-0.512959	0.23639	0.0300092	0.116936
Hoxa5	15402	0.0568065	0.210044	0.786813	NA	Hoxa5	0.283717	0.247113	0.250915	NA	0.224903	0.246769	0.36209	NA	0.0878787	0.247736	0.722794	1	-0.41565	0.238538	0.081423	0.223904
Zfp677	210503	0.0781618	0.208701	0.708021	NA	Zfp677	0.158273	0.246966	0.521609	NA	0.321373	0.248001	0.195026	NA	-0.000624574	0.24776	0.997989	1	-0.178744	0.242535	0.461133	0.656332
Snai3	30927	0.52589	0.222942	0.0183309	NA	Snai3	0.0650571	0.245999	0.791425	NA	0.0948744	0.245787	0.699495	NA	-0.184822	0.245803	0.452103	1	-0.126403	0.247825	0.610018	0.769384
Zfp449	78619	-0.30805	0.2074	0.137467	NA	Zfp449	-0.108675	0.247614	0.660741	NA	-0.349578	0.245999	0.1553	NA	-0.356332	0.247896	0.150597	1	-0.348733	0.243685	0.152407	0.335342
Prrx1	18933	-0.212701	0.213607	0.319367	NA	Prrx1	-0.475371	0.246124	0.0534305	NA	0.102431	0.249443	0.681336	NA	0.30863	0.25124	0.219286	1	-0.38387	0.244857	0.116944	0.283389
Hoxb2	103889	-0.134287	0.20717	0.516855	NA	Hoxb2	-0.114541	0.246015	0.641512	NA	-0.018621	0.246893	0.93988	NA	-0.303747	0.246862	0.218535	1	-0.203742	0.24244	0.400695	0.606933
Hoxb3	15410	0.28001	0.208221	0.178699	NA	Hoxb3	0.270635	0.248308	0.275749	NA	0.355341	0.248783	0.153201	NA	0.310134	0.249774	0.214361	1	0.138545	0.245861	0.573089	0.743141
Hivep3	16656	-0.122057	0.217426	0.574544	NA	Hivep3	-0.0320002	0.25215	0.899012	NA	-0.247611	0.251451	0.324757	NA	-0.0638754	0.252717	0.800458	1	-0.327502	0.249701	0.189662	0.385946
Zfp521	225207	-0.189687	0.211478	0.369741	NA	Zfp521	-0.151098	0.248087	0.542489	NA	-0.206051	0.247783	0.405646	NA	-0.00472343	0.250563	0.98496	1	-0.308644	0.244723	0.207239	0.407729
Nfatc4	73181	0.124882	0.210816	0.553602	NA	Nfatc4	0.0185853	0.248713	0.940433	NA	0.122852	0.249365	0.622252	NA	0.121333	0.250652	0.628335	1	0.0381864	0.246941	0.877107	0.933351
Zfp287	170740	0.102786	0.206468	0.618604	NA	Zfp287	-0.107988	0.244412	0.658613	NA	0.100317	0.246315	0.683809	NA	0.165028	0.248732	0.507026	1	0.10883	0.2437	0.655181	NA
Tgif2	228839	0.166852	0.209701	0.426224	NA	Tgif2	0.312867	0.24936	0.209594	NA	0.0911574	0.248016	0.713212	NA	-0.0476439	0.248952	0.848229	1	0.00179769	0.244872	0.994142	NA
Runx1	12394	0.232456	0.211803	0.272419	NA	Runx1	0.226746	0.249981	0.364377	NA	0.256572	0.25017	0.305084	NA	0.284518	0.251272	0.257503	1	-0.0965611	0.246101	0.69479	NA
Zfp37	22696	0.182922	0.205345	0.373034	NA	Zfp37	0.186267	0.245145	0.447361	NA	0.0717654	0.244224	0.768872	NA	0.443751	0.248742	0.0744273	1	0.0445458	0.241033	0.853376	NA
Hey1	15213	-0.0513568	0.212269	0.808825	NA	Hey1	-0.062522	0.25016	0.802643	NA	0.0469377	0.250772	0.851525	NA	-0.308351	0.250398	0.218158	1	-0.0354792	0.248534	0.886485	NA
Hoxa3	15400	0.0267441	0.210526	0.898913	NA	Hoxa3	-0.0901705	0.248749	0.716981	NA	0.110036	0.250052	0.6599	NA	-0.0823382	0.250516	0.742402	1	-0.0544893	0.246828	0.825281	NA
Zfp580	68992	-0.233394	0.21193	0.270775	NA	Zfp580	-0.0874591	0.249944	0.726403	NA	-0.324876	0.248442	0.190991	NA	-0.195827	0.250929	0.435151	1	-0.280974	0.246456	0.254261	NA
Gli3	14634	-0.199486	0.21165	0.345924	NA	Gli3	-0.1894	0.250289	0.449216	NA	-0.226189	0.250123	0.365831	NA	-0.302057	0.251255	0.229289	1	-0.273376	0.247647	0.269639	NA
Aff3	16764	-0.0796464	0.215148	0.711239	NA	Aff3	-0.0613791	0.251782	0.807403	NA	0.0154876	0.252068	0.951007	NA	0.0588589	0.252723	0.81584	1	-0.380096	0.248906	0.126745	NA
Nr4a2	18227	-0.147933	0.220439	0.502168	NA	Nr4a2	-0.274068	0.252354	0.277458	NA	-0.190057	0.2523	0.451273	NA	-0.152542	0.251843	0.544714	1	-0.257224	0.252325	0.308006	NA
Pou2f2	18987	-0.0491121	0.217535	0.821383	NA	Pou2f2	-0.0702087	0.252813	0.781235	NA	-0.220091	0.252562	0.383517	NA	-0.0112759	0.252864	0.964432	1	-0.306463	0.251321	0.222689	NA
Pknox2	208076	0.231279	0.207419	0.264838	NA	Pknox2	0.258804	0.247147	0.295023	NA	0.13478	0.246346	0.584297	NA	0.478105	0.249748	0.0555754	1	0.204622	0.244533	0.402712	NA
Plag1	56711	-0.168457	0.216595	0.436717	NA	Plag1	-0.104874	0.252101	0.677412	NA	-0.0154046	0.252395	0.951332	NA	-0.0811495	0.252811	0.748219	1	-0.434482	0.249257	0.0813151	NA
Dmrt2	226049	-0.178085	0.215037	0.40758	NA	Dmrt2	-0.11963	0.224702	0.594451	NA	-0.200521	0.224909	0.372627	NA	-0.313664	0.224359	0.1621	1	0.0846402	0.22503	0.706821	NA
Bhlha15	17341	-0.270275	0.205412	0.188251	NA	Bhlha15	0.284635	0.218337	0.192353	NA	-0.00427456	0.219325	0.984451	NA	-0.209617	0.219104	0.338717	1	-0.235211	0.220902	0.286979	NA
Zfp811	240063	0.407936	0.220966	0.064871	NA	Zfp811	0.437691	0.252442	0.0829482	NA	0.496696	0.252514	0.0491827	NA	0.416455	0.252577	0.099183	1	0.414618	0.251855	0.0997104	NA
Hoxa4	15401	0.252442	0.214196	0.238575	NA	Hoxa4	0.226196	0.251099	0.367682	NA	0.131043	0.250762	0.601266	NA	0.455572	0.252122	0.0707701	1	0.231632	0.249802	0.35379	NA
Tbx6	21389	0.133579	0.214662	0.533762	NA	Tbx6	0.138093	0.250188	0.580978	NA	0.00335357	0.249557	0.989278	NA	0.36341	0.251808	0.148964	1	0.202227	0.248964	0.416635	NA
Ikzf3	22780	-0.222176	0.219035	0.310421	NA	Ikzf3	-0.255192	0.252222	0.311645	NA	-0.375319	0.252208	0.136716	NA	-0.516661	0.252213	0.0405102	1	-0.193594	0.252111	0.442551	NA
Prdm16	70673	-0.161887	0.214949	0.451366	NA	Prdm16	0.0244867	0.252194	0.922651	NA	-0.00613756	0.252135	0.980579	NA	-0.0957312	0.252599	0.7047	1	-0.318441	0.249397	0.201659	NA
Hif3a	53417	-0.180732	0.221031	0.413541	NA	Hif3a	-0.270155	0.245788	0.271708	NA	-0.0441521	0.244911	0.856934	NA	0.0101782	0.243365	0.96664	1	-0.399013	0.246925	0.106109	NA
Zfp786	330301	0.0540721	0.219309	0.805251	NA	Zfp786	0.397389	0.252714	0.115838	NA	0.270788	0.252586	0.283692	NA	-0.257939	0.252054	0.306143	1	0.0632482	0.251185	0.801196	NA
Irf4	16364	0.356498	0.214115	0.0959159	NA	Irf4	0.449988	0.251275	0.0733226	NA	0.272385	0.250616	0.277098	NA	0.188635	0.251364	0.452986	1	0.24134	0.248665	0.331776	NA
Zfp82	330502	0.2777	0.220964	0.208838	NA	Zfp82	0.434017	0.252732	0.0859238	NA	0.313999	0.252865	0.214323	NA	0.0208812	0.252879	0.93419	1	0.232284	0.252896	0.358358	NA
Batf2	74481	0.307596	0.218417	0.159043	NA	Batf2	-0.126221	0.251387	0.615599	NA	0.335378	0.252708	0.184464	NA	0.601727	0.251835	0.0168771	1	0.127111	0.251208	0.612857	NA
Zfp599	235048	-0.112472	0.218035	0.605963	NA	Zfp599	-0.0422244	0.252888	0.867395	NA	-0.100902	0.252845	0.689845	NA	-0.0987448	0.252936	0.696244	1	-0.0239514	0.252495	0.924427	NA
Foxm1	14235	-0.0333706	0.219631	0.879234	NA	Foxm1	-0.363958	0.252407	0.149316	NA	-0.109804	0.252756	0.663978	NA	-0.00237561	0.252355	0.992489	1	-0.0497567	0.252449	0.843752	NA
Hoxa2	15399	0.106895	0.220251	0.627442	NA	Hoxa2	0.180088	0.252429	0.475586	NA	-0.0471355	0.252676	0.852017	NA	-0.0807326	0.252372	0.749047	1	-0.0211382	0.252605	0.93331	NA
Cdx4	12592	0.74963	0.218159	0.000590003	NA	Cdx4	0.127748	0.232548	0.582772	NA	0.0460965	0.233116	0.843248	NA	0.0630548	0.2305	0.784426	1	-0.01156	0.235758	0.960893	NA
Nfatc2	18019	-0.148796	0.220403	0.499606	NA	Nfatc2	-0.340612	0.251801	0.17615	NA	-0.28373	0.251748	0.259725	NA	-0.214636	0.251014	0.392509	1	-0.0788664	0.251817	0.754137	NA
Zfp773	76373	-0.0383127	0.220316	0.861945	NA	Zfp773	-0.0304171	0.252797	0.904228	NA	-0.20253	0.252713	0.422886	NA	-0.174593	0.252722	0.489659	1	0.118904	0.252729	0.638013	NA
Ikzf2	22779	0.0765308	0.221079	0.729215	NA	Ikzf2	0.131352	0.25226	0.602575	NA	0.129572	0.252242	0.607475	NA	0.00150021	0.251782	0.995246	1	-0.40166	0.251505	0.11026	NA
Irx3	16373	-0.0290283	0.221538	0.895751	NA	Irx3	-0.116696	0.249651	0.640189	NA	0.047414	0.248958	0.848957	NA	0.0474769	0.24743	0.847836	1	-0.473391	0.250778	0.0590675	NA
Zfp827	622675	-0.102203	0.219637	0.641698	NA	Zfp827	-0.111457	0.252765	0.659248	NA	0.254097	0.252542	0.31434	NA	-0.140881	0.25274	0.577245	1	-0.396241	0.251113	0.114579	NA
Prdm1	12142	-0.113316	0.219646	0.605924	NA	Prdm1	-0.209783	0.252287	0.405678	NA	-0.17156	0.252279	0.496479	NA	0.00729501	0.251113	0.976824	1	-0.401166	0.251387	0.110531	NA
Tead4	21679	0.217693	0.222307	0.327458	NA	Tead4	0.0732915	0.252007	0.771181	NA	0.0933265	0.251939	0.711059	NA	0.151214	0.250737	0.546458	1	0.0784059	0.252359	0.756035	NA
Hnf4g	30942	0.784348	0.224853	0.000486162	NA	Hnf4g	0.359774	0.251802	0.153064	NA	0.632668	0.250452	0.0115337	NA	0.321218	0.250632	0.199973	1	0.556556	0.252109	0.0272723	NA
Mzf1	109889	0.0173488	0.222135	0.937748	NA	Mzf1	-0.215178	0.252088	0.393336	NA	0.226289	0.251094	0.367475	NA	0.038269	0.250729	0.878689	1	0.0551898	0.252108	0.826718	NA
Zfp423	94187	0.0779352	0.221407	0.724839	NA	Zfp423	-0.300636	0.252151	0.233149	NA	0.169154	0.251293	0.500862	NA	0.131184	0.250164	0.600005	1	-0.0227341	0.252152	0.92816	NA
Spib	272382	0.0637052	0.222106	0.774248	NA	Spib	-0.129862	0.249796	0.603151	NA	-0.0367931	0.249393	0.882713	NA	-0.222949	0.24896	0.370509	1	-0.00777189	0.250299	0.975229	NA
Nfe2l3	18025	-0.220856	0.219483	0.314293	NA	Nfe2l3	-0.303745	0.252387	0.228786	NA	-0.551986	0.251808	0.0283727	NA	0.0987344	0.251263	0.694355	1	-0.0163592	0.252379	0.948317	NA
Batf3	381319	0.230924	0.222528	0.299397	NA	Batf3	-0.139396	0.247361	0.573072	NA	0.266572	0.244958	0.27649	NA	-0.0905751	0.245494	0.712164	1	0.362421	0.246308	0.141179	NA
Batf	53314	0.214335	0.22241	0.3352	NA	Batf	0.0631878	0.251026	0.801259	NA	0.0976748	0.250861	0.697011	NA	0.0962979	0.249392	0.699399	1	0.0827006	0.251687	0.742469	NA
Wt1	22431	-0.281241	0.220893	0.202947	NA	Wt1	0.0782096	0.248741	0.753201	NA	-0.389429	0.250389	0.119876	NA	-0.450223	0.249801	0.0714938	1	-0.331241	0.250666	0.186353	NA
Stat4	20849	0.188329	0.222873	0.398108	NA	Stat4	0.489582	0.248832	0.0491233	NA	-0.0165722	0.25121	0.947402	NA	-0.108012	0.25054	0.666384	1	0.12047	0.251588	0.632053	NA
Csdc2	105859	0.0521433	0.222561	0.814761	NA	Csdc2	-0.0929467	0.25019	0.710261	NA	0.260416	0.248557	0.294771	NA	0.186719	0.247195	0.450038	1	-0.154261	0.250972	0.538782	NA
Zfp618	72701	-0.392009	0.220819	0.0758562	NA	Zfp618	-0.362828	0.248042	0.143531	NA	-0.29856	0.247757	0.228183	NA	-0.407991	0.246995	0.0985712	1	-0.21881	0.248513	0.378601	NA
Zfp934	77117	0.198785	0.222379	0.371375	NA	Zfp934	0.0138852	0.251007	0.955885	NA	-0.103303	0.251322	0.681046	NA	0.057733	0.24934	0.816893	1	0.262689	0.251146	0.295579	NA
Mybl2	17865	0.394219	0.224213	0.0787067	NA	Mybl2	0.373354	0.248339	0.132735	NA	0.418662	0.248009	0.0913939	NA	0.392008	0.246266	0.111429	1	0.220268	0.250246	0.378749	NA
Gm3604	100041979	0.0952772	0.222221	0.668105	NA	Gm3604	-0.219394	0.250606	0.381327	NA	0.173843	0.248875	0.484854	NA	-0.109183	0.248885	0.660887	1	0.173938	0.250306	0.487119	NA
Zfp296	63872	0.0342605	0.221842	0.877266	NA	Zfp296	0.0880597	0.249434	0.72406	NA	-0.081988	0.250169	0.743115	NA	-0.0705699	0.248647	0.776552	1	-0.0872096	0.250934	0.728186	NA
Zglp1	100009600	0.090494	0.222947	0.684817	NA	Zglp1	0.214688	0.243747	0.378436	NA	0.284555	0.243187	0.241959	NA	0.0131661	0.243139	0.956815	1	0.0939538	0.246023	0.702542	NA
Bnc1	12173	-0.149861	0.220542	0.496815	NA	Bnc1	-0.165514	0.246374	0.501711	NA	0.0263158	0.245094	0.914495	NA	0.108345	0.241977	0.654334	1	-0.498465	0.248542	0.0449036	NA
Foxj1	15223	-0.0142925	0.221436	0.948536	NA	Foxj1	0.033445	0.245451	0.891616	NA	-0.17635	0.24675	0.474798	NA	-0.0251447	0.243506	0.917756	1	-0.227671	0.248251	0.359091	NA
Hey2	15214	-0.229497	0.219807	0.296446	NA	Hey2	-0.108588	0.243947	0.656226	NA	-0.27191	0.244987	0.267043	NA	-0.388144	0.243865	0.111466	1	-0.395504	0.246889	0.109166	NA
Nr4a3	18124	-0.153014	0.19794	0.439504	NA	Nr4a3	-0.00439626	0.186843	NA	NA	-0.177321	0.187854	NA	NA	-0.0878441	0.185378	NA	NA	-0.153124	0.189564	NA	NA
Bcl11b	58208	0.156971	0.221244	0.478019	NA	Bcl11b	0.0286699	0.243154	0.90614	NA	-0.0328321	0.243568	0.892773	NA	-0.0781231	0.2415	0.746324	1	0.00964699	0.245327	0.968633	NA
Grhl2	252973	0.0311282	0.222341	0.888658	NA	Grhl2	0.0398025	0.247213	0.872089	NA	-0.00452941	0.247421	0.985394	NA	-0.111533	0.246267	0.650623	1	0.0493895	0.248653	0.842554	NA
Runx3	12399	-0.0295994	0.220067	0.893006	NA	Runx3	-0.0253186	0.239246	0.91572	NA	-0.15166	0.240211	0.527805	NA	-0.196007	0.238143	0.410471	1	-0.21247	0.242664	0.381261	NA
Msx1	17701	-0.0337308	0.222184	0.879333	NA	Msx1	-0.117775	0.24952	0.636923	NA	0.0413026	0.2487	0.868099	NA	0.148263	0.245819	0.546415	1	0.0184821	0.250063	0.941082	NA
Pbx4	80720	-0.131926	0.222176	0.55265	NA	Pbx4	0.200148	0.246182	0.416213	NA	-0.235153	0.248564	0.344125	NA	-0.191576	0.246877	0.437751	1	0.0989565	0.248442	0.690403	NA
Gata5	14464	0.0695652	0.220231	0.752099	NA	Gata5	0.11138	0.235951	0.636892	NA	0.260912	0.234484	0.265835	NA	-0.125273	0.235482	0.594736	1	-0.112	0.239672	0.640281	NA
Tbx21	57765	0.157886	0.220709	0.474388	NA	Tbx21	0.0286578	0.241777	0.905648	NA	-0.0211679	0.24215	0.930341	NA	-0.0220642	0.239271	0.926528	1	-0.0764074	0.244795	0.754943	NA
Zfp184	193452	-0.127679	0.220282	0.562174	NA	Zfp184	-0.16504	0.241048	0.493548	NA	-0.13655	0.240747	0.570583	NA	-0.111711	0.238036	0.638852	1	-0.08826	0.242528	0.71592	NA
Npas2	18143	-0.216696	0.156487	0.166129	NA	Npas2	-0.542539	0.166322	NA	NA	0.0953206	0.163795	NA	NA	0.126542	0.162305	NA	NA	-0.19585	0.166179	NA	NA
Creb3l4	78284	0.140363	0.221854	0.52694	NA	Creb3l4	-0.110396	0.2457	0.653208	NA	0.116055	0.243818	0.634081	NA	0.0677182	0.241435	0.779108	1	0.0979337	0.246243	0.690843	NA
Tulp2	56734	0.517868	0.223107	0.0202782	NA	Tulp2	0.359788	0.241466	0.13622	NA	0.25384	0.24248	0.295168	NA	0.0653966	0.241507	0.786556	1	0.505133	0.242966	0.0376149	NA
Zbtb32	58206	-0.307078	0.219804	0.162396	NA	Zbtb32	-0.215021	0.242916	0.376068	NA	0.167902	0.239532	0.48333	NA	-0.533793	0.243115	0.0281174	1	-0.162178	0.244409	0.506978	NA
Mesp2	17293	0.249748	0.220685	0.257761	NA	Mesp2	0.251157	0.23878	0.292877	NA	0.336825	0.237878	0.156788	NA	-0.0739225	0.239091	0.757183	1	0.511141	0.239089	0.0325272	NA
Hoxa1	15394	0.16146	0.221125	0.465283	NA	Hoxa1	0.0375574	0.237672	0.874439	NA	0.193298	0.236082	0.412913	NA	0.0684043	0.234433	0.77045	1	0.126968	0.239379	0.595831	NA
Zfp583	213011	0.0812246	0.221429	0.713753	NA	Zfp583	0.071411	0.242273	0.768182	NA	0.15348	0.241396	0.524907	NA	0.0202208	0.239816	0.932804	1	0.0137466	0.244969	0.95525	NA
Hsf5	327992	0.347941	0.223405	0.119365	NA	Hsf5	0.116532	0.244476	0.633603	NA	0.29306	0.242799	0.227429	NA	0.399407	0.238344	0.0937847	1	0.541123	0.24331	0.0261479	NA
Osr1	23967	-0.0213996	0.214149	0.920401	NA	Osr1	-0.0768701	0.224754	0.732336	NA	0.0443046	0.223292	0.84272	NA	-0.0712637	0.221351	0.747492	1	-0.140425	0.22821	0.538335	NA
Dpf1	29861	0.214562	0.215532	0.319493	NA	Dpf1	-0.0736325	0.225742	0.744288	NA	0.012915	0.22464	0.954153	NA	0.123187	0.219676	0.574956	1	0.128494	0.226735	0.570909	NA
Gata3	14462	-0.0673825	0.213031	0.751772	NA	Gata3	0.0404835	0.223727	0.856407	NA	0.0371007	0.223639	0.86824	NA	-0.354411	0.225034	0.115275	1	-0.289339	0.230479	0.20934	NA
Grhl3	230824	-0.24347	0.215142	0.257773	NA	Grhl3	-0.164965	0.23427	0.481329	NA	0.0177053	0.232139	0.939204	NA	0.0297319	0.228373	0.896416	1	-0.364174	0.238487	0.126757	NA
Gli1	14632	0.113051	0.217757	0.603647	NA	Gli1	0.0510689	0.232139	0.825877	NA	0.156616	0.230703	0.497224	NA	0.0799591	0.227909	0.72571	1	-0.113138	0.236867	0.632904	NA
Gm13212	433801	0.510502	0.218884	0.0196852	NA	Gm13212	0.446111	0.229621	0.0520383	NA	0.191834	0.232672	0.409665	NA	0.314628	0.227419	0.16652	1	0.380059	0.233968	0.104289	NA
Prdm5	70779	0.127498	0.214384	0.552034	NA	Prdm5	-0.147194	0.224934	0.512864	NA	-0.00135903	0.223013	0.995138	NA	0.0804262	0.217981	0.712158	1	-0.0942127	0.227595	0.678912	NA
Etv4	18612	0.54884	0.219172	0.0122745	NA	Etv4	0.289741	0.230849	0.209438	NA	0.385002	0.229485	0.0934096	NA	0.366337	0.225757	0.104654	1	0.374405	0.233332	0.108582	NA
Zfp239	22685	-0.142871	0.216513	0.509337	NA	Zfp239	-0.0370269	0.233382	0.873942	NA	0.0612595	0.232043	0.791779	NA	-0.0760427	0.230094	0.741034	1	-0.163575	0.237714	0.49138	NA
Fosb	14282	-0.0637379	0.208729	0.76009	NA	Fosb	-0.106666	0.218455	0.625355	NA	-0.0524235	0.217574	0.809597	NA	-0.174299	0.215292	0.418173	1	-0.24868	0.223753	0.266395	NA
Lbx2	16815	0.276951	0.218707	0.205402	NA	Lbx2	0.386447	0.229201	0.0917846	NA	0.124278	0.232709	0.593306	NA	0.311902	0.225847	0.16727	1	0.0298045	0.237178	0.899999	NA
Foxs1	14239	0.0315923	0.202998	0.876326	NA	Foxs1	0.0871455	0.208324	0.675716	NA	-0.0974788	0.210261	0.642928	NA	0.156048	0.203828	0.44392	1	-0.0253117	0.212704	0.905276	NA
Gli2	14633	0.141392	0.214358	0.509507	NA	Gli2	0.150425	0.222825	0.499624	NA	0.206204	0.221906	0.352765	NA	0.0855682	0.219546	0.69672	1	-0.0813823	0.229195	0.72253	NA
Sall4	99377	-0.195794	0.210674	0.352697	NA	Sall4	-0.0577327	0.220808	0.793737	NA	-0.103384	0.221286	0.64036	NA	-0.22535	0.2191	0.303704	1	-0.231805	0.22642	0.305936	NA
Ahrr	11624	0.358721	0.212347	0.0911583	NA	Ahrr	0.138828	0.21893	0.526002	NA	0.280586	0.216837	0.195667	NA	0.068773	0.215853	0.750022	1	0.350958	0.220001	0.110656	NA
Runx2	12393	0.331928	0.201634	0.0997245	NA	Runx2	0.0520953	0.206562	0.800885	NA	0.0912559	0.205921	0.65765	NA	0.269602	0.199644	0.176885	1	0.362409	0.206374	0.0790746	NA
5730507C01Rik	236366	0.319073	0.207067	0.123338	NA	5730507C01Rik	0.383587	0.207628	0.0646784	NA	0.145617	0.210705	0.489507	NA	0.282811	0.204872	0.167454	1	0.0559338	0.215467	0.795177	NA
Barx1	12022	-0.068645	0.209624	0.743314	NA	Barx1	-0.161579	0.219344	0.461337	NA	0.0944889	0.21545	0.660977	NA	-0.0211481	0.212814	0.920842	1	-0.21242	0.223718	0.342367	NA
Foxc1	17300	0.103274	0.209496	0.622038	NA	Foxc1	0.159557	0.213653	0.455182	NA	-0.0864492	0.216936	0.690261	NA	0.196023	0.208613	0.347398	1	0.0373243	0.219239	0.864818	NA
Klf5	12224	-0.0817525	0.197291	0.678599	NA	Klf5	-0.0706996	0.196705	0.719282	NA	-0.243177	0.198752	0.221133	NA	-0.06847	0.192685	0.72233	1	-0.207814	0.201963	0.303493	NA
Pou4f1	18996	0.163022	0.20313	0.422234	NA	Pou4f1	-0.0164218	0.208037	0.937083	NA	-0.121171	0.209415	0.562846	NA	0.089893	0.20178	0.655959	1	0.097663	0.210615	0.642859	NA
Msc	17681	0.204175	0.206325	0.322381	NA	Msc	0.0148609	0.209478	0.943443	NA	0.0970257	0.20819	0.641184	NA	0.251267	0.201635	0.21271	1	0.115956	0.21202	0.58444	NA
Tcf23	69852	-0.0168294	0.202759	0.93385	NA	Tcf23	0.0445491	0.208981	0.831192	NA	0.145455	0.207271	0.482826	NA	-0.0259869	0.205523	0.899382	1	-0.259047	0.217063	0.232706	NA
Zfp473	243963	-0.156762	0.208694	0.452557	NA	Zfp473	-0.049471	0.215251	0.818225	NA	-0.0615998	0.215289	0.774782	NA	-0.18424	0.212872	0.386766	1	0.0222553	0.218382	0.918828	NA
Zscan18	232875	0.122776	0.21064	0.55998	NA	Zscan18	0.00382745	0.216397	0.985888	NA	0.156027	0.214096	0.46614	NA	0.365295	0.206342	0.076671	1	0.0855251	0.21918	0.696385	NA
Barhl1	54422	0.0375384	0.20013	0.851214	NA	Barhl1	-0.172234	0.201194	0.391965	NA	0.0321594	0.198057	0.871011	NA	-0.118909	0.196079	0.544226	1	-0.00559664	0.202957	0.978001	NA
Vdr	22337	-0.0433266	0.192928	0.822311	NA	Vdr	-0.0190995	0.190904	0.920307	NA	-0.201634	0.193073	0.296328	NA	-0.103726	0.188128	0.581386	1	-0.007512	0.19446	0.969185	NA
Bnc2	242509	-0.0223664	0.192993	0.907738	NA	Bnc2	-0.236164	0.192938	0.220938	NA	-0.185428	0.192026	0.334224	NA	-0.00985466	0.184815	0.957475	1	-0.127615	0.195599	0.514124	NA
Bcl11a	14025	-0.108935	0.197286	0.580834	NA	Bcl11a	-0.121303	0.195795	0.535561	NA	-0.230632	0.197223	0.242243	NA	-0.0692119	0.190517	0.716392	1	-0.0153041	0.198488	0.938541	NA
Hoxb7	15415	-0.240561	0.197993	0.224367	NA	Hoxb7	-0.13284	0.200036	0.506638	NA	-0.251073	0.201808	0.213456	NA	-0.192997	0.196109	0.325052	1	-0.227094	0.206073	0.270458	NA
Twist2	13345	-0.287574	0.196947	0.144246	NA	Twist2	-0.23892	0.199354	0.230735	NA	-0.249839	0.199373	0.21016	NA	-0.136507	0.192768	0.478859	1	-0.228844	0.203663	0.261166	NA
Egr3	13655	0.0399102	0.200196	0.841984	NA	Egr3	-0.116162	0.203541	0.568199	NA	0.215923	0.197846	0.27511	NA	0.0442514	0.195919	0.821306	1	-0.0016257	0.2063	0.993713	NA
Prdm6	225518	0.176654	0.198183	0.372734	NA	Prdm6	-0.0823351	0.200702	0.681633	NA	0.152178	0.196569	0.438831	NA	-0.0175943	0.194602	0.92796	1	0.148079	0.201713	0.462882	NA
Foxc2	14234	-0.0971264	0.197384	0.622671	NA	Foxc2	0.0312157	0.191106	0.870249	NA	-0.0590948	0.192269	0.758573	NA	-0.0115865	0.187327	0.950681	1	-0.0427328	0.196284	0.827656	NA
Sp6	83395	0.0637712	0.196231	0.745197	NA	Sp6	-0.0204694	0.193855	0.915907	NA	0.0869055	0.191939	0.65071	NA	-0.0153391	0.188929	0.935291	1	-0.0230183	0.198447	0.907659	NA
Egr2	13654	-0.0345913	0.174884	0.843205	NA	Egr2	-0.121962	0.167797	0.467322	NA	-0.117043	0.167582	0.484912	NA	-0.149789	0.164481	0.362466	1	-0.164764	0.171753	0.337402	NA
Meox1	17285	0.131796	0.198485	0.506685	NA	Meox1	0.0956676	0.198325	0.629537	NA	0.14956	0.197265	0.448349	NA	-0.0138612	0.195257	0.943406	1	0.210586	0.201212	0.295289	NA
Bhlhe22	59058	-0.0657722	0.191172	0.73081	NA	Bhlhe22	-0.0203964	0.186472	0.9129	NA	-0.217932	0.189314	0.249664	NA	0.107894	0.179686	0.548201	1	-0.116568	0.192254	0.544299	NA
Aff2	14266	-0.0736837	0.177229	0.67759	NA	Aff2	-0.0297585	0.168369	0.859708	NA	-0.0292593	0.168449	0.862102	NA	-0.369179	0.169041	0.0289654	1	-0.0407019	0.172429	0.813394	NA
Creb5	231991	-0.123281	0.184449	0.503894	NA	Creb5	-0.0366938	0.174324	0.833284	NA	-0.0777463	0.174847	0.656571	NA	-0.0652024	0.170398	0.70198	1	-0.217842	0.181005	0.228778	NA
Rcor2	104383	0.202698	0.185218	0.273792	NA	Rcor2	0.232833	0.175037	0.183454	NA	0.233467	0.175306	0.182935	NA	0.0447034	0.173462	0.796629	1	-0.0188548	0.182923	0.917904	NA
Trp63	22061	-0.470077	0.166371	0.00472102	NA	Trp63	-0.177379	0.148231	0.231448	NA	-0.309742	0.149233	0.037934	NA	-0.00370851	0.14433	0.979501	1	-0.277714	0.151484	0.06676	NA
Nanog	71950	0.0936189	0.0459851	NA	NA	Nanog	0.0867867	0.0389774	NA	NA	0.0867835	0.0389738	NA	NA	0.0867442	0.0389301	NA	NA	0.0868235	0.0390182	NA	NA
Hoxb6	15414	0.0696234	0.185234	0.707016	NA	Hoxb6	0.0892344	0.179538	0.619173	NA	0.0333216	0.180623	0.853636	NA	-0.00863776	0.176514	0.960971	1	-0.084355	0.187093	0.652082	NA
Scx	20289	0.0177836	0.181185	0.921812	NA	Scx	0.0336949	0.173356	0.845888	NA	0.0293621	0.173659	0.865735	NA	-0.0669254	0.170601	0.694843	1	-0.0322403	0.178703	0.856829	NA
Zfp286	192651	0.137998	0.179804	0.442787	NA	Zfp286	-0.0613751	0.168816	0.716186	NA	0.117407	0.166666	0.481157	NA	0.140344	0.163075	0.389455	1	0.0612102	0.170984	0.720352	NA
Neil3	234258	0.163336	0.17825	0.359496	NA	Neil3	-0.143425	0.167942	0.393097	NA	0.0232875	0.166148	0.888533	NA	-0.0653853	0.164078	0.690261	1	0.10741	0.168582	0.524035	NA
Pitx3	18742	-0.387765	0.168362	0.0212699	NA	Pitx3	-0.171443	0.151072	0.256443	NA	-0.244861	0.151891	0.106942	NA	0.170414	0.147537	0.248068	1	-0.130201	0.153692	0.39691	NA
Mxd3	17121	0.140574	0.175338	0.422706	NA	Mxd3	-0.031522	0.160907	0.844686	NA	0.0220139	0.160567	0.890951	NA	-0.00785431	0.159657	0.960764	1	-0.048545	0.164664	0.768137	NA
Nkx2-3	18089	0.0443046	0.171374	0.796001	NA	Nkx2-3	0.0692026	0.153269	0.651621	NA	0.0186958	0.153935	0.903333	NA	-0.0552475	0.15263	0.717374	1	-0.0748179	0.1579	0.63562	NA
Nkx2-6	18092	0.0647747	0.165363	0.69527	NA	Nkx2-6	0.0201137	0.147213	0.891323	NA	0.059862	0.147086	0.684018	NA	-0.0507405	0.146222	0.728584	1	0.089593	0.149256	0.548331	NA
Ascl3	56787	0.200431	0.176252	0.255462	NA	Ascl3	0.188702	0.162206	0.244689	NA	0.187666	0.16212	0.247038	NA	-0.0617724	0.161945	0.702877	1	0.168501	0.165281	0.307973	NA
Dlx4	13394	0.229649	0.175024	0.189486	NA	Dlx4	0.0796003	0.1593	0.617295	NA	0.0748673	0.159437	0.638659	NA	0.151387	0.158512	0.339553	1	0.0586591	0.162725	0.718489	NA
Foxd2	17301	-0.293265	0.177087	0.0977114	NA	Foxd2	-0.235733	0.163337	0.148956	NA	-0.0329835	0.161568	0.838239	NA	-0.226004	0.161171	0.160837	1	-0.148198	0.166157	0.37244	NA
Dmrta2	242620	-0.0649726	0.172312	0.706126	NA	Dmrta2	-0.172577	0.154137	0.262871	NA	-0.0783524	0.153707	0.610225	NA	0.041996	0.153458	0.784343	1	-0.0423362	0.155299	0.785152	NA
Dmrtb1	56296	0.315165	0.168216	0.0609895	NA	Dmrtb1	0.156969	0.148526	0.290582	NA	0.156482	0.148339	0.291471	NA	0.130196	0.148304	0.379999	1	0.184465	0.1491	0.216017	NA
Ovol2	107586	0.035852	0.168405	0.831412	NA	Ovol2	0.0636377	0.147027	0.665139	NA	0.0198008	0.146929	0.892798	NA	-0.0511474	0.146694	0.727339	1	0.0909973	0.148017	0.538703	NA
Eomes	13813	0.0907579	0.172236	0.598235	NA	Eomes	-0.0274436	0.15401	0.858571	NA	-0.0782337	0.153912	0.611242	NA	-0.106512	0.153863	0.488782	1	0	0.154043	1	NA
Foxp3	20371	-0.00558644	0.153423	0.970954	NA	Foxp3	-0.0197519	0.131539	0.880639	NA	-0.0553662	0.131458	0.673631	NA	-0.110124	0.131404	0.401999	1	-0.0322536	0.132103	0.807111	NA
Zim1	22776	-0.229137	0.170146	0.178073	NA	Zim1	-0.0764128	0.153357	0.618296	NA	-0.077278	0.153152	0.613852	NA	-0.0563333	0.153152	0.713004	1	-0.3626	0.157553	0.0213663	NA
Zfp365	216049	0.101151	0.163743	0.536746	NA	Zfp365	-0.0222837	0.139131	0.872752	NA	0.0563253	0.138958	0.685228	NA	0.0731946	0.138958	0.598375	1	0.00628668	0.139566	0.964072	NA
Spdef	30051	0.0858043	0.165518	0.604179	NA	Spdef	0.0204019	0.147094	0.889687	NA	-0.0257667	0.147094	0.860944	NA	0.0381893	0.147094	0.795153	1	-0.0415086	0.147671	0.778642	NA
Tbx1	21380	0.0135005	0.164416	0.934558	NA	Tbx1	-0.0209437	0.141025	0.88194	NA	0.139212	0.140737	0.322584	NA	-0.00601586	0.140737	0.965905	1	0.123558	0.141054	0.381049	NA
Zbtb8b	215627	0.0657713	0.168696	0.696624	NA	Zbtb8b	0.020321	0.147819	0.890658	NA	0.019244	0.147739	0.896363	NA	-0.00669962	0.147739	0.96383	1	0.0478553	0.148029	0.746481	NA
Foxh1	14106	0.0974405	0.174163	0.575834	NA	Foxh1	0.0766636	0.158026	0.627583	NA	0.0750829	0.158026	0.634695	NA	0.0448861	0.158026	0.776378	1	-0.0495897	0.158834	0.75488	NA
Tub	22141	0.00870641	0.165434	0.958029	NA	Tub	0.0183627	0.140264	0.895842	NA	-0.0231913	0.140264	0.868676	NA	0.0343722	0.140264	0.806415	1	-0.119836	0.140991	0.395349	NA
Pax8	18510	-0.0440674	0.159295	0.782057	NA	Pax8	0.0166087	0.133979	0.901343	NA	-0.130446	0.133979	0.330241	NA	-0.078381	0.133979	0.558532	1	0.0756288	0.133979	0.572426	NA
Fev	260298	0.110748	0.165841	0.504264	NA	Fev	0.0186938	0.141406	0.894826	NA	0.0585327	0.141406	0.678923	NA	-0.00607908	0.141406	0.965709	1	0.00298134	0.141406	0.983179	NA
En2	13799	0.106796	0.144569	0.460075	NA	En2	0.0616944	0.112594	0.583735	NA	0.0609405	0.112594	0.588341	NA	0.0465377	0.112594	0.67937	1	0.0520811	0.112594	0.643682	NA
Pax5	18507	-0.0658689	0.151395	0.663505	NA	Pax5	-0.0755946	0.121802	0.534841	NA	0	0.121802	1	NA	-0.0638068	0.121802	0.600379	1	-0.0572538	0.121802	0.638316	NA
Barx2	12023	-0.0758106	0.136463	0.578527	NA	Barx2	0.0095725	0.103468	0.926288	NA	-0.0120897	0.103468	0.906984	NA	0.0179183	0.103468	0.862513	1	-0.103629	0.103468	0.316558	NA
Arnt2	11864	0.0118805	0.154536	0.93872	NA	Arnt2	-0.0156149	0.119778	0.896278	NA	-0.0164748	0.119778	0.890601	NA	-0.00424199	0.119778	0.971749	1	0.0307399	0.119778	0.797457	NA
Ybx2	53422	0.051339	0.130102	0.693134	NA	Ybx2	0.0423699	0.0941107	0.652557	NA	0.00733711	0.0941107	0.937858	NA	0.0319607	0.0941107	0.734152	1	0.00125272	0.0941107	0.98938	NA
Dlx1	13390	0.00439412	0.141779	0.975275	NA	Dlx1	0.0097708	0.104485	0.925495	NA	-0.0338069	0.104485	0.746273	NA	-0.00317738	0.104485	0.97574	1	0.0230251	0.104485	0.825585	NA
Lhx9	16876	-0.0524785	0.147423	0.721861	NA	Lhx9	-0.0382006	0.111742	0.732453	NA	0.035241	0.111742	0.752474	NA	0.0210678	0.111742	0.850454	1	-0.0723885	0.111742	0.517102	NA
Meox2	17286	-0.00120291	0.132422	0.992752	NA	Meox2	-0.0273281	0.095238	0.774154	NA	0	0.095238	1	NA	-0.0379981	0.095238	0.689907	1	0.00128411	0.095238	0.989242	NA
Mesp1	17292	0.00614154	0.148598	0.967033	NA	Mesp1	0.037226	0.113549	0.743032	NA	0.0364585	0.113549	0.748149	NA	-0.0549507	0.113549	0.62843	1	0.0530212	0.113549	0.640539	NA
Myb	17863	0.0201999	0.139762	0.885081	NA	Myb	-0.0326555	0.10372	0.75288	NA	0	0.10372	1	NA	-0.0454056	0.10372	0.661551	1	0	0.10372	1	NA
Tbx4	21387	0.0778661	0.147746	0.598174	NA	Tbx4	0.0110945	0.110985	0.920373	NA	0.0347383	0.110985	0.75428	NA	0.0207673	0.110985	0.851568	1	0.00176939	0.110985	0.98728	NA
Esr2	13983	0.0597294	0.155391	0.700697	NA	Esr2	-0.0161033	0.121516	0.894573	NA	0.0421216	0.121516	0.728866	NA	0.054737	0.121516	0.652386	1	0.0612571	0.121516	0.614186	NA
Hes7	84653	0.0715881	0.148393	0.629506	NA	Hes7	0.0360207	0.111797	0.747304	NA	0.0105242	0.111797	0.925001	NA	-0.0036639	0.111797	0.973856	1	0.0265507	0.111797	0.812277	NA
Glis1	230587	-0.0390327	0.149696	0.794289	NA	Glis1	-0.0393757	0.113353	0.728311	NA	-0.014652	0.113353	0.897152	NA	-0.00377264	0.113353	0.973449	1	0.0273387	0.113353	0.809414	NA
Zfp575	101544	0.03214	0.131777	0.80731	NA	Zfp575	0.00785096	0.0940881	0.9335	NA	0.00733344	0.0940881	0.937874	NA	0.0146958	0.0940881	0.875882	1	0.00125209	0.0940881	0.989382	NA
Dmrt3	240590	0.0251165	0.126359	0.842442	NA	Dmrt3	0.036565	0.0876491	0.676551	NA	0.00633188	0.0876491	0.94241	NA	0.0126887	0.0876491	0.884894	1	0.0159742	0.0876491	0.855385	NA
Prdm14	383491	0.101973	0.107968	0.344927	NA	Prdm14	0.0431017	0.0710376	0.544021	NA	0.0428114	0.0710376	0.546736	NA	0.0372663	0.0710376	0.599862	1	0.0394005	0.0710376	0.579139	NA
Tfap2a	21418	0.0965366	0.134005	0.471283	NA	Tfap2a	0.0441509	0.0959931	0.645561	NA	0.0615942	0.0959931	0.521099	NA	0.051287	0.0959931	0.593149	1	0.0372712	0.0959931	0.697817	NA
Isl1	16392	-0.0154335	0.109569	0.887983	NA	Isl1	-0.0152308	0.071698	0.831772	NA	0	0.071698	1	NA	-0.0113184	0.071698	0.874565	1	-0.00914345	0.071698	0.898523	NA
Pou2f3	18988	0.0332309	0.126893	0.793413	NA	Pou2f3	-0.0227973	0.0872605	0.793895	NA	0	0.0872605	1	NA	0	0.0872605	1	1	0	0.0872605	1	NA
Hoxd8	15437	-0.0295299	0.127507	0.816853	NA	Hoxd8	-0.00814016	0.0877837	0.926118	NA	-0.00858842	0.0877837	0.922062	NA	-0.0320922	0.0877837	0.714677	1	0.00108452	0.0877837	0.990143	NA
Tbx19	83993	0.036188	0.108693	0.739182	NA	Tbx19	0.0138246	0.0704085	0.844337	NA	-0.00546129	0.0704085	0.938174	NA	0.00809425	0.0704085	0.908476	1	0.0196905	0.0704085	0.779737	NA
Tlx2	21909	-0.0334379	0.108279	0.757465	NA	Tlx2	0	0.0703524	1	NA	-0.0149374	0.0703524	0.831855	NA	-0.0203739	0.0703524	0.772124	1	-0.00879649	0.0703524	0.900496	NA
Pax1	18503	0.0156546	0.100215	0.875868	NA	Pax1	-0.00412858	0.0630089	0.947757	NA	0.0107992	0.0630089	0.863916	NA	0.00645599	0.0630089	0.91839	1	0.00812763	0.0630089	0.897364	NA
Rex2	100043034	-0.00959015	0.108092	0.929303	NA	Rex2	-0.0240763	0.0702645	0.73186	NA	0	0.0702645	1	NA	-0.0108611	0.0702645	0.877156	1	0	0.0702645	1	NA
Tlx1	21908	0.0143858	0.100657	0.886354	NA	Tlx1	0	0.0629912	1	NA	0	0.0629912	1	NA	-0.0162674	0.0629912	0.796215	1	0	0.0629912	1	NA
Alx4	11695	0.0285798	0.10895	0.793075	NA	Alx4	0.013718	0.0701417	0.844943	NA	0.00400799	0.0701417	0.954433	NA	0.00803179	0.0701417	0.908835	1	0.0101114	0.0701417	0.885376	NA
Hoxd4	15436	0.0280332	0.0892909	0.753556	NA	Hoxd4	0.0134167	0.0536275	0.802446	NA	0.0132527	0.0536275	0.804811	NA	0.0101206	0.0536275	0.850313	1	0.00586138	0.0536275	0.912966	NA
Isl2	104360	-0.000248341	0.0988953	0.997996	NA	Isl2	-0.0111774	0.0615917	0.855994	NA	0	0.0615917	1	NA	-0.00830621	0.0615917	0.892723	1	0	0.0615917	1	NA
Tbx15	21384	3.27496e-06	0.108318	0.999976	NA	Tbx15	-0.00505115	0.0695694	0.94212	NA	-0.0053293	0.0695694	0.938939	NA	0	0.0695694	1	1	0.000672969	0.0695694	0.992282	NA
Tfap2e	332937	0.0237416	0.100052	0.812429	NA	Tfap2e	0.0108715	0.0625714	0.862065	NA	0.00317635	0.0625714	0.959514	NA	-0.00110581	0.0625714	0.9859	1	0.0154844	0.0625714	0.804547	NA
Trp73	22062	0.011338	0.0982092	0.90809	NA	Trp73	0.00323159	0.0610215	0.957765	NA	0.0101185	0.0610215	0.8683	NA	-0.00105089	0.0610215	0.98626	1	0.00761531	0.0610215	0.900684	NA
Fosl1	14283	-0.012213	0.090057	0.892126	NA	Fosl1	-0.00856085	0.053999	0.874033	NA	-0.00872711	0.053999	0.871608	NA	0	0.053999	1	1	0	0.053999	1	NA
Hoxd9	15438	0.0121955	0.0799632	0.878782	NA	Hoxd9	0	0.0459209	1	NA	0	0.0459209	1	NA	0	0.0459209	1	1	0.000289966	0.0459209	0.994962	NA
Nkx6-2	14912	0.0194234	0.0982598	0.8433	NA	Nkx6-2	0.0102378	0.0607483	0.866168	NA	0.0100267	0.0607483	0.868902	NA	0.00599417	0.0607483	0.921398	1	0.000510707	0.0607483	0.993292	NA
Nobox	18291	0.0191158	0.0995425	0.847714	NA	Nobox	-0.00397095	0.0618132	0.948778	NA	0	0.0618132	1	NA	0	0.0618132	1	1	0	0.0618132	1	NA
Six2	20472	0.021479	0.0823312	0.794181	NA	Six2	0.0106235	0.0477769	0.824036	NA	0.00616668	0.0477769	0.8973	NA	0.0080136	0.0477769	0.866796	1	0.00896815	0.0477769	0.851105	NA
Tbx18	76365	-0.00275235	0.0885796	0.975212	NA	Tbx18	0	0.0527986	1	NA	-0.00833909	0.0527986	0.874503	NA	0	0.0527986	1	1	0.000384376	0.0527986	0.994191	NA
Hoxa7	15404	0.0323674	0.0897967	0.718509	NA	Hoxa7	0.00792116	0.0535246	0.88235	NA	0.0132013	0.0535246	0.805186	NA	0.0100813	0.0535246	0.850603	1	0.0167257	0.0535246	0.754671	NA
Hoxc5	15424	-0.00258024	0.0610595	0.966293	NA	Hoxc5	0	0.0388006	1	NA	0	0.0388006	1	NA	0	0.0388006	1	1	-0.00548348	0.0388006	0.887614	NA
Irx5	54352	0.013675	0.0709026	0.84706	NA	Irx5	0.00413992	0.0388006	0.915029	NA	0.00405456	0.0388006	0.916775	NA	0.0024239	0.0388006	0.950188	1	0.00305152	0.0388006	0.937314	NA
Ovol1	18426	0.0219092	0.0876963	0.802719	NA	Ovol1	0.0125225	0.0518294	0.809083	NA	0.0123695	0.0518294	0.811371	NA	0.00944602	0.0518294	0.855385	1	0.00547072	0.0518294	0.915937	NA
Tal2	21350	0.012703	0.0881973	0.885477	NA	Tal2	-0.00282284	0.0522326	0.9569	NA	0.00738376	0.0522326	0.887583	NA	0.00441416	0.0522326	0.932651	1	0.0107381	0.0522326	0.837117	NA
Etv2	14008	-0.00615044	0.078123	0.937249	NA	Etv2	0	0.0440094	1	NA	-0.00577404	0.0440094	0.895617	NA	-0.0042091	0.0440094	0.923806	1	0	0.0440094	1	NA
Foxg1	15228	-0.00648068	0.0790078	0.934626	NA	Foxg1	-0.00206077	0.0446941	0.963224	NA	-0.00217425	0.0446941	0.9612	NA	0	0.0446941	1	1	0.000274558	0.0446941	0.995099	NA
Pgr	18667	0.0229613	0.0797714	0.77347	NA	Pgr	0.00565794	0.0453103	0.900626	NA	0.00942948	0.0453103	0.835144	NA	0.00720089	0.0453103	0.873729	1	0.0119468	0.0453103	0.792037	NA
Hand1	15110	0	0.0457771	1	NA	Hand1	0	0.0388006	1	NA	0	0.0388006	1	NA	0	0.0388006	1	1	0	0.0388006	1	NA
Onecut3	246086	0	0.0587894	1	NA	Onecut3	0	0.0388006	1	NA	0	0.0388006	1	NA	0	0.0388006	1	1	0	0.0388006	1	NA
Osr2	107587	0.0113519	0.0599992	0.849935	NA	Osr2	0.00413992	0.0388006	0.915029	NA	0.00405456	0.0388006	0.916775	NA	0.0024239	0.0388006	0.950188	1	0.00589651	0.0388006	0.879211	NA
Zfp541	666528	0.00407645	0.0671209	0.951572	NA	Zfp541	0	0.0388006	1	NA	0	0.0388006	1	NA	0	0.0388006	1	1	0.000206518	0.0388006	0.995753	NA
Zfp711	245595	-0.0115613	0.0682805	0.865544	NA	Zfp711	-0.00155007	0.0388006	0.968133	NA	-0.00163543	0.0388006	0.966379	NA	-0.0032661	0.0388006	0.932916	1	0.000206518	0.0388006	0.995753	NA
Dmrt1	50796	0.00144099	0.050065	0.977038	NA	Dmrt1	-0.00155007	0.0388006	0.968133	NA	0.00405456	0.0388006	0.916775	NA	0.0024239	0.0388006	0.950188	1	0.00589651	0.0388006	0.879211	NA
Hes3	15207	-0.00189703	0.0583365	0.974058	NA	Hes3	0	0.0388006	1	NA	0	0.0388006	1	NA	-0.0032661	0.0388006	0.932916	1	0.000206518	0.0388006	0.995753	NA
Hoxc4	15423	0.00129232	0.0482785	0.978645	NA	Hoxc4	0	0.0388006	1	NA	-0.00163543	0.0388006	0.966379	NA	0	0.0388006	1	1	0	0.0388006	1	NA
Tulp1	22157	0.00193625	0.0588422	0.97375	NA	Tulp1	0	0.0388006	1	NA	0	0.0388006	1	NA	0	0.0388006	1	1	0.000206518	0.0388006	0.995753	NA
Foxl2	26927	-0.00196108	0.0468353	0.966601	NA	Foxl2	-0.00155007	0.0388006	0.968133	NA	0	0.0388006	1	NA	0	0.0388006	1	1	0.000206518	0.0388006	0.995753	NA
Hmx1	15371	0.000465414	0.0462252	0.991967	NA	Hmx1	-0.00155007	0.0388006	0.968133	NA	0	0.0388006	1	NA	0	0.0388006	1	1	0	0.0388006	1	NA
Insm1	53626	0.000509548	0.047233	0.991393	NA	Insm1	0	0.0388006	1	NA	0	0.0388006	1	NA	0	0.0388006	1	1	0.000206518	0.0388006	0.995753	NA
Mef2b	17259	0.00560926	0.0476959	0.906381	NA	Mef2b	0.00413992	0.0388006	0.915029	NA	0.00405456	0.0388006	0.916775	NA	0.0024239	0.0388006	0.950188	1	0.00589651	0.0388006	0.879211	NA
Nkx1-2	20231	-0.0021425	0.0489444	0.965084	NA	Nkx1-2	0	0.0388006	1	NA	0	0.0388006	1	NA	-0.0032661	0.0388006	0.932916	1	0.000206518	0.0388006	0.995753	NA
Pdx1	18609	0.000458865	0.0459049	0.992024	NA	Pdx1	0	0.0388006	1	NA	-0.00163543	0.0388006	0.966379	NA	0	0.0388006	1	1	0	0.0388006	1	NA
Phox2b	18935	0.000456264	0.0457771	0.992048	NA	Phox2b	0	0.0388006	1	NA	0	0.0388006	1	NA	0	0.0388006	1	1	0.000206518	0.0388006	0.995753	NA
Pou3f3	18993	0.000513198	0.0479204	0.991455	NA	Pou3f3	0	0.0388006	1	NA	0	0.0388006	1	NA	-0.0032661	0.0388006	0.932916	1	0	0.0388006	1	NA
Shox2	20429	-0.00187623	0.0458149	0.967334	NA	Shox2	0	0.0388006	1	NA	0	0.0388006	1	NA	0	0.0388006	1	1	-0.00263848	0.0388006	0.945785	NA
Six1	20471	-0.00196805	0.046918	0.966541	NA	Six1	0	0.0388006	1	NA	-0.00163543	0.0388006	0.966379	NA	0	0.0388006	1	1	0.000206518	0.0388006	0.995753	NA
Six4	20474	0	0.0474897	1	NA	Six4	0	0.0388006	1	NA	0	0.0388006	1	NA	0	0.0388006	1	1	0	0.0388006	1	NA
Tcf15	21407	-0.00201172	0.0474336	0.966171	NA	Tcf15	-0.00155007	0.0388006	0.968133	NA	0	0.0388006	1	NA	0	0.0388006	1	1	0.000206518	0.0388006	0.995753	NA
Zfp536	243937	0	0.0476936	1	NA	Zfp536	0	0.0388006	1	NA	0	0.0388006	1	NA	0	0.0388006	1	1	0	0.0388006	1	NA
Aire	11634	0.00446626	0.0457771	0.922277	NA	Aire	0.00413992	0.0388006	0.915029	NA	0.00405456	0.0388006	0.916775	NA	0.0024239	0.0388006	0.950188	1	0.00589651	0.0388006	0.879211	NA
Ascl2	17173	0	0.0457771	1	NA	Ascl2	0	0.0388006	1	NA	0	0.0388006	1	NA	0	0.0388006	1	1	0	0.0388006	1	NA
Fezf1	73191	-0.00256645	0.0457771	0.955291	NA	Fezf1	-0.00155007	0.0388006	0.968133	NA	0	0.0388006	1	NA	-0.0032661	0.0388006	0.932916	1	0	0.0388006	1	NA
Foxf2	14238	0.00446626	0.0457771	0.922277	NA	Foxf2	0.00413992	0.0388006	0.915029	NA	0.00405456	0.0388006	0.916775	NA	0.0024239	0.0388006	0.950188	1	0.00589651	0.0388006	0.879211	NA
Foxn1	15218	0	0.0457771	1	NA	Foxn1	0	0.0388006	1	NA	0	0.0388006	1	NA	0	0.0388006	1	1	0	0.0388006	1	NA
Gata1	14460	0	0.0457771	1	NA	Gata1	0	0.0388006	1	NA	0	0.0388006	1	NA	0	0.0388006	1	1	0	0.0388006	1	NA
Gcm1	14531	-0.000226845	0.0457771	0.996046	NA	Gcm1	0	0.0388006	1	NA	-0.00163543	0.0388006	0.966379	NA	0	0.0388006	1	1	0	0.0388006	1	NA
Gsx1	14842	0	0.0457771	1	NA	Gsx1	0	0.0388006	1	NA	0	0.0388006	1	NA	0	0.0388006	1	1	0	0.0388006	1	NA
Hoxa9	15405	0	0.0457771	1	NA	Hoxa9	0	0.0388006	1	NA	0	0.0388006	1	NA	0	0.0388006	1	1	0	0.0388006	1	NA
Hoxc6	15425	0.00446626	0.0457771	0.922277	NA	Hoxc6	0.00413992	0.0388006	0.915029	NA	0.00405456	0.0388006	0.916775	NA	0.0024239	0.0388006	0.950188	1	0.00589651	0.0388006	0.879211	NA
Hoxd10	15430	-0.000237068	0.0457771	0.995868	NA	Hoxd10	0	0.0388006	1	NA	0	0.0388006	1	NA	0	0.0388006	1	1	0.000206518	0.0388006	0.995753	NA
Isx	71597	-0.000226845	0.0457771	0.996046	NA	Isx	0	0.0388006	1	NA	0	0.0388006	1	NA	-0.0032661	0.0388006	0.932916	1	0	0.0388006	1	NA
Klf14	619665	-0.000237068	0.0457771	0.995868	NA	Klf14	0	0.0388006	1	NA	-0.00163543	0.0388006	0.966379	NA	0	0.0388006	1	1	0	0.0388006	1	NA
Lhx1	16869	-0.000237068	0.0457771	0.995868	NA	Lhx1	-0.00155007	0.0388006	0.968133	NA	0	0.0388006	1	NA	0	0.0388006	1	1	0	0.0388006	1	NA
Lmx1a	110648	-0.000237068	0.0457771	0.995868	NA	Lmx1a	0	0.0388006	1	NA	0	0.0388006	1	NA	0	0.0388006	1	1	0.000206518	0.0388006	0.995753	NA
Mixl1	27217	-0.00256645	0.0457771	0.955291	NA	Mixl1	0	0.0388006	1	NA	0	0.0388006	1	NA	-0.0032661	0.0388006	0.932916	1	0.000206518	0.0388006	0.995753	NA
Msx2	17702	0.00213688	0.0457771	0.962768	NA	Msx2	0.00413992	0.0388006	0.915029	NA	0.00405456	0.0388006	0.916775	NA	0.0024239	0.0388006	0.950188	1	0.00305152	0.0388006	0.937314	NA
Pax6	18508	0	0.0457771	1	NA	Pax6	0	0.0388006	1	NA	0	0.0388006	1	NA	0	0.0388006	1	1	0	0.0388006	1	NA
Rax	19434	-0.000226845	0.0457771	0.996046	NA	Rax	0	0.0388006	1	NA	0	0.0388006	1	NA	-0.0032661	0.0388006	0.932916	1	0	0.0388006	1	NA
Tbx5	21388	0	0.0457771	1	NA	Tbx5	0	0.0388006	1	NA	0	0.0388006	1	NA	0	0.0388006	1	1	0	0.0388006	1	NA
Zfp42	22702	0.00446626	0.0457771	0.922277	NA	Zfp42	0.00413992	0.0388006	0.915029	NA	0.00405456	0.0388006	0.916775	NA	0.0024239	0.0388006	0.950188	1	0.00589651	0.0388006	0.879211	NA
Zfp92	22754	-0.000237068	0.0457771	0.995868	NA	Zfp92	-0.00155007	0.0388006	0.968133	NA	0	0.0388006	1	NA	0	0.0388006	1	1	0	0.0388006	1	NA
Zic1	22771	-0.00256645	0.0457771	0.955291	NA	Zic1	0	0.0388006	1	NA	-0.00448043	0.0388006	0.90807	NA	0	0.0388006	1	1	0	0.0388006	1	NA
Zscan10	332221	0.00213688	0.0457771	0.962768	NA	Zscan10	0.00129492	0.0388006	0.973377	NA	0.00405456	0.0388006	0.916775	NA	0.0024239	0.0388006	0.950188	1	0.00589651	0.0388006	0.879211	NA
Arx	11878	-0.000930401	0.0457771	0.983784	NA	Arx	0	0.0388006	1	NA	-0.00163543	0.0388006	0.966379	NA	0	0.0388006	1	1	0	0.0388006	1	NA
Ascl1	17172	0.00377293	0.0457771	0.934313	NA	Ascl1	0.00413992	0.0388006	0.915029	NA	0.00405456	0.0388006	0.916775	NA	0.0024239	0.0388006	0.950188	1	0.00589651	0.0388006	0.879211	NA
Atoh7	53404	0	0.0457771	1	NA	Atoh7	0	0.0388006	1	NA	0	0.0388006	1	NA	0	0.0388006	1	1	0	0.0388006	1	NA
Bhlha9	320522	-0.000930401	0.0457771	0.983784	NA	Bhlha9	0	0.0388006	1	NA	0	0.0388006	1	NA	-0.0032661	0.0388006	0.932916	1	0	0.0388006	1	NA
Cdx1	12590	0	0.0457771	1	NA	Cdx1	0	0.0388006	1	NA	0	0.0388006	1	NA	0	0.0388006	1	1	0	0.0388006	1	NA
Cdx2	12591	0	0.0457771	1	NA	Cdx2	0	0.0388006	1	NA	0	0.0388006	1	NA	0	0.0388006	1	1	0	0.0388006	1	NA
Dlx2	13392	0	0.0457771	1	NA	Dlx2	0	0.0388006	1	NA	0	0.0388006	1	NA	0	0.0388006	1	1	0	0.0388006	1	NA
Elf5	13711	-0.000930401	0.0457771	0.983784	NA	Elf5	0	0.0388006	1	NA	-0.00163543	0.0388006	0.966379	NA	0	0.0388006	1	1	0	0.0388006	1	NA
Foxd1	15229	0	0.0457771	1	NA	Foxd1	0	0.0388006	1	NA	0	0.0388006	1	NA	0	0.0388006	1	1	0	0.0388006	1	NA
Foxd3	15221	0	0.0457771	1	NA	Foxd3	0	0.0388006	1	NA	0	0.0388006	1	NA	0	0.0388006	1	1	0	0.0388006	1	NA
Foxd4	14237	-0.000930401	0.0457771	0.983784	NA	Foxd4	-0.00155007	0.0388006	0.968133	NA	0	0.0388006	1	NA	0	0.0388006	1	1	0	0.0388006	1	NA
Gbx2	14472	-0.000930401	0.0457771	0.983784	NA	Gbx2	0	0.0388006	1	NA	0	0.0388006	1	NA	0	0.0388006	1	1	0.000206518	0.0388006	0.995753	NA
Gm4981	245263	0.00377293	0.0457771	0.934313	NA	Gm4981	0.00413992	0.0388006	0.915029	NA	0.00405456	0.0388006	0.916775	NA	0.0024239	0.0388006	0.950188	1	0.00589651	0.0388006	0.879211	NA
Hesx1	15209	0	0.0457771	1	NA	Hesx1	0	0.0388006	1	NA	0	0.0388006	1	NA	0	0.0388006	1	1	0	0.0388006	1	NA
Hmx3	15373	0	0.0457771	1	NA	Hmx3	0	0.0388006	1	NA	0	0.0388006	1	NA	0	0.0388006	1	1	0	0.0388006	1	NA
Hoxc13	15422	-0.000930401	0.0457771	0.983784	NA	Hoxc13	0	0.0388006	1	NA	0	0.0388006	1	NA	0	0.0388006	1	1	0.000206518	0.0388006	0.995753	NA
Hoxd3	15434	-0.000930401	0.0457771	0.983784	NA	Hoxd3	0	0.0388006	1	NA	0	0.0388006	1	NA	0	0.0388006	1	1	0.000206518	0.0388006	0.995753	NA
Insm2	56856	0	0.0457771	1	NA	Insm2	0	0.0388006	1	NA	0	0.0388006	1	NA	0	0.0388006	1	1	0	0.0388006	1	NA
Irx6	64379	0	0.0457771	1	NA	Irx6	0	0.0388006	1	NA	0	0.0388006	1	NA	0	0.0388006	1	1	0	0.0388006	1	NA
Lin28a	83557	-0.000930401	0.0457771	0.983784	NA	Lin28a	0	0.0388006	1	NA	-0.00163543	0.0388006	0.966379	NA	0	0.0388006	1	1	0	0.0388006	1	NA
Mnx1	15285	-0.000930401	0.0457771	0.983784	NA	Mnx1	0	0.0388006	1	NA	-0.00163543	0.0388006	0.966379	NA	0	0.0388006	1	1	0	0.0388006	1	NA
Msx3	17703	0	0.0457771	1	NA	Msx3	0	0.0388006	1	NA	0	0.0388006	1	NA	0	0.0388006	1	1	0	0.0388006	1	NA
Myf5	17877	-0.000930401	0.0457771	0.983784	NA	Myf5	0	0.0388006	1	NA	0	0.0388006	1	NA	0	0.0388006	1	1	0.000206518	0.0388006	0.995753	NA
Myt1l	17933	-0.000930401	0.0457771	0.983784	NA	Myt1l	0	0.0388006	1	NA	0	0.0388006	1	NA	-0.0032661	0.0388006	0.932916	1	0	0.0388006	1	NA
Neurod2	18013	0	0.0457771	1	NA	Neurod2	0	0.0388006	1	NA	0	0.0388006	1	NA	0	0.0388006	1	1	0	0.0388006	1	NA
Neurog2	11924	0	0.0457771	1	NA	Neurog2	0	0.0388006	1	NA	0	0.0388006	1	NA	0	0.0388006	1	1	0	0.0388006	1	NA
Nhlh1	18071	-0.000930401	0.0457771	0.983784	NA	Nhlh1	0	0.0388006	1	NA	0	0.0388006	1	NA	0	0.0388006	1	1	0.000206518	0.0388006	0.995753	NA
Nkx2-1	21869	-0.000930401	0.0457771	0.983784	NA	Nkx2-1	0	0.0388006	1	NA	0	0.0388006	1	NA	0	0.0388006	1	1	0.000206518	0.0388006	0.995753	NA
Nkx2-2	18088	-0.000930401	0.0457771	0.983784	NA	Nkx2-2	0	0.0388006	1	NA	-0.00163543	0.0388006	0.966379	NA	0	0.0388006	1	1	0	0.0388006	1	NA
Nkx2-4	228731	0	0.0457771	1	NA	Nkx2-4	0	0.0388006	1	NA	0	0.0388006	1	NA	0	0.0388006	1	1	0	0.0388006	1	NA
Nkx2-9	18094	-0.000930401	0.0457771	0.983784	NA	Nkx2-9	0	0.0388006	1	NA	0	0.0388006	1	NA	0	0.0388006	1	1	0.000206518	0.0388006	0.995753	NA
Nkx3-2	12020	-0.000930401	0.0457771	0.983784	NA	Nkx3-2	-0.00155007	0.0388006	0.968133	NA	0	0.0388006	1	NA	0	0.0388006	1	1	0	0.0388006	1	NA
Nkx6-3	74561	0	0.0457771	1	NA	Nkx6-3	0	0.0388006	1	NA	0	0.0388006	1	NA	0	0.0388006	1	1	0	0.0388006	1	NA
Nr5a1	26423	0	0.0457771	1	NA	Nr5a1	0	0.0388006	1	NA	0	0.0388006	1	NA	0	0.0388006	1	1	0	0.0388006	1	NA
Otx1	18423	-0.000930401	0.0457771	0.983784	NA	Otx1	-0.00155007	0.0388006	0.968133	NA	0	0.0388006	1	NA	0	0.0388006	1	1	0	0.0388006	1	NA
Pax4	18506	0	0.0457771	1	NA	Pax4	0	0.0388006	1	NA	0	0.0388006	1	NA	0	0.0388006	1	1	0	0.0388006	1	NA
Pitx2	18741	-0.000930401	0.0457771	0.983784	NA	Pitx2	0	0.0388006	1	NA	0	0.0388006	1	NA	0	0.0388006	1	1	0.000206518	0.0388006	0.995753	NA
Rorb	225998	0.00377293	0.0457771	0.934313	NA	Rorb	0.00413992	0.0388006	0.915029	NA	0.00405456	0.0388006	0.916775	NA	0.0024239	0.0388006	0.950188	1	0.00589651	0.0388006	0.879211	NA
Sp7	170574	-0.000930401	0.0457771	0.983784	NA	Sp7	0	0.0388006	1	NA	0	0.0388006	1	NA	0	0.0388006	1	1	0.000206518	0.0388006	0.995753	NA
St18	240690	-0.000930401	0.0457771	0.983784	NA	St18	0	0.0388006	1	NA	-0.00163543	0.0388006	0.966379	NA	0	0.0388006	1	1	0	0.0388006	1	NA
Tbr1	21375	-0.000930401	0.0457771	0.983784	NA	Tbr1	0	0.0388006	1	NA	0	0.0388006	1	NA	-0.0032661	0.0388006	0.932916	1	0	0.0388006	1	NA
Tcfl5	277353	0	0.0457771	1	NA	Tcfl5	0	0.0388006	1	NA	0	0.0388006	1	NA	0	0.0388006	1	1	0	0.0388006	1	NA
Vax2	24113	-0.000930401	0.0457771	0.983784	NA	Vax2	0	0.0388006	1	NA	0	0.0388006	1	NA	0	0.0388006	1	1	0.000206518	0.0388006	0.995753	NA
Zfp819	74400	-0.000930401	0.0457771	0.983784	NA	Zfp819	0	0.0388006	1	NA	0	0.0388006	1	NA	-0.0032661	0.0388006	0.932916	1	0	0.0388006	1	NA
Alb	11657	-0.00879237	0.0770329	0.909128	0.964788	Alb	0.0285717	0.089426	0.749346	0.92021	0.094299	0.0894261	0.291658	0.61523	-0.113951	0.0894261	0.202577	1	-0.0715216	0.0894256	0.423833	0.625522
Trf	22041	0.0355928	0.0706133	0.614225	0.835337	Trf	0.0239815	0.0876478	0.784383	0.934629	0.0586965	0.0876481	0.50306	0.781856	-0.0097196	0.0876493	0.911702	1	0.0527353	0.0876464	0.547386	0.723233
Apoe	11816	0.0428486	0.0583957	0.463093	0.746102	Apoe	0.0248173	0.0655721	0.705079	0.904517	0.0119217	0.0655722	0.855732	0.951914	-0.0111299	0.0655744	0.865223	1	0.145744	0.0655706	0.0262357	0.107199
Serpina3k	20714	-0.363476	0.124185	0.00342368	0.0949528	Serpina3k	-0.385745	0.144829	0.0077342	0.220789	-0.476699	0.144828	0.000996638	0.0262075	-0.136219	0.14483	0.346939	1	-0.277803	0.144828	0.0550915	0.173807
Rn45s	#N/A	0.194375	0.174929	0.266495	0.600148	Rn45s	0.0282167	0.199727	0.887652	0.967349	0.136153	0.199727	0.495431	0.776972	0.353847	0.199728	0.0764531	1	0.343925	0.199727	0.0850736	0.230323
Cyp2e1	13106	-0.113131	0.100847	0.261945	0.595668	Cyp2e1	-0.00179224	0.122809	0.988356	0.996641	-0.0318291	0.122809	0.7955	0.928651	-0.147156	0.12281	0.230823	1	-0.225944	0.122807	0.0657936	0.194783
Ahsg	11625	0.0333381	0.0805774	0.679064	0.866102	Ahsg	0.0515401	0.103873	0.619765	0.875262	0.0246169	0.103873	0.812664	0.93393	0.00161967	0.103875	0.98756	1	0.0189339	0.103871	0.855361	0.921398
C3	12266	-0.159443	0.0805877	0.0478722	0.298787	C3	-0.0478622	0.0802105	0.550703	0.850159	-0.0407822	0.080211	0.611147	0.842038	-0.183917	0.0802128	0.0218557	1	-0.391831	0.0802032	1.03179e-06	9.65542e-05
Sepp1	#N/A	-0.171783	0.0570698	0.00261199	0.0846083	Sepp1	-0.0752615	0.0690058	0.275424	0.683372	-0.193302	0.0690044	0.00508974	0.0687734	-0.228467	0.0690079	0.00093051	0.539957	-0.187666	0.0690004	0.00653248	0.0423241
Apoa1	11806	-0.111895	0.112393	0.319459	0.643497	Apoa1	-0.200546	0.134776	0.136753	0.542115	-0.179874	0.134776	0.182004	0.500598	-0.00988425	0.134779	0.941538	1	0.0133722	0.134776	0.920965	0.959186
Serpina1e	20704	-0.49383	0.199964	0.0135267	0.169616	Serpina1e	-0.154165	0.237736	0.516679	0.840323	-0.298264	0.237736	0.209623	0.535145	0.00390098	0.237736	0.986908	1	-0.0876038	0.237736	0.712506	0.836193
Gc	14473	-0.0442739	0.0442086	0.316596	0.641512	Gc	-0.0762946	0.0562531	0.175012	0.583041	-0.0523634	0.0562543	0.351939	0.673445	-0.0298598	0.056262	0.595608	1	-0.0199659	0.0562477	0.722617	0.843686
Apob	238055	-0.232146	0.0831252	0.00522651	0.109617	Apob	-0.258819	0.0864643	0.00275922	0.144939	-0.202333	0.0864654	0.0192814	0.152278	-0.0665894	0.0864718	0.441258	1	-0.370077	0.0864595	1.86594e-05	0.000787238
Pzp	11287	-0.144943	0.0911112	0.111645	0.421389	Pzp	-0.203656	0.101938	0.0457328	0.390358	-0.103961	0.101939	0.307808	0.630013	-0.0140023	0.101945	0.890753	1	-0.246506	0.101934	0.0155938	0.0760205
Mat1a	11720	-0.00441734	0.167112	0.978912	0.992266	Mat1a	0.317511	0.162685	0.0509742	0.40207	0.202112	0.162684	0.214104	0.540257	-0.13846	0.162683	0.394713	1	-0.44965	0.162677	0.00570871	0.0391032
Ttr	22139	0.163461	0.100988	0.105529	0.410558	Ttr	0.109683	0.122897	0.372137	0.75568	0.152095	0.122898	0.215875	0.54179	0.106194	0.1229	0.38755	1	0.285507	0.122896	0.0201706	0.0904661
Apoa2	11807	0.0885908	0.0846262	0.29517	0.626538	Apoa2	0.100516	0.100755	0.318462	0.715312	0.0912634	0.100756	0.365047	0.683836	-0.0332314	0.100758	0.74154	1	0.198371	0.100753	0.0489649	0.160839
Serpina1b	20701	0.088463	0.0444495	0.04657	0.296877	Serpina1b	0.0778806	0.0548725	0.155812	0.562425	0.0812077	0.0548734	0.138897	0.443624	0.0237599	0.0548803	0.665058	1	0.173015	0.0548666	0.00161398	0.016615
Cps1	227231	0.107728	0.118769	0.36439	0.679815	Cps1	0.134692	0.13581	0.321311	0.718158	0.180803	0.135811	0.183095	0.501831	0.166241	0.135814	0.220939	1	-0.0513939	0.135806	0.705107	0.831825
Fga	14161	-0.208212	0.119697	0.0819483	0.369661	Fga	-0.376827	0.120242	0.00172497	0.124375	-0.309383	0.120243	0.0100827	0.105421	0.0530368	0.120253	0.659181	1	-0.181208	0.120241	0.1318	0.306157
Aldob	230163	-0.0317552	0.0815362	0.696935	0.875098	Aldob	0.0152719	0.0881111	0.862396	0.960866	0.064648	0.0881127	0.463134	0.75599	-0.0571337	0.0881162	0.516732	1	-0.142206	0.0881025	0.106506	0.264822
Mug1	17836	-0.141089	0.140513	0.315333	0.641512	Mug1	-0.11341	0.161581	0.482756	0.82054	-0.0683216	0.161581	0.672419	0.870145	0.0685805	0.161585	0.671256	1	-0.216077	0.161578	0.181129	0.375532
Rbp4	19662	-0.0206167	0.0625518	0.741707	0.897372	Rbp4	-0.0279408	0.0755473	0.711498	0.906888	-0.0163216	0.0755483	0.828955	0.941597	-0.0611226	0.0755547	0.418524	1	0.0323375	0.0755413	0.668595	0.809935
Mup3	17842	-0.0510272	0.120066	0.670841	0.861615	Mup3	0.016858	0.145447	0.907728	0.974731	-0.103583	0.145446	0.476359	0.764758	0.106168	0.14545	0.465433	1	0.133935	0.145446	0.357123	0.567511
Fgb	110135	-0.16403	0.121321	0.176362	0.503643	Fgb	-0.303478	0.127083	0.0169387	0.274336	-0.267398	0.127083	0.0353681	0.213371	0.0626855	0.127094	0.621855	1	-0.138048	0.127081	0.277345	0.488838
Cyp3a11	13112	-0.0736879	0.139629	0.597679	0.826859	Cyp3a11	0.0405563	0.169979	0.811419	0.944536	-0.0191734	0.169979	0.91019	0.972008	-0.151751	0.16998	0.371985	1	-0.158041	0.169975	0.35248	0.563179
Fabp1	14080	0.000864913	0.169895	0.995938	0.998906	Fabp1	-0.157164	0.20795	0.449782	0.801838	-0.022601	0.207951	0.913453	0.973111	0.027327	0.207952	0.895451	1	0.161808	0.20795	0.436505	0.635854
Serpina1d	20703	0.100712	0.0430024	0.0191798	0.199183	Serpina1d	0.0681032	0.0530894	0.199561	0.610961	0.0839217	0.0530914	0.113946	0.400193	0.0786913	0.053106	0.1384	1	0.172419	0.0530801	0.00116103	0.0133428
Hpx	15458	-0.142768	0.0818896	0.0812594	0.368674	Hpx	-0.136677	0.0893986	0.126301	0.532191	-0.141485	0.0893992	0.113507	0.399642	-0.0908135	0.089409	0.309768	1	-0.204435	0.0893896	0.0221951	0.096184
Hmgcs2	15360	-0.191481	0.122831	0.119022	0.429431	Hmgcs2	-0.134816	0.144237	0.34995	0.738535	-0.106702	0.144238	0.459445	0.75382	-0.150565	0.144242	0.296559	1	-0.3716	0.14423	0.00998252	0.0562947
Ces1c	13884	0.0424584	0.0639583	0.506789	0.772072	Ces1c	0.0653472	0.0755723	0.387205	0.767034	0.0327313	0.0755719	0.664931	0.866472	-0.0573001	0.0755804	0.448371	1	0.106548	0.0755613	0.158513	0.343823
Fgg	99571	-0.210831	0.115521	0.0679935	0.343145	Fgg	-0.35633	0.116338	0.00219212	0.135804	-0.326971	0.116339	0.00494634	0.0681289	0.024245	0.116353	0.834936	1	-0.170795	0.116336	0.142072	0.320708
Apoc1	11812	0.0738626	0.0852737	0.38639	0.6966	Apoc1	0.0371188	0.095924	0.698786	0.902845	0.0174242	0.0959241	0.855861	0.951967	-0.000374274	0.0959312	0.996887	1	0.254387	0.0959218	0.00800112	0.0485023
Mgst1	56615	-0.013038	0.0695377	0.851272	0.942951	Mgst1	-0.0475566	0.0851926	0.576691	0.85735	-0.104193	0.0851917	0.221312	0.547468	0.0234951	0.0852032	0.782737	1	0.111789	0.085189	0.189437	0.38569
Cat	12359	0.0372931	0.096342	0.698689	0.876432	Cat	-0.0133664	0.116548	0.908694	0.974914	0.0152657	0.116549	0.895791	0.966679	0.11119	0.116557	0.340106	1	0.0623661	0.116544	0.592561	0.758317
Hp	15439	-0.296789	0.133707	0.0264395	0.227311	Hp	-0.0913546	0.105514	0.386597	0.766554	-0.242007	0.105511	0.0218097	0.161452	-0.310356	0.105516	0.0032682	0.727874	-0.541834	0.105499	2.80744e-07	4.31987e-05
Cyp2c29	13095	0.070608	0.146038	0.628749	0.843031	Cyp2c29	0.451995	0.165773	0.00639915	0.207912	0.243043	0.16577	0.14261	0.448759	-0.257392	0.165768	0.120489	1	0.0565844	0.165765	0.732839	0.849326
Plg	18815	-0.0923438	0.0591558	0.118517	0.42891	Plg	-0.133422	0.0694287	0.0546413	0.407666	-0.101346	0.0694313	0.144383	0.450209	-0.0101259	0.0694502	0.884078	1	-0.125734	0.0694166	0.0700962	0.20309
Hpd	15445	0.0393851	0.0870709	0.651028	0.850645	Hpd	0.158072	0.0937811	0.0918846	0.481897	0.1192	0.0937806	0.203711	0.529035	-0.00236361	0.0937867	0.979894	1	-0.129989	0.0937612	0.16563	0.353925
Vtn	22370	-0.0910048	0.0512235	0.0756303	0.356636	Vtn	-0.125301	0.0608658	0.0395291	0.372328	-0.104279	0.0608685	0.0866773	0.347539	-0.0334562	0.060891	0.582701	1	-0.100795	0.0608511	0.0976369	0.250865
Serpina1c	20702	0.0788715	0.0683811	0.248742	0.586445	Serpina1c	0.0283451	0.080486	0.724707	0.911438	0.111338	0.0804898	0.166585	0.4808	0.0291716	0.080497	0.717057	1	0.18256	0.0804811	0.0233078	0.0986025
Apoh	11818	-0.0352193	0.0420202	0.401945	0.708286	Apoh	0.00557533	0.0524122	0.915285	0.976987	-0.0167454	0.0524124	0.749352	0.909299	-0.0840055	0.0524278	0.109088	1	-0.0445488	0.0523894	0.395136	0.601863
Car3	12350	0.203638	0.203414	0.316777	0.641512	Car3	0.114613	0.236369	0.627755	0.879542	0.185442	0.23637	0.432721	0.735074	0.331591	0.236371	0.160663	1	0.579725	0.23637	0.0141819	0.0710295
Scd1	20249	0.231987	0.223615	0.299532	0.630349	Scd1	-0.250024	0.248833	0.315	0.711818	0.316542	0.248833	0.203335	0.528527	0.270721	0.248833	0.276611	1	0.464366	0.248833	0.0620166	0.187481
Phyh	16922	-0.0532356	0.0526642	0.312088	0.638576	Phyh	0.0276688	0.0620306	0.65556	0.890452	-0.0888892	0.062026	0.151831	0.45929	-0.0631391	0.0620414	0.308824	1	-0.0629234	0.0620129	0.310257	0.52437
Eef1a1	13627	-0.0335961	0.0380501	0.377267	0.690337	Eef1a1	-0.000330193	0.0446328	0.994097	0.997463	-0.0677211	0.044629	0.12916	0.426459	-0.0744531	0.0446534	0.0954441	1	0.0103155	0.0446091	0.817127	0.900577
Serpinc1	11905	0.00682486	0.0386488	0.859833	0.945584	Serpinc1	-0.0374495	0.047302	0.42853	0.789176	0.00603737	0.047308	0.898451	0.967233	0.00236906	0.0473338	0.960082	1	0.0549485	0.0472851	0.245208	0.453673
Itih4	16427	-0.14633	0.0919894	0.111672	0.421389	Itih4	-0.144903	0.0969179	0.134886	0.541678	-0.0927069	0.0969213	0.338811	0.661902	-0.0463881	0.0969371	0.632267	1	-0.335157	0.0968998	0.00054258	0.00781592
Adh1	11522	0.240029	0.145102	0.0980842	0.398094	Adh1	0.247037	0.160173	0.122998	0.527709	0.225733	0.160173	0.158743	0.469425	0.0094251	0.160174	0.953077	1	0.423274	0.16017	0.008226	0.0492926
Kng1	16644	-0.0920613	0.063494	0.14708	0.467711	Kng1	-0.129414	0.0805541	0.108154	0.510823	-0.0848335	0.0805579	0.292307	0.615776	-0.088162	0.080574	0.273879	1	-0.0746525	0.0805417	0.353989	0.563972
Aldh2	11669	-0.0372133	0.0452098	0.410437	0.712996	Aldh2	-0.0884001	0.057841	0.126431	0.532191	-0.0331422	0.0578472	0.566695	0.817132	-0.0244251	0.0578715	0.672983	1	-0.00408965	0.0578255	0.943617	0.972127
Acox1	11430	-0.103194	0.127606	0.418692	0.718435	Acox1	-0.145711	0.146712	0.320623	0.717895	-0.0050295	0.146715	0.972653	0.990645	0.040337	0.146723	0.783379	1	-0.268974	0.146704	0.0667363	0.196638
Pck1	18534	0.00205747	0.217236	0.992443	0.998144	Pck1	-0.110762	0.251991	0.660264	0.892822	-0.0919252	0.251991	0.715264	0.894506	0.266005	0.251991	0.291145	1	-0.139933	0.25199	0.578682	0.7473
Igfbp4	16010	-0.0270913	0.0613637	0.65886	0.853984	Igfbp4	-0.0410702	0.0789254	0.602808	0.869345	-0.0651832	0.0789254	0.40887	0.718797	-0.00124055	0.0789454	0.987463	1	-0.00154639	0.0789123	0.984365	0.992506
Lars2	102436	0.0953858	0.15604	0.541007	0.793732	Lars2	0.100723	0.193458	0.602613	0.869345	0.00232398	0.193457	0.990415	0.997903	0.19996	0.193462	0.301328	1	0.156285	0.193455	0.41917	0.622256
Gpx1	14775	-0.0439482	0.103978	0.672538	0.862496	Gpx1	-0.0985616	0.123919	0.426399	0.787442	-0.132696	0.123919	0.284247	0.608442	-0.0266678	0.123931	0.829626	1	0.0786068	0.123916	0.525848	0.706924
H2-Q10	15007	0.0959175	0.0922625	0.298519	0.629453	H2-Q10	-0.0268423	0.104011	0.796352	0.937974	0.0819447	0.104016	0.43081	0.733635	0.102637	0.104029	0.323831	1	0.238195	0.10401	0.0220143	0.0955668
Ambp	11699	0.00558139	0.066967	0.933577	0.975538	Ambp	-0.0927942	0.0722307	0.1989	0.610599	-0.0520822	0.0722347	0.470901	0.761684	0.0438691	0.07226	0.543784	1	0.13348	0.0722262	0.0645914	0.19253
Serpina1a	20700	0.0375439	0.0576501	0.514893	0.778182	Serpina1a	-0.00681114	0.0729125	0.925574	0.980106	0.0204498	0.0729155	0.779125	0.920385	0.0191147	0.0729327	0.793254	1	0.129839	0.0729034	0.0749167	0.212783
Uox	22262	0.103002	0.0746284	0.167526	0.493036	Uox	0.0714418	0.0929578	0.442166	0.796702	0.126366	0.0929614	0.17404	0.490424	0.146831	0.092976	0.114283	1	0.0792732	0.0929461	0.393718	0.600664
Fn1	14268	-0.163499	0.108656	0.132393	0.447414	Fn1	-0.296751	0.120815	0.0140395	0.258368	-0.116251	0.120822	0.335965	0.6588	0.0490878	0.120843	0.684587	1	-0.315265	0.120804	0.00906182	0.0527272
F2	14061	-0.0446539	0.0385031	0.246151	0.584291	F2	-0.0997212	0.0463094	0.0312898	0.342601	-0.0635839	0.0463161	0.169807	0.484629	-0.015537	0.0463559	0.737499	1	0.000244577	0.0462886	0.995784	0.997904
Ces3a	382053	-0.0599782	0.098826	0.543912	0.795192	Ces3a	-0.128715	0.120183	0.284172	0.688981	-0.0242729	0.120186	0.839947	0.944583	0.0221593	0.120195	0.85373	1	0.00437986	0.120179	0.970928	0.986463
Slc27a2	26458	-0.224807	0.121325	0.0638918	0.337256	Slc27a2	-0.261734	0.139709	0.0610101	0.420661	-0.202768	0.139711	0.146686	0.452888	-0.0465436	0.139723	0.739049	1	-0.334369	0.139701	0.0166904	0.0799881
Pah	18478	-0.0144078	0.0888202	0.871138	0.950343	Pah	0.0930539	0.0967962	0.336382	0.729808	-0.0122301	0.0967923	0.899452	0.967422	0.0163538	0.0968074	0.865851	1	-0.137992	0.0967742	0.153891	0.337563
Gsta3	14859	0.13083	0.139899	0.3497	0.668707	Gsta3	0.161689	0.165345	0.328129	0.723052	0.113707	0.165344	0.491642	0.774893	-0.0357786	0.165347	0.828687	1	0.370911	0.165343	0.0248788	0.103339
Pigr	18703	-0.0830599	0.0606687	0.170976	0.496824	Pigr	-0.0960068	0.0760048	0.206529	0.618686	-0.0790139	0.0760077	0.298548	0.62173	-0.0301702	0.0760328	0.691512	1	-0.134085	0.0759835	0.0776213	0.217389
Tat	234724	0.326968	0.153573	0.0332486	0.2574	Tat	0.300004	0.238748	NA	NA	0.255252	0.238748	NA	NA	0.241662	0.238749	NA	NA	0.225644	0.238746	NA	NA
P4hb	18453	0.0472979	0.0857256	0.58113	0.8173	P4hb	0.0543189	0.104795	0.604225	0.869345	0.0487878	0.104796	0.641538	0.856267	0.0187205	0.104808	0.858238	1	0.0699113	0.104784	0.504647	0.691243
Aldh1a1	11668	0.195135	0.134822	0.1478	0.468186	Aldh1a1	0.250524	0.166987	0.133547	0.54119	0.269251	0.166988	0.106877	0.387226	0.0467548	0.166989	0.779487	1	0.291495	0.166983	0.080871	0.222977
Rnase4	58809	0.0607784	0.0970441	0.531121	0.788176	Rnase4	0.0536018	0.126743	0.672356	0.896676	0.0333851	0.126743	0.792237	0.927188	0.0686431	0.126756	0.588137	1	0.0547468	0.126733	0.665751	0.808223
Slc38a3	76257	0.39216	0.117826	0.000873807	0.0510959	Slc38a3	0.274682	0.140004	0.0497667	0.401245	0.428944	0.14001	0.00218646	0.0416443	0.365695	0.140018	0.00900764	0.919928	0.415214	0.139999	0.00301852	0.0252476
Apoa5	66113	-0.283439	0.127251	0.0259203	0.226583	Apoa5	-0.239277	0.156512	0.126312	0.532191	-0.325194	0.15651	0.0377301	0.221249	-0.195584	0.156521	0.211458	1	-0.36436	0.156503	0.0199047	0.0896613
Tdo2	56720	0.0340258	0.15733	0.828777	0.936454	Tdo2	0.184776	0.161163	0.251583	0.663592	0.0420256	0.161161	0.794271	0.92818	0.135638	0.16117	0.400021	1	-0.118897	0.161151	0.460638	0.656332
Fmo5	14263	-0.2866	0.140586	0.0414891	0.284321	Fmo5	-0.134337	0.141537	0.342554	0.734055	-0.178865	0.141536	0.206323	0.53158	-0.312738	0.14154	0.0271376	1	-0.413236	0.141523	0.00350111	0.0279147
Tmbim6	110213	-0.0367687	0.0619774	0.553007	0.800401	Tmbim6	-0.104138	0.0776141	0.179681	0.58633	-0.0310182	0.0776215	0.689445	0.878936	-0.00739279	0.0776463	0.924147	1	-0.00457655	0.0776002	0.952971	0.976658
Slco1b2	28253	-0.140268	0.11252	0.212543	0.546464	Slco1b2	-0.083917	0.124248	0.499422	0.831125	-0.260974	0.124243	0.0356828	0.214609	0.0608029	0.124267	0.624635	1	-0.213848	0.124234	0.0851896	0.230449
Hrg	94175	-0.0551817	0.0531316	0.298998	0.629788	Hrg	-0.0256629	0.0678293	0.705174	0.904517	-0.0277856	0.0678314	0.682079	0.87526	-0.0851977	0.0678529	0.209252	1	-0.0833486	0.0677989	0.218941	0.422078
Aldh1l1	107747	0.205198	0.0707421	0.00372396	0.0978558	Aldh1l1	0.132463	0.0906725	0.144044	0.548129	0.274094	0.090684	0.00250678	0.0454397	0.17914	0.0906972	0.0482519	1	0.22547	0.0906597	0.0128827	0.0665858
Cyp1a2	13077	0.0943527	0.129383	0.465849	0.747967	Cyp1a2	0.116594	0.159662	0.465234	0.810323	0.181368	0.159665	0.255986	0.580632	-0.0241683	0.159666	0.879686	1	0.153166	0.159656	0.337383	0.549833
Azgp1	12007	-0.00552449	0.044819	0.901899	0.962301	Azgp1	0.058082	0.0518061	0.262228	0.673756	0.0158546	0.0518039	0.759567	0.9146	-0.0739518	0.0518268	0.153608	1	-0.0162931	0.0517648	0.752949	0.860928
Cdo1	12583	0.0210139	0.135677	0.876914	0.952838	Cdo1	0.0239391	0.157379	0.8791	0.965347	-0.011705	0.157379	0.940712	0.982166	0.0957096	0.157391	0.543121	1	-0.0525539	0.15737	0.738416	0.851465
Cp	12870	-0.135792	0.0812557	0.0946883	0.393663	Cp	-0.0913153	0.0714712	0.201372	0.612772	-0.130389	0.0714699	0.0680929	0.303288	-0.0286363	0.0715087	0.688819	1	-0.295063	0.071431	3.61599e-05	0.00122295
Pgrmc1	53328	0.0573015	0.058802	0.329817	0.652822	Pgrmc1	0.102828	0.0760178	0.176155	0.583665	0.0390962	0.0760148	0.607026	0.83933	0.0219097	0.0760355	0.773231	1	0.0731368	0.0759943	0.33585	0.548339
Arg1	11846	0.289623	0.126301	0.0218414	0.211367	Arg1	0.343361	0.143373	0.0166263	0.274336	0.258959	0.143371	0.0708849	0.309859	0.304721	0.143383	0.0335682	1	0.249141	0.143361	0.0822356	0.225293
Clu	12759	-0.118264	0.0605657	0.0508599	0.306329	Clu	-0.159666	0.0760005	0.0356538	0.361575	-0.143414	0.0760034	0.059168	0.281853	-0.0316767	0.0760348	0.676965	1	-0.1207	0.0759833	0.112173	0.274337
Gnmt	14711	0.212324	0.0934952	0.0231495	0.21757	Gnmt	0.233117	0.116036	0.0445366	0.385492	0.22709	0.116037	0.0503411	0.259517	0.0778839	0.116043	0.502115	1	0.309908	0.116025	0.00756176	0.0466602
Rgn	19733	0.0492298	0.111508	0.658858	0.853984	Rgn	0.0150983	0.14029	0.914296	0.976577	-0.023677	0.14029	0.865976	0.955792	0.0511397	0.140305	0.715492	1	0.106943	0.140283	0.445858	0.644501
Apoc3	11814	0.0680248	0.0675765	0.31411	0.641	Apoc3	0.0126841	0.0753232	0.866272	0.961184	0.000540131	0.0753243	0.994279	0.998666	0.00747718	0.0753531	0.920957	1	0.250926	0.075317	0.000863473	0.0107899
Cml2	#N/A	0.103475	0.154037	0.501738	0.76824	Cml2	0.275774	0.19163	0.150124	0.555971	0.0751673	0.191628	0.694868	0.881113	-0.0202802	0.19163	0.915717	1	0.165281	0.191624	0.388396	0.59642
Eef2	13629	-0.102125	0.074599	0.171003	0.496824	Eef2	-0.175056	0.0911605	0.054819	0.408491	-0.111578	0.0911666	0.220993	0.547365	-0.0228768	0.0911948	0.801925	1	-0.0947649	0.0911468	0.298481	0.511482
Cfb	14962	-0.104286	0.0587506	0.0758871	0.356903	Cfb	-0.141496	0.0721544	0.0498768	0.401245	-0.118558	0.0721589	0.10038	0.375821	-0.0913654	0.0721902	0.205649	1	-0.0672494	0.0721345	0.351193	0.562054
Dhcr24	74754	0.0130212	0.116994	0.91138	0.965267	Dhcr24	0.0878646	0.14478	0.543927	0.847076	0.0777836	0.14478	0.591093	0.831814	-0.191504	0.14478	0.185927	1	0.0262705	0.144766	0.856	0.921527
Cyp2f2	13107	-0.036606	0.0993483	0.712529	0.883669	Cyp2f2	-0.235042	0.105444	0.025809	0.314502	-0.109031	0.10545	0.301155	0.624792	0.184471	0.105482	0.0803176	1	0.118588	0.105446	0.260743	0.470404
Akr1c6	83702	0.211133	0.137406	0.1244	0.437572	Akr1c6	0.170182	0.164857	0.301933	0.702826	0.163429	0.164857	0.321521	0.644649	0.139206	0.164864	0.398464	1	0.408534	0.164855	0.0132071	0.0676998
Slc38a4	69354	0.0315634	0.129817	0.807899	0.929184	Slc38a4	0.0420565	0.152592	0.782844	0.934481	0.0833886	0.152594	0.58474	0.827813	0.117285	0.152605	0.44216	1	-0.120513	0.152579	0.429618	0.629951
B2m	12010	-0.0563885	0.0571667	0.323943	0.647933	B2m	-0.0520761	0.0702221	0.458335	0.80801	-0.153206	0.0702148	0.0291119	0.191303	0.0173848	0.0702622	0.804577	1	-0.0327185	0.0701967	0.641146	0.791674
Cyp4a14	13119	0.343383	0.223382	0.124244	0.437285	Cyp4a14	0.572288	0.252942	0.0236647	0.30849	0.407306	0.252942	0.107338	0.387699	-0.128843	0.252942	0.610488	1	-0.410297	0.252942	0.104781	0.26266
Cyp2c50	107141	-0.0929886	0.0824137	0.259187	0.594203	Cyp2c50	0.0823687	0.0977019	0.399194	0.772462	-0.0515556	0.0976937	0.597688	0.83433	-0.243585	0.0976991	0.0126592	0.974282	-0.14664	0.0976671	0.133245	0.308232
Atp5a1	11946	0.00784346	0.0401629	0.845165	0.941381	Atp5a1	-0.0641422	0.0484192	0.185262	0.591809	-0.00375558	0.0484316	0.938191	0.981491	0.0407418	0.0484834	0.400727	1	0.0620967	0.0483955	0.199454	0.399036
Gm4737	11615	-0.181406	0.124907	0.146412	0.466703	Gm4737	-0.0512823	0.137852	0.709886	0.905904	-0.160602	0.137849	0.243995	0.570246	-0.182402	0.137859	0.185801	1	-0.316634	0.137832	0.0216045	0.0944134
Rdh7	54150	0.0514038	0.0494827	0.298886	0.629776	Rdh7	0.0799679	0.0627934	0.202838	0.614144	0.0418198	0.0627918	0.505406	0.783346	-0.0065035	0.062819	0.917544	1	0.0924638	0.0627624	0.140687	0.318884
Ces1d	104158	-0.0214541	0.151409	0.88732	0.957744	Ces1d	0.004023	0.184412	0.982595	0.995027	0.0274881	0.184413	0.881509	0.962123	-0.20744	0.184414	0.260648	1	0.106747	0.184408	0.562682	0.734698
Errfi1	74155	-0.153585	0.161307	0.34103	0.662166	Errfi1	-0.225512	0.196088	0.250121	0.661826	-0.201566	0.196089	0.303981	0.626631	0.127822	0.1961	0.514518	1	-0.148329	0.196085	0.449378	0.647501
Itih2	16425	0.00429591	0.0654832	0.947694	0.981607	Itih2	-0.0261179	0.0849432	0.758482	0.924198	0.0291017	0.0849509	0.731921	0.901764	0.00503372	0.0849769	0.952764	1	-0.00559031	0.0849189	0.947512	0.974137
Pon1	18979	-0.0228672	0.0575376	0.69105	0.871377	Pon1	0.0645285	0.0699485	0.35626	0.745062	0.0041514	0.069944	0.952671	0.985584	-0.128915	0.0699611	0.0653785	1	-0.0341367	0.0699041	0.625312	0.780605
Ndrg2	29811	0.0829331	0.0601996	0.168316	0.493682	Ndrg2	0.0525787	0.0728356	0.470367	0.812859	0.0845123	0.072842	0.245961	0.572121	0.065093	0.0728729	0.371729	1	0.118619	0.0728111	0.103285	0.260069
Fth1	14319	0.047441	0.0567026	0.402782	0.708595	Fth1	0.0759054	0.0669257	0.256721	0.668534	0.0581368	0.0669264	0.385029	0.701048	-0.0603651	0.0669441	0.367203	1	0.12257	0.0668987	0.0669265	0.197123
Atp5b	11947	-0.0450063	0.0389026	0.247314	0.585008	Atp5b	-0.0868144	0.0472183	0.0659774	0.4307	-0.0885404	0.0472219	0.0607945	0.28615	-0.0240111	0.0472819	0.611573	1	0.0225607	0.0471891	0.632586	0.785353
Slc27a5	26459	-0.00908148	0.0564484	0.872187	0.950399	Slc27a5	-0.0788078	0.0708959	0.26631	0.677827	0.0237391	0.0709104	0.737794	0.903649	-0.0147469	0.0709396	0.835323	1	0.0303707	0.0708759	0.668283	0.809935
Bhmt	12116	-0.177441	0.186357	0.341016	0.662166	Bhmt	-0.291216	0.213508	0.172581	0.581813	-0.13358	0.21351	0.531553	0.798842	0.172324	0.213519	0.419628	1	-0.303809	0.213505	0.154749	0.338831
Mup7	100041658	-0.611332	0.202233	0.00250363	0.0827841	Mup7	-0.0550603	0.242698	0.820526	0.947894	-0.115836	0.242698	0.633159	0.853128	0.111875	0.242699	0.644828	1	0.183649	0.242697	0.44923	0.647494
Hspa5	14828	-0.179935	0.212057	0.396148	0.704486	Hspa5	0.280767	0.241032	0.24408	0.656759	0.0515697	0.241031	0.830583	0.94262	-0.401083	0.241031	0.0961056	1	-0.24588	0.241029	0.307668	0.521552
Cyb5a	109672	0.143512	0.0795201	0.0711183	0.347605	Cyb5a	0.237751	0.0947606	0.0121086	0.249347	0.173768	0.0947573	0.0666807	0.299629	-0.0350624	0.094762	0.711379	1	0.215411	0.0947359	0.0229775	0.0978965
Hsp90b1	22027	0.00921811	0.160387	0.954167	0.984252	Hsp90b1	0.281813	0.19034	0.138719	0.544239	0.164128	0.190338	0.388523	0.703612	-0.205713	0.190335	0.279789	1	-0.0815974	0.190327	0.668126	0.809935
Cyp2c70	226105	-0.375762	0.176705	0.0334623	0.25833	Cyp2c70	-0.611031	0.202688	0.00257283	0.140346	-0.600421	0.202688	0.00305361	0.0516778	-0.115986	0.2027	0.567184	1	0.138767	0.202694	0.493589	0.682048
Itm2b	16432	-0.0793714	0.047911	0.097592	0.398094	Itm2b	-0.071145	0.0614415	0.246893	0.658558	-0.123095	0.0614376	0.045115	0.244844	-0.0591595	0.0614898	0.335999	1	-0.0630961	0.0614029	0.304149	0.517986
Hc	15139	-0.195156	0.0877723	0.0261867	0.226583	Hc	-0.273052	0.0853335	0.00137513	0.118716	-0.217541	0.08534	0.0107999	0.109191	0.0152863	0.0853899	0.857924	1	-0.263851	0.0853123	0.00198299	0.0190434
Col18a1	12822	-0.0479418	0.067408	0.476949	0.754203	Col18a1	-0.139022	0.073255	0.0577239	0.415781	-0.00642877	0.0732737	0.930086	0.979791	0.0647884	0.0733214	0.376901	1	-0.10572	0.073227	0.148815	0.330211
Alas1	11655	-0.23455	0.197378	0.234702	0.572723	Alas1	-0.384186	0.233092	0.0993081	0.4987	-0.240247	0.233093	0.302686	0.626081	-0.347564	0.233094	0.135939	1	0.0184365	0.233092	0.936957	0.96815
Mup12	100039054	-0.570456	0.177508	0.00131037	0.0620946	Mup12	-0.103483	0.21504	0.630354	0.880314	-0.248455	0.215039	0.247929	0.573513	0.147266	0.215046	0.493464	1	0.0656043	0.215039	0.760304	0.865997
Sephs2	20768	0.0187312	0.0616295	0.761179	0.907942	Sephs2	0.075882	0.0707717	0.283627	0.688981	-0.033239	0.0707613	0.638545	0.855191	0.0407393	0.0708068	0.565049	1	-0.0022727	0.0707293	0.974366	0.988182
Sardh	192166	0.0997846	0.0743029	0.17929	0.506786	Sardh	0.00341582	0.0908174	0.969997	0.990754	0.140869	0.0908344	0.120941	0.412084	0.0854663	0.0908595	0.346888	1	0.151158	0.0908026	0.095974	0.248387
Itih3	16426	-0.178649	0.092009	0.0521794	0.309376	Itih3	-0.201726	0.101056	0.0459131	0.390544	-0.0919033	0.101068	0.36318	0.682948	-0.153378	0.101089	0.129202	1	-0.286339	0.101026	0.00459228	0.0337002
Glul	14645	-0.0077556	0.0871606	0.929097	0.973869	Glul	-0.0685832	0.106409	0.519236	0.841325	-0.0645146	0.106412	0.544333	0.804746	0.107333	0.106456	0.31334	1	-0.0310005	0.106388	0.770754	0.872494
Glud1	14661	0.121336	0.057992	0.0364133	0.269431	Glud1	0.108406	0.0697527	0.12015	0.523263	0.100437	0.069755	0.149907	0.457723	0.104398	0.0697967	0.134721	1	0.166566	0.0697212	0.0168926	0.0806464
Cyp2d9	13105	-0.227612	0.155093	0.142217	0.461157	Cyp2d9	-0.0363689	0.191664	0.849502	0.957631	0.000246313	0.191664	0.998975	0.99963	-0.0118484	0.191669	0.950708	1	0.0654619	0.191661	0.732689	0.849232
Cyp2d26	76279	0.149195	0.0645225	0.0207618	0.205192	Cyp2d26	0.129838	0.0792482	0.101344	0.501178	0.181759	0.0792581	0.0218335	0.161452	0.0742438	0.0792803	0.34903	1	0.198531	0.0792207	0.0122086	0.0641946
Cyp4a10	13117	0.329616	0.222403	0.138322	0.455368	Cyp4a10	0.820157	0.247642	0.00092676	0.0978816	0.601081	0.247641	0.0152146	0.13376	-0.102852	0.247638	0.6779	1	-0.353812	0.247635	0.153071	0.336238
Acaa2	52538	-0.0521718	0.0710847	0.462986	0.746094	Acaa2	-0.07274	0.092371	0.431003	0.790358	-0.022724	0.0923781	0.805691	0.933064	-0.0949881	0.0923983	0.303936	1	-0.0129486	0.0923501	0.888493	0.939354
Sult2a8	76971	-0.0926877	0.115622	0.422759	0.721974	Sult2a8	-0.0488232	0.143075	0.732921	0.914449	-0.17253	0.143071	0.227854	0.554629	-0.00730094	0.143089	0.959307	1	-0.00516923	0.143065	0.971177	0.986563
Por	18984	-0.27505	0.173903	0.113733	0.422871	Por	-0.176796	0.194147	0.36249	0.748293	-0.195347	0.194147	0.314328	0.63691	-0.193385	0.194156	0.319235	1	-0.651029	0.194129	0.000797724	0.010183
Fbp1	14121	-0.0365977	0.0663306	0.581122	0.8173	Fbp1	-0.091791	0.0849571	0.279946	0.687409	-0.0345377	0.0849665	0.684385	0.876582	-0.03985	0.0850002	0.639196	1	0.00997288	0.0849359	0.90653	0.95004
Sord	20322	-0.0330478	0.0888362	0.709887	0.883052	Sord	-0.0433757	0.112917	0.700876	0.903894	-0.0518491	0.112918	0.646109	0.858549	-0.0521755	0.112938	0.644093	1	0.0367426	0.112903	0.744851	0.85536
H2-K1	14972	-0.0296278	0.0575454	0.606652	0.831714	H2-K1	-0.120094	0.064801	0.0638422	0.425605	-0.0647896	0.0648136	0.31749	0.64022	0.00186914	0.0648742	0.977015	1	0.0617942	0.0647829	0.340152	0.552224
Slc10a1	20493	-0.0171154	0.0724767	0.813315	0.930823	Slc10a1	-0.0317289	0.0931445	0.733374	0.914486	-0.0102493	0.0931494	0.912385	0.972591	-0.0425387	0.0931765	0.648003	1	0.00596662	0.0931192	0.94891	0.974917
Serping1	12258	-0.138668	0.0731626	0.0580471	0.323401	Serping1	-0.185452	0.0913161	0.0422672	0.380098	-0.125325	0.0913249	0.169969	0.484629	-0.0500081	0.0913656	0.584145	1	-0.189909	0.0912882	0.0374958	0.135464
Ephx2	13850	-0.127489	0.084143	0.129736	0.444631	Ephx2	-0.156319	0.104927	0.13628	0.542115	-0.0804726	0.104934	0.443149	0.743678	-0.0631169	0.104957	0.5476	1	-0.154747	0.104908	0.140194	0.31823
Ugt2b1	71773	-0.218336	0.103547	0.0349828	0.263678	Ugt2b1	-0.273769	0.115439	0.0177141	0.276469	-0.414627	0.115434	0.000328279	0.012823	0.0685554	0.115478	0.552735	1	-0.0485089	0.115436	0.674321	0.81318
Malat1	72289	-0.049032	0.156045	0.753355	0.903958	Malat1	-0.28686	0.16303	0.0784838	0.457799	0.53362	0.163069	0.00106651	0.0270738	-0.118665	0.163048	0.466741	1	-0.158943	0.163025	0.329578	0.54244
Stard10	56018	0.0439361	0.0623337	0.480902	0.756088	Stard10	-0.0101036	0.0758479	0.894028	0.970151	-0.0134376	0.0758505	0.859384	0.952723	0.0510969	0.0758977	0.500798	1	0.157169	0.0758314	0.0382091	0.136888
Hsp90ab1	15516	0.0432713	0.117486	0.712642	0.883669	Hsp90ab1	0.160725	0.140267	0.251857	0.663597	0.11279	0.140265	0.421327	0.72704	-0.13369	0.140266	0.340532	1	0.0634953	0.140246	0.650735	0.798486
Ugt2b34	100727	-0.039976	0.0836901	0.632887	0.844489	Ugt2b34	0.028036	0.102387	0.784221	0.934629	-0.127064	0.102376	0.21455	0.540681	-0.0900913	0.102403	0.378984	1	0.0596728	0.102365	0.559934	0.732571
Fads1	76267	0.0977944	0.113162	0.38748	0.698058	Fads1	-0.00083542	0.135729	0.995089	0.997463	0.129174	0.13574	0.341284	0.663117	0.019001	0.135751	0.888684	1	0.197094	0.135722	0.146449	0.326991
Mup9	100038948	-0.209471	0.18204	0.249861	0.587628	Mup9	-0.174602	0.227514	0.442824	0.797133	-0.272533	0.227514	0.230966	0.557589	0.159546	0.227521	0.483156	1	-0.0327447	0.227513	0.88556	0.938883
Abcd3	19299	-0.0222056	0.107261	0.835992	0.940006	Abcd3	-0.0763064	0.134493	0.570468	0.8556	-0.0922107	0.134494	0.492957	0.775451	0.0693617	0.134525	0.60613	1	0.00934631	0.134481	0.944592	0.972407
Angptl3	30924	0.0670114	0.0758385	0.376908	0.690337	Angptl3	0.219601	0.0820444	0.00743716	0.220097	0.0849052	0.0820281	0.300634	0.624342	-0.045763	0.0820481	0.57701	1	0.0148835	0.0819786	0.855933	0.921527
Serpinf2	18816	0.0300654	0.0797997	0.706351	0.880821	Serpinf2	-0.116675	0.0839042	0.164354	0.574951	-0.0204001	0.08392	0.807936	0.933647	0.097802	0.0839798	0.244185	1	0.158129	0.0839006	0.0594677	0.182879
Cyp2j5	13109	-0.0470505	0.0803049	0.557944	0.803609	Cyp2j5	-0.00620263	0.100361	0.950719	0.98751	-0.0885284	0.100355	0.377694	0.694783	-0.0201965	0.100392	0.840561	1	-0.0664991	0.100327	0.507446	0.693268
Ugt2b5	22238	0.109708	0.0736041	0.136089	0.453102	Ugt2b5	0.157716	0.094178	0.0940015	0.487081	0.0530418	0.0941707	0.573263	0.821096	0.0981958	0.0942011	0.297224	1	0.172764	0.0941536	0.0665175	0.196226
Cyp2c37	13096	-0.183211	0.0937352	0.0506346	0.306205	Cyp2c37	-0.0172262	0.111664	0.877399	0.964787	-0.191411	0.111643	0.0864396	0.346823	-0.313366	0.111663	0.00501067	0.806948	-0.287301	0.111594	0.0100377	0.0564525
Itih1	16424	-0.0130742	0.0524176	0.803032	0.927374	Itih1	-0.0388335	0.0621822	0.532292	0.845124	0.0545723	0.0622076	0.380345	0.697247	0.00502983	0.0622602	0.935611	1	-0.078453	0.0621184	0.206604	0.407035
C4b	12268	-0.0944529	0.112102	0.399475	0.707106	C4b	-0.224351	0.122226	0.0664255	0.4307	-0.0487796	0.122241	0.689861	0.879041	0.105089	0.122281	0.390119	1	-0.1925	0.122208	0.115214	0.280123
Lamp1	16783	-0.0635884	0.0407959	0.119068	0.429431	Lamp1	-0.0774853	0.0518404	0.134995	0.541678	-0.0975759	0.0518412	0.0598079	0.283749	-0.0253135	0.0519223	0.625886	1	-0.049011	0.0517869	0.343947	0.555839
Fasn	14104	0.495749	0.222975	0.0261931	0.226583	Fasn	0.390978	0.252978	0.122225	0.527585	0.547626	0.252978	0.0304091	0.196063	0.159766	0.252978	0.527686	1	0.631475	0.252978	0.0125544	0.0653941
Igf1	16000	-0.2404	0.0831819	0.00385183	0.0985388	Igf1	-0.17315	0.106189	0.102978	0.503875	-0.319473	0.106176	0.00262206	0.0468774	-0.19317	0.10622	0.0689742	1	-0.275463	0.106151	0.00945924	0.0543535
Calr	12317	0.128063	0.160843	0.425916	0.723693	Calr	0.23554	0.190709	0.216802	0.630837	0.102141	0.190706	0.592239	0.832382	-0.0309684	0.19071	0.871003	1	0.25081	0.190701	0.188444	0.384367
Agt	11606	0.00958466	0.10625	0.928121	0.973504	Agt	0.212802	0.112174	0.0578179	0.415781	0.124225	0.112164	0.268068	0.592295	-0.162335	0.112161	0.147804	1	-0.199466	0.112089	0.075152	0.213256
Mup20	381530	-0.304426	0.150918	0.0436781	0.289938	Mup20	-0.118971	0.181793	0.512833	0.838644	-0.265023	0.181791	0.144882	0.451069	0.162126	0.181808	0.372528	1	0.09097	0.181791	0.616787	0.774788
Thrsp	21835	0.461786	0.221052	0.0367037	0.269886	Thrsp	0.273233	0.250847	0.276047	0.683688	0.405515	0.250848	0.105969	0.386013	0.363206	0.250848	0.147641	1	0.956281	0.250848	0.00013774	0.00306675
Mettl7b	71664	0.0949807	0.130443	0.466527	0.74836	Mettl7b	0.132935	0.148803	0.371665	0.755184	0.0925707	0.148802	0.533873	0.799878	-0.0484738	0.14881	0.74462	1	0.174149	0.148788	0.24182	0.449403
Acaa1b	235674	0.0689095	0.145172	0.635019	0.846083	Acaa1b	-0.0757824	0.173507	0.662278	0.893106	0.165952	0.173518	0.338871	0.661902	0.00161681	0.173522	0.992566	1	0.192085	0.173505	0.268258	0.478502
Oat	18242	0.329387	0.139169	0.0179417	0.191557	Oat	0.378984	0.168098	0.0241619	0.310571	0.374426	0.168099	0.0259196	0.180944	0.266286	0.168111	0.113196	1	0.0961756	0.168065	0.567151	0.738596
Gstz1	14874	0.119679	0.065445	0.0674461	0.342961	Gstz1	0.105008	0.0811056	0.195423	0.60649	0.102727	0.081109	0.205321	0.530516	0.0638276	0.0811467	0.431534	1	0.201479	0.0810762	0.0129531	0.0668385
F5	14067	-0.270772	0.105791	0.0104826	0.150681	F5	-0.267333	0.110768	0.0158019	0.267994	-0.260842	0.110771	0.0185331	0.149082	-0.060834	0.110825	0.583061	1	-0.477004	0.110726	1.64749e-05	0.000721995
Ces3b	13909	-0.278219	0.12915	0.0312227	0.249845	Ces3b	-0.418054	0.159203	0.00864154	0.224282	-0.200141	0.159213	0.20873	0.533794	-0.160603	0.159227	0.313149	1	-0.17168	0.159201	0.280861	0.492059
Apof	103161	0.0268243	0.0832794	0.747377	0.900243	Apof	-0.0263533	0.103486	0.798988	0.939484	-0.0296722	0.103488	0.774327	0.917004	0.0508773	0.103534	0.623139	1	0.092241	0.103466	0.372654	0.581812
Asl	109900	-0.0634073	0.143007	0.657487	0.853776	Asl	0.0854272	0.150444	0.570147	0.8556	0.0698354	0.150444	0.642509	0.856605	-0.149894	0.150448	0.319094	1	-0.257752	0.150407	0.0865842	0.233054
Lrp1	16971	-0.156182	0.1233	0.20527	0.53767	Lrp1	-0.338221	0.132598	0.01075	0.238227	-0.0629167	0.132622	0.635209	0.853879	0.0683292	0.132661	0.606507	1	-0.295195	0.132581	0.0259793	0.106537
Hsd11b1	15483	0.0164356	0.0657714	0.802673	0.927287	Hsd11b1	0.0169508	0.0809218	0.83408	0.952357	-0.00748951	0.0809218	0.926259	0.978664	-0.0495309	0.0809606	0.540676	1	0.10078	0.0808889	0.212797	0.414277
Nudt7	67528	0.0849506	0.156097	0.586293	0.819864	Nudt7	0.122805	0.161994	0.448399	0.801099	-0.00324186	0.16199	0.984033	0.996266	0.134378	0.162006	0.406843	1	0.489932	0.161996	0.00249173	0.0221742
Lamp2	16784	-0.0747639	0.0582625	0.199413	0.528912	Lamp2	0.0220177	0.0514956	0.668968	0.895565	-0.123788	0.0514648	0.0161592	0.137829	-0.0273697	0.0515645	0.595568	1	-0.160582	0.0513865	0.00177811	0.0176424
C8a	230558	-0.406285	0.138647	0.00338582	0.0941242	C8a	-0.412301	0.154776	0.00772496	0.220789	-0.430046	0.154776	0.00546095	0.0718811	-0.152655	0.1548	0.324065	1	-0.324689	0.154768	0.0359134	0.132164
Cfi	12630	-0.190602	0.0702711	0.00668012	0.122238	Cfi	-0.227071	0.0840999	0.00693351	0.211803	-0.259813	0.0840987	0.00200573	0.0396014	-0.0783537	0.0841753	0.351936	1	-0.196517	0.0840631	0.0194014	0.0879351
1300017J02Rik	71775	-0.0703068	0.0492749	0.15363	0.477706	1300017J02Rik	-0.101773	0.061409	0.0974605	0.494058	-0.0908162	0.0614162	0.13922	0.444171	-0.0235777	0.0614935	0.70141	1	-0.06023	0.0613604	0.326308	0.539698
Dmgdh	74129	-0.0942702	0.0576958	0.102276	0.405035	Dmgdh	-0.155478	0.0685172	0.0232569	0.306226	-0.0564135	0.0685396	0.410463	0.719783	-0.0437369	0.0685975	0.523742	1	-0.115889	0.0684751	0.090565	0.239824
Elovl2	54326	-0.0609919	0.089148	0.493871	0.764083	Elovl2	-0.104005	0.107921	0.335188	0.72945	-0.140564	0.10792	0.19275	0.514433	0.00678609	0.107971	0.949885	1	-0.0159185	0.107899	0.882713	0.937355
Serpind1	15160	0.0818712	0.0771785	0.28878	0.620027	Serpind1	0.0888791	0.0938705	0.343727	0.735609	0.0224322	0.0938649	0.811118	0.933655	0.0637867	0.0939095	0.496988	1	0.146926	0.09384	0.117418	0.284315
Abcb11	27413	0.0432401	0.100395	0.666686	0.859574	Abcb11	-0.0438312	0.12285	0.721252	0.910564	-0.00213803	0.122856	0.986115	0.996345	0.12528	0.122901	0.308034	1	0.0620289	0.122833	0.613568	0.772624
Serpinf1	20317	0.0243958	0.0554029	0.659696	0.854675	Serpinf1	-0.0612178	0.0559914	0.274243	0.681984	0.0220316	0.0560177	0.6941	0.880931	0.0453786	0.0560989	0.41857	1	0.0916253	0.0559575	0.101545	0.257294
Adk	11534	-0.0681094	0.0716245	0.341643	0.662536	Adk	0.0296556	0.0587774	0.613882	0.873405	-0.127209	0.0587468	0.0303592	0.195848	-0.0112831	0.058843	0.847939	1	-0.154494	0.0586772	0.00846487	0.0503122
Fah	14085	0.0559792	0.0428952	0.191885	0.521901	Fah	-0.0227687	0.0531742	0.668512	0.895075	0.0962531	0.0532133	0.0704796	0.309466	0.0639602	0.0532861	0.230016	1	0.0857658	0.0531264	0.106447	0.264756
Ctsl	13039	0.102368	0.0979214	0.295834	0.627158	Ctsl	0.111475	0.228975	NA	NA	0.106631	0.228975	NA	NA	0.0937789	0.228979	NA	NA	-0.0168405	0.228968	NA	NA
Adipor2	68465	0.0227373	0.101293	0.822392	0.933776	Adipor2	-0.0825721	0.120542	0.493341	0.826926	-0.0748463	0.120545	0.534666	0.800531	0.0867911	0.120588	0.471689	1	0.182775	0.120539	0.12944	0.3023
Gulo	268756	-0.0202535	0.0820408	0.805009	0.927887	Gulo	-0.141744	0.100278	0.157507	0.565732	-0.0619148	0.10029	0.536998	0.801487	0.0647252	0.100341	0.518893	1	0.081357	0.10027	0.417148	0.620512
Eif4g2	13690	-0.0403953	0.0664027	0.542963	0.794525	Eif4g2	0.0770139	0.0699054	0.270598	0.680229	-0.0547706	0.0698848	0.4332	0.735462	-0.0907368	0.0699306	0.19445	1	-0.0810407	0.0698268	0.245806	0.45424
Saa4	20211	-0.314332	0.193665	0.104573	0.409504	Saa4	-0.274245	0.205511	0.182055	0.588745	-0.258736	0.205512	0.208037	0.533301	0.045991	0.205529	0.822937	1	-0.523183	0.2055	0.0108997	0.059499
Mdh1	17449	0.0997315	0.0419996	0.0175689	0.189856	Mdh1	0.0730238	0.0537426	0.174219	0.582646	0.108993	0.0537583	0.0426152	0.237919	0.0658182	0.0538228	0.221379	1	0.150855	0.0536885	0.00495703	0.0355797
Cyp27a1	104086	0.00882949	0.0904332	0.922222	0.971076	Cyp27a1	-0.0376967	0.113371	0.739506	0.917039	0.0565691	0.113383	0.617834	0.845306	0.00889141	0.113407	0.937508	1	0.0317427	0.11335	0.779447	0.878554
Sec14l2	67815	-0.0106255	0.124478	0.931975	0.974791	Sec14l2	-0.080029	0.151396	0.597077	0.866761	-0.0471721	0.151399	0.755364	0.9121	-0.0302995	0.151419	0.8414	1	0.0969465	0.151388	0.521923	0.704081
Cyp2a12	13085	0.033974	0.0520398	0.513855	0.777614	Cyp2a12	-0.00735502	0.0673244	0.913006	0.97622	-0.00041163	0.0673317	0.995122	0.99875	0.0673035	0.0674197	0.318146	1	0.0656733	0.0672752	0.328971	0.541799
Lifr	16880	-0.362493	0.151614	0.0168076	0.186195	Lifr	-0.593952	0.175308	0.000703921	0.0946579	-0.513531	0.175312	0.00339796	0.0548916	-0.15767	0.175343	0.368541	1	-0.128182	0.175314	0.464684	0.659383
Cyp2d10	13101	0.0742407	0.0532675	0.163398	0.487777	Cyp2d10	0.0224592	0.0636214	0.724078	0.911438	0.0873951	0.0636389	0.16966	0.484601	0.0388247	0.0636863	0.54211	1	0.161407	0.0635916	0.0111431	0.0603514
Gjb1	14618	0.116517	0.08688	0.17988	0.50733	Gjb1	0.0777981	0.0971745	0.423362	0.785624	0.0342132	0.097172	0.724771	0.898817	0.0810857	0.0972174	0.404244	1	0.27392	0.0971606	0.00481356	0.0348717
Hgd	15233	0.152892	0.0685554	0.0257346	0.226583	Hgd	0.127296	0.086938	0.143135	0.547185	0.127976	0.086942	0.14103	0.446202	0.163811	0.086996	0.0597037	1	0.180323	0.0869013	0.0379834	0.136512
Reep6	70335	0.0524991	0.0799182	0.511238	0.775653	Reep6	0.0500103	0.100995	0.620477	0.875262	0.102263	0.101006	0.311322	0.633447	-0.0162884	0.101027	0.871914	1	0.0628444	0.10096	0.533635	0.713156
Comt	12846	-0.400338	0.143563	0.00529375	0.109855	Comt	-0.530941	0.167036	0.00147984	0.123843	-0.521129	0.167037	0.00180948	0.0370224	-0.312236	0.167058	0.0616195	1	-0.0415183	0.167043	0.80371	0.894088
Pcx	18563	-0.117753	0.0871397	0.176594	0.503643	Pcx	-0.158232	0.0890508	0.0755881	0.452519	-0.00881762	0.0890798	0.92115	0.976079	-0.0403039	0.0891247	0.651111	1	-0.269209	0.088994	0.00248609	0.0221488
Dgat2	67800	0.166804	0.0685629	0.0149798	0.177296	Dgat2	0.190904	0.076233	0.0122724	0.249753	0.135925	0.0762269	0.0745602	0.318442	0.0463464	0.0762635	0.543377	1	0.296511	0.0761958	9.9654e-05	0.0024609
Ces1b	382044	0.0903189	0.0730035	0.216018	0.550528	Ces1b	0.105351	0.0789223	0.181919	0.588745	0.0986395	0.0789262	0.211384	0.536372	-0.0381261	0.0789562	0.629183	1	0.172423	0.0788739	0.0288109	0.113619
Aldh6a1	104776	-0.147813	0.0778025	0.0574522	0.321713	Aldh6a1	-0.00603162	0.0650293	0.9261	0.980106	-0.168692	0.064997	0.0094485	0.101383	-0.075212	0.0650873	0.247863	1	-0.327193	0.0649053	4.62916e-07	5.62002e-05
Akr1c14	105387	-0.0406284	0.133151	0.760266	0.907653	Akr1c14	-0.112305	0.152999	0.462932	0.810002	-0.246274	0.152993	0.107463	0.387912	0.0861721	0.153029	0.57336	1	0.288659	0.153004	0.0592129	0.182354
Cyp2c54	404195	-0.0883422	0.108371	0.414966	0.715407	Cyp2c54	0.256274	0.107615	0.0172472	0.276469	0.0545467	0.107587	0.612155	0.84235	-0.384898	0.107563	0.000345776	0.428048	-0.216017	0.107515	0.0445184	0.151275
Sdha	66945	-0.0397684	0.0412097	0.334532	0.65686	Sdha	-0.090132	0.0498666	0.0706902	0.440284	-0.0491396	0.0498858	0.324603	0.646595	0.015469	0.0499981	0.757023	1	-0.0310334	0.0498012	0.533189	0.712943
Ttpa	50500	-0.0623809	0.129705	0.630556	0.843756	Ttpa	0.0881531	0.128814	0.493757	0.827344	-0.065895	0.128799	0.608923	0.840931	0.019065	0.128842	0.882365	1	-0.311998	0.128747	0.0153783	0.075324
Lcat	16816	-0.126382	0.0535338	0.0182361	0.193663	Lcat	-0.0877002	0.0679712	0.196962	0.607657	-0.112959	0.067971	0.0965394	0.368806	-0.129685	0.0680405	0.0566504	1	-0.18117	0.067882	0.00761002	0.0468882
Otc	18416	-0.00645035	0.0806678	0.936268	0.976612	Otc	-0.0414576	0.101383	0.682597	0.897828	-0.0715833	0.101382	0.480141	0.767579	0.0643706	0.101441	0.525716	1	0.0358982	0.101356	0.723203	0.84404
Aldh4a1	212647	0.0967964	0.0639296	0.129998	0.445045	Aldh4a1	0.0312519	0.0753456	0.678302	0.897828	0.110035	0.0753684	0.144302	0.450209	0.0811782	0.0754272	0.281818	1	0.154065	0.0753091	0.0407791	0.143089
Hdlbp	110611	-0.0186483	0.0604087	0.757548	0.906371	Hdlbp	0.0281409	0.0764205	0.712696	0.907456	0.014444	0.0764226	0.850092	0.94897	-0.0432616	0.0764663	0.571556	1	-0.0663828	0.0763527	0.384616	0.592588
C4bp	12269	-0.14016	0.0788942	0.0756417	0.356636	C4bp	-0.173556	0.0894039	0.0522276	0.405065	-0.225938	0.0894	0.0114952	0.113362	-0.0178692	0.0894782	0.841712	1	-0.115335	0.0893716	0.196873	0.396101
Gcdh	270076	0.0677777	0.0497089	0.172727	0.498781	Gcdh	0.0361226	0.0636106	0.570123	0.8556	0.0798516	0.0636281	0.209488	0.534917	0.0309051	0.06369	0.627504	1	0.121273	0.0635591	0.0563875	0.176243
Fads2	56473	0.121438	0.115926	0.294847	0.62636	Fads2	-0.0487789	0.140995	0.729372	0.913231	0.145275	0.141017	0.302918	0.626123	0.163293	0.141049	0.246985	1	0.151971	0.140986	0.281073	0.492106
C9	12279	-0.421551	0.146213	0.0039375	0.0992284	C9	-0.477733	0.164351	0.00365163	0.161216	-0.568062	0.164349	0.000547355	0.0183936	0.103495	0.164393	0.528986	1	-0.233736	0.164349	0.154969	0.339027
Eif4g1	208643	-0.0179849	0.0452692	0.691155	0.871392	Eif4g1	0.00702298	0.056243	0.900628	0.972529	-0.051125	0.0562334	0.363267	0.682948	0.012417	0.0563362	0.825552	1	-0.037487	0.0561546	0.50441	0.691093
Igfbp2	16008	-0.119429	0.122588	0.329943	0.652852	Igfbp2	-0.197073	0.153286	0.198562	0.610128	-0.0906781	0.153294	0.554166	0.81011	-0.079518	0.153316	0.604002	1	-0.0707496	0.153275	0.644377	0.794191
Serpina3n	20716	-0.191919	0.132699	0.148101	0.468636	Serpina3n	-0.190457	0.130596	0.144738	0.548669	-0.185446	0.130599	0.155617	0.464277	-0.0309229	0.130651	0.812902	1	-0.394783	0.13055	0.00249467	0.0221776
Ghr	14600	-0.030429	0.106477	0.775047	0.914096	Ghr	-0.0859041	0.127799	0.50147	0.831706	-0.127393	0.127798	0.318847	0.64105	0.0297505	0.12784	0.815981	1	0.117622	0.127791	0.357352	0.567577
Cyb5b	66427	0.238628	0.170701	0.162134	0.487078	Cyb5b	0.236633	0.193296	0.220877	0.632565	0.177416	0.193295	0.358697	0.679722	0.111091	0.193303	0.565495	1	0.466244	0.193293	0.0158606	0.0769596
Cpt1a	12894	-0.16424	0.176824	0.352976	0.671877	Cpt1a	-0.188408	0.197626	0.340409	0.731996	-0.158529	0.197628	0.42246	0.72755	0.118384	0.197654	0.549209	1	-0.448935	0.197607	0.0230953	0.0982042
Cpn2	71756	-0.197098	0.0631299	0.00179567	0.0715052	Cpn2	-0.181501	0.0640186	0.00458065	0.176266	-0.195327	0.0640214	0.00228105	0.0427871	-0.116953	0.0641271	0.0681864	1	-0.298329	0.0639196	3.05266e-06	0.000224279
Hacl1	56794	-0.28209	0.166779	0.0907601	0.386206	Hacl1	-0.255647	0.208129	0.21933	0.632361	-0.332598	0.208127	0.110031	0.393308	-0.324121	0.208137	0.119412	1	-0.346234	0.208116	0.0961809	0.248716
Serpina3m	20717	0.081038	0.125036	0.516908	0.779628	Serpina3m	0.253745	0.136328	0.0627042	0.42155	0.199074	0.136324	0.144207	0.450209	-0.0820651	0.136322	0.547177	1	-0.0982644	0.136258	0.470807	0.664286
Tmprss6	71753	0.027595	0.0583706	0.636388	0.846739	Tmprss6	-0.0291382	0.0673731	0.665385	0.894783	0.0154509	0.06739	0.818655	0.936037	0.0115412	0.067462	0.864163	1	0.113938	0.0673365	0.0906329	0.239885
Slc7a2	11988	0.314877	0.214015	0.141214	0.459931	Slc7a2	0.155897	0.247749	0.529182	0.844131	0.330697	0.24775	0.181942	0.500542	0.549312	0.247753	0.0266113	1	0.0626349	0.247747	0.800409	0.891683
Cth	107869	0.17085	0.114701	0.136349	0.453102	Cth	0.331711	0.200091	0.0973567	0.494058	0.0938817	0.200081	0.638914	0.855191	0.139165	0.200095	0.486745	1	0.0187481	0.200067	0.92534	0.962218
Fetub	59083	-0.087929	0.0723662	0.224345	0.560601	Fetub	-0.0686748	0.0923427	0.457061	0.806906	-0.0465148	0.0923508	0.61449	0.844177	-0.149259	0.0923813	0.106162	1	-0.08382	0.0922935	0.363778	0.574061
Pdia3	14827	0.073598	0.148253	0.619587	0.837433	Pdia3	0.174827	0.176668	0.322379	0.718626	0.0679778	0.176664	0.700396	0.884679	-0.0563093	0.176671	0.749936	1	0.189887	0.176654	0.282415	0.4927
Psap	19156	-0.03671	0.038094	0.335212	0.657538	Psap	-0.0309629	0.0482579	0.521125	0.842282	-0.00100442	0.04828	0.983402	0.995884	-0.0202018	0.0483936	0.676351	1	-0.0964546	0.0481248	0.0450423	0.152336
Abat	268860	0.00906144	0.0755717	0.904558	0.962833	Abat	0.0884543	0.0903661	0.327657	0.722508	-0.0217899	0.09035	0.809422	0.933655	0.0440161	0.0904178	0.626394	1	-0.0762466	0.0902885	0.398403	0.605067
Ak3	56248	-0.0328803	0.0575597	0.567839	0.808609	Ak3	-0.00123636	0.0743325	0.98673	0.996161	-0.0189774	0.0743339	0.798492	0.929961	-0.0711533	0.0743841	0.338786	1	-0.0325155	0.0742673	0.661518	0.80527
Upp2	76654	0.347489	0.190321	0.0678788	0.343091	Upp2	0.145224	0.230216	0.528161	0.844131	0.266374	0.230219	0.247252	0.573078	0.533653	0.230231	0.0204544	1	0.268882	0.230213	0.242819	0.450458
Aldh7a1	110695	0.0363491	0.0482931	0.451644	0.740288	Aldh7a1	0.0140265	0.0614393	0.819415	0.947894	0.0576097	0.0614578	0.34856	0.670039	0.0341224	0.0615314	0.579201	1	0.0437507	0.0613725	0.475925	0.668862
Ctsb	13030	0.0355839	0.063894	0.577582	0.815715	Ctsb	-0.000683248	0.0745517	0.992688	0.997463	0.0600184	0.0745744	0.420928	0.726827	-0.00371598	0.0746339	0.96029	1	0.0691233	0.0744955	0.353467	0.563631
Egfr	13649	-0.549761	0.199636	0.0058906	0.11529	Egfr	-0.460811	0.234617	0.0495188	0.401245	-0.659908	0.234615	0.0049124	0.0680196	-0.0574612	0.234627	0.806531	1	-0.468186	0.234614	0.045982	0.154465
Acat1	110446	-0.11831	0.106307	0.265746	0.599378	Acat1	-0.126382	0.134571	0.347655	0.737271	-0.157549	0.13457	0.241696	0.568397	-0.0797497	0.134609	0.553547	1	-0.108223	0.134545	0.421188	0.623912
Crp	12944	-0.26784	0.087436	0.00218937	0.0777293	Crp	-0.0186253	0.0898967	0.835865	0.953408	-0.29656	0.0898435	0.000963928	0.0256857	-0.360509	0.0898849	6.05177e-05	0.169862	-0.389007	0.0897732	1.46948e-05	0.000662649
Hsd17b4	15488	-0.1469	0.0696362	0.0348979	0.263633	Hsd17b4	-0.148855	0.0740665	0.0444583	0.385262	-0.144363	0.074073	0.0513045	0.262098	-0.0635506	0.0741631	0.391498	1	-0.223289	0.0739912	0.00254637	0.0225246
Aox3	71724	-0.280591	0.150906	0.0629735	0.334959	Aox3	-0.437755	0.166951	0.00874028	0.224282	-0.340584	0.166956	0.0413543	0.233399	0.155174	0.166998	0.352787	1	-0.0538804	0.166954	0.746903	0.856771
Idh1	15926	0.123066	0.124857	0.324303	0.648012	Idh1	0.160924	0.156951	0.305214	0.705039	0.101562	0.156948	0.517565	0.789886	0.0560008	0.156967	0.721265	1	0.149465	0.156928	0.340871	0.552478
Fmo1	14261	-0.132189	0.117706	0.261421	0.595205	Fmo1	0.023048	0.13485	0.86429	0.961184	0.0125879	0.134852	0.925629	0.978174	-0.409518	0.134831	0.00238732	0.679848	-0.201025	0.134787	0.135849	0.311491
Aass	30956	-0.0841628	0.173233	0.627083	0.842675	Aass	0.00362682	0.188004	0.984609	0.995901	-0.0664551	0.188001	0.723727	0.898567	0.0385933	0.188024	0.837371	1	-0.365821	0.187973	0.0516381	0.16637
Orm1	18405	-0.165172	0.119883	0.168273	0.493682	Orm1	-0.296403	0.144533	0.0402905	0.375252	-0.278866	0.144537	0.0536839	0.26889	0.0612393	0.144601	0.671927	1	-0.123815	0.144523	0.3916	0.598975
Inmt	21743	0.270588	0.174609	0.121218	0.433493	Inmt	0.144266	0.196882	0.463709	0.810045	0.276806	0.196889	0.159755	0.469917	0.0779827	0.196892	0.692055	1	0.570922	0.196888	0.00373474	0.0291976
F10	14058	-0.0931772	0.0557962	0.0949281	0.393663	F10	-0.143503	0.0696844	0.0394633	0.372328	-0.140189	0.0696917	0.0442661	0.242595	-0.0510281	0.0697998	0.46474	1	-0.0405562	0.0696348	0.560288	0.732957
Proc	19123	0.00955135	0.0577255	0.868581	0.949886	Proc	-0.0484083	0.0700798	0.489716	0.824502	0.0121981	0.0701009	0.86186	0.95409	-0.00123476	0.0701715	0.985961	1	0.0804459	0.0700397	0.250731	0.460321
Apoa4	11808	-0.332557	0.185055	0.072324	0.348962	Apoa4	-0.21323	0.178639	0.232621	0.643124	-0.230943	0.17864	0.196086	0.518886	-0.792825	0.178614	9.04812e-06	0.148871	-0.613454	0.178586	0.000592416	0.00825667
Acadvl	11370	0.0226064	0.0486791	0.642364	0.848257	Acadvl	0.028605	0.0629794	0.649688	0.887801	0.0700583	0.0629997	0.26612	0.590476	-0.0228121	0.0630579	0.717528	1	0.0141537	0.0628926	0.821944	0.903189
Sc5d	235293	0.361861	0.192573	0.0602335	0.328659	Sc5d	0.401682	0.214961	0.0616752	0.420672	0.292335	0.214959	0.173843	0.49022	0.0950492	0.214961	0.658366	1	0.574162	0.214957	0.00756141	0.0466602
Dpyd	99586	-0.22052	0.101218	0.0293562	0.241804	Dpyd	-0.136953	0.0932595	0.141965	0.545374	-0.267298	0.0932391	0.00414641	0.0618691	-0.0920534	0.0933347	0.324	1	-0.389062	0.0931671	2.96732e-05	0.00106745
Acad11	102632	-0.0962464	0.0729864	0.187273	0.516711	Acad11	-0.0261984	0.0720256	0.716054	0.908253	-0.079345	0.0720176	0.270573	0.59476	-0.040952	0.0721092	0.570092	1	-0.233186	0.0719064	0.00118317	0.0135099
Prdx6	11758	0.0266826	0.0604403	0.658873	0.853984	Prdx6	-0.0363271	0.0715232	0.611519	0.872339	0.0110088	0.0715408	0.877703	0.960323	0.00547666	0.0716126	0.93904	1	0.134704	0.0714926	0.0595415	0.182879
Sema4g	26456	0.205219	0.0882125	0.0199966	0.202432	Sema4g	0.0569688	0.08891	0.521687	0.842501	0.348677	0.0889757	8.89943e-05	0.00610365	0.139914	0.088989	0.115889	1	0.298461	0.0888986	0.000787021	0.0101052
Canx	12330	-0.0893768	0.0909963	0.326	0.649411	Canx	0.00284688	0.111679	0.979663	0.994183	-0.141674	0.111662	0.204522	0.529344	-0.141256	0.111702	0.206019	1	-0.0578699	0.111631	0.604177	0.765796
Xist	213742	3.49848	0.219258	NA	NA	Xist	0.101248	0.252947	0.688956	0.899239	0.100055	0.252947	0.692432	0.879926	0.0954254	0.252947	0.705985	1	0.100684	0.252946	0.690595	0.822502
Hadha	97212	-0.120747	0.076664	0.115252	0.424257	Hadha	-0.113723	0.0951866	0.232189	0.643006	-0.0418443	0.0952051	0.660287	0.863979	-0.118562	0.0952449	0.213202	1	-0.201933	0.0951228	0.0337646	0.126884
Gpt2	108682	0.121755	0.149529	0.415497	0.715899	Gpt2	0.0746771	0.171022	0.662363	0.893106	0.145619	0.171028	0.394526	0.709011	0.171637	0.17105	0.315652	1	0.139724	0.171008	0.413894	0.617383
Asgr1	11889	0.0631826	0.0627756	0.314183	0.641038	Asgr1	0.0641095	0.0776669	0.409121	0.777666	0.0890676	0.0776797	0.251547	0.576312	-0.0461555	0.0777158	0.552579	1	0.143591	0.0776135	0.0643034	0.192154
Retsat	67442	0.0711422	0.120924	0.556315	0.802549	Retsat	0.231509	0.138122	0.0937139	0.486861	0.268062	0.138129	0.052299	0.264722	-0.0339934	0.138124	0.805599	1	-0.107951	0.138062	0.434273	0.633939
Acsm1	117147	-0.0440052	0.0855135	0.606833	0.831714	Acsm1	-0.0495479	0.109465	0.650809	0.888105	-0.0101757	0.109474	0.925943	0.978418	-0.0647561	0.109509	0.554299	1	-0.0387945	0.109425	0.722942	0.843907
Slco1a1	28248	-0.513384	0.189371	0.00670824	0.122238	Slco1a1	-0.284476	0.223821	0.20373	0.615162	-0.419226	0.22382	0.0610612	0.286763	-0.15452	0.22383	0.489977	1	-0.34538	0.223816	0.122796	0.293343
Mttp	17777	-0.170872	0.0820029	0.0371848	0.271272	Mttp	-0.133357	0.0829799	0.108031	0.510823	-0.205299	0.0829696	0.0133464	0.123444	-0.0987399	0.0830596	0.234525	1	-0.23782	0.0829016	0.00412165	0.0312032
Slc25a15	18408	0.162698	0.156644	0.298967	0.629788	Slc25a15	0.261117	0.179301	0.145309	0.549783	0.138261	0.179295	0.440625	0.741308	0.14185	0.179315	0.428903	1	0.0476779	0.17927	0.790273	0.885783
Cxcl12	20315	-0.0804684	0.108125	0.456745	0.743701	Cxcl12	0.247542	0.110848	0.0255386	0.313818	0.0879904	0.11082	0.427198	0.730821	-0.321455	0.110792	0.00371467	0.740795	-0.303095	0.110705	0.00618408	0.0411368
Aldh3a2	11671	-0.0469832	0.115846	0.68506	0.868352	Aldh3a2	0.0205624	0.143741	0.886249	0.966863	0.0620642	0.14375	0.665921	0.866621	-0.0965236	0.143764	0.501964	1	-0.21965	0.143685	0.126341	0.298319
Ttc36	192653	0.104184	0.084405	0.21708	0.551449	Ttc36	0.127622	0.0987134	0.196063	0.606769	0.0902689	0.0987108	0.360466	0.680873	-0.0414337	0.0987389	0.674757	1	0.231385	0.0986753	0.0190315	0.0869329
Chchd10	103172	-0.0982358	0.0739497	0.184042	0.513322	Chchd10	-0.0590299	0.0909683	0.516399	0.840323	-0.103126	0.0909643	0.256923	0.581184	-0.186602	0.0910027	0.0403151	1	-0.0342052	0.0909172	0.70675	0.832897
Cyp2c67	545288	-0.397279	0.143495	0.00562974	0.113432	Cyp2c67	-0.303742	0.172225	0.0777927	0.457755	-0.515715	0.172217	0.00274834	0.0481439	-0.0934659	0.172251	0.587395	1	-0.218437	0.172215	0.204657	0.40476
Hamp	84506	0.187463	0.218584	0.391099	0.701714	Hamp	0.247939	0.252526	0.326182	0.721876	0.215757	0.252526	0.392886	0.707156	0.0150193	0.252526	0.952573	1	0.282908	0.252526	0.26258	0.471742
Abcc2	12780	0.0245361	0.0944148	0.79496	0.922082	Abcc2	-0.00230955	0.111996	0.983547	0.995581	0.0698261	0.11201	0.533028	0.799366	0.158853	0.112071	0.156359	1	-0.0958821	0.111946	0.391719	0.598997
Fgl1	234199	-0.428258	0.159446	0.00723338	0.126686	Fgl1	-0.280229	0.180236	0.119995	0.523263	-0.634906	0.180203	0.000426222	0.0154282	-0.324563	0.180265	0.0717858	1	-0.834137	0.180163	3.65839e-06	0.000258707
Hadh	15107	-0.00669025	0.0951908	0.943969	0.980055	Hadh	0.00483771	0.123408	0.96873	0.990304	0.0232618	0.123414	0.850496	0.94924	-0.0760707	0.123441	0.537729	1	-0.00544922	0.123365	0.964768	0.98284
Ppp1r3b	244416	0.0454903	0.201468	0.821361	0.933348	Ppp1r3b	0.103177	0.241444	0.669137	0.895671	0.0390977	0.241444	0.871359	0.957849	-0.0116737	0.241446	0.961438	1	0.118351	0.241441	0.624002	0.779595
Sult1a1	20887	0.0793142	0.117585	0.499979	0.766907	Sult1a1	0.358889	0.129436	0.00555899	0.199187	0.137999	0.129398	0.28621	0.609418	-0.153415	0.129393	0.23576	1	-0.0784639	0.129317	0.544012	0.720434
Tfr2	50765	-0.112948	0.0626664	0.0714872	0.348203	Tfr2	-0.15531	0.0725867	0.0323829	0.343848	-0.0415986	0.072626	0.566795	0.817132	-0.052336	0.0727092	0.471649	1	-0.198666	0.0725026	0.00614156	0.0409196
Ugt3a2	223337	-0.0962255	0.0493267	0.0510835	0.306892	Ugt3a2	-0.125122	0.0607578	0.0394599	0.372328	-0.100132	0.0607754	0.0994409	0.373796	-0.0339823	0.0609116	0.576916	1	-0.126848	0.0606602	0.0365173	0.133518
Crot	74114	-0.135262	0.133504	0.310981	0.637249	Crot	-0.198089	0.16015	0.216127	0.63072	-0.238303	0.160149	0.136749	0.439515	0.116675	0.160213	0.466461	1	-0.221805	0.160126	0.165994	0.354488
Atp1a1	11928	0.0134179	0.0920623	0.88412	0.956505	Atp1a1	0.104489	0.0905416	0.248482	0.660736	0.120721	0.0905514	0.182474	0.501015	0.0105789	0.0905914	0.907038	1	-0.168077	0.0904285	0.0630739	0.189464
Cyp4v3	102294	-0.112295	0.102001	0.270929	0.603328	Cyp4v3	-0.204268	0.122866	0.0964074	0.491857	-0.179541	0.122871	0.143958	0.449958	0.11627	0.122944	0.344297	1	-0.0779928	0.122849	0.525515	0.706552
Hspa9	15526	0.00341166	0.051711	0.947397	0.981607	Hspa9	0.0547233	0.0639121	0.391872	0.76933	-0.0311574	0.0638927	0.625796	0.849546	-0.0571775	0.0639725	0.371438	1	0.0527743	0.0638237	0.408307	0.613002
Tkfc	225913	-0.0236155	0.138916	0.865012	0.948279	Tkfc	-0.0625751	0.175082	0.720789	0.910564	0.048191	0.175091	0.783136	0.922029	-0.135006	0.175096	0.440686	1	0.10357	0.175074	0.554131	0.7279
Ehhadh	74147	0.130226	0.130419	0.318026	0.641988	Ehhadh	0.0491659	0.159825	0.758368	0.924198	0.256242	0.15985	0.108931	0.391043	0.109325	0.159864	0.494062	1	0.0112098	0.159794	0.944073	0.972334
Serpina6	12401	0.304243	0.162957	0.0619002	0.331946	Serpina6	0.260485	0.187622	0.165029	0.575083	0.323384	0.187629	0.0847927	0.34315	0.0509805	0.187628	0.785845	1	0.271862	0.1876	0.147293	0.328004
Mbl2	17195	0.0740511	0.104374	0.478027	0.754992	Mbl2	0.185238	0.115255	0.108012	0.510823	0.0351326	0.115228	0.760445	0.914634	-0.118902	0.115252	0.302225	1	0.116975	0.115182	0.309834	0.52394
Pygl	110095	-0.0456667	0.100225	0.648647	0.84983	Pygl	-0.215761	0.118602	0.068881	0.436211	-0.107542	0.118619	0.364609	0.683836	0.0441318	0.118684	0.71001	1	0.13294	0.118607	0.262355	0.471655
Cyp8b1	13124	-0.293264	0.184407	0.111766	0.421428	Cyp8b1	-0.296068	0.216396	0.171257	0.580291	-0.261572	0.216398	0.226758	0.553468	-0.108241	0.216411	0.616959	1	-0.295842	0.216389	0.171571	0.362347
Slc25a47	104910	-0.11819	0.205317	0.564853	0.807108	Slc25a47	-0.151738	0.240868	0.528719	0.844131	-0.173179	0.240868	0.472154	0.762294	0.0717842	0.240876	0.765693	1	-0.309226	0.240862	0.199203	0.398809
Herpud1	64209	-0.14862	0.175083	0.395965	0.704486	Herpud1	-0.123566	0.212745	0.561364	0.854003	-0.0622403	0.212748	0.769863	0.91615	-0.0114495	0.212759	0.957083	1	-0.228938	0.212734	0.28185	0.492338
Insig1	231070	0.163331	0.209843	0.436364	0.729476	Insig1	0.451808	0.235681	0.0552336	0.410292	0.174914	0.235676	0.457979	0.753051	-0.251702	0.235673	0.285515	1	0.300766	0.235673	0.201884	0.400997
H6pd	100198	-0.299748	0.134174	0.0254818	0.22625	H6pd	-0.368199	0.13614	0.00683955	0.21167	-0.296051	0.136151	0.029672	0.192794	-0.0162945	0.136223	0.904787	1	-0.469773	0.136104	0.000557314	0.00794749
Creg1	433375	0.155641	0.0974907	0.110384	0.418756	Creg1	0.386888	0.112269	0.000568758	0.0901149	0.185409	0.112237	0.0985474	0.372347	0.0251868	0.112255	0.822469	1	0.0615143	0.112173	0.583425	0.750212
Wfdc21	66107	-0.0787488	0.0849145	0.353725	0.671934	Wfdc21	-0.0485095	0.104177	0.641468	0.884499	-0.175261	0.104159	0.0924452	0.360198	-0.104824	0.104223	0.314527	1	0.0227007	0.104137	0.827438	0.90592
AI182371	98870	-0.0975576	0.0822292	0.23546	0.573487	AI182371	-0.169542	0.0958863	0.0770348	0.454968	-0.208834	0.0958838	0.0294064	0.191919	-0.0381344	0.0959702	0.691105	1	0.0615308	0.095874	0.521011	0.703385
Sdc4	20971	-0.00464625	0.142865	0.974056	0.990612	Sdc4	-0.106445	0.169045	0.528903	0.844131	-0.0348686	0.169053	0.836589	0.944073	0.114061	0.169091	0.499962	1	-0.0128923	0.16903	0.939203	0.969121
Marc1	66112	-0.0594253	0.074806	0.426967	0.723708	Marc1	-0.0496887	0.0874279	0.569805	0.8556	-0.0681561	0.0874293	0.435651	0.736888	-0.048007	0.0875034	0.58326	1	-0.0737443	0.087359	0.398584	0.605195
Iqgap2	544963	-0.240507	0.0806375	0.00285842	0.0883958	Iqgap2	-0.148469	0.0644608	0.0212648	0.299457	-0.299464	0.0644186	3.34005e-06	0.000631808	-0.0899581	0.064597	0.16374	1	-0.415128	0.064297	1.07216e-10	1.48268e-07
Abcc3	76408	0.197991	0.102523	0.0534609	0.312251	Abcc3	0.277978	0.116314	0.0168527	0.274336	0.436867	0.11635	0.000173511	0.00920785	0.0503005	0.116325	0.665442	1	0.0451379	0.116229	0.697756	0.826758
Apon	28194	-0.0278123	0.0888475	0.754254	0.904323	Apon	-0.0589359	0.109312	0.589783	0.862187	-0.0852171	0.109312	0.43564	0.736888	0.0335272	0.10939	0.75923	1	-0.0139428	0.10927	0.898466	0.945655
Aadac	67758	0.117918	0.0712703	0.0980232	0.398094	Aadac	0.122097	0.0887854	0.169071	0.578771	0.143924	0.0887956	0.10505	0.384874	0.0560644	0.0888377	0.527983	1	0.160369	0.0887328	0.0707118	0.204281
Aes	14797	0.0325393	0.0906959	0.719764	0.886876	Aes	-0.023435	0.102264	0.818743	0.947485	-0.0169969	0.10227	0.868002	0.955861	-0.00579173	0.102326	0.954863	1	0.181584	0.102246	0.0757419	0.214003
Uroc1	243537	0.183804	0.0700288	0.00867279	0.137596	Uroc1	0.0908415	0.0847511	0.283782	0.688981	0.282527	0.0848144	0.000864969	0.0239254	0.16774	0.0848645	0.0480909	1	0.1756	0.0846956	0.0381441	0.136774
Slc25a39	68066	0.0448034	0.0608934	0.461872	0.745857	Slc25a39	-0.00919247	0.0732412	0.90012	0.972269	0.0532884	0.0732661	0.467026	0.759219	-0.000818291	0.0733333	0.991097	1	0.13975	0.0732002	0.0562429	0.176012
Pcyt2	68671	0.247692	0.103084	0.0162692	0.182113	Pcyt2	0.108078	0.09534	0.256959	0.668534	0.357347	0.0954007	0.000179856	0.0092923	0.123935	0.0954085	0.193948	1	0.436626	0.0953449	4.66218e-06	0.00030065
Aqp9	64008	0.0300418	0.104533	0.773814	0.913668	Aqp9	-0.0551549	0.125398	0.660054	0.892711	0.00734818	0.12541	0.953276	0.985628	0.115886	0.125471	0.355688	1	0.0502852	0.125373	0.688358	0.821594
Slc22a1	20517	0.146133	0.0836765	0.08074	0.36786	Slc22a1	0.042097	0.103078	0.682981	0.897828	0.168093	0.103111	0.103055	0.381179	0.147623	0.103171	0.152471	1	0.20104	0.10305	0.051068	0.165149
Adh5	11532	0.0617452	0.0528196	0.24241	0.580174	Adh5	-0.0101151	0.0608856	0.868052	0.962048	0.065609	0.0609199	0.281493	0.606036	0.0184301	0.061004	0.762566	1	0.182672	0.0608499	0.00268201	0.0233653
Cers2	76893	0.0607788	0.0894129	0.49666	0.765647	Cers2	-0.0268493	0.0977304	0.783525	0.934629	0.0036558	0.0977414	0.970164	0.9904	0.0521825	0.0978129	0.593692	1	0.220025	0.0977193	0.0243475	0.101824
Acsl5	433256	0.193237	0.12917	0.134656	0.450649	Acsl5	0.08778	0.158833	0.580499	0.858768	0.197341	0.158847	0.214113	0.540257	0.159969	0.158873	0.313982	1	0.260287	0.158821	0.10124	0.256992
Hpn	15451	0.0103312	0.0568438	0.855782	0.944219	Hpn	-0.0640084	0.0701374	0.361446	0.747779	-0.0386406	0.0701524	0.581764	0.826204	0.0645269	0.0702814	0.358555	1	0.0837638	0.0700933	0.232074	0.438135
Mir6236	102465959	-0.1262	0.144923	0.383858	0.695311	Mir6236	-0.086625	0.17325	0.617075	0.874201	-0.36732	0.173234	0.0339744	0.208504	0.110627	0.17329	0.523218	1	-0.0509924	0.173233	0.768485	0.871566
Ptms	69202	-0.02716	0.111529	0.807599	0.929184	Ptms	-0.031586	0.129492	0.807291	0.943052	-0.15843	0.129478	0.221101	0.547365	-0.0671679	0.129532	0.604079	1	0.135823	0.129474	0.294161	0.50694
Ces1f	234564	0.188216	0.137208	0.170139	0.495623	Ces1f	0.232846	0.16342	0.154205	0.560071	0.281201	0.163426	0.0853131	0.344306	-0.0134833	0.163424	0.934245	1	0.290483	0.1634	0.0754471	0.213627
Cyb5r3	109754	0.0229484	0.119088	0.847193	0.941617	Cyb5r3	-0.207043	0.13709	0.130973	0.539057	0.0433701	0.13712	0.751779	0.911008	0.116865	0.137165	0.394212	1	0.203343	0.137101	0.138029	0.314831
Cyp7b1	13123	-0.477424	0.157513	0.00243739	0.0816179	Cyp7b1	-0.439022	0.183589	0.0167871	0.274336	-0.505672	0.183587	0.00587999	0.074931	0.153226	0.18363	0.404039	1	-0.094043	0.18359	0.60848	0.768378
F12	58992	0.0116625	0.0474681	0.805921	0.928005	F12	-0.0469031	0.0605379	0.438474	0.795296	0.0162274	0.0605711	0.788772	0.925255	0.0228618	0.0606891	0.706394	1	0.0545208	0.0604676	0.367241	0.577354
Actb	11461	0.0837639	0.164078	0.609691	0.833125	Actb	0.149818	0.186645	0.422155	0.785624	0.0597991	0.186641	0.748668	0.909157	-0.133192	0.186645	0.475468	1	0.31092	0.186636	0.0957307	0.247964
C1s1	50908	-0.039051	0.0623545	0.531135	0.788176	C1s1	-0.111672	0.0756506	0.139902	0.544239	-0.041492	0.0756759	0.583496	0.827278	-0.010603	0.0757667	0.888706	1	0.0201164	0.0756085	0.790192	0.885773
Haao	107766	0.174253	0.0959386	0.0693245	0.34546	Haao	0.039814	0.108802	0.714417	0.908253	0.191758	0.108836	0.0780852	0.325902	0.128535	0.108879	0.237792	1	0.340582	0.108802	0.00174626	0.017429
Glyctk	235582	0.0187805	0.0927958	0.839616	0.940562	Glyctk	0.0911663	0.112872	0.419267	0.78425	0.0816817	0.112875	0.469283	0.760292	-0.0473724	0.112902	0.674786	1	-0.0454214	0.112802	0.687195	0.820573
Dnajc3	100037258	-0.0908428	0.109376	0.406225	0.710511	Dnajc3	0.0994408	0.133722	0.457095	0.806906	-0.110287	0.133698	0.40943	0.718945	-0.152878	0.133727	0.252952	1	-0.143025	0.133659	0.284587	0.494551
Elovl5	68801	0.0254042	0.148019	0.863729	0.947479	Elovl5	-0.273089	0.177716	0.124375	0.530209	0.0222258	0.177742	0.900488	0.967826	0.107154	0.177778	0.546683	1	0.127553	0.177723	0.472939	0.666538
Hsd3b7	101502	0.196784	0.11229	0.0796963	0.36566	Hsd3b7	-0.0447192	0.106985	0.67595	0.897415	0.103887	0.107014	0.331656	0.654385	0.322796	0.107116	0.00258238	0.679848	0.493986	0.107025	3.91925e-06	0.000268123
Trp53inp2	68728	-0.180767	0.146523	0.21731	0.551796	Trp53inp2	-0.309177	0.170157	0.069215	0.436211	-0.223119	0.170164	0.189789	0.510397	0.051958	0.170207	0.760166	1	-0.0548529	0.170154	0.74717	0.856997
Proz	66901	-0.0965731	0.084282	0.251864	0.588682	Proz	-0.0860935	0.107108	0.421514	0.785624	-0.118784	0.107107	0.267421	0.59131	-0.10031	0.107166	0.349263	1	-0.0802038	0.107057	0.453755	0.650599
Serp1	28146	-0.179864	0.117543	0.125968	0.439155	Serp1	-0.0347416	0.143233	0.808351	0.943377	-0.258694	0.143213	0.0708618	0.309859	-0.206638	0.143246	0.14915	1	-0.110736	0.143197	0.439335	0.638407
Lrg1	76905	-0.294396	0.134725	0.0288774	0.239534	Lrg1	-0.37218	0.122341	0.00234898	0.138303	-0.224225	0.122367	0.0668914	0.300116	-0.157994	0.122425	0.196863	1	-0.42624	0.122297	0.000491608	0.00731009
C8b	110382	-0.388222	0.13442	0.0038753	0.0985388	C8b	-0.491246	0.149663	0.00102944	0.100199	-0.55646	0.14966	0.000200677	0.0096311	-0.0499221	0.149728	0.738818	1	-0.141748	0.149666	0.343588	0.55558
Upb1	103149	0.0364136	0.052786	0.490298	0.762247	Upb1	0.0417728	0.0675217	0.536142	0.846054	0.0836938	0.0675446	0.215312	0.541304	-0.0256417	0.0676033	0.704467	1	0.0490868	0.0674302	0.466635	0.660722
Ugt2a3	72094	-0.138842	0.0517853	0.00733779	0.127192	Ugt2a3	-0.0903896	0.066059	0.171213	0.580291	-0.157413	0.0660441	0.0171509	0.142961	-0.11067	0.0661628	0.0943873	1	-0.189811	0.0659352	0.00399246	0.0305785
Ech1	51798	-0.0483285	0.0839383	0.564776	0.807108	Ech1	0.0295772	0.103332	0.7747	0.931183	0.0502196	0.103343	0.627001	0.850014	-0.146683	0.103359	0.155853	1	-0.122453	0.103244	0.235603	0.44208
Gpd1	14555	-0.0635278	0.124623	0.610221	0.833354	Gpd1	-0.0791065	0.158882	0.618558	0.874879	-0.0807832	0.158884	0.611144	0.842038	-0.0281471	0.158918	0.859416	1	-0.0587202	0.158858	0.711651	0.835901
Hmgcs1	208715	0.161145	0.217314	0.458371	0.744401	Hmgcs1	0.216868	0.251502	0.388527	0.76785	0.0457591	0.251501	0.855627	0.951914	-0.145693	0.251502	0.562393	1	-0.00827805	0.2515	0.973743	0.987951
Hrsp12	#N/A	0.0442332	0.0741465	0.550798	0.799145	Hrsp12	0.0921559	0.0947228	0.330602	0.725673	0.0172637	0.0947105	0.855364	0.951866	-0.0329534	0.094766	0.728039	1	0.0969237	0.0946556	0.305854	0.519893
Cpb2	56373	-0.129997	0.0745298	0.0811185	0.368598	Cpb2	-0.264247	0.0831565	0.00148442	0.123843	-0.237833	0.0831684	0.00424107	0.0627229	-0.0104195	0.0833087	0.900468	1	0.0245396	0.0831529	0.767906	0.871068
Ddt	13202	0.159732	0.0746542	0.0323847	0.254649	Ddt	0.200276	0.0913233	0.0283038	0.323361	0.16063	0.0913194	0.0785785	0.327262	0.0332595	0.0913562	0.71581	1	0.247439	0.0912626	0.00670222	0.0431313
Gnas	14683	-0.0314275	0.0456775	0.491434	0.762309	Gnas	-0.076299	0.0570745	0.181278	0.588337	-0.0302458	0.0571021	0.596335	0.833831	-0.0177479	0.0572266	0.75646	1	0.00335651	0.056994	0.953038	0.976658
Gjb2	14619	0.00920503	0.10168	0.927866	0.973454	Gjb2	0.306844	0.107763	0.00440773	0.172964	0.0890937	0.107715	0.408167	0.718797	-0.128516	0.107726	0.232875	1	-0.20257	0.107598	0.0597479	0.183113
Akr1a1	58810	0.104711	0.0638716	0.101131	0.403085	Akr1a1	0.0951515	0.0773115	0.218415	0.632199	0.0780027	0.0773135	0.313016	0.635077	0.0561842	0.0773903	0.467848	1	0.196724	0.0772569	0.0108854	0.0594886
Marc2	67247	0.00435047	0.0413546	0.916218	0.96774	Marc2	0.00257608	0.0530524	0.961272	0.988736	0.00607053	0.0530649	0.908922	0.971638	-0.034491	0.0531794	0.516611	1	0.0434321	0.0529414	0.411999	0.615871
Gpld1	14756	-0.0925432	0.0683119	0.175508	0.502603	Gpld1	-0.133148	0.0849652	0.117094	0.521539	-0.0826024	0.0849853	0.33107	0.653888	-0.0356837	0.0850816	0.67492	1	-0.114846	0.0848969	0.176128	0.368728
Aplp2	11804	-0.0617041	0.0458592	0.17846	0.505651	Aplp2	-0.0202962	0.0544551	0.709361	0.905904	-0.0283243	0.0544622	0.603012	0.836275	-0.0624725	0.0545784	0.25236	1	-0.131601	0.0542896	0.0153484	0.0752366
Atp5g3	228033	0.102032	0.0744295	0.170419	0.496002	Atp5g3	0.0575279	0.0934079	0.537975	0.846054	0.119156	0.0934281	0.202177	0.527021	0.027846	0.0934728	0.765776	1	0.211592	0.0933753	0.023449	0.0989644
Dcaf11	28199	0.159809	0.057679	0.00559422	0.113057	Dcaf11	0.172743	0.065261	0.00812199	0.224229	0.142694	0.0652585	0.0287715	0.190357	0.0802635	0.0653439	0.219325	1	0.243555	0.0651762	0.000186327	0.00378307
Apoc4	11425	0.144186	0.0794914	0.0697005	0.346066	Apoc4	0.0944105	0.0917103	0.303271	0.703752	0.117263	0.0917223	0.201088	0.525248	0.0547292	0.091779	0.550965	1	0.314906	0.0916897	0.000593708	0.00826542
Ephx1	13849	0.268573	0.10024	0.00737754	0.127277	Ephx1	0.404633	0.119848	0.000734872	0.0946579	0.36533	0.119845	0.00230104	0.0428359	0.0777177	0.119841	0.516659	1	0.283316	0.119785	0.0180198	0.0839297
Cd164	53599	-0.0624466	0.0525263	0.234494	0.572608	Cd164	-0.0127719	0.0549717	0.816277	0.946398	-0.160836	0.0549174	0.00340391	0.054912	-0.0141093	0.0551164	0.797958	1	-0.0550972	0.0548315	0.314971	0.528958
Serinc3	26943	-0.345142	0.150238	0.0216017	0.209564	Serinc3	-0.182604	0.144651	0.206814	0.618686	-0.290575	0.144641	0.0445428	0.243326	-0.267989	0.14468	0.0639841	1	-0.589106	0.144578	4.60806e-05	0.00144244
Ugt1a1	394436	-0.120024	0.0697932	0.0854857	0.37781	Ugt1a1	-0.0961086	0.087028	0.269445	0.679464	-0.0619712	0.0870489	0.476519	0.76482	-0.120694	0.0871306	0.16599	1	-0.227938	0.0868949	0.00871222	0.0512002
Ghitm	66092	-0.0662201	0.0446173	0.137761	0.45453	Ghitm	-0.0170497	0.0452349	0.706236	0.904711	-0.123254	0.0451887	0.00638068	0.0793559	-0.0276731	0.0454099	0.542255	1	-0.091622	0.0450447	0.0419491	0.145593
Etnk2	214253	0.233932	0.107862	0.0300974	0.244569	Etnk2	0.30226	0.12793	0.0181425	0.278233	0.323983	0.127938	0.0113305	0.112454	0.140653	0.127954	0.271659	1	0.157571	0.127861	0.217816	0.420431
Cyp4f14	64385	-0.0301055	0.103977	0.772168	0.91326	Cyp4f14	0.0116246	0.127548	0.927382	0.980621	-0.0198269	0.127547	0.876468	0.959604	-0.112276	0.127579	0.378833	1	-0.0246149	0.127494	0.846907	0.917132
Agxt	11611	0.34368	0.141084	0.0148509	0.176995	Agxt	0.270788	0.171133	0.113575	0.518412	0.31811	0.171141	0.0630608	0.291992	0.317859	0.171173	0.0633185	1	0.326244	0.171109	0.0565664	0.176492
Aldh8a1	237320	0.0584942	0.0337816	0.0833554	0.372728	Aldh8a1	0.0154783	0.0423737	0.714902	0.908253	0.0650942	0.0424214	0.124916	0.419317	0.0849189	0.042637	0.046407	1	0.0671838	0.0422236	0.111578	0.273421
Got1	14718	0.106166	0.18924	0.574787	0.813816	Got1	0.138958	0.251821	NA	NA	0.119224	0.251821	NA	NA	0.219094	0.251823	NA	NA	-0.329555	0.251818	NA	NA
Cyp7a1	13122	0.145349	0.177689	0.413358	0.714511	Cyp7a1	0.188296	0.211297	0.372851	0.75577	0.145218	0.211296	0.49191	0.775002	0.158155	0.21131	0.454189	1	0.018602	0.211278	0.929841	0.964721
Qdpr	110391	0.329266	0.110044	0.00277028	0.08751	Qdpr	0.279129	0.130402	0.0323116	0.343799	0.32153	0.130413	0.0136832	0.12547	0.210826	0.130441	0.10604	1	0.484364	0.130386	0.000203321	0.004004
Afm	280662	0.0911141	0.0789546	0.248497	0.586445	Afm	0.126767	0.0929868	0.172793	0.582114	0.202726	0.0930203	0.0293042	0.191572	-0.0247488	0.0930336	0.790224	1	0.0345874	0.0928745	0.709587	0.834895
Ctsd	13033	0.0159831	0.0355873	0.653342	0.851548	Ctsd	-0.00380678	0.0433232	0.92998	0.98093	0.0639733	0.043384	0.140325	0.444914	0.00411699	0.0435393	0.924666	1	-0.0019989	0.0431441	0.963047	0.982149
Papss2	23972	0.296325	0.105625	0.00502458	0.108188	Papss2	0.0623571	0.11694	0.593869	0.864759	0.294269	0.117003	0.0119016	0.115802	0.352649	0.1171	0.00259945	0.679848	0.406182	0.116949	0.000514401	0.00756766
Creb3l3	208677	0.00786431	0.0650963	0.903841	0.962484	Creb3l3	0.0512532	0.0768258	0.504686	0.834329	0.0611823	0.0768372	0.425882	0.730196	0.00291022	0.0769129	0.969817	1	-0.0768019	0.0767016	0.316678	0.530254
Cyp4a12a	277753	-0.720631	0.218094	0.000952391	0.0524571	Cyp4a12a	-0.0593869	0.252334	0.813937	0.945092	-0.0807357	0.252334	0.749002	0.909157	0.0183842	0.252335	0.94192	1	-0.00513455	0.252333	0.983766	0.992311
Slc25a23	66972	0.0424425	0.115047	0.712193	0.883644	Slc25a23	-0.0449357	0.132919	0.735312	0.916207	0.0264999	0.132934	0.841991	0.944964	0.0107511	0.132977	0.935561	1	0.166947	0.132906	0.20907	0.410035
D17Wsu92e	224647	-0.104567	0.0443846	0.0184769	0.195121	D17Wsu92e	-0.0984223	0.0536375	0.0665127	0.4307	-0.104825	0.0536458	0.0506997	0.260611	-0.0787993	0.0538071	0.143063	1	-0.134621	0.0534878	0.011841	0.0628459
Ces1g	12623	0.183941	0.0964291	0.0564521	0.319905	Ces1g	0.116859	0.120011	0.330189	0.725406	0.25169	0.120047	0.0360289	0.216026	0.0448707	0.120061	0.708603	1	0.284048	0.119984	0.0179143	0.0837142
Etfdh	66841	-0.0982817	0.0818694	0.229957	0.566696	Etfdh	-0.0769211	0.0941825	0.414086	0.780615	-0.0849809	0.0941869	0.366919	0.685774	-0.0142915	0.0942901	0.879526	1	-0.216146	0.0940792	0.021591	0.0943944
Hao1	15112	-0.250909	0.12075	0.0377172	0.273415	Hao1	-0.220633	0.148551	0.137483	0.542808	-0.334399	0.148543	0.0243731	0.173873	-0.160634	0.14859	0.279672	1	-0.13386	0.148532	0.367471	0.577554
Bsg	12215	-0.00307682	0.0590437	0.95844	0.985248	Bsg	-0.0467157	0.0733984	0.524472	0.843314	-0.0788373	0.0733953	0.282758	0.607215	0.034079	0.0735557	0.643143	1	0.0745063	0.0733342	0.309638	0.52375
Acadl	11363	-0.116561	0.0756292	0.123264	0.436375	Acadl	-0.011741	0.0851856	0.890376	0.968349	-0.0587154	0.085178	0.490618	0.774392	-0.14577	0.0852406	0.0872476	1	-0.247783	0.0850342	0.00356925	0.0283466
Lgals9	16859	0.280287	0.0993527	0.00478545	0.107947	Lgals9	0.18964	0.113804	0.0956377	0.490057	0.21646	0.113815	0.0571901	0.278194	0.285504	0.1139	0.0121895	0.974282	0.395114	0.113783	0.00051557	0.00756838
Tmem205	235043	0.140975	0.0830614	0.0896526	0.384127	Tmem205	0.132506	0.0991435	0.181382	0.588485	0.150595	0.0991537	0.128811	0.426028	0.0192861	0.0991882	0.845832	1	0.277374	0.0991074	0.00513054	0.0365093
Cluh	74148	-0.0436722	0.0859607	0.61142	0.834238	Cluh	-0.0982111	0.100335	0.327663	0.722508	-0.0271949	0.100358	0.786407	0.923684	0.0404647	0.100451	0.687072	1	-0.0857053	0.100274	0.39271	0.599833
Lman2	66890	0.0232338	0.0790776	0.768903	0.911891	Lman2	0.0768401	0.0910741	0.398832	0.772462	0.0192531	0.0910648	0.832558	0.943223	-0.0768185	0.0911144	0.399173	1	0.0793098	0.090997	0.383446	0.59186
Baat	12012	-0.0266611	0.0817229	0.744244	0.89872	Baat	0.0518477	0.103183	0.615328	0.873682	-0.0402432	0.103168	0.696483	0.882206	-0.102065	0.103215	0.322733	1	0.00851233	0.103114	0.934207	0.966593
Ugp2	216558	0.27758	0.0988462	0.00498193	0.108188	Ugp2	0.276744	0.124841	0.0266384	0.317486	0.2454	0.12484	0.0493309	0.257135	0.216084	0.124883	0.0835792	1	0.382458	0.124809	0.00218152	0.0204461
Msmo1	66234	0.189654	0.203149	0.350526	0.669635	Msmo1	0.269138	0.237945	0.258015	0.669598	0.170555	0.237943	0.473504	0.763334	-0.0414671	0.237944	0.861651	1	0.279442	0.237939	0.240224	0.447706
Cyp2b9	13094	2.07737	0.223477	NA	NA	Cyp2b9	0.0403473	0.249193	0.871375	0.962834	0.0417488	0.249192	0.866948	0.955792	0.0252745	0.249188	0.919211	1	0.0354655	0.249197	0.886828	0.939354
Aco1	11428	-0.0344659	0.067687	0.610616	0.833603	Aco1	-0.116897	0.0820978	0.154484	0.560365	-0.0416732	0.082128	0.611862	0.842224	-0.00745895	0.0822324	0.927726	1	0.0334122	0.082055	0.683866	0.818955
Slc25a13	50799	-0.140121	0.0792029	0.076871	0.359698	Slc25a13	-0.0766411	0.0890711	0.389542	0.7682	-0.144613	0.0890589	0.104422	0.383364	-0.111736	0.0891502	0.210078	1	-0.216472	0.0889622	0.0149618	0.0738359
Rarres2	71660	0.137986	0.0853027	0.105749	0.410697	Rarres2	-0.0174471	0.0837115	0.834901	0.952982	0.0530596	0.0837411	0.526332	0.795944	0.177799	0.0838857	0.034045	1	0.354176	0.0837324	2.33835e-05	0.000923907
Slc25a5	11740	0.0397204	0.054632	0.467193	0.748442	Slc25a5	0.0944341	0.0634409	0.136609	0.542115	0.0875234	0.0634484	0.167758	0.482204	-0.0656506	0.0635014	0.301209	1	0.0476968	0.0633013	0.451156	0.648374
Cd302	66205	-0.21795	0.0666474	0.00107475	0.0558067	Cd302	-0.261311	0.0745175	0.000453696	0.0818962	-0.308471	0.0745095	3.47265e-05	0.00311128	-0.103925	0.0746989	0.164149	1	-0.193346	0.0744418	0.00939641	0.0541174
Cbs	12411	0.375165	0.113203	0.000919447	0.0516673	Cbs	0.380392	0.146013	0.0091825	0.226902	0.353602	0.146013	0.0154475	0.134311	0.353212	0.146062	0.0155962	1	0.309564	0.145957	0.0339284	0.127229
Hsd17b6	27400	0.151797	0.147032	0.301881	0.632465	Hsd17b6	0.109132	0.185261	0.555813	0.852963	0.208682	0.185273	0.260018	0.584138	0.0584262	0.185285	0.75251	1	0.101636	0.185235	0.583221	0.750212
Lpgat1	226856	-0.272968	0.135035	0.0432319	0.288874	Lpgat1	-0.0418769	0.138513	0.762399	0.926019	-0.276471	0.138477	0.0458784	0.246704	-0.284875	0.138521	0.0397305	1	-0.492395	0.138406	0.00037424	0.00592226
Man2a1	17158	-0.191206	0.13082	0.143854	0.463682	Man2a1	-0.0869547	0.117017	0.457423	0.807055	-0.211358	0.116997	0.0708358	0.309859	0.00460594	0.117107	0.968626	1	-0.434504	0.116908	0.000201903	0.0039887
Cox4i1	12857	0.0407547	0.0547044	0.456273	0.743531	Cox4i1	0.0149699	0.0661227	0.820894	0.947894	0.0211517	0.0661347	0.749099	0.909157	-0.0137715	0.0662363	0.835296	1	0.147114	0.0660581	0.0259443	0.106498
Lonp2	66887	0.142632	0.0918786	0.120567	0.432214	Lonp2	0.0439251	0.109634	0.688676	0.899239	0.104778	0.109652	0.339301	0.662338	0.207881	0.109744	0.058195	1	0.218951	0.109608	0.0457616	0.154053
Slc2a2	20526	0.0456903	0.109463	0.676382	0.864681	Slc2a2	0.00740248	0.131298	0.95504	0.987951	0.0168602	0.131304	0.897828	0.966959	0.0443102	0.131361	0.735879	1	0.0926727	0.131262	0.480181	0.672178
Hmgcr	15357	0.109414	0.217009	0.614129	0.835304	Hmgcr	0.233262	0.250012	0.350819	0.739437	0.103425	0.250012	0.679108	0.874241	-0.323636	0.250011	0.195497	1	0.24679	0.250011	0.323584	0.537527
Akr1d1	208665	-0.0181388	0.101799	0.858579	0.945383	Akr1d1	0.034428	0.129409	0.790208	0.935792	-0.107034	0.129386	0.408098	0.718797	-0.0708847	0.12945	0.583977	1	0.0293117	0.129352	0.820731	0.902829
Khk	16548	-0.0382992	0.116514	0.742375	0.897538	Khk	-0.214941	0.144181	0.136021	0.542115	-0.0176919	0.14421	0.902359	0.968812	-0.0442865	0.144246	0.758828	1	0.155867	0.144189	0.279702	0.490721
Pank1	75735	-0.135154	0.111597	0.225861	0.561605	Pank1	-0.0485351	0.117378	0.679245	0.897828	-0.180411	0.117354	0.124215	0.418018	-0.00379646	0.117466	0.974217	1	-0.327502	0.117266	0.00522521	0.0369295
Surf4	20932	0.0123904	0.0785057	0.874592	0.951592	Surf4	0.0656039	0.0944995	0.487541	0.823661	0.0186897	0.0944934	0.843211	0.945518	-0.0881926	0.0945381	0.350883	1	0.0681794	0.0944255	0.470267	0.664072
Pipox	19193	0.0414961	0.0688681	0.546812	0.796495	Pipox	0.0168655	0.0821918	0.837418	0.954303	0.0706966	0.0822185	0.389864	0.704711	-0.0300196	0.0822798	0.715225	1	0.107492	0.0821255	0.190577	0.387189
Iigp1	60440	-0.181013	0.140152	0.196514	0.526196	Iigp1	-0.232534	0.166081	0.161478	0.570719	-0.385704	0.166068	0.0202025	0.155657	0.0807016	0.166163	0.627195	1	-0.184982	0.166056	0.265291	0.475217
Amy1	11722	-0.0846208	0.0806085	0.293822	0.624929	Amy1	-0.0490367	0.0862998	0.56989	0.8556	-0.133776	0.0862818	0.121034	0.412273	-0.0648396	0.086391	0.452932	1	-0.0803986	0.086209	0.351026	0.561985
Aldh9a1	56752	-0.083043	0.0763535	0.276766	0.608401	Aldh9a1	-0.0548316	0.0969305	0.571612	0.855952	-0.00854791	0.0969509	0.929744	0.979791	-0.126748	0.0969968	0.191307	1	-0.14417	0.096833	0.136527	0.312528
Gnb2l1	#N/A	0.0501634	0.0736284	0.495678	0.764943	Gnb2l1	0.0493945	0.08079	0.540939	0.846771	0.0157499	0.0807869	0.845428	0.947062	-0.0610167	0.0808522	0.450448	1	0.21517	0.0807468	0.00770472	0.0472845
Gabarapl1	57436	-0.055334	0.171999	0.747672	0.900243	Gabarapl1	-0.132356	0.198408	0.504713	0.834329	-0.142949	0.198409	0.471229	0.761684	0.154165	0.198452	0.437253	1	-0.121865	0.198391	0.53904	0.716675
Ssr3	67437	-0.0521344	0.103115	0.61314	0.834763	Ssr3	0.0542657	0.130087	0.676569	0.897664	-0.0788208	0.130069	0.544521	0.804746	-0.110091	0.130109	0.397474	1	-0.0376582	0.130028	0.77211	0.873137
Kmo	98256	-0.032589	0.0666383	0.624811	0.841098	Kmo	-0.129105	0.0616182	0.0361491	0.36295	-0.0968973	0.0616409	0.115959	0.404428	0.140493	0.0618901	0.0232049	1	-0.016305	0.0615466	0.79107	0.886357
Lpin2	64898	-0.128142	0.173015	0.458911	0.744553	Lpin2	-0.170488	0.201697	0.39796	0.77167	-0.0931172	0.201703	0.644328	0.857225	0.108336	0.201735	0.591255	1	-0.286426	0.201677	0.155543	0.339333
Acly	104112	0.541277	0.212375	0.010813	0.153135	Acly	0.547531	0.238671	0.0217857	0.302128	0.540617	0.238671	0.0235058	0.17015	0.258176	0.238671	0.279374	1	0.744304	0.238668	0.0018173	0.017885
Cyp2c68	433247	-0.120144	0.101815	0.237993	0.575548	Cyp2c68	-0.0887604	0.111655	0.426642	0.787686	-0.457447	0.111556	4.12066e-05	0.00340331	-0.0267786	0.111783	0.810673	1	0.0373637	0.111601	0.737777	0.851465
Nrn1	68404	0.209897	0.0933619	0.0245627	0.22288	Nrn1	0.281258	0.115004	0.0144596	0.260347	0.165513	0.114981	0.150012	0.457805	0.0897689	0.11503	0.435159	1	0.273569	0.114931	0.0172989	0.0821449
Slc39a14	213053	-0.049529	0.192876	0.79734	0.923499	Slc39a14	-0.0854778	0.213382	NA	NA	-0.0154133	0.213387	NA	NA	0.0157255	0.213406	NA	NA	-0.257894	0.213361	NA	NA
Mettl7a1	70152	-0.144213	0.091782	0.116123	0.425534	Mettl7a1	-0.262336	0.104282	0.0118819	0.248343	-0.287912	0.104282	0.00576434	0.0741344	-0.0122517	0.104418	0.906596	1	0.0373697	0.104281	0.720078	0.841511
Lman1	70361	-0.076537	0.0853774	0.37001	0.684556	Lman1	0.082983	0.102891	0.419946	0.784279	-0.104185	0.102849	0.311065	0.633447	-0.149307	0.102907	0.146808	1	-0.111755	0.102777	0.276881	0.488249
Ece1	230857	-0.109087	0.0508149	0.0318135	0.25259	Ece1	-0.0939543	0.061094	0.124082	0.530047	-0.0920314	0.0611072	0.132051	0.43151	-0.0972992	0.0612574	0.112203	1	-0.155907	0.0609266	0.0104995	0.0579754
G6pc	14377	-0.390396	0.212759	0.066517	0.341562	G6pc	-0.481263	0.248052	0.0523586	0.405065	-0.5518	0.248051	0.026112	0.18153	-0.040853	0.248058	0.869187	1	-0.0878455	0.248052	0.723233	0.84404
Uqcrc2	67003	-0.00307133	0.0338988	0.927808	0.973454	Uqcrc2	-0.0102812	0.0431169	0.811532	0.944536	-0.00254022	0.0431381	0.953043	0.985628	-0.0159177	0.0433369	0.713394	1	0.0163165	0.0429392	0.703952	0.830936
C8g	69379	0.0574471	0.0858083	0.503188	0.76947	C8g	-0.0543228	0.100721	0.589653	0.862187	0.0203398	0.100747	0.840003	0.944583	0.0681909	0.10084	0.498894	1	0.207964	0.100711	0.0389265	0.13866
Cpn1	93721	0.0224127	0.0566581	0.692416	0.872205	Cpn1	-0.0836591	0.0581798	0.150451	0.555971	0.0204164	0.0582483	0.725959	0.89915	0.0790588	0.0584529	0.176209	1	0.0720796	0.058107	0.214804	0.416621
4931406C07Rik	70984	-0.0519811	0.112281	0.643396	0.848708	4931406C07Rik	-0.0201347	0.142284	0.887466	0.967349	-0.0511802	0.142283	0.719066	0.896931	-0.149275	0.142312	0.29421	1	0.00127298	0.142242	0.992859	0.996167
Mgll	23945	-0.137	0.121427	0.259213	0.594203	Mgll	-0.0368046	0.148546	0.804316	0.941704	-0.0874332	0.148542	0.556124	0.811597	-0.209593	0.148566	0.158312	1	-0.228887	0.148477	0.12318	0.293923
Bdh1	71911	0.106063	0.157276	0.500072	0.766907	Bdh1	-0.051791	0.193873	0.789362	0.935792	0.0492727	0.193883	0.79939	0.930361	0.0782087	0.19391	0.68671	1	0.22771	0.193871	0.240179	0.447695
Lap3	66988	0.105968	0.0545925	0.0522503	0.30964	Lap3	0.129454	0.0681786	0.0575976	0.415574	0.0433123	0.0681536	0.525096	0.794988	0.0823326	0.0682865	0.227936	1	0.178077	0.0680825	0.00890703	0.0520455
Sqstm1	18412	-0.015029	0.109132	0.890466	0.958297	Sqstm1	0.0442002	0.128023	0.729904	0.913231	0.0598311	0.128031	0.640273	0.855671	-0.0497208	0.128065	0.697834	1	-0.120618	0.127941	0.345804	0.557281
Sdhd	66925	0.0610844	0.0611851	0.318108	0.642043	Sdhd	0.0963048	0.0737318	0.191501	0.601653	0.0261196	0.073713	0.723083	0.898243	-0.039914	0.0737983	0.588609	1	0.167137	0.073643	0.0232344	0.0984745
Slc31a1	20529	-0.00825148	0.0983228	0.933118	0.975405	Slc31a1	0.0511387	0.124846	0.68209	0.897828	-0.00971777	0.124839	0.937954	0.981491	-0.0725243	0.124882	0.561414	1	0.00160237	0.124783	0.989754	0.994995
Nadk	192185	-0.109298	0.0523309	0.0367447	0.270018	Nadk	-0.0311708	0.0618761	0.614429	0.873542	-0.111698	0.0618451	0.0709038	0.309859	-0.217561	0.0619349	0.000443507	0.473384	-0.0789422	0.0617037	0.200764	0.400173
Masp2	17175	0.0161376	0.0489871	0.741833	0.897372	Masp2	-0.0524554	0.0600857	0.382657	0.764513	0.0756675	0.060162	0.20849	0.533651	-0.00550837	0.0602666	0.927175	1	0.0504798	0.0599958	0.400131	0.606597
Prdx1	18477	0.196169	0.0938249	0.0365464	0.269886	Prdx1	0.196431	0.11538	0.0886659	0.476874	0.180812	0.115382	0.117096	0.405852	0.0699789	0.115418	0.544311	1	0.347766	0.115347	0.0025702	0.022687
Cnbp	12785	-0.0289222	0.0646439	0.65458	0.852367	Cnbp	-0.0125303	0.0777006	0.871886	0.962834	-0.0890918	0.0776818	0.251431	0.576159	-0.0844901	0.0777861	0.277397	1	0.0842033	0.0776302	0.278067	0.489231
Cfhr2	545366	-0.158907	0.0621537	0.0105675	0.151532	Cfhr2	-0.091007	0.0548145	0.0968594	0.493091	-0.309755	0.0547195	1.50685e-08	1.35941e-05	-0.0489115	0.0550075	0.373908	1	-0.16105	0.0546431	0.0032056	0.0263172
Nedd4	17999	-0.097904	0.0568682	0.0851428	0.377143	Nedd4	-0.0792975	0.0620854	0.20152	0.612958	-0.131371	0.0620717	0.034308	0.209674	-0.0267939	0.0622719	0.666998	1	-0.147346	0.0619263	0.0173422	0.082288
Tst	22117	0.181172	0.108582	0.0952123	0.393663	Tst	0.138021	0.121496	0.25595	0.667474	0.188813	0.121513	0.12022	0.411073	0.0498752	0.121544	0.681551	1	0.333561	0.121472	0.00603296	0.0405652
Prlr	19116	0.00849048	0.13966	0.951523	0.983049	Prlr	0.328354	0.153751	0.0327099	0.346034	0.0769947	0.153669	0.61634	0.844927	-0.292111	0.153635	0.057259	1	-0.388617	0.153464	0.0113317	0.0610287
Rrbp1	81910	-0.0459709	0.0750816	0.540353	0.793637	Rrbp1	-0.0314376	0.0960115	0.743338	0.917571	-0.0108465	0.0960246	0.910066	0.971975	-0.10007	0.0960804	0.297632	1	-0.0363876	0.095931	0.704457	0.83141
Gfra1	14585	-0.33785	0.166787	0.0428015	0.287793	Gfra1	-0.274848	0.169734	0.105385	0.507158	-0.287092	0.169735	0.090758	0.357336	-0.203392	0.169778	0.230921	1	-0.550607	0.169682	0.0011748	0.0134513
Sec14l4	103655	-0.12767	0.133018	0.337158	0.659022	Sec14l4	0.0513895	0.132527	0.69819	0.902843	-0.00513436	0.132521	0.969095	0.990132	-0.168308	0.132542	0.204139	1	-0.336854	0.132416	0.0109623	0.0597218
Furin	18550	0.0706287	0.126298	0.57601	0.815057	Furin	0.0349195	0.145721	0.810615	0.94426	0.0872262	0.145734	0.549486	0.806551	0.0997357	0.145785	0.493893	1	0.044321	0.145679	0.760948	0.866333
Alad	17025	0.41114	0.164255	0.0123122	0.162331	Alad	0.41813	0.191754	0.029216	0.329985	0.483571	0.191762	0.011678	0.114323	0.18097	0.191758	0.345302	1	0.514775	0.191737	0.00725725	0.0456677
Abcb4	18670	-0.222676	0.123612	0.0716381	0.348203	Abcb4	-0.271299	0.133776	0.0425587	0.380348	-0.232896	0.133788	0.0817216	0.33535	0.0387679	0.133916	0.772203	1	-0.420034	0.133702	0.0016805	0.0170461
Ldha	16828	-0.172648	0.091794	0.0599963	0.328084	Ldha	-0.248776	0.110459	0.0243101	0.311822	-0.181018	0.110482	0.101331	0.377633	-0.0802319	0.110588	0.468142	1	-0.177263	0.110408	0.108377	0.268109
Slc29a1	63959	0.172341	0.0855008	0.0438353	0.290164	Slc29a1	0.144526	0.0950567	0.128406	0.534964	0.301837	0.0951212	0.00150774	0.0334381	0.0173097	0.095114	0.855591	1	0.223999	0.0949871	0.0183634	0.0849946
Ces2a	102022	0.0956696	0.0760577	0.208444	0.542009	Ces2a	0.0371167	0.0934388	0.691198	0.899373	0.0779825	0.0934571	0.404044	0.715947	0.0779854	0.0935409	0.404448	1	0.215877	0.0934056	0.0208228	0.0921624
Bhmt2	64918	0.060158	0.086331	0.48591	0.759001	Bhmt2	0.0110604	0.111049	0.920662	0.979323	0.0499213	0.111064	0.653085	0.861362	0.0513773	0.111138	0.643879	1	0.123434	0.111005	0.266153	0.476035
Ccbl2	#N/A	-0.212985	0.123958	0.0857603	0.378456	Ccbl2	-0.107118	0.142987	0.453767	0.805554	-0.23167	0.14297	0.105144	0.384874	-0.289839	0.143006	0.0426876	1	-0.222026	0.142923	0.120311	0.289183
Wbp1l	226178	-0.109958	0.159458	0.490463	0.762247	Wbp1l	-0.174337	0.17799	0.327345	0.722508	-0.060934	0.178005	0.732112	0.901764	0.0445243	0.17805	0.802536	1	-0.239453	0.177959	0.178446	0.371892
BC024386	212965	0.207701	0.143303	0.14723	0.46789	BC024386	0.0709883	0.159622	0.656517	0.890667	0.424731	0.159676	0.00781501	0.090389	0.0420549	0.159658	0.792237	1	0.320124	0.159615	0.0448996	0.152179
Ddx3x	13205	-0.111236	0.0909379	0.221252	0.556173	Ddx3x	-0.112025	0.0935793	0.231261	0.642727	-0.129027	0.0935817	0.167967	0.482469	-0.0600589	0.09371	0.521587	1	-0.158039	0.0934735	0.0908876	0.240232
Kif1c	16562	0.00416039	0.034282	0.903407	0.962429	Kif1c	-0.00965474	0.0426426	0.820882	0.947894	-0.0463617	0.042631	0.276811	0.601103	0.0385889	0.0429405	0.368834	1	0.0349903	0.042456	0.409852	0.614036
Mcfd2	193813	0.0236124	0.100528	0.814299	0.931219	Mcfd2	0.165659	0.121457	0.172589	0.581813	-0.000962749	0.121424	0.993674	0.998666	-0.11965	0.121458	0.324566	1	0.0632779	0.121371	0.602116	0.764064
Plin2	11520	0.0282894	0.162866	0.862103	0.946554	Plin2	-0.0250355	0.201701	0.901219	0.973062	0.068595	0.20171	0.733805	0.90182	0.0938116	0.201734	0.641912	1	-0.0849925	0.201679	0.673445	0.812653
Pemt	18618	0.166572	0.0859135	0.0525217	0.310157	Pemt	0.162486	0.0978101	0.0966663	0.492408	0.218919	0.0978384	0.0252503	0.177966	0.0116775	0.0978598	0.905015	1	0.258833	0.0977439	0.00809525	0.0488383
Maob	109731	0.174638	0.101851	0.0864122	0.37878	Maob	0.275556	0.125561	0.0281926	0.32332	0.236669	0.125557	0.0594362	0.282557	0.0327983	0.125575	0.793951	1	0.0814202	0.125435	0.516271	0.699947
Tmem59	56374	-0.0698743	0.0429245	0.103558	0.408014	Tmem59	-0.0500769	0.0548455	0.361214	0.747779	-0.0875531	0.0548369	0.110353	0.393978	-0.092742	0.0550056	0.0917869	1	-0.0473204	0.0546832	0.386844	0.595071
Apom	55938	-0.0202851	0.0716115	0.776973	0.914591	Apom	-0.109266	0.0821167	0.183314	0.588745	-0.129061	0.0821183	0.116032	0.404428	0.0382799	0.0823091	0.641877	1	0.122784	0.0820901	0.134727	0.31012
Paqr9	75552	-0.262	0.173483	0.130984	0.445223	Paqr9	-0.0871095	0.213234	0.682895	0.897828	-0.299924	0.213223	0.159539	0.469917	-0.397578	0.213233	0.0622479	1	-0.319255	0.213206	0.134289	0.309418
Hal	15109	0.265807	0.107412	0.0133366	0.168307	Hal	0.196535	0.136895	0.151099	0.556834	0.286829	0.136919	0.0361822	0.216617	0.28649	0.136982	0.0364883	1	0.237456	0.136847	0.0827069	0.226001
Echs1	93747	0.0653702	0.0562128	0.244868	0.582964	Echs1	0.047718	0.0708658	0.50072	0.831706	0.0536989	0.0708796	0.448686	0.747045	0.011269	0.0709935	0.87388	1	0.14734	0.0707775	0.0373662	0.135349
Glyat	107146	-0.286707	0.102716	0.00525028	0.109681	Glyat	-0.199094	0.132156	0.131937	0.539766	-0.285456	0.132146	0.0307603	0.197027	-0.334108	0.132184	0.0114847	0.968244	-0.257768	0.132101	0.051023	0.165115
Msrb1	27361	0.0376961	0.102811	0.713878	0.884152	Msrb1	0.0124678	0.127127	0.921873	0.979595	0.00975277	0.127131	0.938851	0.981767	-0.0120375	0.127186	0.924597	1	0.136743	0.127092	0.281956	0.4924
Mthfd1	108156	0.0500334	0.0394439	0.20463	0.536665	Mthfd1	0.0292829	0.0487873	0.548363	0.849388	0.0624919	0.0488279	0.200601	0.524937	0.0327934	0.0490194	0.503503	1	0.0725281	0.0486163	0.13574	0.311467
Ganab	14376	0.00637756	0.0412378	0.877095	0.952838	Ganab	-0.0150719	0.0500989	0.763534	0.926242	0.0394868	0.0501501	0.431064	0.733854	-0.00198076	0.0503163	0.968598	1	0.00475487	0.0499317	0.924134	0.961446
Sdc1	20969	0.0436963	0.124076	0.724709	0.889673	Sdc1	0.259931	0.13973	0.0628517	0.421901	0.0846356	0.139693	0.544602	0.804746	-0.223637	0.139683	0.109371	1	-0.0132142	0.139607	0.924591	0.96168
Mup8	100041687	-0.452753	0.168788	0.00731021	0.127183	Mup8	-0.0283391	0.206044	0.890605	0.968349	-0.234274	0.206037	0.255518	0.580088	0.156318	0.206069	0.448109	1	0.0100665	0.206034	0.961032	0.980874
Tspan31	67125	0.00112713	0.0698588	0.987127	0.996	Tspan31	-0.0256426	0.0882325	0.771338	0.929586	0.00248233	0.0882509	0.97756	0.993313	-0.0455145	0.0883349	0.606379	1	0.07308	0.0881662	0.407168	0.611956
Hagh	14651	0.0888688	0.0945403	0.347212	0.665965	Hagh	0.123599	0.106366	0.245228	0.657136	0.0673494	0.106357	0.526577	0.796042	-0.0474296	0.1064	0.655767	1	0.221085	0.106312	0.0375626	0.135643
Hibadh	58875	0.0212856	0.0541688	0.694357	0.87312	Hibadh	-0.0025885	0.0654562	0.968455	0.9903	-0.0108937	0.0654636	0.867836	0.955792	0.0288219	0.0656296	0.660546	1	0.0732865	0.0653541	0.262128	0.471588
Acox2	93732	0.0731541	0.117771	0.534499	0.790756	Acox2	-0.0481411	0.114791	0.674939	0.897415	-0.0215718	0.114802	0.850951	0.949477	0.333316	0.114965	0.00374003	0.740795	0.133479	0.114767	0.244815	0.45308
Ebp	13595	0.0955515	0.0668768	0.153071	0.477009	Ebp	0.0766629	0.0803004	0.339729	0.731157	0.131284	0.080335	0.102217	0.379487	0.0296345	0.0804138	0.712481	1	0.135297	0.0802032	0.0916177	0.241277
Sult1d1	53315	-0.353657	0.195634	0.0706462	0.347257	Sult1d1	-0.212421	0.202345	0.293811	0.697903	-0.450596	0.202327	0.0259426	0.180996	-0.268259	0.202367	0.184972	1	-0.726157	0.202289	0.00033105	0.00550099
Rpl8	26961	0.0854866	0.0790025	0.279219	0.611172	Rpl8	0.0760067	0.0885589	0.390748	0.768568	0.0544675	0.0885597	0.538531	0.801567	-0.0162667	0.0886308	0.85438	1	0.246489	0.0885153	0.00535766	0.0375939
Uqcrc1	22273	0.0666642	0.0485986	0.170147	0.495623	Uqcrc1	-0.0134124	0.0588321	0.819664	0.947894	0.0483909	0.0588788	0.411148	0.720662	0.0768269	0.0590633	0.193342	1	0.160608	0.0587657	0.00627577	0.0414807
Entpd5	12499	0.117726	0.0746174	0.114629	0.424074	Entpd5	0.0939712	0.0973698	0.334497	0.728567	0.109595	0.0973824	0.260417	0.584418	0.164359	0.0974975	0.0918397	1	0.0975388	0.0972848	0.316049	0.529839
Etfb	110826	0.0850834	0.0748847	0.255876	0.591896	Etfb	0.091047	0.0948069	0.336883	0.730098	0.0376354	0.0947969	0.691359	0.879568	0.026	0.0948912	0.784086	1	0.178093	0.0947368	0.0601259	0.183864
F13b	14060	-0.212826	0.0693212	0.00213957	0.0777293	F13b	-0.168485	0.0763585	0.0273487	0.31925	-0.309538	0.0763088	4.98368e-05	0.00403094	-0.0948325	0.0765402	0.215349	1	-0.271629	0.0762018	0.000364414	0.00580269
Bckdha	12039	0.0114422	0.056421	0.839291	0.940562	Bckdha	-0.0342595	0.0706268	0.627621	0.879542	-0.0105002	0.0706485	0.881849	0.962123	0.0439182	0.0708144	0.535135	1	0.0496004	0.0705351	0.48193	0.673435
Lipa	16889	-0.206419	0.120692	0.0872112	0.379881	Lipa	-0.220282	0.152801	0.149407	0.555971	-0.215364	0.152806	0.158718	0.469425	-0.217931	0.152851	0.153933	1	-0.184345	0.152763	0.227533	0.432545
Tmem56	99887	-0.406563	0.161531	0.0118379	0.158741	Tmem56	-0.339573	0.156684	0.0302159	0.336213	-0.513401	0.156663	0.00104879	0.0270333	-0.0170232	0.156795	0.913544	1	-0.717696	0.156605	4.58675e-06	0.000297327
Edem1	192193	-0.127721	0.0975728	0.190539	0.521018	Edem1	-0.00858821	0.120612	0.943235	0.985211	-0.104848	0.120596	0.384617	0.700867	-0.203946	0.120636	0.090915	1	-0.169693	0.120517	0.159118	0.344271
Ak2	11637	0.0840583	0.0961683	0.382077	0.694777	Ak2	0.00506191	0.10504	0.961565	0.988736	0.0167415	0.10505	0.87338	0.958904	0.050726	0.105142	0.629484	1	0.281401	0.105033	0.00738056	0.0460905
Ddx5	13207	0.0865925	0.0629483	0.168941	0.494245	Ddx5	0.0577819	0.0706707	0.413573	0.780452	0.137471	0.070718	0.0519035	0.263297	0.00408014	0.0707837	0.954034	1	0.159498	0.0705873	0.0238473	0.100305
Shmt1	20425	0.132822	0.0933506	0.154787	0.479218	Shmt1	0.205783	0.112513	0.0674045	0.432389	0.152498	0.112504	0.175263	0.491852	-0.0382739	0.112527	0.733758	1	0.1929	0.112426	0.086198	0.232464
Mug2	17837	0.190355	0.137519	0.166294	0.491625	Mug2	0.0902446	0.160304	0.573463	0.856321	0.369572	0.160352	0.0211803	0.159334	0.219724	0.160373	0.170662	1	0.0675472	0.160262	0.673405	0.812653
Dap	223453	-0.036827	0.064649	0.568919	0.809627	Dap	-0.0172969	0.0807485	0.830385	0.951823	-0.0741274	0.0807344	0.358533	0.679521	-0.0322955	0.08088	0.689671	1	-0.0310652	0.0806242	0.700009	0.828639
Prpf8	192159	-0.0235652	0.0532655	0.658192	0.853909	Prpf8	-0.0496319	0.0674014	0.46151	0.809254	0.00400277	0.0674406	0.952671	0.985584	-0.00628371	0.0675864	0.925925	1	-0.0417563	0.0672686	0.53477	0.714154
Cald1	109624	0.0574773	0.0805353	0.475418	0.753277	Cald1	0.103857	0.0973611	0.2861	0.690505	-0.0730487	0.0973142	0.452865	0.750539	0.0777321	0.0974546	0.425089	1	0.128024	0.0972786	0.188157	0.383964
Cyp2d22	56448	0.12536	0.0639107	0.0498213	0.304429	Cyp2d22	0.124996	0.0764632	0.102106	0.502334	0.277111	0.0765412	0.000294136	0.0122762	0.0422291	0.0765559	0.581215	1	0.0752723	0.076332	0.324076	0.53776
Serpina10	217847	-0.0641545	0.087338	0.462611	0.746094	Serpina10	-0.0987554	0.104095	0.342769	0.734357	-0.18549	0.104078	0.0747124	0.318744	-0.0301665	0.104206	0.772208	1	0.0736041	0.10406	0.479365	0.67166
Rapgef4	56508	-0.309247	0.136065	0.0230394	0.216905	Rapgef4	-0.296485	0.159149	0.0624704	0.420828	-0.416358	0.159136	0.00888704	0.0979579	-0.0836861	0.159231	0.599192	1	-0.406263	0.159099	0.0106639	0.0585197
Ddb1	13194	0.0300692	0.0564734	0.594414	0.825609	Ddb1	-0.00950193	0.069779	0.891685	0.96888	0.0479369	0.0698175	0.492333	0.775134	0.062805	0.069969	0.369392	1	0.0233515	0.0696643	0.737474	0.851441
Atp2a2	11938	-0.24551	0.153278	0.109216	0.416613	Atp2a2	0.0801007	0.17084	0.639168	0.882935	-0.111175	0.170818	0.515149	0.789554	-0.327582	0.170824	0.0551547	1	-0.497298	0.170746	0.00358549	0.0283516
2610507B11Rik	72503	-0.147617	0.0497338	0.00299602	0.0900246	2610507B11Rik	-0.19461	0.0616764	0.00160312	0.124375	-0.17295	0.0617	0.00506186	0.0687101	-0.0759784	0.06192	0.219807	1	-0.140099	0.0615576	0.0228522	0.0977719
Got2	14719	0.0150388	0.0471591	0.749807	0.901282	Got2	0.0067525	0.0604468	0.911053	0.975722	0.025257	0.0604709	0.676187	0.872711	-0.00959704	0.0606176	0.874204	1	0.0378364	0.0603051	0.530387	0.710493
Slc9a3r1	26941	0.0595342	0.11595	0.607638	0.83243	Slc9a3r1	0.018946	0.132758	0.886519	0.966863	0.0282641	0.132765	0.831414	0.942926	-0.0155324	0.132812	0.9069	1	0.224595	0.132739	0.0906458	0.239885
Ogdh	18293	-0.0566321	0.0782202	0.469061	0.749163	Ogdh	-0.0746962	0.0843568	0.375898	0.759291	0.00294786	0.0843964	0.972137	0.990645	0.0286591	0.0845267	0.734569	1	-0.167695	0.0842257	0.0464789	0.155254
Gstt1	14871	0.185803	0.111325	0.095114	0.393663	Gstt1	0.0600386	0.130262	0.644865	0.885753	0.169135	0.130296	0.194259	0.516815	0.102749	0.130352	0.430554	1	0.356592	0.13026	0.00619007	0.0411547
Agpat3	28169	-0.142561	0.0751126	0.0577005	0.322423	Agpat3	-0.183779	0.0742023	0.0132594	0.256535	-0.149043	0.0742295	0.0446581	0.243491	-0.0269412	0.0744408	0.717416	1	-0.212091	0.0740664	0.00418956	0.0314495
Cyp51	13121	0.0431758	0.175602	0.80578	0.928005	Cyp51	0.121491	0.211907	0.566426	0.855082	0.0284032	0.211903	0.893372	0.965784	-0.130103	0.21191	0.539244	1	0.0932628	0.211888	0.659827	0.804409
Lpin1	14245	-0.156167	0.223055	0.483847	0.757907	Lpin1	-0.510522	0.250721	0.0417291	0.378737	-0.0123329	0.250719	0.960768	0.987246	0.328548	0.250716	0.190048	1	0.240006	0.25072	0.338432	0.550809
Man1a	17155	-0.3193	0.0997425	0.00136839	0.0634889	Man1a	-0.173787	0.0847937	0.0404111	0.375252	-0.414752	0.0847094	9.77232e-07	0.000286524	-0.204746	0.084912	0.0158972	1	-0.481498	0.0845847	1.25198e-08	4.20363e-06
Adck3	#N/A	-0.195368	0.146289	0.181715	0.510091	Adck3	-0.370526	0.178582	0.038003	0.368794	-0.245824	0.178597	0.168692	0.483064	-0.0672553	0.178649	0.70657	1	-0.036625	0.178585	0.837506	0.91283
Neat1	66961	0.637649	0.20826	0.00220015	0.0778773	Neat1	0.801471	0.222671	0.000319017	0.0673872	1.35916	0.22271	1.04202e-09	3.05519e-06	0.178278	0.222655	0.42331	1	0.702299	0.222652	0.00160917	0.0166052
Tmem30a	69981	-0.284659	0.0865077	0.000999886	0.054759	Tmem30a	-0.257874	0.089283	0.00387356	0.163279	-0.506696	0.089215	1.3509e-08	1.32028e-05	-0.10619	0.0894513	0.235179	1	-0.219096	0.0892037	0.0140444	0.0705677
Os9	216440	-0.035574	0.043992	0.418719	0.718435	Os9	-0.0447598	0.055034	0.416039	0.782428	-0.0280092	0.0550605	0.610963	0.842038	0.0137949	0.0552942	0.802988	1	-0.0817518	0.0548322	0.135976	0.311552
Hacd3	57874	0.037462	0.0535752	0.484401	0.758288	Hacd3	0.0985637	0.0601723	0.101417	0.501178	0.0740233	0.0601714	0.21862	0.54483	-0.0396826	0.0602716	0.510284	1	0.0198706	0.0599623	0.740354	0.852479
Fkbp8	14232	0.124922	0.0751009	0.0962345	0.39606	Fkbp8	0.0683485	0.0826092	0.408027	0.777593	0.119682	0.0826391	0.147546	0.45418	0.0641145	0.082731	0.438354	1	0.26134	0.0825678	0.00154999	0.0161975
Plxnb2	140570	-0.056686	0.0609163	0.352083	0.670886	Plxnb2	-0.0896177	0.0675804	0.18481	0.590915	-0.063184	0.067606	0.349999	0.671265	-0.0159812	0.0677885	0.813626	1	-0.0578194	0.0674549	0.391358	0.598861
Hspd1	15510	0.0165757	0.0651669	0.799219	0.924453	Hspd1	0.0248955	0.081855	0.76102	0.925341	-0.0266507	0.0818441	0.744707	0.907093	0.00751409	0.0819739	0.926965	1	0.0674553	0.0817598	0.409348	0.61391
Ttc39c	72747	-0.100702	0.117427	0.391131	0.701714	Ttc39c	-0.196297	0.137155	0.15237	0.557953	-0.0743979	0.137172	0.587563	0.830034	-0.00126394	0.137219	0.992651	1	0.188984	0.137164	0.168266	0.357823
Aars	234734	0.137426	0.0936107	0.142087	0.461118	Aars	0.157271	0.111921	0.159962	0.567939	0.165007	0.11193	0.140426	0.44494	0.0500994	0.111975	0.654573	1	0.180402	0.11185	0.106768	0.265183
Uqcrfs1	66694	0.00716242	0.0476042	0.880403	0.954499	Uqcrfs1	0.0615392	0.0577956	0.286978	0.691031	-0.0172246	0.0577608	0.765545	0.915874	-0.0706669	0.0579013	0.222286	1	0.0590995	0.0576195	0.30504	0.519077
Decr1	67460	-0.0994336	0.0992044	0.316194	0.641512	Decr1	-0.0997899	0.127898	0.435255	0.792513	-0.0486291	0.127916	0.703823	0.88676	-0.112912	0.127967	0.377586	1	-0.134806	0.12783	0.29162	0.503744
Atp11c	320940	-0.210968	0.127041	0.0967898	0.396683	Atp11c	-0.141646	0.117718	0.228875	0.640978	-0.346176	0.11768	0.00326457	0.0536067	0.103914	0.117863	0.377967	1	-0.34844	0.117622	0.00305273	0.0254653
Abca6	76184	-0.246677	0.157245	0.116707	0.425845	Abca6	-0.18446	0.149728	0.217963	0.632199	-0.286528	0.149715	0.0556428	0.27477	0.0627058	0.149843	0.675599	1	-0.549882	0.149633	0.000237977	0.00439246
C1ra	50909	-0.111148	0.0600663	0.0642515	0.338532	C1ra	-0.199739	0.0716035	0.00527859	0.194096	-0.144477	0.0716371	0.0437168	0.241731	-0.0494711	0.0718159	0.490911	1	-0.0313019	0.0715498	0.66176	0.805345
Kng2	385643	0.0117161	0.0593465	0.8435	0.940974	Kng2	0.0365344	0.0738854	0.620972	0.875587	0.100204	0.0739357	0.175326	0.491852	-0.0848132	0.0739852	0.251649	1	-0.0147317	0.0737085	0.841586	0.914632
Ctnnb1	12387	-0.0329006	0.035458	0.353472	0.671927	Ctnnb1	-0.0140081	0.0442443	0.751541	0.921424	-0.0637303	0.0442211	0.149535	0.457403	-0.0296941	0.0444964	0.504556	1	-0.0233956	0.0440077	0.594985	0.75974
Dpys	64705	-0.0955269	0.0876291	0.275657	0.60746	Dpys	-0.0453796	0.110912	0.68243	0.897828	-0.0820944	0.110908	0.459177	0.753625	-0.182706	0.110962	0.0996479	1	-0.0820684	0.110817	0.45895	0.654906
Slc26a1	231583	0.144563	0.0843553	0.0865756	0.379018	Slc26a1	0.223966	0.104259	0.0316999	0.343799	0.163135	0.104245	0.117602	0.406855	0.0215054	0.104291	0.836631	1	0.151146	0.104137	0.146665	0.327115
Pdia6	71853	0.106908	0.144647	0.45985	0.744882	Pdia6	0.111947	0.168556	0.50659	0.835037	0.0395574	0.16855	0.814448	0.93444	0.0544262	0.168586	0.746816	1	0.298615	0.168542	0.0764356	0.214987
Pdia4	12304	-0.161676	0.186497	0.385992	0.696439	Pdia4	0.179753	0.225843	0.426077	0.787434	0.0191229	0.225837	0.932519	0.980635	-0.358974	0.225832	0.111934	1	-0.254965	0.225816	0.258864	0.467947
Cyc1	66445	0.0648383	0.0565924	0.251917	0.588689	Cyc1	-0.0143823	0.0670148	0.830068	0.951823	0.0546819	0.0670625	0.414851	0.722235	0.0405255	0.0672086	0.546521	1	0.187029	0.0669654	0.00522355	0.0369295
Rdx	19684	-0.109947	0.0736384	0.135421	0.451798	Rdx	-0.0211865	0.0761387	0.780812	0.933177	-0.197296	0.0760696	0.0094971	0.101719	-0.00726199	0.0762998	0.924174	1	-0.20007	0.0759422	0.00842615	0.0501299
Ang	11727	0.200606	0.102532	0.0504036	0.305915	Ang	0.122877	0.131025	0.34834	0.737695	0.136306	0.131035	0.298235	0.621481	0.218424	0.131136	0.0957862	1	0.2637	0.130986	0.0440949	0.150358
Dlst	78920	0.0428095	0.0445188	0.336248	0.658476	Dlst	0.0472458	0.0542377	0.383706	0.764644	0.0505351	0.0542558	0.351635	0.673192	0.0423688	0.0544544	0.436533	1	0.0308379	0.0540391	0.568231	0.739357
Osgin1	71839	-0.290028	0.187386	0.121681	0.43451	Osgin1	-0.323339	0.231891	0.163208	0.573919	-0.303178	0.231892	0.191073	0.512431	-0.175459	0.231906	0.449293	1	-0.160244	0.231887	0.489539	0.679262
Gck	103988	0.173104	0.206092	0.400944	0.70758	Gck	0.209095	0.243587	0.390671	0.768568	0.278011	0.243589	0.25374	0.578606	0.00336814	0.243588	0.988968	1	0.329226	0.243584	0.176506	0.369246
Rab43	69834	-0.145971	0.10669	0.171255	0.496936	Rab43	-0.256909	0.129475	0.0472302	0.394366	-0.163464	0.129502	0.206861	0.532161	0.0432138	0.129635	0.738871	1	-0.205833	0.129424	0.111751	0.273737
Agpat6	#N/A	-0.0428035	0.15302	0.779688	0.914958	Agpat6	-0.00614761	0.177743	0.972409	0.992419	-0.0240182	0.177744	0.892511	0.965784	0.0936328	0.177793	0.598444	1	-0.161165	0.177698	0.364428	0.574717
Vwa8	219189	-0.225818	0.117885	0.0554181	0.317556	Vwa8	-0.300328	0.134596	0.0256593	0.313818	-0.138678	0.134636	0.303	0.626125	-0.0472954	0.134729	0.725558	1	-0.391827	0.134526	0.00358379	0.0283516
Keg1	64697	-0.477758	0.166578	0.00412981	0.10205	Keg1	-0.417752	0.20452	0.0410924	0.37631	-0.492342	0.204518	0.0160697	0.137391	-0.353721	0.20454	0.0837463	1	-0.120147	0.20452	0.556895	0.730128
Slc17a2	218103	-0.306633	0.0968021	0.00153691	0.0667419	Slc17a2	-0.296909	0.125178	0.0176966	0.276469	-0.318863	0.125178	0.0108569	0.109578	-0.263529	0.12526	0.0353913	1	-0.319031	0.125111	0.0107726	0.0589603
Gys2	232493	-0.110232	0.157392	0.483697	0.757907	Gys2	-0.00619027	0.190872	0.974128	0.992555	0.0263437	0.190878	0.89023	0.965176	-0.140693	0.190888	0.461093	1	-0.241901	0.19083	0.204931	0.404982
Chdh	218865	-0.0778409	0.0680543	0.252704	0.589212	Chdh	-0.0414571	0.0838668	0.621079	0.875614	-0.0604928	0.0838689	0.470738	0.761677	-0.0391277	0.0840055	0.641376	1	-0.165513	0.0837075	0.0480099	0.158676
Srrm2	75956	-0.0373692	0.0922659	0.685466	0.868678	Srrm2	-0.204885	0.104406	0.0497183	0.401245	0.198704	0.104545	0.0573473	0.278194	0.0670223	0.104597	0.521675	1	-0.165462	0.104339	0.112781	0.275392
Mtus1	102103	-0.252594	0.0970805	0.00927089	0.142472	Mtus1	-0.268023	0.0882339	0.00238438	0.139248	-0.30638	0.0882283	0.000515477	0.0175742	0.0225459	0.0885152	0.798946	1	-0.445439	0.0880719	4.24395e-07	5.56002e-05
Agpat2	67512	0.00866696	0.134489	0.948617	0.981607	Agpat2	-0.0359326	0.165605	0.828226	0.951005	-0.00418373	0.165613	0.979846	0.994688	-0.0501662	0.165644	0.762	1	0.171546	0.165593	0.300227	0.513484
Deptor	97998	-0.2761	0.0965004	0.00422135	0.102692	Deptor	-0.300342	0.106748	0.00489975	0.184961	-0.404103	0.106728	0.000152914	0.00866366	-0.0400534	0.106923	0.707959	1	-0.302363	0.106676	0.00459106	0.0337002
Fh1	14194	-0.0238957	0.143932	0.868141	0.949811	Fh1	0.14381	0.152299	0.345036	0.735937	0.0493493	0.152286	0.745895	0.907333	-0.0256274	0.152322	0.866391	1	-0.21832	0.152198	0.151445	0.33414
Slc25a3	18674	0.0301366	0.0665249	0.65054	0.850485	Slc25a3	0.0128989	0.0765806	0.86624	0.961184	0.0540205	0.0766115	0.480734	0.767813	-0.0450644	0.0766977	0.556829	1	0.102572	0.0764874	0.179911	0.374132
Mia3	338366	-0.19478	0.104613	0.0626174	0.33412	Mia3	-0.118946	0.123038	0.33367	0.728222	-0.12495	0.123042	0.309864	0.632168	-0.125715	0.123115	0.307201	1	-0.369883	0.122923	0.00262055	0.0230172
Eci2	23986	-0.174761	0.125304	0.163106	0.487777	Eci2	-0.0934968	0.144359	0.5172	0.840436	-0.0841315	0.144366	0.560051	0.81318	-0.155717	0.144407	0.280892	1	-0.3279	0.144272	0.0230384	0.0979957
Caprin1	53872	-0.0977352	0.102915	0.342281	0.66299	Caprin1	0.0219765	0.124227	0.859583	0.959916	-0.0821025	0.124207	0.508604	0.785373	-0.0967926	0.124274	0.43606	1	-0.209545	0.124111	0.0913397	0.241004
Suclg1	56451	-0.00459451	0.05793	0.936785	0.976985	Suclg1	-0.0608362	0.074221	0.412409	0.779884	-0.0221773	0.0742514	0.765185	0.915623	0.00487043	0.0744127	0.947814	1	0.0626372	0.07414	0.398195	0.604898
Eif5a	276770	0.04828	0.0715017	0.499531	0.766907	Eif5a	0.0357193	0.0775476	0.645078	0.8858	-0.0438379	0.0775229	0.571745	0.82019	-0.0177621	0.0776634	0.819097	1	0.238797	0.0775035	0.0020623	0.0196685
Urah	76974	0.0220719	0.0759227	0.771269	0.912745	Urah	0.00609459	0.0850546	0.942876	0.985211	-0.0272367	0.0850508	0.748786	0.909157	-0.0339934	0.0851658	0.689788	1	0.150895	0.0849928	0.0758345	0.214143
Sec61a1	53421	0.0770323	0.11423	0.50008	0.766907	Sec61a1	0.139857	0.134296	0.297689	0.699975	0.108821	0.134295	0.417758	0.723703	-0.0726577	0.134313	0.588537	1	0.16975	0.134242	0.206049	0.406224
Slc6a13	14412	0.0114556	0.0731389	0.875538	0.952027	Slc6a13	0.0320016	0.0873754	0.714175	0.90823	0.0255028	0.0873833	0.770402	0.91615	-0.0747045	0.0874636	0.393038	1	0.0514138	0.0872581	0.555717	0.729142
Mut	17850	-0.177158	0.0649703	0.00639606	0.119858	Mut	-0.0892764	0.0497964	0.0730001	0.446822	-0.254035	0.0496887	3.17856e-07	0.000114028	-0.0638232	0.0500746	0.202464	1	-0.289082	0.0494578	5.06518e-09	2.25147e-06
Pcbd1	13180	0.139767	0.105479	0.185149	0.514341	Pcbd1	0.0996793	0.121103	0.410454	0.77812	0.120689	0.121116	0.319019	0.641099	-0.00272156	0.121158	0.982079	1	0.331967	0.121084	0.00611353	0.0408216
Ywhae	22627	-0.0154264	0.0404402	0.70286	0.878412	Ywhae	0.0120916	0.0495551	0.807228	0.943052	-0.0704498	0.0495088	0.154744	0.463052	-0.0505468	0.0497471	0.309593	1	0.0490234	0.049364	0.32066	0.53428
Serinc1	56442	-0.203552	0.108231	0.0600109	0.328084	Serinc1	-0.121271	0.103426	0.24098	0.653307	-0.289426	0.10338	0.00511613	0.0689678	-0.0318213	0.10357	0.758657	1	-0.347046	0.103278	0.000778555	0.0100309
Ahcy	269378	-0.102481	0.108416	0.344528	0.664458	Ahcy	-0.031734	0.123233	0.796784	0.938134	-0.0768217	0.123228	0.533014	0.799366	-0.133291	0.123285	0.279623	1	-0.147809	0.12314	0.230011	0.435393
Abca3	27410	0.195854	0.0888859	0.0275641	0.233404	Abca3	0.0996894	0.103927	0.337447	0.730104	0.252594	0.103998	0.0151472	0.133569	0.201976	0.104095	0.052343	1	0.188347	0.103853	0.0697389	0.202403
Shmt2	108037	0.161698	0.0716415	0.0240056	0.220606	Shmt2	0.0430997	0.0791407	0.586032	0.860287	0.162895	0.0792056	0.0397235	0.227642	0.160186	0.0793424	0.0434959	1	0.292858	0.0791177	0.000214292	0.00411586
Pcyox1	66881	-0.0494711	0.0879906	0.573958	0.813646	Pcyox1	-0.0610318	0.109681	0.577906	0.857488	-0.0731429	0.109685	0.504871	0.78312	-0.0551024	0.109778	0.615708	1	-0.00595765	0.109614	0.956655	0.978474
Hsd3b3	15494	-0.0227204	0.152617	0.881655	0.955241	Hsd3b3	-0.157559	0.171366	0.357869	0.746334	-0.146884	0.171369	0.391378	0.706123	0.0365031	0.171425	0.831374	1	0.330872	0.171386	0.0535368	0.170327
Hyou1	12282	-0.168134	0.21285	0.429576	0.725576	Hyou1	0.265941	0.247653	0.282893	0.688606	0.0824842	0.247651	0.739084	0.90443	-0.370499	0.247649	0.134636	1	-0.174691	0.247645	0.480557	0.672251
Acadm	11364	-0.0786053	0.0879823	0.371631	0.685511	Acadm	0.0309275	0.0943902	0.743172	0.917571	0.0282707	0.0943994	0.764574	0.915545	-0.149441	0.0944386	0.113555	1	-0.21807	0.0941935	0.0206062	0.0916033
Nbr1	17966	-0.151596	0.100422	0.131147	0.445223	Nbr1	-0.0985782	0.100482	0.326567	0.722066	-0.151035	0.100472	0.132775	0.432633	0.0305521	0.100654	0.761482	1	-0.363551	0.100315	0.000289969	0.00504749
Myo1b	17912	-0.112002	0.112685	0.320252	0.644261	Myo1b	-0.12132	0.109354	0.267245	0.677926	-0.147792	0.109353	0.176531	0.493648	0.0585325	0.109511	0.593002	1	-0.196522	0.109259	0.07207	0.206876
Sdc2	15529	-0.0470646	0.0576859	0.414571	0.715407	Sdc2	-0.00521822	0.0660213	0.937002	0.982479	-0.14656	0.0659538	0.0262721	0.181537	0.0341814	0.0662407	0.605841	1	-0.0638722	0.0658299	0.331916	0.543986
Eif5	217869	-0.171075	0.0932027	0.0664293	0.341562	Eif5	-0.10226	0.102	0.316079	0.712749	-0.237208	0.101966	0.02	0.154825	-0.123366	0.102094	0.22691	1	-0.188415	0.10189	0.0644293	0.192299
Cideb	12684	0.0682881	0.067159	0.309243	0.636831	Cideb	0.0167777	0.0831821	0.840152	0.955588	0.0646479	0.0832148	0.43723	0.738459	0.0469636	0.0833412	0.573088	1	0.14047	0.0831065	0.0909808	0.240311
Cyp2c40	13099	0.65339	0.211512	0.00200738	0.0758366	Cyp2c40	-0.182761	0.232928	0.432674	0.791098	-0.851648	0.232808	0.000254042	0.011077	0.32991	0.233173	0.157105	1	-0.0737546	0.232886	0.751473	0.859749
Hectd1	207304	-0.315776	0.115104	0.00608086	0.116735	Hectd1	-0.200753	0.112238	0.0736739	0.448323	-0.265074	0.112227	0.0181789	0.147749	-0.15926	0.112346	0.156313	1	-0.577162	0.11208	2.61086e-07	4.16599e-05
Ubc	22190	-0.06054	0.159667	0.704566	0.879654	Ubc	-0.0788979	0.190574	0.678874	0.897828	-0.0331333	0.190581	0.86198	0.95409	-0.278906	0.190583	0.143347	1	0.296369	0.190581	0.119927	0.288649
Sod2	20656	-0.0997542	0.0564452	0.0771821	0.360114	Sod2	-0.0938908	0.0720102	0.192283	0.602584	-0.143558	0.0719969	0.0461573	0.247313	-0.0634261	0.0721948	0.37965	1	-0.0925452	0.071869	0.197853	0.397174
Pttg1ip	108705	-0.0793568	0.0554506	0.152394	0.475455	Pttg1ip	-0.0784078	0.0573975	0.171924	0.581141	-0.137206	0.0573724	0.0167799	0.141415	-0.00334182	0.0576896	0.953806	1	-0.0972479	0.0571928	0.0890646	0.237719
Sdhb	67680	0.0707041	0.0519401	0.173431	0.499079	Sdhb	0.0046803	0.060112	0.93794	0.982783	0.0446339	0.0601514	0.458072	0.753051	0.0381505	0.0603332	0.527171	1	0.203881	0.0600502	0.000685834	0.00916852
Ugt2b35	243085	0.126287	0.121056	0.296852	0.628298	Ugt2b35	0.101447	0.135693	0.45469	0.805657	0.0405239	0.135687	0.765201	0.915623	0.0847288	0.135745	0.53251	1	0.445311	0.1357	0.00103223	0.0122003
Hsd17b11	114664	-0.130369	0.0739187	0.0777852	0.360824	Hsd17b11	-0.0767639	0.0929418	0.408841	0.777653	-0.10928	0.0929385	0.239664	0.567746	-0.13034	0.0930421	0.161252	1	-0.191693	0.092799	0.0388588	0.138459
Fkbp4	14228	0.116642	0.166224	0.482859	0.757507	Fkbp4	0.234963	0.192943	0.223304	0.634115	0.123441	0.192934	0.522297	0.793119	-0.126539	0.192935	0.511912	1	0.255761	0.192915	0.184917	0.380347
Cltc	67300	-0.0350764	0.0662356	0.59641	0.826683	Cltc	0.0491826	0.0727105	0.498776	0.830465	0.0144799	0.0727043	0.842136	0.945036	-0.0527725	0.0728205	0.468641	1	-0.138941	0.0724805	0.0552454	0.174204
Txndc5	105245	0.0993339	0.143279	0.488128	0.760652	Txndc5	0.248715	0.161303	0.123095	0.527885	0.185938	0.161297	0.249005	0.574464	-0.143737	0.161286	0.372825	1	0.186721	0.161249	0.246877	0.455585
Slc37a4	14385	0.0764561	0.120911	0.527168	0.786647	Slc37a4	0.0870841	0.125386	0.487352	0.823661	0.157248	0.125412	0.209897	0.535496	0.038597	0.125456	0.758346	1	0.0423538	0.125304	0.735356	0.850501
Cmah	12763	-0.37294	0.132931	0.00502376	0.108188	Cmah	-0.285311	0.14977	0.0567812	0.413544	-0.505024	0.149742	0.000744528	0.0223893	-0.147618	0.149849	0.324567	1	-0.410656	0.149712	0.00608847	0.0407842
Tpi1	21991	0.183084	0.0820549	0.0256655	0.226583	Tpi1	0.194432	0.1006	0.0532689	0.405065	0.189972	0.100607	0.0589909	0.281696	0.058106	0.10066	0.563772	1	0.286543	0.100525	0.00436559	0.0323996
Gcgr	14527	0.157537	0.0823617	0.0557805	0.31824	Gcgr	0.0792117	0.0845649	0.348914	0.73779	0.252071	0.0846512	0.0029036	0.0500051	0.0621239	0.0846876	0.463214	1	0.264057	0.0845179	0.00178247	0.0176488
Mtss1	211401	0.0656188	0.0972292	0.499747	0.766907	Mtss1	0.150665	0.108967	0.166766	0.575675	0.0481019	0.108939	0.658815	0.863445	0.11468	0.109067	0.293046	1	-0.0516463	0.108811	0.635043	0.787148
Atp5d	66043	-0.012197	0.0604666	0.84014	0.940562	Atp5d	-0.0485098	0.0744926	0.514916	0.839836	-0.0282859	0.0745154	0.704244	0.886865	-0.0564623	0.0746521	0.449445	1	0.0872383	0.0744108	0.241042	0.448554
Scarb1	20778	-0.124427	0.117572	0.289917	0.620816	Scarb1	-0.337414	0.134572	0.0121652	0.249538	-0.199572	0.134606	0.138169	0.442141	0.105049	0.134761	0.435671	1	-0.022802	0.134574	0.865452	0.927069
Hgfac	54426	0.0908529	0.0865197	0.29368	0.624839	Hgfac	-0.0844386	0.0992163	0.394739	0.770123	0.137285	0.0993211	0.166901	0.480937	0.0714871	0.0994203	0.472116	1	0.217406	0.0992154	0.0284335	0.112594
Ldlr	16835	0.226599	0.128759	0.0784307	0.36225	Ldlr	0.365957	0.151656	0.0158184	0.267994	0.358363	0.15166	0.0181305	0.147584	-0.0517145	0.151628	0.733058	1	0.232974	0.151572	0.124281	0.295689
Grn	14824	-0.138081	0.118915	0.245572	0.583581	Grn	0.0261805	0.111349	0.814114	0.945092	0.052848	0.111371	0.635127	0.853879	-0.181079	0.111385	0.104012	1	-0.47503	0.111082	1.89944e-05	0.000798613
Nipsnap1	18082	0.158432	0.0792691	0.0456454	0.294807	Nipsnap1	0.127119	0.0952819	0.182159	0.588745	0.185595	0.095315	0.0515133	0.262557	0.0663532	0.0953785	0.486628	1	0.255647	0.0952174	0.00725572	0.0456677
Tmem106b	71900	-0.225523	0.141947	0.112109	0.421797	Tmem106b	-0.0434714	0.135359	0.748092	0.919316	-0.314104	0.135298	0.0202556	0.155657	-0.0760897	0.135435	0.57424	1	-0.47998	0.135202	0.000385089	0.00605154
Abca1	11303	-0.125446	0.116453	0.281382	0.613963	Abca1	-0.0879633	0.138319	0.524812	0.843643	-0.0892877	0.138324	0.518606	0.790878	-0.0650698	0.138393	0.638226	1	-0.218087	0.13824	0.114657	0.278914
Igfals	16005	-0.0347159	0.154203	0.821877	0.93344	Igfals	0.0330809	0.182038	0.855798	0.959174	0.0175918	0.182039	0.923014	0.977173	-0.239089	0.182041	0.189054	1	-0.0687217	0.181986	0.705712	0.832303
Decr2	26378	-0.0815335	0.10325	0.429721	0.725576	Decr2	-0.140445	0.12726	0.269763	0.679921	-0.0211943	0.127299	0.86777	0.955792	-0.0240272	0.127382	0.850388	1	-0.145638	0.127188	0.252183	0.462045
Lactb2	212442	0.0783472	0.10127	0.439142	0.731717	Lactb2	0.122123	0.118086	0.301047	0.702257	-0.105385	0.118034	0.371948	0.690222	0.184157	0.118194	0.119212	1	0.161948	0.11802	0.17	0.3602
Cd1d1	12479	0.218873	0.109575	0.0457739	0.294829	Cd1d1	0.238668	0.134798	0.0766332	0.454217	0.277821	0.134816	0.0393279	0.226216	0.0414382	0.134825	0.758578	1	0.264273	0.134725	0.0498124	0.16266
Hmgcl	15356	0.0955441	0.0720949	0.185086	0.514341	Hmgcl	0.0888219	0.09314	0.340267	0.731996	0.12766	0.0931676	0.170617	0.485326	0.0378797	0.0932516	0.684589	1	0.118832	0.0930322	0.201488	0.400524
Oaf	102644	0.277215	0.0990061	0.0051106	0.108549	Oaf	0.359387	0.123054	0.00349407	0.159858	0.268189	0.123034	0.0292722	0.191572	0.2148	0.123103	0.0810058	1	0.242097	0.122937	0.0489222	0.160764
Selenbp1	20341	0.254666	0.0879856	0.00379882	0.0978787	Selenbp1	0.168641	0.10215	0.0987559	0.497034	0.296189	0.102213	0.00375836	0.0590068	0.150412	0.102268	0.141353	1	0.385636	0.102117	0.0001591	0.00334522
Acbd5	74159	-0.180761	0.0958119	0.0592113	0.326743	Acbd5	-0.131776	0.101888	0.195891	0.60666	-0.379879	0.10182	0.000190817	0.00956367	0.0141367	0.102052	0.889826	1	-0.166956	0.10179	0.100962	0.256547
Sar1b	66397	-0.00415989	0.0899396	0.963109	0.986373	Sar1b	0.0481704	0.110783	0.663694	0.893715	-0.0148448	0.11077	0.893391	0.965784	-0.0601348	0.110846	0.587469	1	0.0222601	0.110685	0.840611	0.914632
C130074G19Rik	226777	-0.181373	0.0783152	0.0205621	0.205192	C130074G19Rik	-0.170585	0.0900464	0.0581702	0.416677	-0.278279	0.0900117	0.00199089	0.0393747	-0.045559	0.0902506	0.613696	1	-0.221839	0.0899119	0.0136139	0.0689804
Hnrnpa2b1	53379	0.102217	0.0419437	0.0148089	0.176995	Hnrnpa2b1	0.0948359	0.0506191	0.0609968	0.420661	0.0454282	0.050597	0.36927	0.687646	0.0854296	0.050872	0.0930927	1	0.185779	0.0504567	0.000231463	0.00430275
1600014C10Rik	72244	-0.189032	0.125605	0.132331	0.447414	1600014C10Rik	-0.228371	0.149657	0.127019	0.532902	-0.256762	0.149656	0.0862208	0.346339	-0.0221609	0.149767	0.882367	1	-0.23136	0.149605	0.121991	0.292092
Hsd17b13	243168	-0.0216167	0.0763273	0.777015	0.914591	Hsd17b13	0.0286897	0.086669	0.740625	0.917052	0.0505134	0.0866899	0.560101	0.81318	-0.101694	0.0867447	0.241062	1	-0.0491805	0.0865176	0.569733	0.740332
Atp13a3	224088	-0.243941	0.105178	0.0203778	0.204593	Atp13a3	-0.119108	0.0862632	0.167355	0.576066	-0.370621	0.0861655	1.69822e-05	0.00186138	-0.100081	0.0864224	0.246847	1	-0.361547	0.0860518	2.65146e-05	0.000996981
Ctsz	64138	-0.0116248	0.0535235	0.82806	0.936417	Ctsz	0.0248521	0.0660414	0.706686	0.904937	-0.0173017	0.0660284	0.793295	0.92753	-0.0880801	0.0661703	0.183152	1	0.0303087	0.0658558	0.645352	0.794905
Cpt2	12896	-0.00789239	0.111621	0.943631	0.97996	Cpt2	0.0556922	0.137431	0.685302	0.898413	0.0518169	0.137436	0.706154	0.8885	-0.0115864	0.137489	0.932841	1	-0.112309	0.137333	0.41348	0.617268
Pecr	111175	0.208339	0.10003	0.0372721	0.271272	Pecr	0.114755	0.115779	0.321609	0.718158	0.157294	0.115801	0.174364	0.490454	0.192625	0.115912	0.0965485	1	0.351497	0.115758	0.0023935	0.0216141
Slc25a25	227731	-0.15551	0.193675	0.422009	0.720901	Slc25a25	-0.120051	0.23082	0.60299	0.869345	-0.367609	0.230812	0.111232	0.395656	-0.171202	0.23083	0.458283	1	0.0935744	0.230816	0.685179	0.819578
Fgf1	14164	-0.212826	0.103489	0.0397326	0.280772	Fgf1	-0.09085	0.116288	0.434657	0.791939	-0.170303	0.11627	0.142998	0.449179	-0.196088	0.116354	0.0919352	1	-0.373282	0.116128	0.00130712	0.0144096
Rpn2	20014	-0.0833016	0.0570249	0.144072	0.463857	Rpn2	-0.131247	0.066766	0.0493236	0.400396	-0.117312	0.0667884	0.0790074	0.328581	0.0160285	0.0670686	0.811116	1	-0.0937306	0.0666209	0.15945	0.344534
Hnrnpu	51810	-0.0801516	0.0704128	0.254991	0.591301	Hnrnpu	0.000568892	0.0662252	0.993146	0.997463	-0.05256	0.0662058	0.427261	0.730821	-0.0614679	0.0663858	0.354487	1	-0.194984	0.0659487	0.00311053	0.0258091
Lsr	54135	0.0122726	0.132798	0.926368	0.97271	Lsr	-0.0284833	0.148573	0.847967	0.957314	-0.0580857	0.148572	0.695827	0.881757	-0.110845	0.14862	0.455773	1	0.217353	0.148561	0.143452	0.322565
Copa	12847	-0.0250113	0.0616064	0.684753	0.868168	Copa	-0.0279774	0.0783422	0.721004	0.910564	0.0103299	0.0783742	0.89514	0.966508	-0.0330245	0.0785011	0.673982	1	-0.0441206	0.0781966	0.5726	0.743049
Glo1	109801	0.0528521	0.0924511	0.567542	0.808609	Glo1	0.0273039	0.111746	0.806968	0.943052	-0.0505899	0.111731	0.650704	0.860762	0.0726122	0.111853	0.516226	1	0.204825	0.111711	0.0667246	0.196638
Rpl4	67891	0.0703205	0.0614128	0.25219	0.58897	Rpl4	0.0715218	0.0694921	0.303382	0.703752	0.0316963	0.0694825	0.648263	0.859324	-0.0120079	0.0696216	0.863065	1	0.200513	0.0693954	0.00385948	0.0298354
Huwe1	59026	-0.0542559	0.0695964	0.435639	0.728971	Huwe1	-0.111675	0.074941	0.136178	0.542115	0.0248353	0.0750262	0.740628	0.905049	0.0704261	0.0752214	0.349144	1	-0.177316	0.0747763	0.0177264	0.0831913
Cpox	12892	-0.223954	0.124743	0.0726026	0.349526	Cpox	-0.139877	0.133051	0.293119	0.697126	-0.277706	0.133025	0.0368315	0.218493	-0.0565554	0.133154	0.671029	1	-0.36881	0.132943	0.00553375	0.0383464
Acnat1	230161	-0.0181597	0.158431	0.908745	0.964468	Acnat1	0.110817	0.197181	0.574109	0.856333	0.0517552	0.197177	0.792951	0.92753	-0.0633924	0.197193	0.747851	1	-0.120038	0.197135	0.542583	0.719398
Nadk2	68646	-0.132525	0.0815407	0.104107	0.408684	Nadk2	0.0371911	0.0943284	0.69338	0.900444	-0.259595	0.0942217	0.00586656	0.0748673	-0.0995115	0.0943975	0.291803	1	-0.175461	0.0941417	0.0623505	0.188034
Sidt2	214597	-0.0870946	0.0597476	0.144921	0.465387	Sidt2	-0.083343	0.0741434	0.26098	0.673053	-0.0181445	0.0741976	0.806811	0.933647	-0.0948991	0.0743251	0.201669	1	-0.151462	0.0739483	0.0405391	0.142581
Ivd	56357	-0.00901425	0.0659036	0.891205	0.958347	Ivd	0.0256718	0.0851363	0.763005	0.926204	-0.0293206	0.0851209	0.730502	0.901737	-0.0295805	0.0852629	0.728642	1	-0.00303435	0.0849879	0.971519	0.986589
Slc1a2	20511	-0.0465227	0.133643	0.727755	0.890671	Slc1a2	-0.0312645	0.152796	0.837872	0.954382	-0.0115744	0.152806	0.939622	0.981767	0.104248	0.152909	0.495384	1	-0.287781	0.15269	0.0594641	0.182879
Gstp1	14870	0.143487	0.130697	0.272267	0.604486	Gstp1	0.239259	0.164692	0.146289	0.550876	0.162041	0.164687	0.32515	0.646879	0.264328	0.164728	0.108575	1	0.448719	0.164683	0.00643513	0.041984
Trap1	68015	-0.00834084	0.041301	0.839954	0.940562	Trap1	-0.0686083	0.0483964	0.156298	0.563036	-0.00991205	0.0484679	0.837957	0.944073	0.0124939	0.0487602	0.797772	1	0.0359068	0.0482356	0.456632	0.653115
Ddx17	67040	0.0200549	0.096009	0.834537	0.939627	Ddx17	0.118641	0.103481	0.251588	0.663592	0.238928	0.10354	0.0210212	0.158602	-0.209347	0.103467	0.0430398	1	-0.0136771	0.103336	0.894704	0.943046
Mmd	67468	-0.153733	0.108992	0.158391	0.482916	Mmd	-0.161126	0.135283	0.233641	0.644689	-0.227627	0.135272	0.092426	0.360198	-0.0229895	0.135412	0.865187	1	-0.206053	0.135202	0.127499	0.300029
Gne	50798	-0.0837938	0.134666	0.533788	0.79072	Gne	-0.207354	0.1547	0.180128	0.586909	-0.0612826	0.154733	0.692064	0.879866	0.158404	0.154848	0.306325	1	-0.199565	0.154652	0.196908	0.396108
St3gal5	20454	0.109887	0.188651	0.560238	0.804915	St3gal5	0.116617	0.205826	0.570998	0.8556	0.186132	0.205835	0.365847	0.684752	0.290528	0.205878	0.158196	1	-0.141853	0.20578	0.490608	0.679968
Asgr2	11890	0.0237918	0.0506991	0.638873	0.847005	Asgr2	-0.00874594	0.0641869	0.891618	0.96888	0.0520945	0.0642459	0.417445	0.723623	-0.0181644	0.0643978	0.777894	1	0.0695798	0.064044	0.277285	0.488823
Acads	11409	-0.00700574	0.0566725	0.901618	0.962301	Acads	-0.0606009	0.0721719	0.401091	0.77298	0.0136525	0.0722291	0.85008	0.94897	-0.0229595	0.0723799	0.751085	1	0.0452294	0.0720666	0.530262	0.710479
Sel1l	20338	-0.201677	0.117811	0.086921	0.379397	Sel1l	0.000748381	0.141618	0.995784	0.997712	-0.12324	0.141594	0.384094	0.700466	-0.236567	0.14163	0.0948578	1	-0.373419	0.141486	0.00830869	0.0496209
Mup14	100039116	-0.468655	0.179895	0.00918323	0.142051	Mup14	-0.0760732	0.211586	0.719193	0.9105	-0.137204	0.211584	0.516686	0.789886	0.223567	0.211623	0.290766	1	0.239397	0.211587	0.257871	0.467511
Gldc	104174	0.026881	0.133355	0.840249	0.940562	Gldc	-0.032026	0.156197	0.837544	0.954337	0.00643973	0.156209	0.967116	0.989627	0.214909	0.156315	0.16918	1	-0.049005	0.156144	0.753639	0.861321
Pbld1	68371	0.0547411	0.100138	0.584613	0.81907	Pbld1	0.0827408	0.124979	0.507946	0.835852	0.0774694	0.124985	0.53537	0.800961	0.0577021	0.125072	0.644548	1	-0.0239134	0.124863	0.848121	0.917728
Ifitm3	66141	-0.00528472	0.117889	0.964245	0.986566	Ifitm3	-0.195535	0.134395	0.14569	0.550026	-0.143646	0.134413	0.285209	0.609339	0.132284	0.134572	0.325609	1	0.21821	0.134421	0.10452	0.26211
Tsku	244152	0.135682	0.207223	0.512618	0.776537	Tsku	0.186201	0.241201	0.440131	0.796165	0.200434	0.241202	0.405985	0.717401	0.143082	0.241207	0.553052	1	0.39646	0.241199	0.100238	0.255124
Gns	75612	-0.125588	0.0817874	0.12465	0.437868	Gns	-0.115725	0.097038	0.233038	0.643918	-0.0576388	0.097075	0.552676	0.80911	-0.0617387	0.0972076	0.525348	1	-0.264875	0.0968674	0.00624916	0.0413708
Prodh2	56189	0.230794	0.0746893	0.00200125	0.0758366	Prodh2	0.154692	0.0820402	0.059353	0.419577	0.348263	0.0821752	2.25472e-05	0.00233589	0.112433	0.0821957	0.171354	1	0.303371	0.081955	0.000214179	0.00411586
Idh3b	170718	0.0157743	0.0351875	0.653942	0.851949	Idh3b	-0.0382201	0.0418439	0.361033	0.747779	0.00747505	0.0419155	0.858459	0.95263	0.0094461	0.0422423	0.823055	1	0.0853191	0.0416658	0.0405891	0.142666
Kif1b	16561	-0.264509	0.125363	0.0348627	0.263583	Kif1b	-0.21927	0.131188	0.0946388	0.488852	-0.276866	0.131179	0.0348073	0.210966	-0.0342035	0.131339	0.794539	1	-0.496062	0.131059	0.000153697	0.00327554
Fech	14151	-0.0867314	0.0532916	0.103633	0.408014	Fech	-0.082127	0.0651418	0.207402	0.619277	-0.144322	0.0651173	0.0266688	0.182636	-0.0316563	0.065385	0.628278	1	-0.0786868	0.064969	0.22584	0.430339
Eif3a	13669	-0.156838	0.0783366	0.0452729	0.293796	Eif3a	-0.0902559	0.0862283	0.295234	0.698708	-0.156807	0.0862073	0.0689188	0.305241	-0.10548	0.0863785	0.222033	1	-0.260308	0.0860265	0.0024789	0.0221482
Insig2	72999	-0.099412	0.217609	0.647788	0.849584	Insig2	-0.287742	0.246761	0.243583	0.656759	-0.15534	0.246763	0.529016	0.798061	0.204275	0.246777	0.407799	1	-0.183883	0.246758	0.456153	0.652636
Rmnd5a	68477	-0.246595	0.115085	0.0321357	0.253367	Rmnd5a	-0.219671	0.12328	0.074767	0.451219	-0.31691	0.123258	0.0101376	0.105534	-0.0354268	0.123448	0.774129	1	-0.396991	0.123157	0.00126652	0.0141496
Fam120a	218236	-0.060198	0.0504884	0.233138	0.570598	Fam120a	-0.0434855	0.0552826	0.431515	0.790712	-0.0988264	0.0552561	0.0736928	0.315889	-0.012453	0.0555744	0.822697	1	-0.0811863	0.0550341	0.140159	0.31823
Slc25a1	13358	0.155203	0.111079	0.162342	0.487078	Slc25a1	0.0682228	0.120993	0.572851	0.856183	0.170508	0.121031	0.158896	0.469521	0.0675063	0.121086	0.57718	1	0.338564	0.120983	0.005135	0.0365201
Txn2	56551	0.0892802	0.0724983	0.218143	0.552363	Txn2	0.0980177	0.077415	0.205465	0.617204	0.0420867	0.0773958	0.586589	0.829257	-0.0186435	0.0775245	0.809954	1	0.239098	0.0773228	0.00198678	0.0190651
BC005537	79555	-0.13128	0.0795926	0.0990652	0.399344	BC005537	0.0254845	0.0899782	0.777001	0.93173	-0.0763563	0.0899366	0.395881	0.710201	-0.228497	0.0899978	0.0111195	0.960363	-0.239143	0.0897207	0.0076893	0.0472365
Aldh1a7	26358	0.162379	0.131423	0.216627	0.551012	Aldh1a7	0.0268037	0.164121	0.870269	0.962578	0.193368	0.164153	0.238809	0.56757	0.15428	0.164198	0.347424	1	0.277811	0.164113	0.0904921	0.239784
Slc40a1	53945	-0.324096	0.118107	0.00606806	0.116735	Slc40a1	-0.180843	0.136338	0.184699	0.59077	-0.362077	0.136291	0.00789218	0.0906557	-0.294478	0.136398	0.030853	1	-0.495292	0.136178	0.000275726	0.00486075
Gclc	14629	-0.076956	0.120472	0.52296	0.782846	Gclc	0.0600665	0.148845	0.686543	0.898772	-0.100287	0.148816	0.500372	0.779599	-0.190541	0.148854	0.200524	1	-0.0404425	0.148765	0.785734	0.882523
Lipc	15450	-0.0563363	0.0752109	0.45383	0.742479	Lipc	-0.0592448	0.0948188	0.532088	0.845124	-0.0447336	0.0948388	0.637155	0.854886	-0.0797749	0.0949711	0.400913	1	-0.0624544	0.0946757	0.509468	0.694886
Apcs	20219	-0.0150882	0.138102	0.913001	0.96599	Apcs	0.0764814	0.172682	0.657835	0.891288	-0.0154117	0.172667	0.928878	0.979379	-0.14374	0.172697	0.405226	1	-0.121092	0.17259	0.482918	0.67419
Tram1	72265	-0.0632864	0.122496	0.605406	0.830917	Tram1	-0.0571501	0.147144	0.697723	0.90254	-0.129828	0.147135	0.377574	0.694783	-0.0791059	0.147203	0.590996	1	0.0669216	0.14711	0.649175	0.79728
Cd81	12520	0.00120222	0.0615601	0.984419	0.994627	Cd81	-0.0850845	0.0699394	0.223777	0.634132	-0.0824411	0.069956	0.238609	0.567377	0.0937788	0.0702917	0.182159	1	0.0825648	0.0698562	0.237235	0.443671
Uba1	22201	0.0806155	0.0368811	0.0288289	0.239305	Uba1	0.035648	0.0460256	0.43862	0.795296	0.0802046	0.0460931	0.0818491	0.335717	0.112462	0.0464418	0.0154533	1	0.0952922	0.0458003	0.0374704	0.135464
Sec63	140740	-0.123668	0.0552381	0.0251678	0.225078	Sec63	-0.0797275	0.0687182	0.245964	0.657759	-0.206518	0.0686587	0.00263064	0.0469591	-0.0889801	0.0689024	0.196568	1	-0.102218	0.0685436	0.135889	0.311496
Sqrdl	59010	0.102717	0.089738	0.25236	0.58897	Sqrdl	0.0831529	0.110813	0.45302	0.804864	0.146148	0.110849	0.187353	0.507688	0.026795	0.110913	0.809102	1	0.128554	0.110718	0.245604	0.453975
Dbi	13167	0.0825833	0.142028	0.560931	0.805277	Dbi	-0.059265	0.17155	0.729743	0.913231	0.0503853	0.17157	0.769009	0.91615	0.0729644	0.171621	0.670728	1	0.28867	0.171556	0.0924419	0.242473
Calm1	12313	-0.0175716	0.0911668	0.847162	0.941617	Calm1	0.0247768	0.112614	0.825859	0.950539	-0.0456703	0.112598	0.685033	0.877017	-0.0829822	0.11268	0.461462	1	0.0531681	0.112528	0.636578	0.788487
Etnppl	71760	0.0854474	0.148937	0.56616	0.808104	Etnppl	0.281037	0.24828	NA	NA	0.14973	0.248278	NA	NA	0.0976706	0.248282	NA	NA	-0.195875	0.248269	NA	NA
Ndufs1	227197	-0.0426864	0.0432897	0.324102	0.647933	Ndufs1	-0.0221436	0.052286	0.671924	0.89638	-0.0815403	0.0522535	0.118648	0.408107	-0.0242034	0.0525655	0.645198	1	-0.0393359	0.0520317	0.44965	0.647501
Lonp1	74142	-0.0244964	0.0307251	0.425291	0.723429	Lonp1	-0.0539357	0.0386275	0.162623	0.572729	-0.0140516	0.0387007	0.716543	0.895156	-0.0464715	0.0390219	0.23369	1	0.0158089	0.0383682	0.680317	0.81636
Ei24	13663	-0.0478135	0.0855814	0.576373	0.81518	Ei24	0.00472585	0.0930647	0.959501	0.988736	-0.0275511	0.0930604	0.767187	0.916015	-0.0674827	0.0931843	0.468952	1	-0.110239	0.0928787	0.235263	0.441642
Ppib	19035	0.125383	0.106763	0.240233	0.577766	Ppib	0.0647713	0.121974	0.5954	0.86563	0.0471974	0.121976	0.698799	0.883834	0.126557	0.122082	0.299893	1	0.319101	0.12196	0.00888532	0.051943
Prdx6b	320769	0.0521437	0.0597073	0.382487	0.694986	Prdx6b	0.0331076	0.0770444	0.667399	0.894783	0.0394656	0.077062	0.608561	0.84058	0.0431065	0.0772386	0.57678	1	0.091612	0.0769122	0.233605	0.439723
Slc16a2	20502	0.00315323	0.126503	0.980114	0.992518	Slc16a2	-0.156774	0.151483	0.300703	0.701988	0.030471	0.15153	0.840629	0.944826	0.106858	0.151622	0.480956	1	0.00921409	0.151456	0.951489	0.976207
Arhgef12	69632	-0.2398	0.106278	0.0240492	0.220656	Arhgef12	-0.172173	0.0946425	0.0688818	0.436211	-0.2734	0.0946067	0.0038542	0.0598483	-0.0313517	0.09488	0.741071	1	-0.469321	0.0944085	6.65472e-07	7.26532e-05
March6	223455	-0.261283	0.123347	0.0341509	0.261595	March6	-0.15919	0.116094	0.170308	0.580239	-0.266023	0.116063	0.0219031	0.161865	-0.0472022	0.11627	0.684763	1	-0.566413	0.11588	1.01901e-06	9.60804e-05
Habp2	226243	0.01894	0.0629736	0.763597	0.909313	Habp2	-0.0541375	0.0718245	0.451001	0.802859	0.0105182	0.0718855	0.88367	0.963127	0.0925294	0.072167	0.199788	1	0.0195924	0.0716807	0.784601	0.881808
Mdh2	17448	0.064795	0.0597449	0.278131	0.610149	Mdh2	0.0530833	0.0754283	0.481583	0.820095	0.089759	0.075466	0.234284	0.562481	0.00574926	0.0755905	0.939373	1	0.108125	0.0752871	0.150955	0.333489
Psme4	103554	-0.0785856	0.0437302	0.0723266	0.348962	Psme4	-0.0115454	0.0479819	0.809849	0.943967	-0.084735	0.0479334	0.0770999	0.323279	-0.0967275	0.0481918	0.0447351	1	-0.113849	0.0476414	0.0168624	0.0805939
Dynll2	68097	-0.0256525	0.0831303	0.75764	0.906371	Dynll2	0.0578331	0.101036	0.567049	0.855082	-0.111702	0.100977	0.268635	0.592767	-0.0682053	0.101109	0.499948	1	0.0370856	0.100912	0.713243	0.836665
Sucla2	20916	-0.00404335	0.041768	0.922881	0.971207	Sucla2	0.0161121	0.0526817	0.759727	0.924946	-0.0690445	0.0526243	0.189511	0.510391	0.00179325	0.0529623	0.97299	1	0.0362808	0.0524423	0.489048	0.679036
Pklr	18770	0.0421531	0.177339	0.812115	0.930573	Pklr	-0.0613899	0.213381	0.773575	0.930465	0.052327	0.213391	0.806289	0.933204	-0.0993724	0.2134	0.641457	1	0.28109	0.213384	0.187738	0.383677
Gpam	14732	0.456794	0.183326	0.0127132	0.164852	Gpam	0.577687	0.226376	0.0107139	0.238227	0.421097	0.226368	0.0628529	0.291475	0.195179	0.226371	0.388573	1	0.542312	0.226358	0.0165833	0.0796562
Nlrp6	101613	0.204887	0.112689	0.0690401	0.34546	Nlrp6	0.105063	0.107238	0.327226	0.722415	0.354847	0.107342	0.00094723	0.0253633	0.067926	0.107334	0.526831	1	0.361094	0.107221	0.000757841	0.00983534
Tex2	21763	-0.0133701	0.0557325	0.810409	0.929486	Tex2	0.0130827	0.069237	0.850127	0.958018	-0.0626938	0.0692036	0.364972	0.683836	-0.0250836	0.0694144	0.717831	1	0.0274315	0.0690669	0.69124	0.822927
Mbl1	17194	-0.132652	0.0993435	0.181783	0.510161	Mbl1	-0.160683	0.124495	0.196814	0.607598	-0.21906	0.124485	0.0784545	0.326861	-0.0269648	0.124637	0.828717	1	-0.0947646	0.124432	0.446311	0.644631
Ppap2b	#N/A	-0.0262419	0.0886785	0.76729	0.911274	Ppap2b	-0.0538509	0.105852	0.610937	0.872074	-0.0723729	0.105855	0.494165	0.775741	0.109605	0.106077	0.301484	1	-0.0975723	0.105722	0.35605	0.566241
Gucd1	68778	-0.297522	0.0917999	0.00119118	0.0605191	Gucd1	-0.366033	0.11626	0.00164173	0.124375	-0.331207	0.116277	0.00439364	0.063773	-0.195976	0.116414	0.0922904	1	-0.243844	0.116211	0.0358804	0.132082
Grhpr	76238	0.0195089	0.0673582	0.7721	0.91326	Grhpr	-0.113189	0.0773876	0.14357	0.54726	-0.0171517	0.0774491	0.824736	0.939679	0.0960364	0.0776808	0.216348	1	0.139836	0.0773629	0.0706801	0.204245
Hs6st1	50785	0.101167	0.073801	0.170435	0.496002	Hs6st1	-0.0216367	0.0907164	0.811487	0.944536	0.0866487	0.0907851	0.339862	0.662338	0.151677	0.0909869	0.0955093	1	0.180485	0.0906674	0.0465224	0.155259
Abhd14b	76491	0.131696	0.0821627	0.108964	0.416115	Abhd14b	0.149254	0.0990722	0.131934	0.539766	0.201345	0.0991088	0.0421989	0.236685	-0.000198532	0.0991412	0.998402	1	0.170789	0.0989515	0.0843501	0.229173
Sec31a	69162	0.015602	0.0701285	0.823943	0.934734	Sec31a	0.0962876	0.0822033	0.241464	0.654094	0.118266	0.0822303	0.150368	0.458151	-0.0925356	0.0822642	0.260649	1	-0.0449593	0.0819787	0.583399	0.750212
Rpn1	103963	0.0884293	0.122308	0.469675	0.749481	Rpn1	0.0641656	0.138366	0.642836	0.884653	0.0156571	0.13836	0.909902	0.971975	0.0518952	0.138439	0.707764	1	0.271669	0.138344	0.049562	0.162158
Pgm2	72157	0.0360385	0.0474175	0.447239	0.737027	Pgm2	0.0283402	0.0606083	0.640073	0.883607	0.0624879	0.0606554	0.302911	0.626123	0.0187905	0.0608594	0.757509	1	0.0321382	0.0603871	0.594586	0.75974
Ptprf	19268	0.0720347	0.106641	0.499367	0.766907	Ptprf	-0.0328963	0.107621	0.759857	0.924946	-0.00770773	0.107639	0.942915	0.982728	0.127805	0.107816	0.235861	1	0.202339	0.107596	0.0600327	0.183669
Nudt4	71207	-0.154102	0.117789	0.190776	0.521018	Nudt4	-0.13422	0.134759	0.319252	0.716279	-0.184788	0.134752	0.170275	0.484822	-0.101647	0.13486	0.451016	1	-0.203324	0.134667	0.131086	0.305124
Cyp3a13	13113	-0.132813	0.125672	0.290589	0.621291	Cyp3a13	0.075202	0.100495	0.454271	0.805638	-0.0746711	0.10043	0.45717	0.752666	-0.145572	0.100533	0.147618	1	-0.399259	0.100168	6.72269e-05	0.00188024
Paics	67054	-0.131075	0.0973472	0.178151	0.505226	Paics	0.00320378	0.0991139	0.974214	0.992555	-0.1622	0.0990485	0.101509	0.377697	-0.0573091	0.0992342	0.563593	1	-0.296071	0.0988741	0.0027496	0.0237042
Pbld2	67307	0.138084	0.0976348	0.157277	0.482641	Pbld2	0.198791	0.119865	0.0972253	0.493988	0.181492	0.119867	0.129997	0.427991	-0.0215998	0.119889	0.857024	1	0.204715	0.119771	0.0874093	0.234612
Il6st	16195	-0.376443	0.132706	0.00455853	0.105356	Il6st	-0.23353	0.112052	0.0371494	0.365759	-0.370855	0.112007	0.000929631	0.0250211	-0.185749	0.112209	0.097847	1	-0.733188	0.111796	5.44453e-11	1.11703e-07
Clmn	94040	-0.118438	0.145193	0.414657	0.715407	Clmn	-0.179476	0.169349	0.289234	0.693129	-0.134098	0.169361	0.428482	0.731795	0.13899	0.169475	0.412148	1	-0.281174	0.169289	0.0967314	0.249477
Ndufb9	66218	0.0513891	0.0596758	0.389162	0.699684	Ndufb9	0.0267424	0.0682598	0.695225	0.901616	-0.0248047	0.0682411	0.716242	0.895054	0.0151863	0.0684626	0.824454	1	0.201117	0.0681776	0.00317885	0.0261806
Ndufv1	17995	0.0419403	0.0442871	0.343634	0.664025	Ndufv1	-0.0154655	0.0534604	0.772361	0.930018	0.0335407	0.053525	0.530898	0.798585	0.0245745	0.0537883	0.647762	1	0.126987	0.0533248	0.0172477	0.0819956
Fam134a	227298	-0.0391215	0.0652264	0.548652	0.798193	Fam134a	-0.0758266	0.0763147	0.320416	0.717592	-0.0751677	0.0763292	0.324731	0.646595	-0.0500598	0.0765257	0.513011	1	0.046252	0.076212	0.543927	0.720434
Arf1	11840	0.0231669	0.0588298	0.693732	0.87296	Arf1	0.0501833	0.0717655	0.484385	0.821175	-0.00490172	0.0717442	0.945529	0.983348	-0.0683708	0.0718881	0.341568	1	0.121083	0.0716197	0.0909048	0.240232
Laptm4a	17775	-0.0361805	0.0384991	0.347332	0.665965	Laptm4a	-0.0333456	0.0485179	0.491904	0.826192	-0.0789505	0.0484929	0.103507	0.38209	-0.0543855	0.0488246	0.265323	1	0.0217421	0.0482796	0.652467	0.799587
Slc25a10	27376	0.278302	0.0914472	0.00233993	0.0804467	Slc25a10	0.194154	0.106765	0.0689866	0.436211	0.300063	0.106823	0.00496977	0.0681289	0.199598	0.106903	0.061888	1	0.407311	0.106728	0.000135444	0.00303736
Acadsb	66885	-0.236495	0.0713392	0.000916183	0.0516673	Acadsb	-0.180644	0.0705095	0.0104079	0.233979	-0.366141	0.0704156	1.99597e-07	8.36027e-05	-0.0829433	0.0707808	0.241264	1	-0.281934	0.0702926	6.04962e-05	0.00175101
Xylb	102448	0.0922824	0.0614349	0.133067	0.448618	Xylb	0.0676101	0.074292	0.362791	0.748501	0.208572	0.0744055	0.00506021	0.0687101	0.0657643	0.0744998	0.377374	1	0.0315698	0.0740934	0.670049	0.810851
Cyp2c44	226143	0.0449096	0.113674	0.692787	0.872517	Cyp2c44	-0.00145541	0.139712	0.991688	0.997446	0.0901582	0.139743	0.518817	0.790878	0.0915848	0.139825	0.512472	1	0.00380081	0.139642	0.978286	0.989884
Pink1	68943	-0.0878893	0.05002	0.0789034	0.363153	Pink1	-0.0402003	0.0626144	0.520854	0.842282	-0.0645205	0.0626128	0.302791	0.626081	-0.137156	0.0627899	0.0289353	1	-0.111408	0.0623317	0.0738829	0.210808
Afmid	71562	0.0467653	0.106951	0.661922	0.855397	Afmid	0.209424	0.127445	0.100331	0.499543	0.10122	0.127416	0.426963	0.730663	-0.141676	0.127424	0.266203	1	0.0477105	0.127306	0.707832	0.833697
Cyp2d13	68444	0.246134	0.152235	0.105922	0.411096	Cyp2d13	0.16886	0.185002	0.361376	0.747779	0.519565	0.18506	0.00499198	0.0682354	0.10187	0.185035	0.581947	1	0.21561	0.18497	0.243757	0.451392
Selt	#N/A	-0.0683059	0.0651855	0.294699	0.626329	Selt	0.0425408	0.065255	0.514455	0.839612	-0.196489	0.0651007	0.00254252	0.045886	-0.0559299	0.0654116	0.392526	1	-0.0473229	0.0649896	0.466515	0.660701
Fcgrt	14132	-0.109025	0.0697246	0.117898	0.427977	Fcgrt	-0.160101	0.0879196	0.0686073	0.435786	-0.0790744	0.0879781	0.368762	0.687494	-0.0493365	0.0881679	0.57577	1	-0.149307	0.0877761	0.0889439	0.237502
Pnpo	103711	0.0265738	0.0552075	0.630272	0.843756	Pnpo	0.0470222	0.0657688	0.474633	0.815288	0.0210883	0.0657665	0.748473	0.909157	-0.0499639	0.065927	0.44853	1	0.0882179	0.0655838	0.178587	0.372049
Gabarap	56486	-0.000136079	0.0537692	0.997981	0.999139	Gabarap	-0.00100334	0.0634047	0.987374	0.996508	-0.000353373	0.063423	0.995554	0.99875	-0.0634179	0.0635952	0.318662	1	0.0650882	0.0632343	0.30333	0.517181
Rab1	#N/A	0.0149215	0.0811874	0.854178	0.943623	Rab1	0.218656	0.0920702	0.0175548	0.276469	-0.0104063	0.0919638	0.909906	0.971975	-0.100684	0.0920538	0.274062	1	-0.0179528	0.091819	0.844983	0.915846
Dld	13382	-0.0277036	0.0388726	0.476045	0.75368	Dld	0.0236346	0.0433974	0.586024	0.860287	-0.0753856	0.043305	0.0817173	0.33535	-0.0297291	0.0437068	0.496382	1	-0.0283842	0.0430149	0.509338	0.694785
Gdi2	14569	0.0147162	0.0297198	0.620483	0.837685	Gdi2	0.0210622	0.0367748	0.566825	0.855082	0.0104129	0.0367864	0.777129	0.918636	-0.00410487	0.0371714	0.912068	1	0.0309166	0.0364093	0.395803	0.602591
Ces1e	13897	0.0721506	0.111707	0.518351	0.780758	Ces1e	0.00600861	0.13546	0.96462	0.989767	0.190203	0.135513	0.160445	0.470659	-0.00198919	0.135534	0.98829	1	0.158454	0.135425	0.241981	0.449507
Klkb1	16621	-0.134665	0.112705	0.232148	0.568884	Klkb1	-0.184864	0.130052	0.155183	0.561056	-0.21622	0.13005	0.0963948	0.368806	0.0400527	0.130225	0.758412	1	-0.147373	0.129984	0.256888	0.466755
Lypla1	18777	-0.183115	0.0787964	0.0201305	0.202975	Lypla1	-0.0701525	0.0756659	0.353856	0.742564	-0.348129	0.0755146	4.02491e-06	0.000749272	-0.0497387	0.0758893	0.512203	1	-0.238708	0.0754042	0.001547	0.0161798
Bbox1	170442	-0.00971534	0.071102	0.891316	0.958347	Bbox1	0.00224479	0.0903401	0.980176	0.994399	-0.0164805	0.0903428	0.855252	0.951831	-0.00286074	0.090506	0.974784	1	-0.0219388	0.0901847	0.8078	0.896134
Rnf10	50849	-0.0535191	0.045515	0.239652	0.576801	Rnf10	-0.0413293	0.0552299	0.454271	0.805638	-0.054435	0.0552382	0.324398	0.646595	-0.0644526	0.0554995	0.245512	1	-0.0529132	0.0549676	0.335735	0.548339
Hspb8	80888	0.114413	0.117007	0.32816	0.651182	Hspb8	0.228292	0.137227	0.0961914	0.491249	0.0821019	0.137191	0.549539	0.806551	0.105404	0.137282	0.44261	1	0.0507327	0.137099	0.71135	0.835705
Hebp1	15199	0.0983321	0.0609058	0.10642	0.412082	Hebp1	0.0507979	0.0713606	0.476559	0.817012	0.0340362	0.071365	0.633411	0.853128	0.0845681	0.0716107	0.237625	1	0.227156	0.0712761	0.00143765	0.0152931
Hpgd	15446	0.076954	0.0681752	0.258996	0.594203	Hpgd	0.204344	0.0845088	0.0156052	0.26758	0.0364552	0.0844122	0.665835	0.866621	-0.00907123	0.0845636	0.914574	1	0.0658238	0.0842404	0.434579	0.634167
Rnf13	24017	-0.123085	0.0547855	0.0246617	0.223263	Rnf13	-0.0562055	0.0592818	0.343075	0.734853	-0.195577	0.0591819	0.000950871	0.0254028	-0.0780562	0.0595423	0.18988	1	-0.157594	0.0589669	0.00752702	0.046529
Nnt	18115	-0.145715	0.071912	0.042734	0.287618	Nnt	-0.0819735	0.0862193	0.341728	0.7334	-0.0620498	0.0862464	0.471865	0.762053	-0.177204	0.0863469	0.0401471	1	-0.260432	0.0859667	0.00244995	0.021982
Oplah	75475	-0.146662	0.0810595	0.0704023	0.347257	Oplah	-0.152153	0.0875312	0.0821633	0.463739	-0.0297178	0.0876141	0.734467	0.901949	-0.11373	0.0877297	0.194847	1	-0.279218	0.0873294	0.00138725	0.0149099
Sec62	69276	-0.125962	0.0523519	0.0161254	0.182035	Sec62	-0.0669667	0.049621	0.177156	0.584772	-0.237111	0.049476	1.6477e-06	0.000407702	-0.0433341	0.0499783	0.38591	1	-0.144218	0.0492764	0.00342561	0.027461
Arl6ip1	54208	-0.0919251	0.0951628	0.334055	0.656799	Arl6ip1	-0.046305	0.115365	0.688143	0.899079	-0.156096	0.115338	0.175935	0.492921	-0.00673243	0.115487	0.953513	1	-0.103352	0.11526	0.36989	0.579804
Insr	16337	-0.21774	0.110164	0.048097	0.299324	Insr	-0.229384	0.114143	0.0444713	0.385262	-0.173421	0.114174	0.128782	0.426028	-0.0411743	0.114357	0.718809	1	-0.416449	0.113985	0.000258638	0.00466523
H2-T23	15040	0.0358514	0.0724651	0.620784	0.837685	H2-T23	-0.0157269	0.0934641	0.866374	0.961184	0.00796699	0.0934912	0.932089	0.980635	0.0629465	0.0937002	0.50172	1	0.0691637	0.0933491	0.458746	0.654821
Nucb1	18220	-0.0767699	0.044694	0.0858553	0.378516	Nucb1	-0.0579505	0.0558731	0.299652	0.701347	-0.0717368	0.0558808	0.199231	0.523311	-0.0693869	0.056158	0.21662	1	-0.106853	0.0555807	0.0545458	0.172567
Chpt1	212862	-0.19001	0.104751	0.0696896	0.346066	Chpt1	-0.0366072	0.097841	0.708293	0.905904	-0.191071	0.0977898	0.050714	0.260611	-0.154364	0.0979158	0.114912	1	-0.289676	0.0976509	0.00301267	0.0252426
Rad23b	19359	0.0126333	0.0725157	0.861697	0.946369	Rad23b	0.122673	0.0888075	0.167176	0.576016	-0.0865654	0.0887139	0.329173	0.651812	-0.0398477	0.0888788	0.65391	1	0.0743059	0.0886391	0.401864	0.60758
Prdx5	54683	-0.013757	0.0543615	0.800218	0.925358	Prdx5	-0.0573341	0.0644824	0.373927	0.756821	-0.0743848	0.0644865	0.248708	0.574139	-0.0210052	0.0647304	0.745557	1	0.114288	0.0643965	0.0759395	0.214318
Slco2b1	101488	0.0754268	0.0580586	0.193893	0.523694	Slco2b1	0.0427127	0.0721608	0.553911	0.851801	0.110773	0.0722311	0.12513	0.419894	0.039913	0.0723976	0.581427	1	0.0984172	0.07199	0.171595	0.362347
Sdhc	66052	0.036378	0.0562211	0.517599	0.78027	Sdhc	0.0267791	0.0702944	0.703235	0.904212	-0.00826947	0.0702857	0.906341	0.970648	-0.00891884	0.0704949	0.899322	1	0.137317	0.0701632	0.050335	0.163865
Dio1	13370	-0.0647513	0.162908	0.69102	0.871377	Dio1	-0.298601	0.192648	0.121145	0.525452	-0.282626	0.192653	0.142369	0.448363	0.239822	0.192781	0.213494	1	0.0871369	0.192658	0.651061	0.798729
Epn1	13854	0.0481953	0.0437549	0.270687	0.603328	Epn1	-0.00642355	0.0482142	0.894012	0.970151	0.0973474	0.0483503	0.0440751	0.242077	-0.00772384	0.0485463	0.873588	1	0.111703	0.0480325	0.0200412	0.0900804
Eif4b	75705	-0.0574422	0.109947	0.601355	0.828541	Eif4b	-0.056761	0.131665	0.666395	0.894783	-0.0659479	0.13167	0.616471	0.844927	0.0541165	0.131809	0.681389	1	-0.157264	0.131555	0.231919	0.43794
Ndufs2	226646	-0.0245153	0.0348179	0.481371	0.756522	Ndufs2	-0.0523258	0.0429474	0.223084	0.634115	-0.0616456	0.0429607	0.151307	0.459123	-0.0151911	0.0433817	0.726208	1	0.031789	0.0427051	0.456645	0.653115
Ndfip1	65113	-0.147324	0.058051	0.0111539	0.155029	Ndfip1	-0.0613717	0.0720906	0.394595	0.770123	-0.214064	0.0719988	0.00294747	0.0503776	-0.172058	0.0722312	0.017217	1	-0.135953	0.0718436	0.0584449	0.180439
Mst1	15235	0.181221	0.0616638	0.00329428	0.0933405	Mst1	0.0800825	0.0681267	0.239797	0.652928	0.319653	0.0683401	2.9055e-06	0.000558618	0.0935561	0.0683768	0.171236	1	0.240098	0.0680248	0.000416237	0.00641943
Acsm5	272428	0.073499	0.0937864	0.433225	0.727514	Acsm5	-0.0479879	0.10566	0.649704	0.887801	0.0939852	0.105724	0.37402	0.692096	0.0743504	0.105833	0.482353	1	0.210352	0.105643	0.0464634	0.155251
Ppp1r15b	108954	-0.110684	0.077779	0.15472	0.479208	Ppp1r15b	0.023417	0.086509	0.78663	0.935058	-0.127582	0.0864338	0.139926	0.444757	-0.145349	0.0865865	0.0932195	1	-0.181518	0.0862439	0.035317	0.130898
Faah	14073	0.0392586	0.0563	0.485608	0.75894	Faah	-0.005199	0.0696294	0.94048	0.984094	0.0611073	0.0696965	0.380615	0.697477	0.0220111	0.0698869	0.752798	1	0.0773382	0.0694796	0.265663	0.475678
Ubqln1	56085	-0.0672009	0.0786831	0.393066	0.702733	Ubqln1	0.0395686	0.0951433	0.677495	0.897773	-0.0920501	0.0950902	0.33303	0.655551	-0.103556	0.095222	0.276806	1	-0.0973439	0.0949486	0.305256	0.519161
Tm7sf2	73166	-0.022712	0.108614	0.834365	0.939627	Tm7sf2	-0.186364	0.128019	0.14546	0.549933	-0.0611155	0.128066	0.633207	0.853128	0.0551726	0.128212	0.66696	1	0.107373	0.128016	0.401609	0.60749
Ndst1	15531	-0.0850474	0.0734422	0.246857	0.584965	Ndst1	-0.0997138	0.083192	0.230684	0.642422	-0.139153	0.0831828	0.0943559	0.365337	0.011753	0.0834624	0.888014	1	-0.110142	0.0830261	0.184644	0.380037
Atp5j	11957	0.00436876	0.0612657	0.943152	0.979819	Atp5j	-0.0187132	0.0744925	0.801652	0.940312	-0.0504037	0.0744871	0.498611	0.778893	-0.0269681	0.0746926	0.718059	1	0.123208	0.0743934	0.0976882	0.250893
Stard7	99138	-0.000595004	0.0609847	0.992215	0.998058	Stard7	-0.0627558	0.0714626	0.379856	0.762939	-0.0447185	0.071491	0.531635	0.798842	0.013348	0.0717444	0.852406	1	0.0985309	0.0713703	0.167415	0.356544
Pccb	66904	-0.0506261	0.0353586	0.152204	0.475365	Pccb	-0.047733	0.042249	0.25856	0.669881	-0.0971531	0.0422128	0.0213629	0.159684	-0.0214959	0.0426888	0.614578	1	-0.0336598	0.0419199	0.422001	0.62415
Uqcrq	22272	0.00916628	0.0824361	0.911464	0.965267	Uqcrq	-0.0508242	0.0938996	0.588328	0.861645	-0.0721287	0.0939008	0.442406	0.743125	-0.018282	0.094075	0.845914	1	0.192531	0.0938705	0.0402647	0.141884
Stard5	170460	-0.0326086	0.0924215	0.724219	0.889598	Stard5	-0.0682776	0.110308	0.535934	0.846054	-0.0461461	0.110327	0.675752	0.872246	0.0455971	0.110497	0.67986	1	-0.0586059	0.110199	0.594852	0.75974
Xdh	22436	0.167807	0.0706017	0.0174633	0.189353	Xdh	0.104327	0.0822984	0.204917	0.616488	0.301597	0.0824458	0.000254069	0.011077	0.129406	0.0825156	0.116821	1	0.141036	0.0821471	0.0860035	0.23204
Cml1	#N/A	-0.0302277	0.153081	0.843466	0.940974	Cml1	-0.190902	0.162595	0.240356	0.652928	-0.152328	0.162607	0.348868	0.670195	-0.0320502	0.16269	0.843826	1	0.30632	0.162632	0.0596307	0.182979
Phb2	12034	0.0886518	0.056395	0.115955	0.425518	Phb2	0.102832	0.0694736	0.138831	0.544239	0.0621228	0.0694594	0.371121	0.689124	0.0219385	0.0696533	0.752787	1	0.163316	0.0692937	0.0184296	0.0852663
Bphl	68021	0.0458621	0.0985092	0.641529	0.847866	Bphl	-0.0590271	0.124703	0.63597	0.882193	0.0544841	0.124752	0.6623	0.865391	0.0621155	0.124863	0.618858	1	0.120384	0.124663	0.334207	0.546373
Cct5	12465	0.0883334	0.078624	0.261229	0.595205	Cct5	0.152802	0.0899277	0.0892884	0.477616	0.0446452	0.0898811	0.619391	0.845893	-0.0340028	0.0899881	0.705535	1	0.203212	0.0897954	0.023632	0.099609
Ctage5	#N/A	-0.0471946	0.075145	0.529973	0.787565	Ctage5	-0.00567719	0.0857477	0.947212	0.986253	-0.0893528	0.0857136	0.297199	0.620868	0.0396059	0.0859655	0.645	1	-0.119007	0.0855373	0.164139	0.351735
Atl2	56298	0.00912858	0.145581	0.950002	0.982079	Atl2	0.0682591	0.150843	0.650897	0.888105	-0.0203805	0.150826	0.892513	0.965784	0.132461	0.150951	0.380208	1	-0.126674	0.15073	0.400681	0.606933
Tomm70a	28185	-0.111363	0.0498289	0.0254237	0.226165	Tomm70a	-0.0471945	0.0463209	0.30827	0.707146	-0.178549	0.0461932	0.000110973	0.00715104	-0.0982429	0.0466309	0.0351332	1	-0.116611	0.0459252	0.0111123	0.0602368
Ssr1	107513	0.079037	0.126545	0.532249	0.789134	Ssr1	0.202453	0.15174	0.182138	0.588745	0.0599059	0.151713	0.692944	0.880387	-0.0474744	0.15175	0.754398	1	0.166839	0.151668	0.271318	0.482196
Aacs	78894	0.00318504	0.222703	0.988589	0.996401	Aacs	-0.0134062	0.252683	0.957688	0.98859	-0.0495401	0.252683	0.844566	0.946676	-0.390682	0.252682	0.122071	1	0.355768	0.252683	0.159142	0.344271
BC089597	#N/A	0.301383	0.104941	0.00407972	0.101607	BC089597	0.315226	0.128674	0.0142936	0.259766	0.327695	0.128704	0.0108927	0.109707	0.0270535	0.128675	0.833476	1	0.314455	0.128454	0.0143655	0.0717099
Bche	12038	-0.0304501	0.0894544	0.733557	0.892305	Bche	0.108921	0.0962057	0.257563	0.669222	-0.0138888	0.096134	0.885127	0.963486	-0.0432295	0.0963132	0.653545	1	-0.217153	0.0958232	0.0234404	0.0989616
Cct8	12469	0.0701726	0.0584708	0.230089	0.566722	Cct8	0.115786	0.0679697	0.0884752	0.476874	0.0197776	0.0679149	0.77089	0.91615	-0.0183361	0.0680956	0.787721	1	0.174054	0.0677959	0.0102487	0.0571734
Mt1	17748	0.0639728	0.213995	0.764982	0.909584	Mt1	-0.145732	0.230417	0.527079	0.844131	-0.134804	0.230417	0.558519	0.811888	-0.022227	0.230411	0.92315	1	-0.437731	0.230424	0.0574752	0.178366
Srpr	67398	-0.0101621	0.0529598	0.847833	0.94162	Srpr	-0.00792833	0.0685837	0.907969	0.974731	-0.0227755	0.0685896	0.739848	0.904507	-0.0441153	0.0687835	0.521286	1	0.0409943	0.0684145	0.549036	0.723834
Anpep	16790	-0.041566	0.101029	0.680761	0.866686	Anpep	-0.0993116	0.127295	0.435291	0.792513	-0.0288866	0.127329	0.820528	0.937381	0.00993809	0.127454	0.937849	1	-0.0636718	0.12721	0.616705	0.774788
Mlec	109154	-0.0760123	0.16509	0.645208	0.848875	Mlec	0.162134	0.19717	0.410902	0.778518	0.0212328	0.197155	0.914237	0.973203	-0.285869	0.19715	0.147057	1	-0.0935777	0.197108	0.634963	0.787135
Vdac1	22333	0.0561145	0.0504122	0.26566	0.599378	Vdac1	0.0219006	0.0625254	0.726138	0.911764	0.0265009	0.0625488	0.671797	0.869724	0.0240594	0.0628015	0.701644	1	0.152187	0.0623853	0.0147087	0.0729922
Hspa8	15481	-0.0487802	0.176733	0.78254	0.916696	Hspa8	0.375132	0.199721	0.0603432	0.420661	0.137817	0.199691	0.490098	0.773999	-0.351757	0.199663	0.0781111	1	-0.185194	0.199621	0.353549	0.563631
Pcbp1	23983	0.055713	0.0780725	0.475471	0.753277	Pcbp1	0.189779	0.0926752	0.0405813	0.375252	0.0672219	0.0926189	0.467967	0.75939	-0.0908915	0.0926804	0.326742	1	0.0712558	0.092459	0.4409	0.63986
Rab14	68365	-0.13165	0.0455636	0.00386017	0.0985388	Rab14	-0.0921991	0.0450894	0.0408738	0.375259	-0.211198	0.0449739	2.65307e-06	0.000518588	-0.0803548	0.0454941	0.0773511	1	-0.136878	0.0447127	0.00220397	0.020535
Sep15	#N/A	-0.0646403	0.0673771	0.337367	0.659022	Sep15	-0.0894312	0.0822544	0.276926	0.684932	-0.157212	0.08223	0.0558953	0.275321	-0.0280074	0.0824761	0.734171	1	0.0362013	0.0821604	0.65949	0.804392
Eif4h	22384	0.0859532	0.0414974	0.0383315	0.275832	Eif4h	0.103403	0.0491535	0.035406	0.360236	0.0580019	0.0491268	0.23774	0.566862	0.0153761	0.0493931	0.755572	1	0.169591	0.04891	0.000525496	0.00766743
C2cd2	207781	0.0143875	0.060031	0.810588	0.929486	C2cd2	-0.0965469	0.0652439	0.138931	0.544239	-0.050979	0.065296	0.434957	0.73679	0.067686	0.0656387	0.302452	1	0.153194	0.0652046	0.0188017	0.0862535
Pafah2	100163	0.0691118	0.0628412	0.271426	0.603328	Pafah2	0.0553848	0.0759973	0.46614	0.810805	0.034657	0.075999	0.648376	0.859324	0.0835255	0.0762413	0.27328	1	0.104701	0.0758363	0.167398	0.356544
Tspan12	269831	-0.15705	0.107104	0.142556	0.46137	Tspan12	-0.120616	0.107663	0.262582	0.673782	-0.287517	0.107605	0.00754056	0.0881246	0.0281937	0.107883	0.793834	1	-0.218894	0.107512	0.0417499	0.145145
Serbp1	66870	-0.0324138	0.0602635	0.590668	0.823037	Serbp1	0.0452962	0.0698604	0.516737	0.840323	-0.103702	0.0697669	0.137171	0.440453	-0.0717478	0.070002	0.305391	1	0.00946326	0.0696255	0.891887	0.941353
Cmbl	69574	0.116449	0.0889177	0.190321	0.521018	Cmbl	0.216368	0.111094	0.0514614	0.403243	0.18625	0.111091	0.0936297	0.363726	-0.0181415	0.111122	0.870316	1	0.071799	0.110902	0.517366	0.700903
Nfic	18029	-0.00247234	0.0805482	0.975514	0.991069	Nfic	0.105026	0.0995733	0.291535	0.696013	0.0501013	0.0995571	0.614794	0.844378	-0.0603135	0.0996417	0.544977	1	-0.091586	0.0993496	0.356604	0.566759
Hsd17b12	56348	-0.0466518	0.105334	0.657843	0.853776	Hsd17b12	-0.129457	0.125976	0.304123	0.70463	-0.16804	0.125972	0.18222	0.500849	0.0639942	0.126145	0.611939	1	0.105567	0.125956	0.401962	0.607654
Hspa4	15525	0.108547	0.0798638	0.174098	0.499999	Hspa4	0.271657	0.0937639	0.00376456	0.163174	0.0992066	0.0936807	0.289606	0.613641	0.0101534	0.0937805	0.913783	1	0.0724241	0.0935132	0.438647	0.637706
Epb4.1	#N/A	0.00983009	0.10568	0.92589	0.97271	Epb4.1	0.128499	0.114279	0.260833	0.673053	0.0571039	0.114257	0.617226	0.845285	0.0828251	0.114407	0.469094	1	-0.215937	0.114028	0.0582627	0.179979
Txnrd1	50493	0.0472767	0.0675178	0.483796	0.757907	Txnrd1	0.0877169	0.0856394	0.305713	0.705349	0.0131012	0.0856084	0.878369	0.960693	0.00224707	0.0857743	0.9791	1	0.0895458	0.085471	0.294789	0.507531
Eprs	107508	0.0213561	0.0835282	0.798202	0.924067	Eprs	0.0272932	0.102891	0.790808	0.935792	0.0186291	0.102898	0.856333	0.952221	0.0706871	0.103067	0.492814	1	-0.0223192	0.102744	0.828028	0.906309
Il1rap	16180	-0.130367	0.0823072	0.113216	0.422871	Il1rap	-0.0294792	0.096764	0.760633	0.925341	-0.166145	0.0967122	0.0858091	0.345882	-0.134687	0.0968579	0.164359	1	-0.153382	0.0965866	0.112281	0.27444
Agmat	75986	0.218269	0.0828437	0.00842093	0.135783	Agmat	0.117033	0.093962	0.212937	0.627191	0.211722	0.0940364	0.0243548	0.173848	0.182219	0.0942042	0.0530758	1	0.339667	0.0939142	0.000298287	0.00516026
Scap	235623	0.106285	0.101716	0.29606	0.627381	Scap	-0.072177	0.116931	0.537061	0.846054	0.134081	0.117026	0.251902	0.576451	0.195636	0.117189	0.0950372	1	0.157854	0.116903	0.17692	0.369825
Ncl	17975	-0.0091464	0.0887724	0.917938	0.968363	Ncl	0.0460974	0.0998567	0.644343	0.885348	-0.0558395	0.0998196	0.575886	0.822672	-0.0652911	0.0999491	0.5136	1	0.060164	0.0997283	0.546323	0.722571
Saa1	20208	-0.621403	0.209397	0.00300158	0.0900246	Saa1	-0.846814	0.252728	0.000806093	0.0946579	-0.415522	0.252726	0.100143	0.375353	-0.575951	0.252725	0.0226694	1	-2.04354	0.252731	6.17428e-16	3.84226e-12
Abca8a	217258	-0.303001	0.140438	0.0309628	0.248756	Abca8a	-0.384821	0.168041	0.0220189	0.302261	-0.418948	0.168039	0.0126614	0.120536	-0.0639476	0.168171	0.703757	1	-0.253084	0.168013	0.131981	0.306405
Kynu	70789	-0.139667	0.103448	0.176976	0.503739	Kynu	-0.153719	0.0993394	0.121763	0.52628	-0.181917	0.0993373	0.067055	0.30062	0.0988554	0.0996651	0.321258	1	-0.304369	0.0991453	0.0021411	0.0202256
Dcn	13179	-0.119598	0.0799195	0.13453	0.450649	Dcn	-0.00676962	0.0844661	0.936121	0.982233	-0.14185	0.0843868	0.0927716	0.36099	-0.138507	0.0845889	0.101545	1	-0.208893	0.0841504	0.0130507	0.0671749
Acaa1a	113868	-0.0600848	0.0818512	0.462904	0.746094	Acaa1a	-0.0476745	0.104757	0.64904	0.887436	0.0175751	0.104799	0.866818	0.955792	-0.135235	0.104857	0.19715	1	-0.0628509	0.104625	0.548022	0.723362
Naa60	74763	-0.151229	0.0654734	0.0209004	0.205466	Naa60	-0.167697	0.0824865	0.0420504	0.379825	-0.190751	0.0824868	0.0207502	0.157731	-0.1315	0.0827026	0.111828	1	-0.103935	0.0823551	0.206938	0.407459
Grina	66168	0.0855777	0.0440132	0.0518519	0.308535	Grina	0.0527559	0.0529425	0.31902	0.716081	0.126149	0.0530411	0.0173912	0.144144	0.0398898	0.0532479	0.453776	1	0.127056	0.0527293	0.0159708	0.0774337
Slc25a22	68267	0.272223	0.120712	0.0241243	0.220746	Slc25a22	0.202371	0.206092	0.326125	0.721876	0.389245	0.206122	0.0589694	0.281696	0.337455	0.206157	0.101654	1	-0.0190151	0.206033	0.926466	0.962967
Pcsk6	18553	-0.0899482	0.0559549	0.107942	0.414718	Pcsk6	-0.0940081	0.0694579	0.175911	0.583665	-0.0569734	0.0695077	0.412404	0.721252	-0.052355	0.0697606	0.452956	1	-0.154894	0.0691944	0.0251864	0.104247
Tor1aip2	240832	-0.0101012	0.0665938	0.879436	0.954152	Tor1aip2	0.00177016	0.0774458	0.981765	0.994791	-0.0572656	0.0774211	0.459504	0.75382	0.0830423	0.0777416	0.285438	1	-0.0634881	0.0772168	0.410959	0.615056
Ube2d3	66105	-0.0319601	0.0581005	0.582262	0.81772	Ube2d3	0.10632	0.0553285	0.0546539	0.407666	-0.087068	0.0551502	0.114395	0.401043	-0.0830227	0.0554426	0.134275	1	-0.0551298	0.0548889	0.315191	0.529149
Amacr	17117	0.00570624	0.08754	0.948027	0.981607	Amacr	-0.0924332	0.106112	0.383702	0.764644	-0.0755292	0.106129	0.476665	0.764856	0.0525154	0.10632	0.621352	1	0.161356	0.106091	0.128279	0.300614
Tmem176b	65963	-0.0380154	0.0667565	0.569041	0.809627	Tmem176b	-0.0802938	0.0838141	0.338063	0.730104	-0.0573601	0.0838442	0.493895	0.775629	-0.0574415	0.0840366	0.494272	1	0.038508	0.0837028	0.645476	0.794933
Tuba4a	22145	0.447953	0.193815	0.0208195	0.205248	Tuba4a	0.500197	0.226537	0.0272434	0.318953	0.495659	0.226539	0.0286721	0.190088	0.158214	0.226534	0.484919	1	0.622146	0.226526	0.006024	0.0405488
Acot12	74156	-0.0984749	0.137642	0.474336	0.752369	Acot12	-0.141471	0.156987	0.3675	0.752325	-0.0623159	0.157012	0.691451	0.879568	0.0523405	0.157121	0.739043	1	-0.222896	0.156907	0.155446	0.339298
Suox	211389	0.0958383	0.081634	0.240396	0.577877	Suox	0.181942	0.102997	0.0773159	0.455815	0.102564	0.102964	0.319196	0.641345	0.0172805	0.103076	0.86686	1	0.0539177	0.10277	0.599829	0.762375
Ctsh	13036	-0.112892	0.0564251	0.0454194	0.294121	Ctsh	-0.126962	0.0731563	0.0826536	0.465173	-0.118277	0.0731803	0.106041	0.386013	-0.144151	0.0733806	0.0494796	1	-0.0621152	0.0729907	0.394769	0.601609
Dnaja3	83945	-0.0684476	0.0722451	0.343417	0.664025	Dnaja3	-0.0503087	0.0692301	0.467417	0.811929	-0.121827	0.0691933	0.078294	0.326309	0.0208112	0.0695451	0.764752	1	-0.106545	0.0689837	0.12247	0.292773
Sqle	20775	0.167746	0.203417	0.409577	0.712568	Sqle	0.269336	0.241039	0.263826	0.674552	0.177084	0.241036	0.462536	0.755834	-0.11632	0.241035	0.629392	1	0.153212	0.241025	0.524993	0.706237
Acss2	60525	0.544923	0.195341	0.00527736	0.109708	Acss2	0.290036	0.226798	0.200956	0.612526	0.515993	0.226816	0.0229091	0.167401	0.415422	0.226829	0.0670362	1	0.756704	0.226809	0.000849003	0.0106519
Tax1bp1	52440	-0.0860273	0.0987836	0.383827	0.695311	Tax1bp1	-0.00844487	0.0969046	0.930555	0.98093	-0.121059	0.0968583	0.211352	0.536372	0.0268879	0.0971001	0.78185	1	-0.21648	0.0966724	0.0251351	0.104138
Dpp4	13482	-0.0135607	0.0573389	0.813044	0.930775	Dpp4	0.0420863	0.0680455	0.536245	0.846054	0.0140786	0.0680405	0.836076	0.944073	-0.0177728	0.0682729	0.794616	1	-0.0941863	0.0676971	0.164137	0.351735
9530068E07Rik	213673	-0.151388	0.0628331	0.0159799	0.182022	9530068E07Rik	-0.190813	0.0673662	0.00461889	0.176371	-0.278978	0.0673155	3.40815e-05	0.00311128	-0.0464757	0.0677661	0.492823	1	-0.0774493	0.0672245	0.249281	0.45855
Rdh9	103142	0.203461	0.148879	0.171745	0.497754	Rdh9	0.421685	0.176543	0.0169143	0.274336	0.31357	0.176517	0.0756624	0.320697	0.0576893	0.17652	0.743808	1	-0.135909	0.176337	0.440864	0.63986
Hint1	15254	0.0479947	0.0594367	0.419383	0.71902	Hint1	0.0893209	0.066931	0.182033	0.588745	-0.000763668	0.0668759	0.990889	0.997957	-0.0439558	0.067069	0.512222	1	0.157966	0.0667489	0.017954	0.0837852
Rsrp1	27981	-0.0722659	0.0809801	0.372184	0.685797	Rsrp1	-0.0163146	0.102393	0.873407	0.963003	-0.0373456	0.102395	0.715319	0.894506	-0.098148	0.102508	0.338333	1	-0.1312	0.102205	0.199249	0.398809
Sec16a	227648	-0.0751972	0.0666113	0.258942	0.594203	Sec16a	-0.00127223	0.0663597	0.984704	0.995901	-0.013515	0.0663686	0.838638	0.944073	-0.0431557	0.0665876	0.516918	1	-0.219636	0.0659879	0.000873369	0.0108808
Son	20658	-0.0201723	0.0918381	0.826143	0.935553	Son	-0.030717	0.103185	0.76594	0.927138	0.0624808	0.103243	0.545057	0.80492	0.0823482	0.103406	0.425822	1	-0.165202	0.103004	0.108749	0.268541
Dsg2	13511	-0.0450648	0.0967141	0.641245	0.847866	Dsg2	0.0672347	0.115758	0.561361	0.854003	-0.0353758	0.115722	0.759836	0.914634	-0.16208	0.115787	0.161569	1	-0.0540195	0.115584	0.640242	0.791402
Tcp1	21454	0.119822	0.0741032	0.105887	0.411096	Tcp1	0.220801	0.0841936	0.00872782	0.224282	0.142565	0.0841579	0.0902617	0.356507	-0.0504697	0.0842058	0.548932	1	0.190769	0.0839948	0.0231351	0.0983223
Pnpla8	67452	-0.135376	0.0857723	0.114491	0.423959	Pnpla8	0.000252999	0.078825	0.997439	0.998483	-0.184698	0.0787105	0.0189483	0.150866	-0.0560795	0.0790138	0.477863	1	-0.282874	0.0784631	0.000311934	0.00531099
Tprkb	69786	-0.0399763	0.0886226	0.651929	0.851073	Tprkb	-0.060608	0.100295	0.545645	0.848686	-0.1299	0.100273	0.195159	0.517483	-0.0260027	0.10047	0.795782	1	0.0713971	0.100216	0.476198	0.668862
C1rl	232371	0.100238	0.0870597	0.24958	0.587357	C1rl	0.113559	0.108758	0.296416	0.699671	0.0470639	0.108738	0.665147	0.866472	0.0761025	0.108885	0.484598	1	0.162412	0.108649	0.13496	0.310426
Apol7a	75761	0.23403	0.178219	0.189129	0.519764	Apol7a	0.327721	0.207552	0.114341	0.518508	0.23943	0.207544	0.248649	0.574139	-0.0879573	0.207536	0.671699	1	0.322962	0.207515	0.119629	0.288027
Arcn1	213827	-0.0127437	0.0781725	0.870503	0.950343	Arcn1	0.123655	0.0958811	0.197165	0.608094	-0.0208328	0.0958158	0.827876	0.941263	-0.116629	0.0959093	0.223972	1	-0.0133977	0.0956663	0.888623	0.939354
Nckap1	50884	-0.0664642	0.0522971	0.203765	0.535157	Nckap1	-0.0157144	0.0391541	0.688165	0.899079	-0.105541	0.0390505	0.00687825	0.083163	-0.0136086	0.0396355	0.731339	1	-0.122347	0.0386162	0.00153345	0.0160693
Abcc6	27421	0.110484	0.0981786	0.260446	0.594937	Abcc6	-0.0856355	0.112839	0.447903	0.801077	0.256232	0.113008	0.023367	0.169689	0.175025	0.11311	0.121771	1	0.107516	0.112796	0.340495	0.55243
Ccs	12460	-0.0351377	0.0774989	0.650264	0.850485	Ccs	-0.119996	0.0917852	0.191092	0.600749	-0.0675519	0.0918282	0.461954	0.755303	-0.0586771	0.0920035	0.523623	1	0.114436	0.0917477	0.212291	0.413615
Hdgf	15191	0.0256075	0.0641566	0.68979	0.870696	Hdgf	0.0580323	0.0678796	0.39259	0.769369	0.0102732	0.0678587	0.879668	0.961704	-0.107392	0.0679891	0.11421	1	0.152728	0.0677147	0.0241046	0.10105
Bnip3	12176	-0.176895	0.156165	0.257322	0.592885	Bnip3	0.0401366	0.168163	0.811356	0.944536	-0.129571	0.168129	0.440905	0.741631	-0.232574	0.168167	0.166667	1	-0.368807	0.168022	0.0281645	0.111849
Rpl14-ps1	100040970	0.0570195	0.0645463	0.377026	0.690337	Rpl14-ps1	0.0459377	0.0719156	0.522971	0.843124	0.0143715	0.071909	0.841593	0.944964	-0.0195693	0.0721014	0.786073	1	0.197108	0.0718042	0.00604964	0.0405998
Lrpprc	72416	0.000925772	0.0563827	0.9869	0.995941	Lrpprc	-0.00227147	0.0664399	0.972727	0.992419	-0.04597	0.0664231	0.488888	0.773463	0.0559524	0.0667579	0.401953	1	0.00647525	0.066223	0.922107	0.96014
Atl3	109168	-0.067994	0.0626104	0.277485	0.609186	Atl3	0.000880249	0.0694143	0.989882	0.997316	-0.0932863	0.0693549	0.178607	0.497199	-0.00551656	0.0696803	0.936898	1	-0.165871	0.0690706	0.0163292	0.0786809
Sdr42e1	74032	-0.158871	0.0893135	0.075273	0.355962	Sdr42e1	-0.305868	0.10324	0.00304958	0.149144	-0.224341	0.103291	0.0298611	0.193487	0.0649582	0.103634	0.530787	1	-0.157426	0.10317	0.127037	0.299281
Dnaja2	56445	-0.0318804	0.0542538	0.55679	0.802898	Dnaja2	0.045953	0.0573637	0.423085	0.785624	-0.080617	0.0572583	0.159145	0.469917	-0.0356762	0.0575965	0.535642	1	-0.0488978	0.056999	0.390964	0.59852
Rps5	20103	0.0587162	0.0839851	0.484473	0.758288	Rps5	0.0924037	0.094008	0.32564	0.72179	0.034612	0.0939887	0.712681	0.892888	-0.0949136	0.0940688	0.312984	1	0.222842	0.0939139	0.0176521	0.0830116
Gch1	14528	-0.0536549	0.138289	0.698022	0.87602	Gch1	-0.160131	0.164034	0.32896	0.724311	-0.205302	0.164029	0.21071	0.536103	0.12112	0.164186	0.460696	1	0.0252792	0.164009	0.877505	0.933615
[truncated: 16,665 more rows]

## Sheet: Day2, LIVER, Female
Dose Dependent response ->	Entrez Gene ID	Log2FC Treatment	lfcSE Treatment (standard error on log2 fold change)	P value Treatment	FDR Treatment	Dose Contrasts ->	Log2FC 50mg_kg	lfcSE 50mg_kg	P value 50mg_kg	FDR 50mg_kg	Log2FC 100mg_kg	lfcSE 100mg_kg	P value 100mg_kg	FDR 100mg_kg	Log2FC 200mg_kg	lfcSE 200mg_kg	P value 200mg_kg	FDR 200mg_kg	Log2FC 300mg_kg	lfcSE 300mg_kg	P value 300mg_kg	FDR 300mg_kg
Zfp110	65020	-0.298038	0.0789177	0.000159002	0.0189736	Zfp110	-0.136602	0.0931253	0.142414	1	-0.296832	0.0920694	0.0012641	0.190314	-0.459796	0.092992	7.63537e-07	0.000141474	-0.300032	0.0916962	0.00106781	0.00702162
Bcl6	12053	0.834551	0.223726	0.000191299	0.0210528	Bcl6	0.486023	0.248475	0.0504625	1	0.166229	0.248506	0.50355	0.880194	0.372727	0.248463	0.133581	0.312166	0.5572	0.248493	0.0249411	0.0794002
Cux2	13048	-1.20854	0.223775	6.63894e-08	6.38871e-05	Cux2	-0.637891	0.250337	0.0108301	1	-0.242855	0.250328	0.331974	0.797067	-0.80881	0.250333	0.00123382	0.0143992	-0.371565	0.25034	0.137744	0.279273
Crebbp	12914	-0.326553	0.0943473	0.000537818	0.0334731	Crebbp	-0.312641	0.102252	0.00223146	1	-0.121829	0.102217	0.233316	0.736117	-0.300934	0.103416	0.00361496	0.0291049	-0.53685	0.100536	9.30142e-08	3.91953e-06
Nfxl1	100978	-0.59339	0.139369	2.06551e-05	0.00648323	Nfxl1	-0.32779	0.169008	0.0524409	1	-0.735172	0.167789	1.17851e-05	0.0207948	-0.734834	0.168703	1.32582e-05	0.000793496	-0.607014	0.167748	0.000296202	0.00255067
Jun	16476	-0.567331	0.176031	0.00126899	0.0489942	Jun	-0.324513	0.210008	0.122288	1	-0.395856	0.209707	0.0590715	0.509375	-0.870509	0.209704	3.3084e-05	0.00141612	-0.647104	0.209343	0.00199406	0.0112973
Zfp790	233056	-0.34559	0.101352	0.000650121	0.0366352	Zfp790	-0.216735	0.125979	0.0853585	1	-0.413333	0.124096	0.000866144	0.158649	-0.326686	0.126974	0.0100864	0.0577844	-0.420478	0.123492	0.000661884	0.00483695
Fosl2	14284	-0.688701	0.187353	0.000236957	0.0224579	Fosl2	-0.243509	0.212406	0.251617	1	-0.305887	0.211959	0.14898	0.658991	-1.02541	0.211599	1.25969e-06	0.000189317	-0.91771	0.211005	1.3661e-05	0.000221106
Kdm5d	20592	1.14403	0.200292	1.11786e-08	1.39844e-05	Kdm5d	0.236631	0.233387	0.310632	1	0.242447	0.230498	0.292872	0.777796	-0.0292772	0.234087	0.900468	0.949613	0.124802	0.227072	0.582586	0.734991
Zscan20	269585	-0.529297	0.136876	0.000110196	0.0149843	Zscan20	-0.488918	0.169109	0.00383847	1	-0.487877	0.166852	0.00345547	0.231923	-0.659473	0.170684	0.000111678	0.00298517	-0.508343	0.165346	0.00210907	0.0117848
Grhl1	195733	-0.839413	0.203239	3.62499e-05	0.00913485	Grhl1	-0.343654	0.238463	0.149551	1	-0.602964	0.235895	0.0105862	0.306927	-0.969723	0.236558	4.14389e-05	0.00160603	-1.11462	0.232859	1.69567e-06	4.19622e-05
Zfp940	233057	-0.648714	0.185027	0.000454825	0.0311513	Zfp940	-0.47092	0.222924	0.034646	1	-0.633857	0.218848	0.00377543	0.237521	-0.973469	0.220648	1.02484e-05	0.000664233	-0.493285	0.219044	0.0243227	0.0778839
Gata2	14461	-0.629322	0.182924	0.000580975	0.0351111	Gata2	-0.543998	0.219746	0.0133022	1	-0.457164	0.218378	0.0363089	0.443049	-0.839028	0.219847	0.000135407	0.00342125	-0.475118	0.216798	0.0284137	0.0875967
Snai3	30927	-0.768887	0.222016	0.000533787	0.0333884	Snai3	-0.429979	0.252669	0.0888032	1	-0.402275	0.252713	0.111424	NA	-0.406825	0.252501	0.107141	0.269968	-0.173718	0.252695	0.491791	0.662435
Hivep3	16656	-0.688317	0.213281	0.00124976	0.0489942	Hivep3	-0.468715	0.249022	0.0598056	1	-0.159924	0.249549	0.521619	NA	-0.713635	0.24931	0.00420384	0.0321029	-0.872613	0.244936	0.000367173	0.00303344
Slc38a3	76257	0.419759	0.117801	0.000366234	0.0276	Slc38a3	0.166452	0.13997	0.234363	1	0.477998	0.139973	0.000637974	0.130632	0.608099	0.139991	1.40008e-05	0.000811473	0.518201	0.13997	0.000213713	0.00197529
Fmo5	14263	-0.601301	0.140599	1.89671e-05	0.00641292	Fmo5	-0.137101	0.141577	0.332852	1	-0.530225	0.141555	0.000179879	0.0749848	-0.697971	0.141565	8.20677e-07	0.000148006	-1.06168	0.141538	6.33105e-14	4.06419e-11
Mup7	100041658	1.74236	0.202691	8.24535e-18	5.15747e-14	Mup7	-0.0704396	0.242885	0.771807	1	0.00699503	0.242877	0.977024	0.997961	0.00885793	0.242911	0.970911	0.984742	-0.116545	0.242861	0.63131	0.771519
Mup12	100039054	1.22577	0.17906	7.61518e-12	1.90532e-08	Mup12	-0.108065	0.216496	0.617669	1	0.108528	0.216504	0.61618	0.918913	0.103496	0.216776	0.633053	0.791299	-0.078548	0.216352	0.716562	0.831581
Cyp2c37	13096	-0.308967	0.0935366	0.000956001	0.0444594	Cyp2c37	-0.2204	0.111403	0.0478835	1	-0.292874	0.111387	0.00855477	0.295072	-0.405917	0.111409	0.000268982	0.00528815	-0.199347	0.111383	0.0734945	0.177601
Nudt7	67528	0.636702	0.156137	4.54546e-05	0.0100949	Nudt7	0.207321	0.16207	0.200823	1	0.338151	0.162065	0.0369324	0.443049	0.898433	0.162164	3.01973e-08	1.77587e-05	0.967131	0.162102	2.42855e-09	1.97656e-07
1300017J02Rik	71775	-0.159431	0.049229	0.00120136	0.0481699	1300017J02Rik	-0.128487	0.0613918	0.0363584	1	-0.112188	0.0613552	0.0674747	0.529527	-0.157141	0.0614483	0.0105492	0.0594233	-0.236666	0.0613069	0.000113228	0.0011832
Saa4	20211	-0.631956	0.193672	0.00110231	0.047388	Saa4	-0.351472	0.205544	0.0872738	1	-0.316316	0.205539	0.123814	0.635138	-0.522567	0.205548	0.0110122	0.0610074	-1.41308	0.205512	6.16134e-12	1.56707e-09
Fmo3	14262	-1.2624	0.223401	1.59686e-08	1.81607e-05	Fmo3	-0.229268	0.252912	0.364665	1	-0.552131	0.252912	0.029029	0.417911	-0.808921	0.252912	0.0013818	0.0155105	-0.542746	0.252912	0.0318744	0.0955784
Apoa4	11808	-0.616068	0.185004	0.00086836	0.0426881	Apoa4	0.140086	0.178505	0.432586	1	-0.0966876	0.178479	0.588003	0.908533	-0.767698	0.178469	1.69582e-05	0.000936229	-1.13182	0.178436	2.25361e-10	3.20981e-08
Ugt3a2	223337	-0.159623	0.0490916	0.00114781	0.0481699	Ugt3a2	-0.132337	0.0605321	0.028799	1	-0.106661	0.0604811	0.0778099	0.558017	-0.15364	0.0606178	0.0112586	0.0618286	-0.235335	0.060409	9.79177e-05	0.00106533
Cyp2a4	13086	-0.584006	0.181369	0.00128198	0.0491247	Cyp2a4	-0.0848469	0.227184	0.708797	1	-0.100823	0.22718	0.657186	0.929762	0.0588705	0.227193	0.795542	0.893227	0.0827879	0.227181	0.715548	0.830675
Selenbp2	20342	0.790308	0.209419	0.000160768	0.0189736	Selenbp2	-0.102	0.243315	0.675062	1	0.0696007	0.243314	0.774837	0.957772	0.306526	0.243346	0.207804	0.413286	0.188233	0.243312	0.439151	0.615452
Serinc3	26943	-0.701974	0.150253	2.98357e-06	0.00187506	Serinc3	-0.32862	0.144725	0.0231685	1	-0.318123	0.144697	0.0279103	0.414246	-1.02323	0.144667	1.51612e-12	6.83567e-09	-1.12364	0.144599	7.80327e-15	8.54938e-12
Qdpr	110391	0.359844	0.109962	0.00106625	0.0468733	Qdpr	0.253009	0.130306	0.0521797	1	0.211319	0.130275	0.104782	0.60956	0.505627	0.130396	0.00010548	0.00290291	0.5053	0.130292	0.00010523	0.00112521
Cyp4a12a	277753	1.88284	0.218405	6.64638e-18	5.15747e-14	Cyp4a12a	-0.0325418	0.252375	0.897403	1	0.0107444	0.252372	0.966042	0.995862	-0.00392105	0.25238	0.987604	0.993596	-0.11013	0.252369	0.662558	0.794993
Lgals9	16859	0.371201	0.0992013	0.00018264	0.0209618	Lgals9	0.157486	0.113603	0.16566	1	0.368726	0.113605	0.00117171	0.183958	0.586029	0.113749	2.57777e-07	6.83665e-05	0.440372	0.113591	0.000105835	0.00112999
F9	14071	-0.239551	0.074117	0.00122897	0.0485038	F9	-0.0418688	0.061496	0.495974	1	-0.0773795	0.0613785	0.207419	0.714554	-0.349653	0.0614774	1.28904e-08	9.68645e-06	-0.458555	0.0611706	6.56297e-14	4.06419e-11
Lap3	66988	0.202777	0.0545772	0.000202866	0.0211488	Lap3	0.168218	0.0682357	0.0136919	1	0.160542	0.0681449	0.0184785	0.356344	0.232749	0.0684147	0.000668865	0.00972803	0.239795	0.0681143	0.000430768	0.00344881
Gfra1	14585	-0.583048	0.166785	0.000472643	0.0314509	Gfra1	-0.196215	0.169787	0.247823	1	-0.0919921	0.169774	0.587922	0.908533	-0.941844	0.16973	2.87211e-08	1.76583e-05	-1.00553	0.169675	3.10046e-09	2.46703e-07
Sec14l4	103655	-0.469995	0.133015	0.000410265	0.0292108	Sec14l4	-0.161652	0.132555	0.222649	1	-0.169136	0.132514	0.201828	0.711546	-0.696636	0.132503	1.46023e-07	4.93775e-05	-0.798657	0.132401	1.61857e-09	1.44989e-07
Ddx3x	13205	-0.312583	0.0907938	0.000575779	0.034966	Ddx3x	-0.0378671	0.0934585	0.685349	1	-0.169682	0.0933577	0.0691331	0.535737	-0.504266	0.0933962	6.69358e-08	3.12198e-05	-0.476035	0.0932497	3.30883e-07	1.0884e-05
Mup8	100041687	0.583308	0.172158	0.000703515	0.0379352	Mup8	-0.263087	0.20959	0.20939	1	-0.0754985	0.209577	0.718666	0.944959	-0.130447	0.210114	0.534706	0.724838	-0.336104	0.20917	0.108089	0.233968
Sult1d1	53315	-0.779107	0.195607	6.80462e-05	0.0112109	Sult1d1	-0.127513	0.202306	0.528499	1	-0.18829	0.202285	0.351948	0.806472	-1.25517	0.202249	5.43272e-10	1.22472e-06	-1.17798	0.202226	5.70975e-09	3.94195e-07
[truncated: 18,625 more rows]

## Sheet: Day2, LUNG, Male
Dose Dependent response ->	Entrez Gene ID	Log2FC Treatment	lfcSE Treatment (standard error on log2 fold change)	P.value Treatment	FDR Treatment	Dose Contrasts ->	Log2FC 50mg_kg	lfcSE 50mg_kg	P value 50mg_kg	FDR 50mg_kg	Log2FC 100mg_kg	lfcSE 100mg_kg	P value 100mg_kg	FDR 100mg_kg	Log2FC 200mg_kg	lfcSE 200mg_kg	P value 200mg_kg	FDR 200mg_kg	Log2FC 300mg_kg	lfcSE 300mg_kg	P value 300mg_kg	FDR 300mg_kg
[truncated: 20,577 more rows]

[truncated: 1 more sheets: Day2, LUNG, Female]
