# Supplementary material for: RNA-sequencing (transcriptomic) data collected in liver and lung of male and female B6C3F1 mice exposed to various dose levels of 4-methylimidazole for 2, 5, or 28 days
Source: Data Brief. 2021 Sep 23;38:107420. doi: 10.1016/j.dib.2021.107420 (PMC8502903; doi:10.1016/j.dib.2021.107420)
Supplement: Supplementary file 3 [file mmc3.xlsx]

## Sheet: Day5, LIVER, Male
Dose Dependent response ->	Entrez gene ID	Log2FC Treatment	lfcSE Treatment (standard error on log2 fold change)	P.value Treatment	FDR Treatment	Dose Contrasts ->	Log2FC 150ppm	lfcSE 150ppm	P value 150ppm	FDR 150ppm	Log2FC 300ppm	lfcSE 300ppm	P value 300ppm	FDR 300ppm	Log2FC 1250ppm	lfcSE 1250ppm	P value 1250ppm	FDR 1250ppm	Log2FC 2500ppm	lfcSE 2500ppm	P value 2500ppm	FDR 2500ppm
Cux2	13048	1.32299	0.209622	2.76737e-10	3.21909e-07	Cux2	-0.0204018	0.19132	0.915077	1	-0.00161939	0.191322	0.993247	1	-0.00601062	0.191354	0.974942	0.992615	-0.00135748	0.19138	0.994341	1
Cyp2c50	107141	-0.32992	0.0792861	3.16671e-05	0.0140844	Cyp2c50	-0.173023	0.0678609	0.0107825	1	-0.199751	0.0678551	0.00324221	0.561919	-0.434498	0.0678216	1.48905e-10	8.76379e-07	-0.513118	0.0678073	3.81078e-14	2.38479e-10
Cyp2a4	13086	2.5196	0.195192	4.03873e-38	6.10737e-34	Cyp2a4	-0.0131247	0.203043	0.948461	1	0.00327923	0.203043	0.987114	0.999834	-0.00232663	0.203037	0.990857	0.997579	-0.0279239	0.20303	0.890608	0.991245
Cyp2c54	404195	-0.370507	0.0914822	5.12077e-05	0.0209287	Cyp2c54	-0.188583	0.0704645	0.0074444	1	-0.179816	0.0704605	0.0107102	0.798894	-0.477821	0.0703691	1.11974e-11	1.31804e-07	-0.651151	0.0703206	2.04904e-20	2.56458e-16
Malat1	72289	0.714304	0.141872	4.78217e-07	0.00036158	Malat1	0.545623	0.164458	0.000907626	1	0.530844	0.164457	0.00124717	0.389285	0.784776	0.164464	1.82665e-06	0.00307164	0.904728	0.164466	3.77615e-08	7.87704e-05
Xist	213742	1.76467	0.175003	6.52366e-24	2.46627e-20	Xist	-0.0266795	0.179176	0.881632	1	0.0299346	0.179407	0.867486	0.998617	0.105513	0.179286	0.556186	0.869091	0.229946	0.179493	0.200163	0.791196
BC024386	212965	0.334063	0.074937	8.27611e-06	0.00429546	BC024386	0.150499	0.08729	0.0846848	1	0.40764	0.0873567	3.06555e-06	0.0157237	0.430619	0.0873352	8.19595e-07	0.00241186	0.351732	0.0872889	5.58911e-05	0.0153145
Neat1	66961	0.644823	0.159556	5.31393e-05	0.0211466	Neat1	0.340866	0.180563	0.0590536	1	0.572765	0.180574	0.00151441	0.431215	0.699076	0.180576	0.00010823	0.0570372	0.668558	0.18057	0.000213487	0.0392942
Cyp2c69	100043108	1.88084	0.207136	1.0835e-19	2.34068e-16	Cyp2c69	0.00391235	0.204809	0.984759	1	-0.0418311	0.20481	0.838163	0.998617	-0.0133184	0.204811	0.948152	0.988378	0.0277671	0.204812	0.892158	0.991393
Cyp2c40	13099	1.12479	0.197724	1.28033e-08	1.13889e-05	Cyp2c40	0.0322712	0.203465	0.873977	1	-0.185927	0.20345	0.360787	0.998617	-0.0376665	0.203453	0.853123	0.960294	0.158846	0.20346	0.434965	0.902301
Fmo3	14262	2.41404	0.198396	4.61452e-34	3.48904e-30	Fmo3	-0.00446125	0.203842	0.982539	1	0.0119849	0.20384	0.953115	0.998617	-0.0156835	0.203821	0.938665	0.986168	-0.00651364	0.203809	0.974504	0.998732
Cyp2b13	13089	1.88529	0.188082	1.19843e-23	3.62452e-20	Cyp2b13	-0.00707847	0.189171	0.970152	1	0.00633968	0.18912	0.973258	0.998959	0.0389014	0.18881	0.836764	0.954997	0.0855646	0.188574	0.650011	0.948984
Cyp3a44	337924	1.60337	0.195631	2.48742e-16	4.70185e-13	Cyp3a44	-0.0262861	0.201095	0.896001	1	0.0396722	0.201112	0.84362	0.998617	-0.10197	0.201025	0.611981	0.889556	-0.195045	0.200967	0.331781	0.862159
Cldn12	64945	-0.245222	0.0615291	6.73485e-05	0.0242487	Cldn12	-0.24515	0.0764411	0.00134103	1	-0.256185	0.0764094	0.000800011	0.30875	-0.216134	0.0763614	0.00464878	0.371733	-0.246725	0.0762619	0.00121541	0.104782
A1bg	117586	1.56339	0.205778	3.01941e-14	3.80496e-11	A1bg	-0.000460823	0.182465	0.997985	1	-0.000775231	0.182466	0.99661	1	-0.000666675	0.18247	0.997085	0.998831	0.000941365	0.182473	0.995884	1
Luc7l2	192196	0.270681	0.0672496	5.69704e-05	0.0220899	Luc7l2	0.145714	0.0787052	0.0641134	1	0.307037	0.0788918	9.94734e-05	0.0981428	0.28559	0.0787343	0.000286445	0.0992999	0.345197	0.0786962	1.15213e-05	0.00534078
Slc22a26	236149	0.962308	0.175357	4.07161e-08	3.24057e-05	Slc22a26	-0.178106	0.183487	0.33171	1	-0.100348	0.183981	0.585461	0.998617	0.0348758	0.184371	0.849967	0.958881	-0.0590414	0.182644	0.746498	0.968042
Sult3a1	57430	2.04344	0.198554	7.69073e-25	3.87664e-21	Sult3a1	-0.0229005	0.1982	0.908015	1	0.0408486	0.198306	0.836801	0.998617	0.0718914	0.198142	0.716734	0.918101	0.0903763	0.197953	0.647991	0.948984
Pabpn1	54196	0.289457	0.0632085	4.66313e-06	0.0026117	Pabpn1	0.153375	0.0755559	0.0423615	1	0.294563	0.0757915	0.000101706	0.0981428	0.35688	0.0757266	2.44412e-06	0.00359622	0.348436	0.0755327	3.96808e-06	0.00227682
Clk1	12747	0.319397	0.0800178	6.56364e-05	0.0242086	Clk1	0.173515	0.0979719	0.0765491	1	0.391374	0.0982708	6.81642e-05	0.0962536	0.325935	0.0980227	0.000883892	0.192672	0.379295	0.097971	0.000108169	0.0250559
Pisd-ps1	236604	0.406291	0.0877722	3.67571e-06	0.00220876	Pisd-ps1	0.342772	0.110969	0.00200906	1	0.397897	0.111014	0.00033809	0.203465	0.453419	0.11096	4.38229e-05	0.03224	0.37175	0.110737	0.000787793	0.0808198
Ddx39b	53817	0.235008	0.058522	5.92622e-05	0.0224041	Ddx39b	0.116855	0.0690208	0.0904473	1	0.283938	0.0694224	4.31361e-05	0.0962536	0.275864	0.0691343	6.60023e-05	0.0408901	0.265722	0.0688657	0.00011406	0.0250559
Safb	224903	0.280674	0.0742505	0.000156769	0.0493887	Safb	0.13713	0.0916091	0.134419	1	0.30165	0.0918996	0.0010293	0.35546	0.333893	0.0917693	0.000274336	0.0992999	0.344508	0.09161	0.000169511	0.03315
Fam193b	212483	0.338218	0.0703416	1.52284e-06	0.000959519	Fam193b	0.200872	0.0833727	0.0159819	1	0.403128	0.0838051	1.50703e-06	0.0122303	0.436569	0.0836536	1.80109e-07	0.000706686	0.312334	0.0831608	0.000172798	0.033273
Sult2a1	20859	1.15808	0.198275	5.19548e-09	4.91038e-06	Sult2a1	-0.000709906	0.159936	0.996458	1	0	0.159939	1	1	-0.000784807	0.159949	0.996085	0.998717	1.67599e-05	0.159958	0.999916	1
Ccnl1	56706	0.361993	0.0827948	1.23015e-05	0.00600076	Ccnl1	0.250885	0.102134	0.0140325	1	0.409646	0.102601	6.53514e-05	0.0962536	0.343086	0.102052	0.00077414	0.192608	0.416409	0.101996	4.45332e-05	0.0129623
Nrp2	18187	-0.511794	0.113117	6.05448e-06	0.00326985	Nrp2	-0.429773	0.136937	0.00169829	1	-0.400723	0.13695	0.00343299	0.561919	-0.622127	0.136241	4.96281e-06	0.00649081	-0.575619	0.136156	2.36161e-05	0.00821051
Sult2a2	100043194	2.08561	0.211075	5.03887e-23	1.26996e-19	Sult2a2	-0.000821876	0.197918	0.996687	1	0	0.197924	1	1	0	0.197952	1	1	0.00351853	0.197976	0.98582	0.999275
Slc22a27	171405	1.11405	0.189423	4.07109e-09	4.1042e-06	Slc22a27	-0.0112791	0.195342	0.953956	1	0.0342036	0.195489	0.861108	0.998617	0.0867281	0.195226	0.656866	0.903527	-0.10687	0.193282	0.580315	0.93698
Hao2	56185	1.55242	0.200935	1.10991e-14	1.67841e-11	Hao2	-0.0273857	0.203868	0.893141	1	0.0834552	0.203956	0.682406	0.998617	0.0603223	0.203838	0.767282	0.934476	0.0202188	0.203708	0.920936	0.992659
Adrb3	11556	0.422605	0.0988627	1.91422e-05	0.00877179	Adrb3	0.264509	0.119847	0.0273103	1	0.473067	0.12037	8.49039e-05	0.0981428	0.529896	0.12026	1.0518e-05	0.0112553	0.433275	0.119746	0.000296574	0.0449807
Ankrd16	320816	0.324297	0.0815776	7.02834e-05	0.0247169	Ankrd16	0.219603	0.102338	0.0318844	1	0.348361	0.103062	0.000724569	0.30875	0.413118	0.102864	5.91582e-05	0.0408901	0.298219	0.101492	0.00329953	0.185709
Sult2a6	629219	1.71837	0.211254	4.14892e-16	6.9711e-13	Sult2a6	-0.00611164	0.19481	0.974973	1	-0.000514496	0.194824	0.997893	1	0	0.194886	1	1	0	0.194944	1	1
Xkr8	381560	-0.351901	0.0913904	0.000117868	0.0399116	Xkr8	-0.158585	0.108409	0.143512	1	-0.420506	0.105571	6.80078e-05	0.0962536	-0.429086	0.104658	4.1335e-05	0.03224	-0.352037	0.104476	0.000752936	0.0801445
Slc2a4rg-ps	329584	0.414556	0.0998375	3.2914e-05	0.0142207	Slc2a4rg-ps	0.318534	0.118999	0.00743355	1	0.477394	0.120179	7.11628e-05	0.0962536	0.536468	0.119878	7.63751e-06	0.00899011	0.28918	0.117098	0.013528	0.367279
Sult2a5	434264	1.61539	0.210558	1.69387e-14	2.32861e-11	Sult2a5	0.00713941	0.191382	0.970242	1	0.0079799	0.191403	0.966745	0.998617	0.0112215	0.191487	0.953269	0.989151	0.0108	0.191564	0.955041	0.996869
Rad51b	19363	0.911022	0.18742	1.1688e-06	0.000841648	Rad51b	0.135862	0.199096	0.49499	1	0.348346	0.200027	0.0815969	0.998617	0.220141	0.198934	0.268467	0.750316	0.262906	0.19865	0.18568	0.77725
Gm4794	#N/A	1.29718	0.20781	4.31656e-10	4.6625e-07	Gm4794	-0.00475379	0.184375	0.97943	1	0	0.184402	1	1	0	0.184567	1	1	0	0.184715	1	1
Ppp2r3d	0	0.5022	0.13067	0.000121408	0.0399116	Ppp2r3d	0.350472	0.159918	0.0284105	1	0.505366	0.16145	0.00174704	0.458246	0.459871	0.159848	0.00401579	0.365021	0.581734	0.160122	0.000280074	0.0449807
Sybu	319613	1.02473	0.211405	1.25183e-06	0.000860462	Sybu	-0.0142593	0.200687	0.943356	1	0.0621606	0.20053	0.756575	0.998617	0.100949	0.200691	0.614959	0.890982	0.0732369	0.20102	0.715615	0.960772
Prom2	192212	1.17733	0.212116	2.85028e-08	2.39455e-05	Prom2	0.0372548	0.201623	0.853406	1	0.0845725	0.201544	0.67476	0.998617	0.131062	0.201695	0.515818	0.854111	0.137471	0.201962	0.496076	0.920517
Aldh3b3	73458	0.911131	0.211269	1.61305e-05	0.00762269	Aldh3b3	-0.107107	0.204666	0.600749	1	0.00611327	0.204469	0.976148	0.998959	-0.0349194	0.20474	0.864574	0.965023	0.0842061	0.204708	0.680818	0.954213
Rsph4a	212892	0.940895	0.211359	8.52162e-06	0.00429546	Rsph4a	-0.00248749	0.204702	0.990305	1	-0.0474734	0.204845	0.81673	0.998617	0.100424	0.20473	0.623767	0.893883	0.00807169	0.205026	0.968596	0.998732
Npff	54615	0.681101	0.178215	0.00013249	0.0426279	Npff	0.577446	0.199986	0.00388406	1	0.473075	0.199386	0.0176603	0.857244	0.687038	0.19996	0.000590642	NA	0.610305	0.199121	0.00217674	0.148642
Rpph1	85029	0.823094	0.178076	3.79762e-06	0.00220876	Rpph1	0.723531	0.197218	0.000243798	1	0.875075	0.197952	9.84047e-06	0.0319441	0.849634	0.197286	1.65769e-05	NA	0.433466	0.193596	0.0251545	0.464435
Snx22	382083	0.884307	0.183181	1.38263e-06	0.000909046	Snx22	0.654467	0.200635	0.0011064	1	0.785407	0.20106	9.37103e-05	0.0981428	0.644338	0.200064	0.00127894	NA	0.95215	0.200967	2.16003e-06	0.00159029
Dach2	93837	0.826734	0.202847	4.58856e-05	0.0192745	Dach2	0.0128432	0.17879	0.942734	1	0.0170636	0.17898	0.924047	0.998617	0.0663316	0.179406	0.711585	NA	0.0848194	0.180171	0.637803	NA
Lincppara	#N/A	0.805161	0.209497	0.000121389	0.0399116	Lincppara	0.606585	0.200083	0.00243209	1	0.669166	0.199793	0.000810188	0.30875	0.532746	0.201326	0.00814032	NA	0.674078	0.201071	0.000801046	NA
Hnf4a	15378	-0.0706887	0.095252	0.458013	0.876685	Hnf4a	-0.0485473	0.117979	0.680713	1	-0.0570072	0.117976	0.628946	0.998617	-0.142062	0.117958	0.228456	0.737886	-0.00967299	0.117962	0.934646	0.993616
Rxra	20181	-0.0670289	0.0727385	0.356787	0.842566	Rxra	-0.101098	0.0933777	0.278949	1	-0.0272495	0.0933869	0.770446	0.998617	-0.0305548	0.0933693	0.743481	0.927037	-0.0970097	0.0933437	0.298677	0.849108
Cebpa	12606	-0.0676808	0.097599	0.488022	0.890358	Cebpa	-0.0924995	0.120098	0.441183	1	-0.155397	0.120088	0.195656	0.998617	0.0513806	0.120102	0.66879	0.907033	-0.0276164	0.120081	0.818106	0.97983
Ppara	19013	-0.295177	0.134371	0.0280397	0.556453	Ppara	-0.288925	0.161683	0.0739394	1	-0.246528	0.161684	0.127322	0.998617	-0.248054	0.161678	0.124968	0.702276	-0.327582	0.161667	0.0427368	0.549649
Srebf1	20787	0.0581762	0.124372	0.639956	0.92918	Srebf1	0.046015	0.150527	0.759839	1	-0.0308632	0.150516	0.837534	0.998617	0.140895	0.150524	0.349259	0.790676	0.0100305	0.150502	0.946863	0.995362
Xbp1	22433	0.0127301	0.098978	0.897662	0.981433	Xbp1	-0.0147886	0.125032	0.905847	1	0.0201346	0.125034	0.872067	0.998617	0.0204016	0.125017	0.870369	0.965619	0.0536936	0.125008	0.667545	0.95236
Atf5	107503	0.0686862	0.154456	0.656539	0.93131	Atf5	0.0798279	0.18038	0.658088	1	0.0153399	0.180375	0.932226	0.998617	-0.0679073	0.180366	0.706547	0.916649	0.193165	0.180375	0.284211	0.845414
Mlxipl	58805	0.237371	0.109693	0.0304679	0.577362	Mlxipl	0.121045	0.126884	0.340093	1	0.287941	0.126913	0.0232801	0.924103	0.254033	0.126887	0.0452799	0.633208	0.270169	0.126873	0.033218	0.51616
Tef	21685	-0.158594	0.197824	0.42273	0.86568	Tef	-0.184286	0.205531	0.369914	1	-0.0534254	0.205531	0.794911	0.998617	0.00366454	0.205531	0.985775	0.995501	-0.219207	0.20553	0.286178	0.845455
Epas1	13819	-0.17772	0.10207	0.0816578	0.680722	Epas1	-0.236492	0.126321	0.0611871	1	-0.057868	0.126371	0.647008	0.998617	-0.197835	0.126298	0.117253	0.702276	-0.196324	0.126274	0.120008	0.709167
Id2	15902	0.0736998	0.136738	0.589896	0.915355	Id2	0.081143	0.164373	0.621553	1	-0.0153986	0.164357	0.925356	0.998617	0.084389	0.164358	0.607639	0.887675	0.193405	0.164361	0.239313	0.815772
Nr1d1	217166	0.0544683	0.164797	0.741009	0.954416	Nr1d1	0.152614	0.189335	0.420211	1	-0.0223886	0.189322	0.905864	0.998617	0.0391338	0.18932	0.836239	0.954997	0.0966489	0.189319	0.609695	0.943009
Klf15	66277	0.0211423	0.119583	0.859666	0.974722	Klf15	0.0182961	0.145672	0.90005	1	0.0755718	0.14568	0.603933	0.998617	0.0740416	0.145658	0.611226	0.889008	-0.0501204	0.145615	0.730697	0.964395
Nr1i3	12355	-0.120306	0.130865	0.357932	0.842765	Nr1i3	-0.3081	0.148706	0.038277	1	0.0641589	0.148799	0.66634	0.998617	0.0302145	0.148762	0.839052	0.954997	-0.289815	0.148664	0.05124	0.574057
Nfe2l1	18023	-0.0540084	0.0651794	0.407325	0.859787	Nfe2l1	-0.0119723	0.0831588	0.885525	1	-0.0420241	0.0831146	0.613126	0.998617	-0.110226	0.0829902	0.184119	0.718832	-0.0513023	0.0829693	0.536359	0.930095
Nr1h4	20186	0.00754377	0.091848	0.934541	0.98539	Nr1h4	-0.0687104	0.114806	0.54951	1	0.0292096	0.114839	0.799224	0.998617	0.120409	0.114838	0.294402	0.75896	-0.0351648	0.114733	0.75923	0.970644
Nr1d2	353187	-0.0606862	0.142627	0.67048	0.935346	Nr1d2	-0.14152	0.167052	0.396905	1	-0.0365403	0.167066	0.82687	0.998617	0.0256478	0.16706	0.877985	0.968093	-0.0274804	0.167036	0.869324	0.988446
Atf4	11911	0.132001	0.0930189	0.155876	0.754801	Atf4	0.156903	0.115628	0.174795	1	0.138051	0.115607	0.232422	0.998617	0.179201	0.11558	0.121035	0.702276	0.0647495	0.115489	0.575032	0.935751
Dbp	13170	-0.123632	0.209507	0.555118	0.903496	Dbp	-0.105657	0.188873	0.575883	1	-0.0550023	0.188872	0.770888	0.998617	0.0314606	0.188872	0.867708	0.965548	-0.149304	0.188877	0.429246	0.901697
Bhlhe40	20893	-0.00863309	0.155376	0.95569	0.989396	Bhlhe40	-0.186119	0.174526	0.286232	1	-0.0381535	0.174547	0.826973	0.998617	0.185839	0.17457	0.287079	0.757153	-0.014352	0.174521	0.934459	0.993616
Zfand6	65098	-0.00112151	0.0682635	0.986892	0.996713	Zfand6	-0.0305404	0.0849343	0.719163	1	-0.0527999	0.0848937	0.533973	0.998617	0.0492823	0.0849007	0.561597	0.870207	0.0405429	0.0848187	0.632654	0.947308
Nr1h3	22259	0.0478791	0.0615608	0.436715	0.870666	Nr1h3	0.0509605	0.079782	0.522988	1	0.0370614	0.0797418	0.642098	0.998617	0.0590175	0.0796672	0.458815	0.831836	0.041411	0.079564	0.602733	0.941518
Csde1	229663	0.0263325	0.0428234	0.538615	0.899819	Csde1	-0.0286387	0.0498064	0.565292	1	-0.000366562	0.0498148	0.994129	1	0.0473595	0.049735	0.340977	0.785331	0.0913942	0.0496568	0.0656924	0.622311
Stat3	20848	-0.0951371	0.0689174	0.167448	0.759467	Stat3	-0.00689222	0.0864204	0.936434	1	-0.0817235	0.0863205	0.343769	0.998617	-0.152194	0.0861677	0.0773538	0.684611	-0.131174	0.08611	0.127676	0.716675
Carhsp1	52502	0.0111032	0.0722571	0.877876	0.978693	Carhsp1	0.0620535	0.0915589	0.497934	1	-0.0461318	0.0914457	0.613929	0.998617	0.0604972	0.091456	0.508298	0.849798	-0.0182297	0.0913254	0.841784	0.983456
Hhex	15242	-0.0875612	0.192059	0.648456	0.929885	Hhex	-0.0180938	0.204537	0.929509	1	-0.0178349	0.204536	0.930515	0.998617	-0.157516	0.204533	0.441226	0.824131	0.123226	0.204536	0.546865	0.932374
Smarcc2	68094	-0.102612	0.107298	0.338908	0.834147	Smarcc2	-0.0968644	0.133412	0.467806	1	-0.073785	0.133412	0.580221	0.998617	-0.146284	0.133336	0.272594	0.752553	-0.0766144	0.133328	0.565541	0.934417
Nr3c1	14815	-0.104456	0.0792527	0.187499	0.772859	Nr3c1	-0.0775469	0.0976048	0.426905	1	-0.171034	0.0975012	0.0794011	0.998617	-0.125794	0.0974603	0.196802	0.723245	-0.0379215	0.0974601	0.697204	0.957686
Klf9	16601	-0.263205	0.142675	0.0650689	0.652934	Klf9	-0.145379	0.170075	0.392667	1	-0.205386	0.170057	0.227146	0.998617	-0.373889	0.170008	0.0278604	0.616251	-0.165637	0.170029	0.329974	0.860767
Nr2f6	13864	-0.00365757	0.122861	0.976251	0.993931	Nr2f6	0.0526312	0.150316	0.726237	1	-0.0501602	0.150273	0.738535	0.998617	-0.00443227	0.150257	0.976468	0.993168	0.0157342	0.150236	0.91659	0.992659
Onecut2	225631	-0.0549775	0.133416	0.680284	0.938858	Onecut2	-0.000378143	0.161625	0.998133	1	-0.0709363	0.161597	0.660684	0.998617	-0.079408	0.161569	0.623088	0.893591	-0.0666558	0.16155	0.679899	0.954042
Zbtb7b	22724	-0.0529819	0.068722	0.44073	0.873375	Zbtb7b	0.0240708	0.0878143	0.784	1	-0.104478	0.0876383	0.233204	0.998617	-0.068024	0.0875762	0.437311	0.823302	-0.0519638	0.0875016	0.552605	0.934307
Ncor1	20185	-0.123143	0.134014	0.358155	0.842765	Ncor1	-0.0550644	0.161891	0.733756	1	-0.145166	0.161857	0.369784	0.998617	-0.154595	0.161828	0.339425	0.784022	-0.0689456	0.161828	0.670077	0.952588
Zfp445	235682	0.0586269	0.127891	0.646656	0.929885	Zfp445	-0.0872641	0.151241	0.563947	1	0.216985	0.151339	0.151637	0.998617	0.167628	0.151286	0.267852	0.749868	0.0677804	0.151225	0.654002	0.94951
Zfp871	208292	-0.136591	0.119313	0.252289	0.800437	Zfp871	-0.150626	0.146586	0.304154	1	-0.0985602	0.146598	0.501381	0.998617	-0.117783	0.146552	0.421573	0.81908	-0.10644	0.146523	0.467571	0.912398
Aff4	93736	-0.173801	0.0996251	0.0810632	0.679648	Aff4	-0.178717	0.124268	0.150387	1	-0.210734	0.124233	0.0898342	0.998617	-0.204085	0.124182	0.100293	0.702276	-0.0350718	0.12423	0.777703	0.974751
Srebf2	20788	-0.138597	0.117738	0.239128	0.796498	Srebf2	0.0469119	0.136894	0.731833	1	-0.148009	0.136748	0.279097	0.998617	-0.18986	0.136667	0.164768	0.714016	-0.28161	0.136572	0.0392087	0.53283
Hes6	55927	0.0941721	0.132814	0.47829	0.886717	Hes6	0.11366	0.160724	0.479458	1	0.107718	0.160715	0.502703	0.998617	0.196461	0.160714	0.221544	0.737886	0.0801334	0.160658	0.617933	0.944418
Kdm5c	20591	-0.0651778	0.104575	0.533111	0.899412	Kdm5c	-0.0513349	0.130109	0.693173	1	-0.0787235	0.130071	0.545023	0.998617	-0.131563	0.129968	0.311406	0.768756	-0.0442815	0.129968	0.73332	0.964422
Klf13	50794	-0.106434	0.177435	0.548608	0.901503	Klf13	-0.148856	0.200033	0.456781	1	-0.0110954	0.20004	0.955767	0.998617	-0.0551248	0.200032	0.782871	0.940301	-0.126609	0.200023	0.526753	0.929532
Nfe2l2	18024	0.0352452	0.0910088	0.698555	0.944148	Nfe2l2	0.044198	0.115049	0.700854	1	0.0258116	0.115012	0.822427	0.998617	0.0924866	0.114988	0.421216	0.81908	-0.0353138	0.114818	0.758415	0.970644
Cebpg	12611	0.101983	0.0646032	0.114426	0.729261	Cebpg	0.0250346	0.0750725	0.738778	1	0.0644659	0.0750981	0.390659	0.998617	0.139072	0.075067	0.0639346	0.667175	0.18317	0.0749958	0.0145899	0.378852
Atf6	226641	-0.223094	0.110839	0.0441393	0.613393	Atf6	-0.132996	0.136852	0.331137	1	-0.204045	0.136797	0.135806	0.998617	-0.298514	0.136696	0.0289787	0.616251	-0.188988	0.136707	0.166842	0.764905
Zfp91	109910	-0.0670573	0.0684704	0.327401	0.830062	Zfp91	-0.108761	0.0887071	0.220173	1	-0.0519377	0.0887496	0.558402	0.998617	-0.0315907	0.0886565	0.721596	0.919752	-0.0631248	0.0885141	0.475747	0.915532
Ybx1	22608	0.0358068	0.0630194	0.569907	0.90932	Ybx1	0.03233	0.0704893	0.646485	1	0.119283	0.0706133	0.091174	0.998617	-0.0674126	0.0701016	0.33623	0.782785	0.0647392	0.0701732	0.356235	0.874581
Zfp207	22680	0.0622842	0.0591138	0.292052	0.815601	Zfp207	0.0619568	0.0761778	0.416036	1	0.0583918	0.0761326	0.443097	0.998617	0.0302203	0.0759389	0.690664	0.911173	0.0995806	0.0759089	0.189573	0.780748
Irf6	54139	0.115179	0.12204	0.345282	0.836371	Irf6	0.191029	0.147488	0.195246	1	0.0423187	0.147404	0.774041	0.998617	0.062259	0.147371	0.672686	0.907486	0.181959	0.147385	0.216985	0.80273
Cebpb	12608	-0.00247876	0.188457	0.989506	0.997611	Cebpb	0.0385546	0.203393	0.849656	1	-0.0145534	0.20339	0.942957	0.998617	0.115423	0.203391	0.570378	0.873605	-0.000779803	0.203385	0.996941	1
Stat6	20852	-0.0325813	0.0492882	0.508589	0.896105	Stat6	-0.0302544	0.0639281	0.63603	1	-0.0508119	0.0638328	0.426022	0.998617	-0.0592675	0.063622	0.351565	0.792078	0.014655	0.0635894	0.817733	0.97983
Hlf	217082	-0.171484	0.140444	0.222081	0.793481	Hlf	-0.264024	0.167715	0.115433	1	-0.117912	0.167755	0.482129	0.998617	-0.0729199	0.167739	0.663763	0.905175	-0.151376	0.167688	0.366671	0.876588
Stat2	20847	0.220225	0.0955412	0.0211653	0.521223	Stat2	0.187271	0.114884	0.103084	1	0.158703	0.114831	0.166951	0.998617	0.20991	0.114788	0.0674469	0.669825	0.287786	0.114777	0.0121645	0.350003
Rora	19883	-0.221162	0.103497	0.0326063	0.582946	Rora	-0.122342	0.128559	0.341279	1	-0.2392	0.128453	0.0625803	0.998617	-0.299251	0.128347	0.0197228	0.587741	-0.169143	0.128375	0.187647	0.777714
Stat5b	20851	-0.0174583	0.11424	0.878539	0.978945	Stat5b	0.0512048	0.139187	0.712959	1	-0.108725	0.139065	0.434316	0.998617	-0.0508764	0.139042	0.714435	0.918033	0.0249826	0.139035	0.857399	0.987497
Maz	17188	0.0161505	0.0577717	0.779817	0.960693	Maz	0.017203	0.0742452	0.816767	1	0.0398596	0.0742435	0.591352	0.998617	0.0126296	0.0740231	0.864525	0.965023	-0.00233733	0.0738467	0.97475	0.998732
Rorc	19885	-0.121535	0.157567	0.440514	0.873175	Rorc	-0.210024	0.181937	0.248344	1	0.0124732	0.181982	0.945355	0.998617	0.0261682	0.181963	0.88565	0.970669	-0.256686	0.181887	0.158175	0.754011
Gzf1	74533	0.0216682	0.063684	0.733672	0.951818	Gzf1	-0.0135837	0.0776223	0.861081	1	0.0439044	0.0776899	0.571989	0.998617	0.071061	0.0775584	0.359549	0.797638	-0.0264886	0.077219	0.731574	0.964422
Nr1i2	18171	0.0427456	0.105963	0.686653	0.940131	Nr1i2	-0.125556	0.12754	0.324898	1	0.216631	0.127822	0.0901144	0.998617	0.0454188	0.127583	0.721844	0.91977	0.0152251	0.127489	0.90494	0.992659
Stat1	20846	-0.0667007	0.0741492	0.368361	0.846397	Stat1	-0.0476038	0.0724268	0.511009	1	-0.198179	0.0720371	0.00594011	0.656547	-0.0564889	0.0721401	0.433601	0.821376	0.0114088	0.0720917	0.874257	0.989619
Nfx1	74164	-0.0529823	0.0656191	0.419423	0.865229	Nfx1	-0.105498	0.0829799	0.203598	1	0.00570809	0.0831204	0.94525	0.998617	-0.0138657	0.0829399	0.867231	0.965548	-0.0817554	0.0827119	0.32294	0.856882
Jund	16478	-0.0692485	0.129775	0.593616	0.915659	Jund	-0.0101782	0.156298	0.948078	1	-0.0296753	0.156277	0.849397	0.998617	-0.0607842	0.15622	0.697207	0.913482	-0.11954	0.15616	0.443976	0.90539
Mafb	16658	-0.00384008	0.199276	0.984626	0.996012	Mafb	-0.0346271	0.205537	0.866212	1	-0.0198334	0.205537	0.923127	0.998617	0.0769828	0.205537	0.707999	0.916916	0.041895	0.205537	0.838485	0.982332
Gabpa	14390	-0.112927	0.074538	0.129767	0.739972	Gabpa	-0.124405	0.0950867	0.190761	1	-0.141473	0.0950292	0.136559	0.998617	-0.0981081	0.0949597	0.301532	0.760847	-0.0751903	0.094873	0.428048	0.901697
Irf3	54131	0.14218	0.0604335	0.0186396	0.505618	Irf3	0.0612545	0.0765231	0.423438	1	0.163895	0.0766788	0.0325637	0.956954	0.201747	0.0765677	0.00841675	0.453454	0.142197	0.0762909	0.0623394	0.607876
Irf2	16363	-0.105099	0.0953408	0.270311	0.811082	Irf2	-0.131089	0.118433	0.268354	1	-0.0524209	0.118486	0.658182	0.998617	-0.144212	0.118316	0.222891	0.737886	-0.0487822	0.118322	0.680132	0.954213
Ncoa2	17978	-0.149841	0.122304	0.22052	0.79268	Ncoa2	-0.128303	0.15095	0.395341	1	-0.12992	0.150935	0.389368	0.998617	-0.185402	0.150855	0.219069	0.737886	-0.0979938	0.150855	0.515957	0.929201
Kcmf1	74287	-0.0799149	0.051565	0.121192	0.731033	Kcmf1	-0.102387	0.0633708	0.106163	1	-0.0372564	0.0634726	0.557225	0.998617	-0.0531632	0.0632104	0.400319	0.809232	-0.113383	0.0628783	0.0713555	0.635822
Foxa3	15377	0.0472632	0.133937	0.724182	0.951289	Foxa3	-0.122662	0.158231	0.438217	1	-0.0153866	0.15827	0.922554	0.998617	0.173885	0.158317	0.272059	0.752553	0.178844	0.158276	0.258497	0.828606
Id3	15903	-0.0179769	0.177649	0.919397	0.982972	Id3	-0.028733	0.19681	0.883927	1	-0.156477	0.196794	0.426536	0.998617	0.0183066	0.196803	0.925887	0.982919	0.157708	0.196808	0.422943	0.898431
Zhx1	22770	-0.0722751	0.0532197	0.174447	0.76206	Zhx1	-0.015184	0.0674782	0.821963	1	-0.116997	0.0671698	0.0815408	0.998617	-0.114059	0.0669614	0.0885009	0.696138	-0.0327849	0.0669408	0.624304	0.945744
Bach1	12013	-0.371255	0.133827	0.00553456	0.345181	Bach1	-0.385	0.158993	0.0154568	1	-0.297039	0.159022	0.0617732	0.998617	-0.385959	0.158943	0.0151702	0.539345	-0.223205	0.158974	0.160308	0.756585
Gatad1	67210	0.00934376	0.0615333	0.879306	0.979367	Gatad1	0.0545436	0.0766053	0.47646	1	-0.0137232	0.0764039	0.857456	0.998617	0.0491962	0.0763389	0.519286	0.855976	-0.0457823	0.0759757	0.546781	0.932374
Mta2	23942	-0.0394269	0.058527	0.500532	0.894213	Mta2	0.014495	0.0733649	0.843379	1	-0.0614858	0.0731302	0.400476	0.998617	-0.0842201	0.0728739	0.247805	0.742256	-0.0180504	0.0728236	0.804239	0.978705
Repin1	58887	0.0187919	0.0565526	0.73967	0.953807	Repin1	-0.00899531	0.0708546	0.898976	1	-0.00917278	0.0707955	0.896909	0.998617	0.0788776	0.0707817	0.265117	0.748726	0.0150293	0.0704195	0.830995	0.981231
Mbd3	17192	0.110868	0.0791039	0.16105	0.757292	Mbd3	0.109076	0.0989611	0.270369	1	0.0737856	0.0988725	0.455504	0.998617	0.120154	0.0988032	0.223951	0.737886	0.14579	0.0987149	0.139709	0.733344
Hopx	74318	0.0273697	0.116957	0.814973	0.964455	Hopx	-0.0669668	0.144129	0.642196	1	0.0553861	0.144194	0.700899	0.998617	0.0954171	0.144158	0.50804	0.849692	0.0972982	0.144103	0.499549	0.922268
Ubp1	22221	-0.0528732	0.0702997	0.451984	0.875052	Ubp1	-0.0695071	0.0882075	0.4307	1	0.014713	0.0883211	0.867696	0.998617	-0.060647	0.088015	0.49079	0.84116	-0.0783951	0.0878387	0.372131	0.878593
Mrpl28	68611	0.0392759	0.111675	0.725063	0.951289	Mrpl28	0.0107802	0.138132	0.937794	1	0.0218238	0.138122	0.874453	0.998617	0.115839	0.138121	0.401653	0.809829	0.0313257	0.137988	0.82041	0.98018
Ahr	11622	-0.198046	0.0988845	0.0451984	0.615757	Ahr	-0.112672	0.12058	0.35009	1	-0.23588	0.120395	0.050087	0.998617	-0.24877	0.120271	0.0386009	0.630654	-0.177309	0.120252	0.140353	0.733344
Zbtb44	235132	0.0562042	0.0768679	0.46467	0.880101	Zbtb44	-0.0460669	0.0933509	0.621673	1	0.0536542	0.0934824	0.566002	0.998617	0.119637	0.0934334	0.200384	0.727103	0.115835	0.0932767	0.214293	0.800624
Egr1	13653	0.0726286	0.20905	0.728274	0.951495	Egr1	-0.0535535	0.190192	0.778269	1	-0.00849732	0.190191	0.964364	0.998617	-0.0376172	0.190197	0.843217	0.95661	-0.0625994	0.190202	0.742065	0.966806
Nfatc3	18021	-0.0525764	0.0839355	0.531059	0.899318	Nfatc3	-0.00502234	0.104961	0.961836	1	-0.114058	0.104759	0.276257	0.998617	-0.0788023	0.104674	0.451551	0.828651	0.00582466	0.104669	0.955622	0.997061
Nr2f2	11819	-0.0616681	0.0877561	0.482229	0.88843	Nr2f2	-0.125093	0.103166	0.225305	1	-0.132588	0.103119	0.198521	0.998617	0.00887143	0.103191	0.931489	0.984048	0.0298705	0.103089	0.772005	0.973983
Zkscan1	74570	0.00684493	0.0937044	0.941768	0.986906	Zkscan1	-0.0228517	0.118205	0.846705	1	0.00291818	0.118207	0.980305	0.999147	-0.00131109	0.118092	0.991142	0.997579	0.0656086	0.118068	0.578425	0.936453
Nr5a2	26424	-0.274983	0.104373	0.00842328	0.398053	Nr5a2	-0.191554	0.128154	0.134987	1	-0.319828	0.127987	0.0124577	0.823953	-0.388211	0.127826	0.00238927	0.318589	-0.147308	0.127977	0.249709	0.822511
Junb	16477	-0.0497571	0.194069	0.797651	0.961988	Junb	-0.0419088	0.203276	0.836661	1	-0.108346	0.203272	0.594026	0.998617	0.0615969	0.203276	0.761873	0.932973	-0.00309881	0.203268	0.987837	0.999461
Irf1	16362	-0.0825631	0.0908569	0.3635	0.84571	Irf1	-0.111032	0.113746	0.328996	1	-0.118216	0.113699	0.298464	0.998617	-0.0232391	0.1137	0.838049	0.954997	-0.0963804	0.113466	0.395649	0.888008
Hif1a	15251	-0.175953	0.0938653	0.0608572	0.642682	Hif1a	-0.160525	0.114875	0.162297	1	-0.233927	0.114743	0.0414793	0.998617	-0.208061	0.114655	0.0695751	0.674857	-0.0714619	0.114717	0.533322	0.930049
Rela	19697	0.00545018	0.0499965	0.913194	0.982419	Rela	0.0152714	0.0605269	0.800803	1	-0.020133	0.06033	0.738595	0.998617	0.0420695	0.0602288	0.484868	0.839168	-0.0100238	0.0597837	0.866845	0.988446
Zfand5	22682	-0.09488	0.0872979	0.277102	0.811082	Zfand5	-0.0736664	0.104346	0.480199	1	-0.155779	0.104167	0.13479	0.998617	-0.0258001	0.104226	0.804491	0.946374	-0.117675	0.103941	0.257578	0.828141
Prdm2	110593	0.182945	0.119522	0.125857	0.734398	Prdm2	0.193404	0.147244	0.189017	1	0.170918	0.147208	0.245618	0.998617	0.12396	0.147107	0.399423	0.809123	0.263746	0.147143	0.0730617	0.642042
Zfpm1	22761	-0.176833	0.115333	0.125218	0.73413	Zfpm1	-0.00710796	0.132687	0.957278	1	-0.142718	0.13251	0.281465	0.998617	-0.297685	0.132267	0.0244087	0.609535	-0.202474	0.132274	0.125838	0.715658
Adcy9	11515	-0.227921	0.115149	0.0477767	0.622845	Adcy9	-0.189955	0.14271	0.183171	1	-0.180423	0.142698	0.206097	0.998617	-0.282423	0.142544	0.0475582	0.633208	-0.166726	0.142565	0.242214	0.818454
Sp1	20683	-0.206262	0.100487	0.0401097	0.610801	Sp1	-0.123572	0.125673	0.325469	1	-0.245087	0.125496	0.0508254	0.998617	-0.248228	0.125386	0.0477369	0.634211	-0.171671	0.125374	0.170914	0.766741
Nr1h2	22260	-0.0580813	0.0628981	0.355789	0.8417	Nr1h2	-0.092361	0.073573	0.209346	1	0.0182205	0.0738315	0.805074	0.998617	-0.0319663	0.0734122	0.663246	0.905168	-0.121176	0.0729385	0.0966454	0.674632
Crebl2	232430	-0.238772	0.0944838	0.0115001	0.439042	Crebl2	-0.201793	0.118654	0.0890031	1	-0.216579	0.118603	0.067838	0.998617	-0.225126	0.118472	0.0573993	0.655962	-0.267347	0.118317	0.0238472	0.459122
Prox1	19130	-0.229761	0.183882	0.21148	0.785817	Prox1	-0.313069	0.202278	0.12169	1	-0.205318	0.202284	0.310106	0.998617	-0.0839812	0.202286	0.678024	0.909178	-0.200025	0.202271	0.322715	0.856882
Foxq1	15220	-0.393203	0.209757	0.0608528	0.642682	Foxq1	-0.129403	0.193082	0.502732	1	-0.257411	0.193089	0.182491	0.998617	-0.359327	0.193096	0.0627626	0.664402	-0.105135	0.19309	0.586107	0.937364
Thrb	21834	-0.0836067	0.10866	0.441635	0.873693	Thrb	-0.0553524	0.135963	0.683925	1	-0.100333	0.135893	0.460318	0.998617	-0.142121	0.135764	0.295182	0.759284	-0.0061394	0.135808	0.963943	0.997827
Yy1	22632	-0.134558	0.0557303	0.0157591	0.48715	Yy1	-0.11157	0.0704459	0.113247	1	-0.199869	0.0701117	0.00436196	0.599992	-0.148502	0.0699916	0.0338616	0.618701	-0.0684028	0.0699602	0.328203	0.859642
Baz2a	116848	-0.134777	0.111382	0.226262	0.793709	Baz2a	-0.154344	0.137172	0.260509	1	-0.0617408	0.13724	0.6528	0.998617	-0.167914	0.13705	0.2205	0.737886	-0.104359	0.137029	0.446309	0.906309
Ncor2	20602	-0.182331	0.128017	0.154369	0.752845	Ncor2	-0.213601	0.155268	0.168917	1	-0.152319	0.155294	0.326668	0.998617	-0.230198	0.155181	0.137963	0.7095	-0.066528	0.155229	0.668229	0.952569
Mbd2	17191	-0.0118978	0.047333	0.801532	0.962499	Mbd2	-0.00651435	0.059348	0.912595	1	-0.0250253	0.0591914	0.672451	0.998617	-0.0417602	0.0587989	0.477568	0.837896	0.0322507	0.0587334	0.582935	0.93731
Sp3	20687	-0.130296	0.0981007	0.184117	0.769709	Sp3	-0.0877278	0.121864	0.471598	1	-0.184965	0.121695	0.128534	0.998617	-0.180263	0.121578	0.138154	0.7095	-0.0509484	0.12163	0.675305	0.953348
Rreb1	68750	-0.261763	0.125123	0.0364347	0.597827	Rreb1	-0.236412	0.151761	0.119281	1	-0.32	0.151677	0.0348806	0.966121	-0.308496	0.151617	0.0418809	0.630654	-0.104925	0.151702	0.489156	0.918904
Foxo1	56458	-0.128631	0.127175	0.3118	0.822933	Foxo1	-0.243467	0.153999	0.113886	1	0.019395	0.154186	0.899898	0.998617	-0.0912525	0.154024	0.553544	0.868537	-0.152118	0.153919	0.323008	0.856882
Arnt	11863	0.00258454	0.0937472	0.978006	0.994501	Arnt	-0.0946573	0.115697	0.413272	1	0.0147358	0.115831	0.898768	0.998617	0.0271461	0.115703	0.814505	0.948142	0.0633609	0.115625	0.5837	0.937335
Smad5	17129	0.0199436	0.0628315	0.75093	0.955541	Smad5	0.0352391	0.0797151	0.658444	1	-0.0134466	0.0795015	0.865689	0.998617	0.0419794	0.0793923	0.596973	0.883405	0.0113564	0.0790627	0.885786	0.990894
Rxrb	20182	0.0121312	0.0596949	0.838963	0.968976	Rxrb	0.0108247	0.0743096	0.884182	1	0.0128345	0.0742421	0.86275	0.998617	0.0965308	0.0742115	0.193343	0.719066	-0.0607021	0.073498	0.40886	0.893429
Rere	68703	-0.128988	0.112089	0.249831	0.799449	Rere	-0.247453	0.136496	0.0698484	1	-0.0615344	0.13668	0.652561	0.998617	-0.071746	0.13656	0.599317	0.884681	-0.102976	0.136431	0.45038	0.90675
Foxa2	15376	-0.0571121	0.146407	0.696469	0.943488	Foxa2	-0.166175	0.172254	0.334692	1	-0.055552	0.1723	0.747139	0.998617	-0.0463157	0.172255	0.788023	0.941612	0.057605	0.172264	0.738078	0.965807
Creb3	12913	0.0268126	0.0807278	0.739786	0.953848	Creb3	0.00205375	0.101558	0.983866	1	0.0173386	0.101541	0.864417	0.998617	0.115143	0.101549	0.25685	0.746873	-0.0138904	0.101142	0.890765	0.991245
Zbtb7a	16969	-0.264303	0.0912704	0.00378158	0.295431	Zbtb7a	-0.272656	0.114558	0.0173089	1	-0.227542	0.114592	0.0470694	0.998617	-0.287053	0.114358	0.0120686	0.532323	-0.21452	0.114335	0.0606209	0.599119
Tbx3	21386	-0.108588	0.171481	0.52658	0.899148	Tbx3	-0.201327	0.191768	0.293789	1	-0.115878	0.191783	0.545701	0.998617	0.118381	0.19182	0.53714	0.863741	-0.193004	0.191724	0.31409	0.853669
Zfp707	69020	0.155742	0.11898	0.190541	0.774725	Zfp707	0.176379	0.147432	0.231562	1	0.149379	0.147378	0.310783	0.998617	0.126953	0.14726	0.388631	0.805524	0.114431	0.147165	0.436823	0.902301
Zfp148	22661	-0.0954779	0.0802071	0.233892	0.7958	Zfp148	-0.0213692	0.100558	0.831713	1	-0.199079	0.100139	0.04681	0.998617	-0.101926	0.100146	0.308786	0.767764	-0.0317261	0.100109	0.751307	0.969319
Zmiz1	328365	-0.174612	0.143424	0.223431	0.793709	Zmiz1	-0.0366752	0.16819	0.827384	1	-0.252248	0.16804	0.133324	0.998617	-0.305509	0.167959	0.068919	0.673002	-0.0380047	0.168059	0.821093	0.980263
Foxo4	54601	-0.0758478	0.050092	0.129983	0.739972	Foxo4	-0.0696349	0.0621889	0.262829	1	-0.0602128	0.0621277	0.332456	0.998617	-0.0435777	0.0618002	0.480724	0.838154	-0.126082	0.0610995	0.0390601	0.532597
Foxk1	17425	-0.386631	0.125843	0.00212389	0.22064	Foxk1	-0.350238	0.155066	0.023906	1	-0.33237	0.155061	0.0320747	0.956954	-0.372529	0.154953	0.0162103	0.557144	-0.38103	0.154881	0.0138877	0.370614
Aff1	17355	-0.0682423	0.108384	0.528934	0.899318	Aff1	-0.0385324	0.132314	0.770884	1	-0.128837	0.132169	0.329665	0.998617	-0.125699	0.132061	0.341182	0.785404	0.0591834	0.132176	0.654324	0.94951
Mta1	116870	0.0460419	0.0487462	0.344903	0.836371	Mta1	0.0379618	0.0627587	0.545255	1	0.037316	0.0626592	0.551484	0.998617	0.0339383	0.0622735	0.585762	0.878431	0.0767755	0.0620802	0.216193	0.80273
Mlx	21428	0.0573143	0.0563105	0.30876	0.821286	Mlx	0.0630185	0.0734796	0.391096	1	0.0886022	0.0734871	0.227939	0.998617	0.0554243	0.0730597	0.448083	0.82676	0.0259115	0.0726818	0.721462	0.962309
Maf	17132	0.0219446	0.0857717	0.798068	0.961988	Maf	0.0909958	0.100744	0.3664	1	-0.0872778	0.100225	0.383855	0.998617	-0.0596869	0.100069	0.55087	0.867356	0.125179	0.100295	0.211992	0.79925
Clock	12753	0.116079	0.196372	0.55444	0.902988	Clock	0.306637	0.205078	0.134856	1	0.00991642	0.205069	0.961432	0.998617	0.0176006	0.205066	0.931602	0.984048	0.213709	0.205069	0.297352	0.848909
Mef2a	17258	-0.0728789	0.0877585	0.406285	0.858919	Mef2a	-0.0844808	0.110469	0.44442	1	-0.121225	0.110353	0.271981	0.998617	-0.104186	0.110213	0.344498	0.788314	0.0336031	0.110301	0.760633	0.971536
Erf	13875	-0.2108	0.112491	0.0609398	0.642682	Erf	-0.272527	0.136273	0.0455158	1	-0.127549	0.136431	0.34984	0.998617	-0.101288	0.136341	0.45754	0.831126	-0.294158	0.13601	0.0305594	0.498023
Sall1	58198	0.0714729	0.139424	0.60821	0.919459	Sall1	-0.0353241	0.159447	0.824671	1	0.0134017	0.15948	0.93303	0.998617	0.117046	0.159493	0.463031	0.833414	-0.136413	0.159084	0.391173	0.8863
Zfp664	269704	-0.105166	0.0717353	0.14264	0.748101	Zfp664	-0.061655	0.0925799	0.505433	1	-0.101508	0.0924143	0.272028	0.998617	-0.122029	0.0921321	0.185336	0.718832	-0.115433	0.0919393	0.209285	0.795932
Klf10	21847	0.141879	0.173349	0.413097	0.86255	Klf10	-0.062254	0.188092	0.740663	1	-0.0039008	0.188104	0.983455	0.999306	0.276123	0.188169	0.142262	0.710761	0.26997	0.188135	0.151293	0.743164
Sart1	20227	0.101217	0.0860356	0.239414	0.796747	Sart1	0.0413112	0.107996	0.702071	1	0.145112	0.108162	0.179722	0.998617	0.144539	0.107967	0.180658	0.718359	0.0743829	0.107663	0.489639	0.918904
Pias2	17344	-0.0881638	0.0657493	0.17995	0.768185	Pias2	-0.0547047	0.0856531	0.523033	1	-0.100539	0.0854522	0.239376	0.998617	-0.109835	0.0851696	0.19719	0.723975	-0.0716341	0.0850334	0.399551	0.889412
Nfat5	54446	0.0607423	0.144163	0.673503	0.936267	Nfat5	0.040135	0.167587	0.810727	1	0.0257214	0.167561	0.878	0.998617	0.0323517	0.167503	0.846849	0.957841	0.114811	0.167499	0.493066	0.919558
Ctcf	13018	-0.0504551	0.0755318	0.504135	0.895301	Ctcf	-0.020546	0.0962864	0.831027	1	-0.10909	0.0960017	0.255815	0.998617	-0.0882912	0.095827	0.356862	0.797282	0.0244915	0.095881	0.798386	0.977847
Smad4	17128	-0.0840229	0.055121	0.127425	0.736266	Smad4	-0.0712034	0.0720166	0.322806	1	-0.0962268	0.0718348	0.180389	0.998617	-0.0770377	0.0715668	0.281728	0.755649	-0.0835666	0.0712289	0.240711	0.81735
Mafg	17134	-0.127011	0.0868791	0.143761	0.749136	Mafg	-0.155462	0.103188	0.131915	1	-0.0710971	0.103327	0.491403	0.998617	-0.0769904	0.103102	0.455218	0.829202	-0.182487	0.102701	0.0755881	0.647443
Kdm5a	214899	-0.123569	0.0929536	0.18373	0.769678	Kdm5a	-0.154456	0.1174	0.188294	1	-0.161662	0.117345	0.168309	0.998617	-0.10081	0.117289	0.390063	0.805938	-0.0451314	0.117233	0.700258	0.958326
Zmiz2	52915	-0.0432598	0.0811624	0.594031	0.915659	Zmiz2	-0.0212594	0.10147	0.834047	1	0.0415826	0.101571	0.682249	0.998617	-0.11053	0.10098	0.273703	0.752553	-0.0730795	0.100867	0.468749	0.912846
Ets1	23871	-0.0419222	0.0768838	0.58557	0.914287	Ets1	-0.0496887	0.095787	0.603941	1	-0.138813	0.0954329	0.14579	0.998617	-0.0584156	0.0953927	0.540293	0.865049	0.0511136	0.09545	0.592303	0.937872
Bcl6	12053	-0.175846	0.208679	0.399419	0.855283	Bcl6	0.0168909	0.199056	0.932377	1	0.0956187	0.199053	0.630965	0.998617	0.0595853	0.199059	0.764685	0.934168	0.0962176	0.199061	0.628843	0.946203
Zfp592	233410	-0.0135013	0.102381	0.895085	0.981376	Zfp592	-0.0132829	0.125643	0.915805	1	0.0267235	0.12567	0.831602	0.998617	-0.0824222	0.125353	0.510847	0.851681	0.0376763	0.1254	0.763834	0.972449
Esr1	13982	0.0199951	0.157447	0.898943	0.981433	Esr1	-0.343873	0.174957	0.0493597	1	0.0282247	0.175255	0.872054	0.998617	0.048041	0.175185	0.783908	0.940441	-0.00953734	0.175059	0.956552	0.997061
Ecd	70601	-0.0160751	0.051882	0.756683	0.956496	Ecd	0.0130207	0.066359	0.844441	1	-0.0237244	0.0660881	0.719609	0.998617	-0.0252816	0.0656807	0.700299	0.914346	-0.0223381	0.0653121	0.732335	0.964422
Mbd6	110962	0.0232042	0.0787426	0.768235	0.959553	Mbd6	-0.0983636	0.095757	0.304317	1	0.0859003	0.0961919	0.371852	0.998617	0.0868895	0.0959355	0.36509	0.798689	0.0329157	0.0955664	0.730525	0.964395
Hnf1a	21405	0.0297347	0.0991429	0.76424	0.958278	Hnf1a	-0.0106396	0.121164	0.930027	1	0.179396	0.121508	0.139835	0.998617	0.010126	0.12098	0.933295	0.984765	-0.0638849	0.120696	0.596593	0.939358
Zfp467	68910	-0.0248279	0.0725091	0.732042	0.951818	Zfp467	-0.0201503	0.0886993	0.820288	1	0.0527952	0.0888569	0.552405	0.998617	0.00565155	0.0884206	0.949037	0.988378	-0.119062	0.0878247	0.175203	0.7678
Mga	29808	-0.175339	0.121181	0.147918	0.751854	Mga	-0.245355	0.147925	0.0971867	1	-0.149869	0.148006	0.311255	0.998617	-0.158957	0.147891	0.282452	0.755649	-0.0855604	0.147875	0.56286	0.934307
Smad2	17126	-0.0870379	0.0700595	0.21411	0.787614	Smad2	-0.0617469	0.0869155	0.477441	1	-0.0516217	0.0868699	0.552351	0.998617	-0.10403	0.0863961	0.228551	0.737886	-0.119286	0.0860782	0.165811	0.763538
Ncoa3	17979	-0.0191641	0.114996	0.867645	0.976504	Ncoa3	-0.0786935	0.141516	0.57816	1	-0.0672882	0.141501	0.634407	0.998617	0.0220612	0.141495	0.8761	0.967589	0.07334	0.141448	0.604113	0.941518
Elf2	69257	-0.114912	0.0891299	0.197306	0.77869	Elf2	-0.156245	0.11211	0.163415	1	-0.0752072	0.11224	0.502821	0.998617	-0.112688	0.11195	0.31413	0.769892	-0.0975243	0.111797	0.383026	0.883021
Zkscan3	72739	0.167006	0.0695354	0.0163174	0.49148	Zkscan3	0.154135	0.090279	0.087762	1	0.135788	0.0901613	0.132052	0.998617	0.179373	0.0900245	0.0463176	0.633208	0.213307	0.0898759	0.0176277	0.408281
Crebzf	233490	0.0514411	0.0767157	0.502512	0.894947	Crebzf	-0.050687	0.0886592	0.567521	1	-0.00450235	0.0887319	0.959532	0.998617	0.0960199	0.0887544	0.279314	0.755649	0.172427	0.0887072	0.0519219	0.575092
Ets2	23872	0.0221371	0.0801065	0.782282	0.960951	Ets2	0.039347	0.100551	0.695564	1	-0.0666197	0.10015	0.505921	0.998617	-0.0286841	0.0999867	0.774205	0.937243	0.121544	0.100162	0.224949	0.810011
Nfkb1	18033	-0.0156359	0.0617816	0.800204	0.961988	Nfkb1	0.0781629	0.0746704	0.295205	1	-0.0068356	0.0741753	0.926575	0.998617	-0.0531113	0.0735836	0.470429	0.836173	-0.0750783	0.0731336	0.304613	0.849108
Atf7	223922	-0.23204	0.136222	0.0884934	0.703099	Atf7	-0.176405	0.163867	0.281698	1	-0.206479	0.163821	0.207527	0.998617	-0.268698	0.163695	0.100702	0.702276	-0.199162	0.163681	0.223691	0.810011
Camta2	216874	0.110615	0.0857228	0.196919	0.77869	Camta2	0.0800434	0.106589	0.452682	1	0.108707	0.106601	0.307847	0.998617	0.14599	0.106469	0.170315	0.714597	0.115929	0.106206	0.27503	0.841564
Bptf	207165	-0.135776	0.139643	0.330899	0.831229	Bptf	-0.111614	0.167256	0.504566	1	-0.104278	0.167244	0.532948	0.998617	-0.166603	0.16713	0.318838	0.773027	-0.0798317	0.16713	0.63289	0.947404
Tfe3	209446	0.0293621	0.0708488	0.678557	0.938118	Tfe3	0.0832368	0.0896878	0.35337	1	0.0335521	0.0894397	0.707559	0.998617	-0.0269507	0.088953	0.761908	0.932973	0.0333141	0.0888623	0.707738	0.958455
Ep300	328572	-0.207422	0.151263	0.170292	0.760663	Ep300	-0.180537	0.178471	0.31174	1	-0.206815	0.178443	0.246456	0.998617	-0.236619	0.178377	0.18467	0.718832	-0.103699	0.1784	0.561059	0.934307
Setdb1	84505	0.045116	0.064879	0.486813	0.890048	Setdb1	0.0333767	0.0809977	0.680288	1	0.00788362	0.0808146	0.922288	0.998617	0.116352	0.0808703	0.150221	0.714016	0.0271818	0.0802346	0.734776	0.964732
Zfp110	65020	0.06094	0.0666619	0.36063	0.844712	Zfp110	0.0835537	0.082681	0.31223	1	-0.0187844	0.0822335	0.819314	0.998617	0.126203	0.0824125	0.125682	0.702276	0.0623089	0.08189	0.446726	0.906355
Esrra	26379	-0.0641469	0.133581	0.631078	0.926316	Esrra	-0.111148	0.159384	0.485579	1	0.0402416	0.159503	0.800814	0.998617	0.0928642	0.159464	0.560328	0.870207	-0.181859	0.159159	0.253195	0.823574
Irf7	54123	0.0621581	0.114857	0.588387	0.914464	Irf7	0.0102047	0.112427	0.927678	1	-0.0434346	0.112214	0.698704	0.998617	0.0786159	0.112291	0.483858	0.838887	0.122337	0.112166	0.275414	0.841564
Zhx3	320799	-0.106107	0.145448	0.465684	0.880101	Zhx3	-0.084564	0.17366	0.626293	1	-0.0707602	0.173654	0.683657	0.998617	-0.140871	0.173555	0.416976	0.818158	-0.0220575	0.173573	0.898878	0.991672
Zbtb43	71834	-0.0554548	0.088918	0.532849	0.899412	Zbtb43	-0.099685	0.110706	0.367881	1	0.0016809	0.11089	0.987906	0.999872	-0.0525618	0.110547	0.634451	0.896458	-0.0550745	0.110349	0.617714	0.944418
Zkscan17	268417	-0.151694	0.0851324	0.0747723	0.669475	Zkscan17	-0.159254	0.103872	0.125232	1	-0.0908069	0.103998	0.382576	0.998617	-0.0428163	0.10387	0.680184	0.909178	-0.290789	0.103031	0.00476744	0.225167
Klf12	16597	-0.112325	0.17805	0.52813	0.899318	Klf12	-0.0377389	0.198108	0.84892	1	-0.154589	0.198079	0.435132	0.998617	-0.181493	0.198057	0.359472	0.797638	0.00657688	0.198075	0.973512	0.998732
Churc1	211151	0.115098	0.116977	0.325149	0.829606	Churc1	0.116587	0.145081	0.421631	1	0.126693	0.145062	0.382461	0.998617	0.156856	0.144975	0.279274	0.755649	0.0461715	0.144727	0.749707	0.968577
Hsf2	15500	0.0624596	0.0837975	0.456052	0.876685	Hsf2	0.03932	0.102642	0.701661	1	-0.025264	0.102393	0.805112	0.998617	0.137401	0.102587	0.180451	0.718359	0.0929636	0.102216	0.363098	0.875785
Cux1	13047	0.0239911	0.081964	0.76975	0.95988	Cux1	0.048443	0.104441	0.642768	1	0.00410495	0.104269	0.968596	0.998617	-0.0173422	0.103993	0.867557	0.965548	0.0898266	0.104034	0.387898	0.884253
Mbd1	17190	0.327034	0.145685	0.0247815	0.535351	Mbd1	0.27467	0.171948	0.110177	1	0.483603	0.172079	0.00494871	0.606384	0.214877	0.171837	0.211129	0.732448	0.399592	0.171896	0.0200927	0.426962
Zfp260	26466	-0.046471	0.0713256	0.514703	0.89807	Zfp260	0.025768	0.0894544	0.773303	1	-0.113401	0.0888877	0.202035	0.998617	-0.104856	0.0886135	0.23669	0.738529	0.0248013	0.0887362	0.779865	0.975381
Mxi1	17859	-0.0644556	0.0788442	0.41364	0.863046	Mxi1	-0.0564777	0.0974957	0.562397	1	-0.0311988	0.0975014	0.748981	0.998617	-0.0604828	0.0971205	0.533442	0.862257	-0.0879565	0.0967823	0.363451	0.875785
Arid2	77044	-0.167086	0.0983277	0.0892667	0.704339	Arid2	-0.165329	0.123036	0.179032	1	-0.18225	0.122949	0.138256	0.998617	-0.225701	0.122669	0.0657802	0.667338	-0.0608979	0.12282	0.620014	0.945201
Tfdp2	211586	-0.127444	0.0821211	0.120686	0.731033	Tfdp2	-0.11852	0.105276	0.260248	1	-0.09604	0.105273	0.361613	0.998617	-0.148463	0.104851	0.156791	0.714016	-0.131177	0.104655	0.210048	0.797194
Tcf12	21406	-0.0848778	0.0987347	0.389979	0.852668	Tcf12	-0.0311113	0.124043	0.80196	1	-0.139517	0.12374	0.259531	0.998617	-0.106411	0.123609	0.389314	0.805628	-0.0520572	0.123537	0.67347	0.953348
Smad9	55994	-0.116066	0.161287	0.471756	0.883501	Smad9	-0.22479	0.18342	0.22037	1	-0.0630184	0.183488	0.731263	0.998617	0.067814	0.183507	0.711723	0.917298	-0.0569873	0.183403	0.756012	0.970644
Mxd4	17122	-0.221149	0.105598	0.0362383	0.597827	Mxd4	-0.0751536	0.129509	0.561715	1	-0.210776	0.129165	0.102714	0.998617	-0.295525	0.128818	0.0217832	0.598418	-0.254101	0.128733	0.0483972	0.566642
Kdm5b	75605	0.146	0.121436	0.229255	0.794097	Kdm5b	0.156943	0.143648	0.274588	1	0.0470408	0.143446	0.742961	0.998617	0.0567547	0.143327	0.692119	0.911801	0.363291	0.143648	0.0114374	0.342466
Smarcc1	20588	-0.0191004	0.0796933	0.810583	0.963864	Smarcc1	-0.0122953	0.102337	0.904368	1	-0.037699	0.102181	0.712171	0.998617	-0.0486916	0.101864	0.632644	0.896458	0.0355402	0.101846	0.727118	0.963686
Dpf2	19708	0.0219732	0.0659995	0.739188	0.95373	Dpf2	0.034656	0.0821991	0.67331	1	0.0439544	0.0821334	0.59254	0.998617	-0.0179475	0.0814456	0.82559	0.951211	0.0304938	0.0812616	0.707472	0.958455
Pbx2	18515	-0.0656627	0.0563206	0.243666	0.798453	Pbx2	-0.0927379	0.0715826	0.195135	1	-0.0711192	0.0715736	0.320393	0.998617	-0.00882067	0.0714117	0.901696	0.975819	-0.0814265	0.0705771	0.248613	0.822511
Foxk2	68837	0.00126325	0.122956	0.991803	0.997639	Foxk2	0.0150911	0.148282	0.918937	1	0.0086898	0.148237	0.953254	0.998617	0.0623208	0.148178	0.67406	0.90803	-0.0431859	0.147913	0.770311	0.973927
Irf5	27056	0.183635	0.121163	0.12962	0.739972	Irf5	0.179308	0.14524	0.216992	1	0.0253424	0.144947	0.861206	0.998617	0.257292	0.145171	0.0763396	0.684611	0.244001	0.145004	0.0924286	0.66627
Zfp768	233890	-0.0442768	0.0834905	0.595889	0.915712	Zfp768	-0.125207	0.104756	0.231998	1	0.018687	0.105157	0.858954	0.998617	0.00790781	0.104807	0.939856	0.986447	-0.0650804	0.104304	0.532662	0.930049
Zfp874a	238692	0.0586729	0.0657122	0.371923	0.847277	Zfp874a	0.111369	0.0844372	0.187186	1	0.0923907	0.0842148	0.272605	0.998617	0.0312032	0.0834495	0.708466	0.917128	-0.00475631	0.0828625	0.954227	0.996754
Foxa1	15375	-0.134286	0.154893	0.385963	0.850427	Foxa1	-0.0204324	0.177862	0.908542	1	-0.0835467	0.177803	0.638438	0.998617	-0.252607	0.177642	0.155026	0.714016	0.0433153	0.177767	0.807492	0.979555
Aebp2	11569	-0.0253786	0.0630625	0.687364	0.940492	Aebp2	-0.104219	0.0771641	0.176818	1	0.000275214	0.0775958	0.99717	1	-0.0393737	0.0769005	0.608645	0.887873	0.0432129	0.0768429	0.573874	0.935751
Atf6b	12915	0.0450595	0.0991617	0.649538	0.930001	Atf6b	0.118695	0.125131	0.34284	1	0.052379	0.124903	0.674955	0.998617	-0.0159325	0.124523	0.89819	0.97462	0.0333276	0.124435	0.78883	0.976447
Zfp219	69890	0.175827	0.0876489	0.0448519	0.614357	Zfp219	0.0773735	0.104963	0.461032	1	0.296291	0.105658	0.00504355	0.606384	0.25656	0.105175	0.0147128	0.533026	0.0778524	0.104313	0.455466	0.908019
Foxp4	74123	-0.0653521	0.0781163	0.402818	0.857163	Foxp4	-0.0672856	0.0970558	0.488142	1	-0.0440753	0.0970548	0.649736	0.998617	-0.0692719	0.0966216	0.473411	0.837092	-0.0625595	0.096333	0.516074	0.929201
Mafk	17135	-0.129089	0.107024	0.227753	0.793709	Mafk	-0.0354904	0.130318	0.785363	1	-0.0828235	0.130145	0.524519	0.998617	-0.120701	0.129842	0.35258	0.793087	-0.243523	0.129407	0.0598571	0.597724
Zfp292	30046	0.00262275	0.143019	0.985369	0.996217	Zfp292	-0.12902	0.16838	0.443532	1	-0.0906943	0.168398	0.590183	0.998617	0.0136789	0.16841	0.935264	0.985224	0.0974981	0.168405	0.562623	0.934307
Zfp397	69256	0.028754	0.0992481	0.772032	0.960504	Zfp397	-0.0582677	0.120953	0.629991	1	0.0435192	0.121166	0.719469	0.998617	0.0497275	0.120928	0.680914	0.90925	0.0726715	0.120754	0.547299	0.932534
Zfp869	66869	0.049794	0.057327	0.385068	0.850427	Zfp869	0.0710067	0.0711616	0.318365	1	0.0495369	0.0708823	0.484639	0.998617	0.115876	0.0707212	0.101319	0.702276	-0.0292803	0.0693553	0.672895	0.953348
Tulp4	68842	-0.197424	0.10476	0.059493	0.641614	Tulp4	-0.203796	0.128066	0.111533	1	-0.195377	0.128033	0.127012	0.998617	-0.241255	0.127745	0.0589491	0.658217	-0.0773867	0.127896	0.545127	0.932277
Zfp281	226442	-0.185122	0.12383	0.134924	0.744825	Zfp281	-0.17023	0.151975	0.262662	1	-0.257066	0.151815	0.090401	0.998617	-0.126573	0.151866	0.404591	0.810848	-0.108596	0.151768	0.474274	0.914935
Zfp335	329559	0.0783043	0.0780697	0.315858	0.824269	Zfp335	0.0648801	0.0965454	0.501573	1	0.0775093	0.0964999	0.421855	0.998617	0.10305	0.0962215	0.284185	0.756381	0.0656681	0.0957244	0.492705	0.919558
Ncoa1	17977	-0.111348	0.10596	0.293326	0.815601	Ncoa1	7.00122e-05	0.131257	0.999574	1	-0.176355	0.130793	0.177543	0.998617	-0.14564	0.130658	0.264992	0.748583	-0.077166	0.130615	0.554662	0.934307
Zbtb41	226470	-0.0332124	0.0991203	0.737571	0.952969	Zbtb41	-0.072223	0.120813	0.549969	1	-0.106706	0.120662	0.376513	0.998617	-0.043301	0.120584	0.719526	0.918916	0.127056	0.120792	0.292867	0.848536
Zbtb33	56805	-0.109818	0.119464	0.357959	0.842765	Zbtb33	0.0179957	0.144854	0.90113	1	-0.202805	0.144437	0.160289	0.998617	-0.17961	0.144329	0.213334	0.734381	0.0261105	0.144511	0.856618	0.98724
Zbtb22	81630	-0.125724	0.0759908	0.0980344	0.718054	Zbtb22	-0.0712638	0.0928865	0.442954	1	-0.0834337	0.0927135	0.368169	0.998617	-0.10099	0.0921973	0.273355	0.752553	-0.234022	0.0912497	0.0103284	0.331181
Rara	19401	-0.232363	0.0750796	0.0019689	0.211161	Rara	-0.219936	0.0955997	0.0214143	1	-0.240715	0.0954192	0.0116453	0.822803	-0.167668	0.0953376	0.0786326	0.684611	-0.26892	0.0946153	0.00447966	0.219018
Zfp809	235047	0.134527	0.1571	0.391822	0.852827	Zfp809	0.125688	0.181159	0.487808	1	0.224741	0.181209	0.214892	0.998617	0.0407388	0.181035	0.821954	0.950744	0.325566	0.181155	0.0723089	0.639276
Jun	16476	-0.132056	0.191363	0.490142	0.890965	Jun	-0.0427632	0.200024	0.830711	1	0.0463571	0.200041	0.816741	0.998617	0.104973	0.200032	0.599736	0.88476	-0.405045	0.19991	0.0427511	0.549649
Zfp523	224656	-0.0533066	0.0645281	0.408748	0.860395	Zfp523	0.0024327	0.0768528	0.974748	1	-0.045296	0.0764465	0.553503	0.998617	-0.0750782	0.0757827	0.32183	0.774028	-0.0780494	0.0752896	0.299896	0.849108
Zfp266	77519	-0.085196	0.0966087	0.377849	0.84977	Zfp266	-0.131608	0.121075	0.277037	1	-0.140557	0.12098	0.245309	0.998617	-0.0207952	0.121056	0.863609	0.964583	-0.0400983	0.120746	0.739823	0.966154
Zfp146	26465	0.100812	0.0707339	0.154089	0.752845	Zfp146	-0.029188	0.0853744	0.732439	1	0.159327	0.0862423	0.0646845	0.998617	0.103963	0.0854579	0.223777	0.737886	0.167068	0.0853065	0.0501777	0.572513
Elf1	13709	-0.156188	0.0918121	0.0889111	0.703099	Elf1	-0.105902	0.112766	0.347661	1	-0.192163	0.112387	0.0872985	0.998617	-0.237795	0.111943	0.0336491	0.618701	-0.0695819	0.112186	0.535103	0.930049
Zfp62	22720	-0.00376128	0.0848372	0.964637	0.991353	Zfp62	0.0324621	0.107585	0.762854	1	-0.0500027	0.107182	0.640843	0.998617	-0.0083448	0.106994	0.937833	0.986031	0.00962894	0.10674	0.928121	0.993575
Foxp1	108655	-0.00772366	0.100706	0.938866	0.986537	Foxp1	0.0952674	0.12295	0.438431	1	-0.101124	0.122304	0.408339	0.998617	-0.116732	0.122014	0.338717	0.783156	0.112004	0.122386	0.360103	0.875523
Crem	12916	0.318743	0.100011	0.00143712	0.190402	Crem	0.345685	0.127134	0.00654691	1	0.334805	0.127032	0.00839889	0.764249	0.271513	0.12659	0.0319677	0.618701	0.27289	0.126361	0.0308031	0.498249
Zfp68	24135	0.126864	0.0543514	0.019588	0.509312	Zfp68	0.160798	0.0698041	0.0212477	1	0.140385	0.0694939	0.0433718	0.998617	0.11136	0.0686672	0.104861	0.702276	0.0967694	0.0679567	0.154451	0.747817
Tcf3	21423	-0.074048	0.0851139	0.384308	0.850427	Tcf3	-0.118647	0.10422	0.254944	1	-0.106096	0.104176	0.30847	0.998617	0.0830918	0.104577	0.426875	0.819759	-0.148567	0.103312	0.150421	0.743113
Etv6	14011	-0.0177522	0.102434	0.862413	0.975951	Etv6	0.0478717	0.125261	0.70233	1	-0.138314	0.124665	0.267217	0.998617	0.0152905	0.124827	0.902508	0.976294	0.0141298	0.124583	0.9097	0.992659
2010315B03Rik	630836	-0.0385166	0.0616715	0.53227	0.899318	2010315B03Rik	-0.032716	0.0780682	0.675165	1	-0.0828468	0.07765	0.286005	0.998617	-0.00379181	0.077573	0.961015	0.990127	-0.0223891	0.076968	0.771137	0.973927
Farsa	66590	0.137797	0.0717159	0.0546773	0.634	Farsa	0.134089	0.089902	0.13583	1	0.198208	0.0901062	0.0278272	0.956954	0.0932769	0.0891571	0.295465	0.759559	0.132249	0.0889199	0.136939	0.732138
Gata4	14463	0.0811119	0.11107	0.465222	0.880101	Gata4	0.195773	0.137091	0.153277	1	-0.0205294	0.136478	0.880431	0.998617	0.0178554	0.136349	0.895812	0.973802	0.112458	0.136361	0.409536	0.893429
Zfp444	72667	0.100884	0.0955759	0.291181	0.815302	Zfp444	0.0763317	0.120321	0.525818	1	0.142059	0.120458	0.238269	0.998617	0.0939058	0.120009	0.433929	0.821714	0.0821026	0.119711	0.492814	0.919558
Atoh8	71093	0.0194237	0.172202	0.910192	0.982208	Atoh8	0.107804	0.192885	0.576228	1	0.0101327	0.192829	0.958093	0.998617	-0.0705492	0.192756	0.714363	0.918033	0.090401	0.192786	0.639127	0.948245
Mtf1	17764	-0.0188	0.100979	0.852307	0.971863	Mtf1	0.00451767	0.126726	0.971562	1	-0.00997113	0.126619	0.937232	0.998617	-0.0136187	0.126358	0.914171	0.979579	-0.0346165	0.12608	0.783654	0.975551
Mecp2	17257	-0.225103	0.0999948	0.0243765	0.532522	Mecp2	-0.265487	0.125796	0.0348187	1	-0.144779	0.126069	0.2508	0.998617	-0.21767	0.12561	0.083113	0.685998	-0.218254	0.125381	0.0817321	0.65092
E2f4	104394	0.0566464	0.0719916	0.431371	0.869652	E2f4	0.0185378	0.0886099	0.834287	1	0.0546816	0.0886757	0.537468	0.998617	0.114318	0.0885035	0.19647	0.722594	0.0442106	0.0877137	0.614238	0.943378
Tshz1	110796	-0.158105	0.120551	0.189684	0.773986	Tshz1	-0.159626	0.148309	0.281793	1	-0.124847	0.148329	0.399964	0.998617	-0.196896	0.148049	0.183539	0.718832	-0.0553573	0.148135	0.70863	0.95887
Max	17187	0.084539	0.0869596	0.330969	0.831229	Max	-0.0168263	0.107945	0.876128	1	0.10511	0.108325	0.331886	0.998617	0.0576214	0.107787	0.592936	0.88193	0.193967	0.107955	0.0723757	0.639276
Fiz1	23877	0.0159624	0.0650012	0.806015	0.962852	Fiz1	-0.0516756	0.0777226	0.506132	1	0.0872706	0.0784599	0.266011	0.998617	0.0736271	0.0777799	0.343839	0.787417	-0.0360819	0.0765815	0.637528	0.948245
Zfp629	320683	0.0686742	0.0787942	0.383447	0.850394	Zfp629	-0.0207614	0.0936559	0.824565	1	0.0694604	0.0940041	0.459962	0.998617	0.2349	0.0943963	0.0128302	0.532323	-0.0115386	0.0926922	0.900933	0.992263
Zfp367	238673	-0.076765	0.0818702	0.348428	0.837289	Zfp367	-0.0458153	0.0973929	0.638057	1	-0.1573	0.0967895	0.104126	0.998617	-0.10089	0.0966324	0.296459	0.759559	0.0184975	0.0967483	0.848375	0.985045
Zscan29	99334	0.167194	0.070475	0.0176737	0.49932	Zscan29	0.133233	0.0843882	0.11438	1	0.179435	0.0845192	0.0337533	0.957778	0.114192	0.0836467	0.172198	0.715249	0.240807	0.0838207	0.00406743	0.208098
Creb1	12912	0.0369622	0.0902023	0.681975	0.938972	Creb1	0.0120732	0.113575	0.915344	1	-0.0108993	0.113411	0.923437	0.998617	0.0434609	0.113275	0.70122	0.914457	0.106347	0.113182	0.347417	0.868741
AI987944	233168	-0.110125	0.069312	0.112097	0.729261	AI987944	-0.0506419	0.0821745	0.537714	1	-0.143978	0.0815	0.0772948	0.998617	-0.104048	0.081208	0.200105	0.726573	-0.121368	0.0806233	0.132229	0.72448
Zfp946	74149	0.0701188	0.0667245	0.293318	0.815601	Zfp946	0.0881573	0.0822416	0.283751	1	-0.00860229	0.0815305	0.915971	0.998617	0.0720603	0.0814605	0.37637	0.802711	0.133846	0.0812767	0.0996	0.681089
Smad3	17127	-0.177571	0.105601	0.0926617	0.710422	Smad3	-0.0826188	0.13104	0.528376	1	-0.182601	0.130715	0.162433	0.998617	-0.219598	0.130398	0.092172	0.697592	-0.16093	0.130328	0.216902	0.80273
Mta3	116871	-0.0676049	0.0793923	0.394475	0.853868	Mta3	-0.0635631	0.0996663	0.52363	1	-0.107949	0.0993761	0.277361	0.998617	-0.0663572	0.0991621	0.503381	0.847854	-0.0113432	0.0990151	0.908794	0.992659
E2f6	50496	-0.0721529	0.0594337	0.224745	0.793709	E2f6	-0.0315971	0.0753704	0.675052	1	-0.00941772	0.0753633	0.900552	0.998617	-0.105623	0.0741569	0.154356	0.714016	-0.120995	0.0735053	0.09975	0.681089
Zbtb4	75580	-0.13229	0.0939868	0.159269	0.755949	Zbtb4	-0.139633	0.111298	0.209628	1	-0.105436	0.111342	0.34366	0.998617	-0.180638	0.110682	0.10267	0.702276	-0.107267	0.110617	0.332187	0.862159
Rfx7	319758	-0.0620918	0.115511	0.590894	0.915659	Rfx7	0.0289629	0.140561	0.83675	1	-0.146554	0.14009	0.295495	0.998617	-0.095394	0.139996	0.495617	0.843355	-0.0157099	0.139976	0.910639	0.992659
Zfp422	67255	-0.0198787	0.0671466	0.767193	0.959515	Zfp422	-0.0410633	0.0853036	0.630247	1	0.0418618	0.0856637	0.625071	0.998617	-0.0491229	0.0845906	0.561433	0.870207	-0.028579	0.0841928	0.734272	0.96462
Zfhx4	80892	0.0155775	0.16633	0.925384	0.983655	Zfhx4	0.135622	0.189543	0.474289	1	-0.00114952	0.189444	0.995159	1	-0.0765293	0.18935	0.686089	0.910627	0.0218439	0.189356	0.90816	0.992659
Usf1	22278	0.0853368	0.0904946	0.345679	0.836515	Usf1	0.0207339	0.112698	0.854031	1	0.038022	0.112675	0.735779	0.998617	0.204685	0.112952	0.0699639	0.676701	0.0750815	0.112154	0.50321	0.924412
Foxn2	14236	0.00746318	0.0873134	0.931883	0.985359	Foxn2	-0.106077	0.102534	0.300875	1	-0.0625783	0.10262	0.54199	0.998617	0.11366	0.102986	0.269747	0.751867	0.0923445	0.10249	0.367584	0.877157
Smad1	17125	0.00802778	0.0629919	0.898591	0.981433	Smad1	0.0402462	0.0797034	0.613595	1	-0.0299975	0.0791082	0.704543	0.998617	-0.00820664	0.0786766	0.916925	0.980262	0.034476	0.0783692	0.659996	0.951351
Zfx	22764	0.015835	0.0861332	0.854137	0.972903	Zfx	-0.0107242	0.109038	0.921652	1	-0.0390297	0.10883	0.719871	0.998617	-0.00220256	0.108609	0.98382	0.995239	0.117024	0.108717	0.281742	0.845328
Zfp787	67109	-0.0881987	0.0851516	0.300303	0.817865	Zfp787	-0.0653009	0.106134	0.538378	1	-0.131898	0.105751	0.212306	0.998617	0.0317385	0.106048	0.764722	0.934168	-0.163179	0.104914	0.119863	0.70871
Zkscan5	22757	0.0312659	0.0686404	0.648747	0.929885	Zkscan5	0.0735566	0.0876083	0.401128	1	-0.0453227	0.08679	0.601523	0.998617	0.0236001	0.0866577	0.785363	0.940983	0.0821723	0.0864679	0.341948	0.86572
Pbx1	18514	-0.0981807	0.100612	0.329144	0.830235	Pbx1	-0.104819	0.116826	0.3696	1	-0.0745611	0.116859	0.523444	0.998617	-0.0304506	0.116627	0.79402	0.943764	-0.237943	0.115359	0.039148	0.53283
Zhx2	387609	-0.0227995	0.0806428	0.77739	0.960515	Zhx2	-0.0273901	0.102609	0.789518	1	-0.0297701	0.102496	0.771471	0.998617	-0.0417446	0.102053	0.682504	0.909622	0.0276449	0.101963	0.786294	0.975688
Rlf	109263	-0.0611805	0.127034	0.630084	0.926316	Rlf	-0.0932445	0.151398	0.537966	1	0.0467951	0.151618	0.757598	0.998617	-0.209028	0.151002	0.166275	0.714044	0.10258	0.151378	0.498001	0.92191
Nr2c1	22025	-0.0197228	0.0928985	0.831869	0.967507	Nr2c1	0.0144182	0.112685	0.898187	1	0.0248601	0.112632	0.82531	0.998617	-0.0555426	0.111963	0.619837	0.892683	-0.0500265	0.11166	0.654135	0.94951
Zfp639	67778	0.0224011	0.0708113	0.751737	0.955541	Zfp639	-0.0316103	0.0906676	0.72736	1	0.059701	0.0910292	0.511924	0.998617	0.0662739	0.0905706	0.464329	0.833456	0.00846993	0.0898262	0.924877	0.992659
Zfp746	69228	-0.0571541	0.0746881	0.44413	0.874506	Zfp746	-0.0769614	0.0925355	0.405581	1	-0.00209708	0.0928171	0.981974	0.999306	-0.057987	0.0920244	0.528612	0.860859	-0.0768196	0.091474	0.401022	0.889612
Zeb1	21417	-0.0968843	0.0923423	0.294092	0.815601	Zeb1	-0.0897617	0.114944	0.434852	1	-0.150817	0.114616	0.188228	0.998617	-0.115321	0.114401	0.313432	0.769342	-0.0168096	0.114429	0.88321	0.990742
Zbtb48	100090	0.081344	0.112819	0.4709	0.883269	Zbtb48	-0.0563152	0.134557	0.675565	1	0.12732	0.134999	0.345619	0.998617	0.234255	0.135037	0.0827848	0.685998	0.0310858	0.134255	0.816893	0.979793
Crebbp	12914	-0.0818991	0.15312	0.592742	0.915659	Crebbp	0.00534726	0.179426	0.976225	1	-0.175523	0.179224	0.327407	0.998617	-0.12696	0.179183	0.478604	0.837959	0.0169606	0.179234	0.92461	0.992659
Zfp410	52708	0.061477	0.0624717	0.325077	0.829606	Zfp410	0.052222	0.0813973	0.521153	1	0.0687063	0.0813532	0.398366	0.998617	0.09296	0.0809175	0.250628	0.742838	0.0392743	0.0800293	0.623604	0.94563
Nfil3	18030	0.21075	0.171426	0.218924	0.792003	Nfil3	0.280866	0.192562	0.144683	1	0.176504	0.192493	0.359175	0.998617	0.117085	0.192416	0.542856	0.865257	0.238605	0.192432	0.214997	0.802298
Pknox1	18771	-0.117203	0.0941275	0.213077	0.78705	Pknox1	-0.00450392	0.118226	0.969611	1	-0.139467	0.117617	0.235714	0.998617	-0.151829	0.117242	0.195317	0.721846	-0.146821	0.116957	0.209355	0.795955
Zfp384	269800	0.103993	0.0790212	0.18817	0.773491	Zfp384	0.00162149	0.0986709	0.986889	1	0.161303	0.0993668	0.104524	0.998617	0.109583	0.098628	0.266536	0.749321	0.141758	0.0983391	0.149437	0.742166
Hnf1b	21410	-0.0888895	0.130379	0.495381	0.893088	Hnf1b	-0.0404366	0.158076	0.798102	1	-0.117406	0.157904	0.457162	0.998617	-0.112243	0.157762	0.476793	0.837581	-0.0268563	0.157756	0.864822	0.988446
Zfp644	52397	0.0395583	0.0841529	0.6383	0.928371	Zfp644	0.012717	0.105619	0.904163	1	-0.00635845	0.105426	0.951907	0.998617	-0.00890798	0.105007	0.932395	0.984466	0.166981	0.105372	0.11304	0.694897
Vezf1	22344	-0.0672379	0.0825291	0.415234	0.864542	Vezf1	-0.0101256	0.104959	0.923146	1	-0.123418	0.104309	0.236732	0.998617	-0.0873506	0.104051	0.401192	0.809829	-0.0371351	0.10387	0.720707	0.962309
Wiz	22404	-0.018295	0.123917	0.882628	0.979819	Wiz	-0.0658772	0.149716	0.659928	1	0.0432804	0.149908	0.772801	0.998617	-0.0378965	0.149527	0.799926	0.945163	-0.0109703	0.149401	0.941465	0.994553
Zfp825	235956	0.0467475	0.0880838	0.595615	0.915712	Zfp825	0.156898	0.106953	0.142382	1	0.0411072	0.106271	0.698893	0.998617	0.0766125	0.106003	0.469842	0.835955	-0.0702112	0.104995	0.50368	0.924412
Zfp574	232976	0.0222744	0.076106	0.76977	0.95988	Zfp574	-0.0236045	0.0940865	0.801907	1	0.0740867	0.0945424	0.433255	0.998617	0.0634373	0.0939117	0.499359	0.846143	-0.029745	0.0928662	0.748741	0.968304
Hivep1	110521	-0.0442271	0.154168	0.774208	0.960515	Hivep1	0.01424	0.180125	0.936988	1	-0.0396823	0.180047	0.82556	0.998617	-0.0805923	0.17992	0.6542	0.902872	-0.00615425	0.179907	0.972711	0.998732
Pias1	56469	-0.0523332	0.085756	0.541692	0.899819	Pias1	-0.0609758	0.104311	0.558847	1	-0.0731894	0.104127	0.482125	0.998617	-0.0189756	0.103928	0.855125	0.961159	-0.0587297	0.103291	0.569639	0.935144
Stat5a	20850	-0.146401	0.137685	0.287644	0.814259	Stat5a	-0.112958	0.164974	0.493532	1	-0.206904	0.164773	0.209229	0.998617	-0.0980997	0.164798	0.551661	0.867447	-0.178053	0.164532	0.279172	0.8424
Foxo3	56484	-0.338331	0.170187	0.0468119	0.620681	Foxo3	-0.242359	0.193265	0.209833	1	-0.152827	0.193302	0.42917	0.998617	-0.375233	0.193135	0.0520342	0.645036	-0.345893	0.193108	0.0732622	0.64231
Zfp637	232337	0.195015	0.104061	0.0609242	0.642682	Zfp637	0.176201	0.130803	0.177957	1	0.224858	0.130885	0.0857997	0.998617	0.19529	0.130492	0.134506	0.7095	0.173514	0.130161	0.182509	0.773884
Zfp507	668501	0.00277888	0.126086	0.982416	0.994894	Zfp507	0.00561211	0.153125	0.970764	1	-0.0383771	0.152981	0.801921	0.998617	-0.00459133	0.152857	0.976038	0.993166	0.0673458	0.152823	0.659446	0.951333
Tgif1	21815	0.21619	0.131087	0.0991036	0.718852	Tgif1	0.141292	0.156239	0.365821	1	0.332894	0.156602	0.033526	0.956954	0.137445	0.155999	0.378286	0.802967	0.208583	0.155966	0.181103	0.773626
Zfp275	27081	-0.1968	0.109353	0.071912	0.665103	Zfp275	-0.216844	0.135881	0.110525	1	-0.170052	0.135951	0.210996	0.998617	-0.119769	0.13582	0.377875	0.802967	-0.234005	0.135253	0.0836078	0.652391
Tshz2	228911	-0.159904	0.127846	0.211022	0.785583	Tshz2	-0.0945637	0.153516	0.537902	1	-0.0430208	0.153573	0.779376	0.998617	-0.265208	0.152974	0.0829761	0.685998	-0.12083	0.153071	0.429896	0.901697
Smad7	17131	-0.0944722	0.151591	0.53315	0.899412	Smad7	-0.0436547	0.176559	0.804713	1	-0.255711	0.176291	0.146917	0.998617	-0.050838	0.176412	0.773211	0.93675	0.0430043	0.176418	0.807414	0.979555
Zfp943	74670	-0.00233192	0.0690083	0.973043	0.99315	Zfp943	-0.00106598	0.0871258	0.990238	1	-0.0899225	0.0863798	0.297869	0.998617	0.0288502	0.0865485	0.738877	0.925551	0.057145	0.0861192	0.506974	0.925508
E2f8	108961	0.327343	0.181661	0.0715546	0.665069	E2f8	0.280639	0.197521	0.155373	1	0.162947	0.197457	0.40924	0.998617	0.224124	0.197442	0.256319	0.746873	0.391739	0.197477	0.0472874	0.564742
Zfp568	243905	-0.0592797	0.13846	0.668551	0.935346	Zfp568	0.00735438	0.163064	0.964027	1	-0.0273969	0.162961	0.86649	0.998617	-0.164146	0.16259	0.312701	0.769342	0.00788344	0.162718	0.961359	0.997278
Zfp317	244713	0.0108979	0.0714796	0.878823	0.979189	Zfp317	-0.0254605	0.08905	0.774945	1	0.0314571	0.089281	0.724585	0.998617	-0.0273759	0.0882724	0.756463	0.931124	0.0600943	0.0882244	0.495775	0.920387
Setdb2	239122	-0.181704	0.109849	0.098102	0.718054	Setdb2	-0.17312	0.13774	0.208806	1	-0.163973	0.137702	0.233737	0.998617	-0.163052	0.137459	0.235551	0.738529	-0.136602	0.137303	0.319788	0.855447
Zfp623	78834	0.0802755	0.0836251	0.337083	0.833508	Zfp623	0.0487246	0.100445	0.627616	1	0.0637835	0.1004	0.525237	0.998617	0.162086	0.100428	0.106538	0.702276	0.0545009	0.0994008	0.583489	0.937335
Zfp710	209225	-0.229846	0.0895235	0.0102453	0.424465	Zfp710	-0.171002	0.112369	0.12806	1	-0.267718	0.111821	0.0166585	0.854117	-0.263369	0.111439	0.0181111	0.580844	-0.179587	0.111407	0.106964	0.686828
Elk3	13713	0.00893405	0.0730217	0.902623	0.981776	Elk3	0.128193	0.0902786	0.155617	1	-0.086036	0.0885187	0.331074	0.998617	-0.0585932	0.0880734	0.505873	0.848287	0.0501139	0.0881618	0.569742	0.935144
Jarid2	16468	-0.0852306	0.0818496	0.297733	0.81728	Jarid2	-0.0240532	0.101097	0.811942	1	-0.0627617	0.10073	0.533238	0.998617	-0.101982	0.0999882	0.307756	0.766998	-0.141213	0.099303	0.155013	0.748433
Pias4	59004	-0.125161	0.0752522	0.0962692	0.718054	Pias4	-0.174833	0.0926974	0.0592865	1	-0.155004	0.0926762	0.0944197	0.998617	-0.0994048	0.0924529	0.282288	0.755649	-0.055837	0.0921586	0.544595	0.932277
Zfp942	73233	0.0981068	0.0725405	0.176234	0.764929	Zfp942	0.142214	0.0919075	0.121776	1	-0.00651797	0.0907963	0.942772	0.998617	0.0888041	0.0908108	0.328123	0.777129	0.168661	0.0907214	0.0630116	0.611833
Mysm1	320713	-0.011277	0.120005	0.925132	0.983652	Mysm1	-0.0432485	0.147345	0.769126	1	-0.0110054	0.147367	0.940469	0.998617	-0.0697622	0.147	0.635092	0.896458	0.0953809	0.147178	0.516942	0.929532
Zeb2	24136	-0.0915951	0.12831	0.475315	0.885505	Zeb2	-0.0501435	0.152755	0.742714	1	-0.267093	0.152118	0.0791175	0.998617	-0.136699	0.152209	0.36913	0.800485	0.0313621	0.152411	0.836968	0.982189
Zbtb39	320080	0.0407136	0.0947327	0.667361	0.934788	Zbtb39	0.0384567	0.120465	0.749549	1	0.00730993	0.120234	0.951521	0.998617	0.0764535	0.120133	0.524513	0.860133	0.0311053	0.119597	0.794798	0.977243
Onecut1	15379	-0.092666	0.208885	0.657315	0.93155	Onecut1	0.0369673	0.188927	0.844868	1	0.0125382	0.188934	0.947089	0.998617	-0.228003	0.188977	0.227622	0.737886	0.206497	0.188932	0.274407	0.841371
Myc	17869	-0.275717	0.199651	0.167279	0.759467	Myc	0.0529788	0.167207	0.751362	1	-0.161563	0.167237	0.334008	0.998617	-0.308442	0.167262	0.0651741	0.667338	-0.133849	0.167253	0.42355	0.899017
Zfp654	72020	-0.0526755	0.0936287	0.573707	0.911303	Zfp654	-0.128644	0.115866	0.266875	1	0.0135549	0.116398	0.907293	0.998617	-0.0711618	0.115613	0.538212	0.863957	-0.00443078	0.115511	0.969402	0.998732
Deaf1	54006	0.07385	0.0724615	0.308126	0.8208	Deaf1	0.107822	0.0905942	0.23398	1	0.120937	0.0905251	0.181564	0.998617	0.0515858	0.0894745	0.564249	0.870559	0.0257946	0.0887566	0.771341	0.973927
Zfp120	104348	0.0685084	0.0781141	0.38047	0.850351	Zfp120	0.0577627	0.0997043	0.56236	1	0.0509164	0.0995192	0.608914	0.998617	0.0901222	0.0991968	0.363604	0.798689	0.0646675	0.09852	0.511573	0.927437
Zxdc	80292	-0.0802602	0.0795053	0.312737	0.823462	Zxdc	-0.142742	0.0987342	0.148255	1	-0.129023	0.0986822	0.191058	0.998617	0.0279104	0.0990308	0.77807	0.938677	-0.0497668	0.0981261	0.612034	0.943213
Hsf1	15499	0.0708336	0.0658831	0.282312	0.812605	Hsf1	0.00710592	0.082408	0.931285	1	0.177994	0.083547	0.0331331	0.956954	0.0726135	0.0820403	0.376105	0.802711	0.037569	0.081127	0.643301	0.948245
Elk4	13714	-0.290312	0.158139	0.0663868	0.657304	Elk4	-0.288327	0.18305	0.115227	1	-0.288159	0.183028	0.115395	0.998617	-0.322862	0.182911	0.0775411	0.684611	-0.0943339	0.183039	0.60629	0.941518
Hes1	15205	0.149507	0.180239	0.406823	0.859513	Hes1	0.0310644	0.1985	0.875642	1	-0.00510177	0.198475	0.979493	0.999147	0.108817	0.198483	0.583524	0.877897	0.305146	0.19853	0.124287	0.715658
Zfp646	233905	0.00120673	0.128672	0.992517	0.997936	Zfp646	-0.0614448	0.153817	0.689549	1	0.0292358	0.153975	0.849408	0.998617	0.041723	0.153784	0.786154	0.941356	-0.00318946	0.153491	0.983422	0.999275
Zfp322a	218100	0.0729491	0.0932363	0.433973	0.8702	Zfp322a	0.106196	0.117709	0.366955	1	0.0625942	0.117399	0.593911	0.998617	-0.00646993	0.116696	0.955786	0.989433	0.132595	0.116895	0.256666	0.826543
Gmeb2	229004	0.0317635	0.0782974	0.68498	0.940131	Gmeb2	0.0582104	0.100114	0.560944	1	-0.021615	0.099466	0.827966	0.998617	0.0210354	0.0991627	0.832006	0.953553	0.0627861	0.0988594	0.52536	0.929532
Srf	20807	0.027118	0.0870979	0.755534	0.955759	Srf	0.0777777	0.110984	0.483428	1	0.0268835	0.110588	0.807931	0.998617	0.00109942	0.109987	0.992025	0.997789	0.00377458	0.109563	0.972517	0.998732
Foxj3	230700	-0.081832	0.0882869	0.353985	0.841434	Foxj3	-0.15736	0.110146	0.153104	1	-0.0255594	0.11069	0.817385	0.998617	-0.0540794	0.11008	0.623233	0.893591	-0.068561	0.109582	0.531539	0.929975
Tcf4	21413	-0.031994	0.104805	0.760159	0.957697	Tcf4	-0.102758	0.129325	0.426864	1	-0.0750061	0.129342	0.561978	0.998617	-0.0456827	0.129094	0.723436	0.920149	0.0935816	0.12928	0.469146	0.912856
Nr3c2	110784	-0.288545	0.163466	0.077536	0.672479	Nr3c2	-0.335406	0.187881	0.0742288	1	-0.240625	0.187939	0.200425	0.998617	-0.205789	0.187891	0.273403	0.752553	-0.165168	0.187853	0.379273	0.881846
Creb3l2	208647	-0.256308	0.173064	0.138608	0.747488	Creb3l2	0.0102488	0.19354	0.957768	1	-0.329913	0.193313	0.0878909	0.998617	-0.348227	0.193252	0.0715566	0.681191	-0.0988951	0.19334	0.608995	0.942668
Zfp672	319475	0.144834	0.0988408	0.142833	0.748101	Zfp672	0.0985627	0.122409	0.42071	1	0.177342	0.12267	0.148265	0.998617	0.194657	0.122313	0.111504	0.702276	0.0803724	0.121427	0.508034	0.925959
Rfx5	53970	-0.272795	0.108637	0.0120367	0.441463	Rfx5	-0.210697	0.13409	0.116109	1	-0.300405	0.133608	0.0245507	0.927001	-0.220444	0.133552	0.0988169	0.702204	-0.359855	0.132674	0.0066814	0.270629
Zfp276	57247	0.160443	0.10942	0.142566	0.748101	Zfp276	0.0275301	0.127948	0.829637	1	0.161469	0.128401	0.208556	0.998617	0.354147	0.128833	0.00597986	0.409238	0.0823843	0.127368	0.517747	0.929532
Nfxl1	100978	0.125765	0.124079	0.310779	0.822511	Nfxl1	0.267559	0.14813	0.0708796	1	0.00687496	0.147374	0.962792	0.998617	0.0233424	0.14719	0.873994	0.966791	0.254279	0.147533	0.0847902	0.654808
Zfp524	66056	0.0566238	0.0962771	0.556443	0.903564	Zfp524	-0.0126858	0.113975	0.911375	1	0.153561	0.114709	0.18067	0.998617	0.121272	0.11406	0.287677	0.757153	-0.0214846	0.112968	0.849165	0.985259
Mnt	17428	-0.231951	0.114261	0.0423555	0.610801	Mnt	-0.243597	0.140386	0.0827063	1	-0.174447	0.140527	0.214467	0.998617	-0.157336	0.140292	0.262079	0.748583	-0.282149	0.13969	0.0434027	0.549649
Zbtb5	230119	0.119525	0.115177	0.299388	0.817359	Zbtb5	0.158944	0.140552	0.258117	1	0.0449486	0.140115	0.748364	0.998617	0.13759	0.140112	0.3261	0.776087	0.127637	0.139817	0.361304	0.875523
Nfatc1	18018	-0.0824226	0.100021	0.409912	0.860928	Nfatc1	-0.067343	0.125821	0.592491	1	-0.0401706	0.125837	0.749554	0.998617	-0.13544	0.125058	0.278801	0.755649	-0.0714119	0.124955	0.567659	0.934653
Baz2b	407823	-0.106681	0.125002	0.393418	0.853159	Baz2b	-0.182802	0.149592	0.221708	1	-0.110519	0.149716	0.460395	0.998617	-0.14024	0.14941	0.347921	0.790224	0.0707012	0.14971	0.636745	0.948245
Zfp358	140482	-0.0639425	0.0995714	0.520758	0.899148	Zfp358	-0.0244158	0.121513	0.840751	1	-0.0453213	0.121323	0.708732	0.998617	0.0303226	0.121248	0.80252	0.945558	-0.165489	0.12015	0.168403	0.766741
Zfp35	22694	0.0515205	0.0743318	0.488237	0.890358	Zfp35	0.0337624	0.0953958	0.7234	1	0.0864683	0.095594	0.365711	0.998617	0.0860888	0.0949758	0.364709	0.798689	0.0103191	0.0939301	0.912521	0.992659
Zscan21	22697	-0.0232376	0.0745507	0.755267	0.955759	Zscan21	0.0346969	0.0925615	0.70777	1	-0.0605356	0.0916986	0.509153	0.998617	0.0243528	0.0916433	0.790443	0.942983	-0.0783492	0.0903287	0.385734	0.883523
Zfp687	78266	-0.0831405	0.121609	0.494184	0.892841	Zfp687	-0.0234153	0.149283	0.875361	1	-0.0975021	0.14903	0.512954	0.998617	-0.145537	0.148689	0.327677	0.776855	0.00407086	0.14883	0.978179	0.998954
Zfp715	69930	0.0315957	0.105487	0.764542	0.958414	Zfp715	-0.065751	0.122096	0.590219	1	-0.0599376	0.122017	0.623268	0.998617	0.108307	0.122359	0.376072	0.802711	0.133446	0.122054	0.274249	0.841371
Zfp874b	408067	0.0903169	0.081033	0.265035	0.807332	Zfp874b	0.0833779	0.103207	0.419164	1	0.0907253	0.103103	0.378889	0.998617	0.0816429	0.102465	0.425574	0.819226	0.0924992	0.101974	0.364363	0.876315
Klf6	23849	-0.117825	0.116656	0.312485	0.823462	Klf6	-0.168293	0.139451	0.2275	1	-0.0519637	0.139841	0.710197	0.998617	-0.152757	0.139047	0.271945	0.752553	-0.16706	0.138655	0.228256	0.811102
Rabgef1	56715	0.230117	0.099845	0.0211808	0.521223	Rabgef1	0.219836	0.125059	0.0787712	1	0.251283	0.125095	0.044565	0.998617	0.122501	0.124144	0.323759	0.77462	0.29384	0.124473	0.0182414	0.415864
2610008E11Rik	72128	-0.0197642	0.0800842	0.805069	0.962852	2610008E11Rik	0.0769487	0.098975	0.43689	1	-0.0070537	0.0982104	0.942743	0.998617	-0.168253	0.0965703	0.0814583	0.685998	0.0299604	0.0972118	0.757932	0.970644
Zfp451	98403	-0.125227	0.0693594	0.0709985	0.663442	Zfp451	-0.153388	0.0865539	0.076366	1	-0.137316	0.0864978	0.112398	0.998617	-0.129986	0.0858438	0.129971	0.706755	-0.0702181	0.0855682	0.411869	0.894919
Zfp771	244216	-0.106232	0.15464	0.492104	0.891958	Zfp771	-0.0430556	0.178395	0.809284	1	-0.0359895	0.178373	0.8401	0.998617	-0.0606571	0.178223	0.733598	0.924417	-0.154772	0.178013	0.384605	0.883145
Zfp217	228913	-0.0920963	0.117758	0.434166	0.8702	Zfp217	-0.013525	0.144428	0.925391	1	-0.10844	0.144083	0.451678	0.998617	-0.177789	0.143647	0.215835	0.737045	0.0168713	0.143923	0.906682	0.992659
Zfp263	74120	0.0611611	0.0924263	0.508145	0.896105	Zfp263	-0.0435951	0.11122	0.695078	1	0.144682	0.112151	0.19703	0.998617	0.151976	0.111655	0.173473	0.715299	-0.000547904	0.110367	0.996039	1
Trp53	22059	0.0943366	0.0770041	0.220543	0.79268	Trp53	0.0632562	0.0973594	0.515874	1	0.160654	0.0979123	0.100839	0.998617	0.0691042	0.0965765	0.474277	0.837239	0.0756523	0.0959837	0.430592	0.901697
Zfp512	269639	0.0500518	0.0723229	0.4889	0.890526	Zfp512	0.0543269	0.0900517	0.546319	1	0.0796052	0.090069	0.376791	0.998617	0.109009	0.0895494	0.223487	0.737886	-0.038563	0.0876971	0.660133	0.951351
Zfp386	56220	-0.0159382	0.0812651	0.844512	0.970605	Zfp386	-0.0705165	0.100255	0.481825	1	0.000152366	0.100608	0.998792	1	0.0709577	0.100443	0.47991	0.837959	-0.0711842	0.0987869	0.471166	0.913317
Tead1	21676	0.0230559	0.131042	0.860339	0.975227	Tead1	-0.0548363	0.158274	0.728994	1	-0.0236714	0.158299	0.881131	0.998617	0.0614708	0.158271	0.697728	0.913482	-0.0446604	0.157667	0.776979	0.974751
Foxn3	71375	-0.345962	0.183876	0.0599039	0.641614	Foxn3	-0.135399	0.201075	0.500708	1	-0.327261	0.201002	0.103494	0.998617	-0.408808	0.200949	0.0419128	0.630654	-0.141539	0.201003	0.481331	0.917301
Zfp777	72306	0.0612573	0.075807	0.41905	0.865229	Zfp777	0.03423	0.0943582	0.71678	1	0.149744	0.0950853	0.115295	0.998617	0.129894	0.0942031	0.167936	0.714044	-0.0497347	0.0922612	0.589842	0.937364
Zfhx3	11906	-0.0141256	0.110897	0.898643	0.981433	Zfhx3	0.116857	0.132073	0.376268	1	-0.124696	0.131016	0.341214	0.998617	-0.135745	0.130642	0.298777	0.759559	0.170401	0.131437	0.19482	0.786799
Zbtb24	268294	0.13755	0.10763	0.201255	0.781344	Zbtb24	0.131056	0.13068	0.315919	1	0.137163	0.130605	0.29362	0.998617	0.134581	0.130203	0.301309	0.760847	0.158376	0.129935	0.222888	0.809771
Zfp652	268469	-0.346822	0.156018	0.0262182	0.548298	Zfp652	-0.155181	0.180763	0.390628	1	-0.40309	0.180398	0.0254533	0.93681	-0.383659	0.180307	0.0333531	0.618701	-0.239425	0.180374	0.184383	0.774928
Nfya	18044	-0.124822	0.103115	0.226085	0.793709	Nfya	-0.171511	0.128359	0.18149	1	-0.0888221	0.128656	0.489953	0.998617	-0.127326	0.128008	0.319894	0.773397	-0.103548	0.127693	0.417416	0.89699
Zfp513	101023	0.0421994	0.0690538	0.541128	0.899819	Zfp513	-0.0400509	0.0838308	0.632821	1	0.118418	0.0851481	0.164307	0.998617	0.0361949	0.0834679	0.664551	0.905286	0.0571315	0.0827611	0.489994	0.918904
Mef2d	17261	-0.184368	0.160689	0.251234	0.800103	Mef2d	-0.130813	0.185232	0.480056	1	-0.126376	0.185208	0.495019	0.998617	-0.283419	0.184918	0.125355	0.702276	-0.11917	0.185001	0.519472	0.929532
Zfp945	240041	-0.104207	0.0795412	0.190162	0.774685	Zfp945	-0.193507	0.0991089	0.0508825	1	-0.061843	0.0999544	0.536106	0.998617	-0.0731867	0.099142	0.460392	0.831891	-0.0857061	0.0983442	0.383486	0.883145
Nr6a1	14536	0.12454	0.107483	0.246584	0.799449	Nr6a1	0.12238	0.13119	0.3509	1	0.144121	0.131181	0.271926	0.998617	0.15215	0.130786	0.244686	0.741497	0.0675459	0.130032	0.603442	0.941518
Nr2c2	22026	-0.276361	0.186593	0.138582	0.747488	Nr2c2	-0.139825	0.202764	0.49045	1	-0.1783	0.202747	0.379171	0.998617	-0.291447	0.202694	0.150471	0.714016	-0.245561	0.202684	0.225686	0.810011
Zfp157	72154	-0.0413689	0.116624	0.7228	0.950781	Zfp157	-0.0373157	0.137708	0.786409	1	0.0872825	0.138115	0.527417	0.998617	-0.203854	0.136688	0.13586	0.7095	0.0517335	0.13726	0.706247	0.958455
Rcor1	217864	-0.0908836	0.158454	0.566262	0.907114	Rcor1	0.0263466	0.180785	0.884131	1	-0.190508	0.180444	0.291072	0.998617	-0.19799	0.180315	0.272194	0.752553	0.0748689	0.180556	0.678392	0.95391
Zbtb17	22642	0.0702618	0.0749832	0.348741	0.837289	Zbtb17	-0.0273463	0.0921211	0.76658	1	0.17625	0.0936664	0.0598798	0.998617	0.121544	0.0923945	0.188347	0.718832	0.0197199	0.0908293	0.828123	0.981231
Vps72	21427	0.130348	0.0835709	0.118825	0.729261	Vps72	0.0874826	0.105551	0.407207	1	0.111455	0.105555	0.291016	0.998617	0.0815988	0.104732	0.43591	0.822101	0.231321	0.105097	0.0277344	0.482116
Klf11	194655	-0.1024	0.140541	0.466238	0.880425	Klf11	-0.0966717	0.168939	0.567166	1	-0.138415	0.168812	0.412255	0.998617	-0.129404	0.168656	0.442922	0.824717	0.0285627	0.168782	0.865617	0.988446
Zfp704	170753	0.00185325	0.137254	0.989227	0.997611	Zfp704	0.0348422	0.164355	0.832112	1	-0.0321409	0.164109	0.844727	0.998617	0.00549721	0.163964	0.973254	0.992442	-0.0703063	0.163562	0.667309	0.95236
Zfp426	235028	0.00813723	0.0807648	0.919747	0.982972	Zfp426	0.0245635	0.0973123	0.800717	1	0.0427893	0.0972721	0.660015	0.998617	-0.0371264	0.0959549	0.698819	0.91366	0.0154279	0.0956456	0.871855	0.988956
Thra	21833	-0.0599216	0.12285	0.625718	0.925933	Thra	0.12885	0.145482	0.37579	1	-0.0597746	0.1447	0.679538	0.998617	-0.0898263	0.144286	0.533576	0.862263	-0.159238	0.143798	0.268131	0.834451
Tfeb	21425	-0.055187	0.123821	0.655813	0.93131	Tfeb	-0.181033	0.14785	0.220787	1	-0.0799039	0.148101	0.589526	0.998617	0.153523	0.148583	0.301488	0.760847	-0.0648866	0.14757	0.660153	0.951351
Bhlhe41	79362	-0.28384	0.209435	0.175333	0.763427	Bhlhe41	-0.109733	0.196946	0.57741	1	-0.156576	0.196957	0.426629	0.998617	-0.00306308	0.196947	0.987591	0.996291	-0.0283168	0.196965	0.885686	0.990894
Zfp790	233056	-0.0167217	0.102163	0.869985	0.976504	Zfp790	0.0798115	0.127155	0.530219	1	0.00726076	0.126672	0.954291	0.998617	-0.0827362	0.125821	0.510813	0.851681	-0.0328702	0.12564	0.793613	0.976914
Zbtb1	268564	0.0465022	0.0858254	0.58794	0.914287	Zbtb1	0.0495088	0.105868	0.640037	1	-0.0409226	0.105062	0.696899	0.998617	0.0621798	0.105132	0.554222	0.868542	0.115791	0.104853	0.269454	0.835807
Zfp518a	72672	-0.0504699	0.118355	0.669796	0.935346	Zfp518a	-0.0667164	0.14585	0.647362	1	-0.0718042	0.145741	0.622237	0.998617	-0.108775	0.145265	0.453976	0.828863	0.0389811	0.145469	0.788724	0.976447
Sp4	20688	-0.365743	0.135843	0.00709397	0.388678	Sp4	-0.243093	0.163262	0.136493	1	-0.42033	0.162713	0.00978721	0.798894	-0.396471	0.162537	0.014717	0.533026	-0.327988	0.162485	0.0435317	0.549649
Mynn	80732	-0.0944104	0.089784	0.293016	0.815601	Mynn	-0.0058672	0.111942	0.9582	1	-0.174065	0.110647	0.115681	0.998617	-0.0610499	0.110775	0.581555	0.877066	-0.119041	0.109833	0.278434	0.842239
Rbpj	19664	0.0388339	0.0749784	0.604504	0.918448	Rbpj	0.0863255	0.0947088	0.36204	1	-0.0580069	0.093192	0.533649	0.998617	0.0845416	0.0936328	0.366576	0.798722	0.0419721	0.0924318	0.649766	0.948984
Zfp961	234413	0.0931374	0.087265	0.285839	0.814259	Zfp961	0.0434345	0.106051	0.682128	1	0.121391	0.106472	0.254233	0.998617	0.103017	0.105629	0.329424	0.777864	0.0904038	0.104861	0.388617	0.884511
Zfp84	74352	-0.150268	0.0875652	0.0861498	0.695546	Zfp84	-0.105788	0.110635	0.338972	1	-0.170237	0.110043	0.12186	0.998617	-0.177771	0.109398	0.104166	0.702276	-0.11582	0.109202	0.28887	0.847346
Rcor3	214742	-0.188694	0.108779	0.0828012	0.683471	Rcor3	-0.230193	0.124642	0.0647718	1	-0.243073	0.124441	0.0507807	0.998617	-0.0870636	0.124792	0.485384	0.839361	-0.190263	0.123736	0.124134	0.715658
Tead3	21678	-0.00355612	0.0885268	0.967958	0.991996	Tead3	-0.0245591	0.112335	0.826943	1	-0.00434865	0.112314	0.969115	0.998617	0.0649815	0.112156	0.56233	0.870207	-0.0419938	0.110905	0.704949	0.958326
Zfp12	231866	-0.0600494	0.0923649	0.515607	0.898223	Zfp12	-0.155197	0.115519	0.179115	1	-0.0340776	0.116115	0.769154	0.998617	-0.0255808	0.115596	0.824863	0.951211	-0.00432019	0.115175	0.970079	0.998732
Zfp113	56314	0.0399179	0.116653	0.732206	0.951818	Zfp113	-0.00655274	0.142307	0.963273	1	0.0715954	0.142567	0.615536	0.998617	0.0466756	0.142014	0.742405	0.926609	-0.0188812	0.141337	0.893727	0.991393
Zfp865	319748	-0.0428496	0.0957665	0.654559	0.93131	Zfp865	-0.135669	0.117698	0.249038	1	0.0418849	0.118677	0.724139	0.998617	-0.0404749	0.117569	0.730646	0.923455	-0.0334664	0.117064	0.77497	0.974751
Nufip1	27275	-0.00642183	0.0843991	0.939348	0.986716	Nufip1	-0.0555936	0.102394	0.587173	1	-0.0172385	0.102513	0.866458	0.998617	0.0803523	0.102551	0.433313	0.821376	-0.0251354	0.101045	0.803551	0.978705
Lzts2	226154	0.108172	0.123176	0.379841	0.850351	Lzts2	0.0781654	0.150787	0.604191	1	0.164846	0.151014	0.275011	0.998617	0.111212	0.150497	0.459928	0.831891	0.0583531	0.150038	0.697333	0.957686
Id1	15901	0.0310744	0.191281	0.870948	0.976717	Id1	-0.155338	0.203107	0.444384	1	-0.0885664	0.20312	0.662816	0.998617	0.160299	0.203171	0.430121	0.820843	-0.0618782	0.203074	0.760589	0.971536
Cdc5l	71702	0.0190036	0.0730631	0.794788	0.961726	Cdc5l	0.062745	0.0898466	0.484954	1	-0.0717361	0.088272	0.416407	0.998617	0.0333111	0.088397	0.706296	0.916425	0.0504702	0.0876203	0.564608	0.934307
Bach2	12014	-0.0798838	0.180456	0.658	0.931906	Bach2	-0.134617	0.199414	0.499636	1	-0.164917	0.199386	0.408168	0.998617	-0.0511056	0.199396	0.797718	0.945036	0.000128092	0.199377	0.999487	1
Foxj2	60611	0.0509203	0.0915406	0.578034	0.912118	Foxj2	0.01735	0.112204	0.877114	1	0.100744	0.112621	0.371033	0.998617	0.0378128	0.111567	0.734667	0.924894	0.0523373	0.111066	0.637479	0.948245
Lcorl	209707	-0.125059	0.12218	0.306042	0.820545	Lcorl	-0.130721	0.149772	0.38277	1	-0.113037	0.149752	0.450353	0.998617	-0.167856	0.149277	0.260816	0.748583	-0.00900432	0.149491	0.95197	0.996475
Zfp597	71063	0.0213289	0.0895067	0.811653	0.964014	Zfp597	-0.0385542	0.107486	0.719828	1	-0.0578562	0.107183	0.589344	0.998617	0.0755169	0.107471	0.482259	0.838154	0.113483	0.10707	0.289194	0.847669
Baz1a	217578	-0.160353	0.140791	0.254727	0.800578	Baz1a	-0.346545	0.164092	0.0346956	1	-0.0831344	0.164732	0.613795	0.998617	-0.0319799	0.164612	0.845961	0.957701	-0.150672	0.164064	0.358424	0.875523
Snapc4	227644	0.238933	0.0822358	0.00366706	0.291859	Snapc4	0.233067	0.102803	0.0233821	1	0.17574	0.10214	0.0853281	0.998617	0.341982	0.102744	0.00087316	0.192672	0.194587	0.100838	0.0536449	0.581996
Zfp60	22718	0.0638884	0.0804763	0.427266	0.867964	Zfp60	0.103717	0.101216	0.3055	1	0.0364489	0.100456	0.716729	0.998617	0.0044873	0.0994675	0.964017	0.990726	0.11376	0.0995708	0.253244	0.823574
Phf20	228829	0.0282095	0.101758	0.78161	0.960951	Phf20	0.0612886	0.126837	0.628947	1	0.0540859	0.126656	0.669358	0.998617	0.039846	0.126047	0.751911	0.929602	-0.0408927	0.125141	0.74384	0.966911
Zfp160	224585	0.127226	0.0846038	0.132636	0.744316	Zfp160	0.140907	0.104508	0.177565	1	0.0800199	0.103816	0.440835	0.998617	0.119636	0.103395	0.247241	0.742256	0.160232	0.102972	0.119692	0.70871
Zfp944	319615	0.144105	0.0795079	0.0699145	0.662366	Zfp944	0.130482	0.0974473	0.18057	1	-0.0247323	0.0959086	0.796504	0.998617	0.227571	0.0972804	0.0193184	0.584368	0.248787	0.0966164	0.0100242	0.328524
Zfhx2	239102	-0.0494686	0.159009	0.755721	0.955759	Zfhx2	0.127352	0.182762	0.485917	1	-0.025446	0.182499	0.88911	0.998617	-0.107934	0.182262	0.553722	0.868542	-0.0559006	0.182216	0.759009	0.970644
Zbtb40	230848	0.114771	0.0936091	0.220173	0.792539	Zbtb40	0.0432219	0.115786	0.708933	1	0.173998	0.116479	0.135225	0.998617	0.121188	0.115547	0.294262	0.758898	0.130616	0.115046	0.256234	0.826535
Mxd1	17119	-0.185507	0.0837512	0.0267619	0.550879	Mxd1	-0.139204	0.105604	0.187447	1	-0.158332	0.105283	0.132615	0.998617	-0.213982	0.104213	0.0400426	0.630654	-0.183359	0.103778	0.0772542	0.647443
Zfp770	228491	0.0766259	0.0813773	0.346391	0.836515	Zfp770	-0.0791948	0.0990617	0.42403	1	0.0814239	0.100339	0.417086	0.998617	0.154681	0.100156	0.122492	0.702276	0.132866	0.0990534	0.179804	0.772621
Sp100	20684	0.124391	0.100148	0.214211	0.787614	Sp100	0.0835296	0.112249	0.45679	1	-0.0268525	0.111069	0.808962	0.998617	0.167862	0.111964	0.133809	0.7095	0.202473	0.111418	0.0691823	0.629735
Hsf4	26386	0.084154	0.121752	0.489446	0.890556	Hsf4	-0.0617267	0.145991	0.672432	1	0.0775227	0.146444	0.596551	0.998617	0.283137	0.146912	0.0539483	0.650255	0.0505425	0.145639	0.728562	0.964278
Hivep2	15273	-0.171863	0.135774	0.205585	0.78278	Hivep2	-0.328573	0.160099	0.0401393	1	-0.0934773	0.160781	0.560974	0.998617	-0.166974	0.160235	0.297385	0.759559	-0.0828289	0.160216	0.605169	0.941518
Mlxip	208104	0.0256471	0.133578	0.847742	0.971503	Mlxip	-0.0944023	0.159624	0.55425	1	0.0425473	0.159972	0.790265	0.998617	0.0878165	0.15982	0.582683	0.877196	0.0617402	0.159474	0.698647	0.95796
Rarb	218772	-0.0293054	0.115246	0.799275	0.961988	Rarb	-0.0231108	0.135051	0.864124	1	0.0316672	0.135282	0.814921	0.998617	0.0556774	0.134778	0.679531	0.909178	-0.271621	0.132072	0.0397232	0.533554
Zfp64	22722	-0.0508001	0.0822697	0.536917	0.899412	Zfp64	0.0404813	0.10519	0.700356	1	-0.048724	0.104241	0.640203	0.998617	-0.078758	0.103267	0.445665	0.82561	-0.0866099	0.102495	0.398103	0.889357
Zfp362	230761	-0.0738682	0.0921471	0.422765	0.86568	Zfp362	-0.0389812	0.114979	0.734588	1	-0.04482	0.114767	0.696146	0.998617	-0.15312	0.113394	0.176907	0.715926	-0.0342191	0.113556	0.763154	0.971979
Zfp800	627049	-0.030421	0.134545	0.821122	0.965164	Zfp800	-0.0724029	0.162675	0.656265	1	-0.0929178	0.162551	0.567578	0.998617	-0.0221109	0.162487	0.89176	0.972363	0.100393	0.162578	0.536899	0.930124
E2f3	13557	-0.180572	0.0908243	0.0467958	0.620681	E2f3	-0.0789465	0.112967	0.484647	1	-0.263628	0.111484	0.0180439	0.862632	-0.177162	0.11144	0.11189	0.702276	-0.157596	0.11095	0.155485	0.749343
Pias3	229615	-0.07311	0.10489	0.485792	0.889493	Pias3	-0.0318581	0.12598	0.800359	1	-0.143774	0.125182	0.250755	0.998617	-0.103772	0.124884	0.406005	0.811553	0.0164685	0.125037	0.895214	0.991672
Prdm4	72843	0.115817	0.0900419	0.198352	0.778994	Prdm4	0.0373863	0.112633	0.739942	1	0.102091	0.112932	0.365995	0.998617	0.213173	0.113065	0.0593757	0.658217	0.116111	0.111725	0.298689	0.849108
Zbtb6	241322	0.0749444	0.0884389	0.396765	0.854167	Zbtb6	0.07256	0.110684	0.512106	1	-0.0265454	0.109714	0.808818	0.998617	0.0670707	0.10972	0.541008	0.865049	0.181273	0.109866	0.0989561	0.681089
Nfkb2	18034	0.0857139	0.0844711	0.310243	0.822348	Nfkb2	0.120341	0.105689	0.254855	1	0.138452	0.105636	0.189976	0.998617	0.0952472	0.104283	0.361057	0.797973	-0.0309233	0.102241	0.762306	0.971979
Zbtb16	235320	-0.337733	0.208845	0.105848	0.724534	Zbtb16	-0.423745	0.190148	0.0258471	1	0.0205743	0.190051	0.913792	0.998617	-0.335745	0.190154	0.0774551	0.684611	0.0138576	0.190098	0.941888	0.994825
Rest	19712	-0.188438	0.170402	0.268794	0.810307	Rest	-0.133226	0.193036	0.490094	1	-0.222446	0.192921	0.248893	0.998617	-0.215776	0.192836	0.263157	0.748583	-0.0907908	0.192871	0.637831	0.948245
Smad6	17130	-0.299255	0.121027	0.0134125	0.460508	Smad6	-0.243512	0.148135	0.100207	1	-0.304549	0.147746	0.0392738	0.998617	-0.242957	0.147603	0.099761	0.702276	-0.356778	0.146748	0.0150479	0.385153
Tfcp2	21422	-0.0434421	0.0825126	0.598547	0.916635	Tfcp2	-0.0380177	0.103551	0.713514	1	-0.0372156	0.103347	0.718769	0.998617	-0.0330427	0.102564	0.747327	0.927893	-0.0524589	0.101589	0.605586	0.941518
Zfp955a	77652	0.029438	0.10333	0.775726	0.960515	Zfp955a	0.00900214	0.126946	0.943467	1	-0.0660058	0.126322	0.601307	0.998617	0.0879878	0.126704	0.487408	0.839673	0.0796511	0.126074	0.52753	0.929532
Zfp212	232784	0.133884	0.082634	0.105188	0.723564	Zfp212	0.124498	0.106385	0.241899	1	0.106692	0.10603	0.314295	0.998617	0.194322	0.105987	0.066735	0.669112	0.107954	0.104499	0.301576	0.849108
E4f1	13560	0.16004	0.0901206	0.0757582	0.671096	E4f1	0.0137385	0.110172	0.900761	1	0.264899	0.112083	0.0181072	0.862632	0.207256	0.110797	0.0614018	0.662476	0.15197	0.109606	0.165593	0.763374
Zfp612	234725	-0.0268057	0.157082	0.864501	0.976158	Zfp612	-0.213154	0.180606	0.237916	1	0.0963942	0.181176	0.594693	0.998617	0.0760715	0.180937	0.674171	0.908056	-0.0992132	0.180441	0.582431	0.93698
Rarg	19411	-0.0171956	0.101364	0.865291	0.976196	Rarg	-0.0700248	0.120711	0.561846	1	0.0857673	0.121862	0.481551	0.998617	-0.0340419	0.120052	0.776747	0.938198	-0.086989	0.118903	0.464414	0.912073
Pou2f1	18986	-0.171294	0.140006	0.221149	0.793018	Pou2f1	-0.218024	0.165985	0.189011	1	-0.18938	0.166001	0.253936	0.998617	-0.0761397	0.16606	0.646587	0.899855	-0.171193	0.165526	0.301024	0.849108
Zbtb38	245007	-0.286189	0.165912	0.0845384	0.689702	Zbtb38	-0.179912	0.189683	0.342881	1	-0.37237	0.189391	0.0492822	0.998617	-0.331977	0.189324	0.0795195	0.684611	-0.132264	0.189465	0.485119	0.918078
Pparg	19016	-0.133636	0.126243	0.2898	0.814628	Pparg	-0.0669233	0.154115	0.664113	1	-0.153031	0.153648	0.319257	0.998617	-0.132067	0.153353	0.389133	0.805628	-0.158187	0.152905	0.300881	0.849108
Pou6f1	19009	0.0488904	0.099111	0.621808	0.924308	Pou6f1	0.0200056	0.121712	0.869441	1	0.0318809	0.121639	0.793248	0.998617	0.119875	0.121606	0.324249	0.77462	0.0741272	0.120763	0.539332	0.931101
Ppard	19015	-0.0343245	0.136439	0.801371	0.96246	Ppard	-0.0784026	0.160612	0.625443	1	0.000456642	0.160824	0.997735	1	0.0170458	0.16053	0.915436	0.980045	-0.101239	0.159794	0.526367	0.929532
Klf2	16598	-0.0631359	0.140175	0.652417	0.930653	Klf2	0.00208794	0.168435	0.99011	1	-0.123561	0.167941	0.46189	0.998617	-0.0929587	0.167744	0.579463	0.876717	-0.0665583	0.167552	0.691191	0.956611
Zfp760	240034	0.0350681	0.128039	0.784172	0.961319	Zfp760	-0.0098514	0.151056	0.948001	1	0.0318862	0.151152	0.832923	0.998617	0.10464	0.151043	0.488446	0.839816	-0.0762624	0.149717	0.610488	0.943009
Zmat1	215693	0.0219562	0.106099	0.836056	0.968589	Zmat1	-0.0389678	0.130151	0.764631	1	0.0866385	0.13088	0.507989	0.998617	0.0488224	0.129953	0.707145	0.91676	-0.0314659	0.128818	0.807025	0.979417
Maff	17133	-0.244459	0.202217	0.226703	0.793709	Maff	-0.188525	0.205435	0.358781	1	-0.0812131	0.20543	0.692598	0.998617	-0.126566	0.205437	0.537842	0.863741	-0.26128	0.205447	0.203456	0.792811
Tfcp2l1	81879	-0.0275772	0.138583	0.842267	0.969782	Tfcp2l1	0.091143	0.164502	0.579543	1	-0.0831154	0.163775	0.611806	0.998617	-0.0310209	0.163632	0.84964	0.958696	-0.105631	0.163097	0.517206	0.929532
Rfx1	19724	-0.162456	0.106011	0.125414	0.73413	Rfx1	-0.249641	0.127385	0.0500268	1	-0.159247	0.127861	0.212957	0.998617	-0.110644	0.127544	0.385667	0.805137	-0.122871	0.126815	0.332597	0.862159
Top3a	21975	-0.066019	0.0889996	0.458215	0.876685	Top3a	-0.0115842	0.11189	0.917541	1	-0.080602	0.111026	0.467855	0.998617	-0.0410706	0.110547	0.710249	0.917128	-0.118102	0.109067	0.278878	0.8424
Zfp277	246196	-0.216927	0.117205	0.0641945	0.652644	Zfp277	-0.0846045	0.143995	0.556834	1	-0.229857	0.143077	0.108159	0.998617	-0.186055	0.142823	0.192678	0.719066	-0.297475	0.141852	0.0359859	0.525919
Zfp229	381067	-0.0489912	0.112764	0.663957	0.933811	Zfp229	-0.000744687	0.1328	0.995526	1	-0.222863	0.131061	0.0890461	0.998617	-0.0517971	0.13159	0.693858	0.912457	0.0723389	0.131801	0.583108	0.937335
Kdm5d	20592	-0.168807	0.12315	0.170455	0.760663	Kdm5d	0.190756	0.148232	0.198139	1	-0.074237	0.14738	0.614464	0.998617	0.0548969	0.147476	0.709712	0.917128	0.0914073	0.147332	0.534983	0.930049
Zfp930	234358	0.123047	0.0943666	0.192258	0.775548	Zfp930	0.0908038	0.118995	0.445411	1	0.0997555	0.118878	0.401391	0.998617	0.18811	0.118842	0.113453	0.702276	0.11533	0.117542	0.326504	0.859151
Zfp553	233887	0.0272563	0.0842868	0.746411	0.95479	Zfp553	0.0296951	0.105068	0.777462	1	0.0579253	0.105121	0.581611	0.998617	0.0124708	0.103712	0.90429	0.976746	0.0189001	0.102826	0.854166	0.986684
Zscan12	22758	0.0393123	0.0947814	0.678311	0.937992	Zscan12	-0.0504551	0.114126	0.658417	1	0.0636949	0.114947	0.579494	0.998617	0.178163	0.11515	0.121809	0.702276	-0.0222152	0.112579	0.843569	0.984164
Ar	11835	-0.152153	0.178401	0.393728	0.853248	Ar	-0.15255	0.197609	0.440126	1	-0.173087	0.197561	0.380967	0.998617	-0.157012	0.19748	0.426569	0.819494	-0.272186	0.197284	0.167689	0.766657
Erg	13876	-0.137028	0.10941	0.210413	0.785224	Erg	-0.133974	0.13474	0.320069	1	-0.152907	0.134439	0.255383	0.998617	-0.200189	0.133485	0.133689	0.7095	-0.0657252	0.133755	0.623155	0.94563
Klf1	16596	-0.132774	0.159688	0.405712	0.858788	Klf1	-0.136079	0.18247	0.455814	1	-0.0609782	0.182578	0.738391	0.998617	0.0695639	0.182657	0.703318	0.915369	-0.300834	0.181782	0.097941	0.677628
Zfp606	67370	-0.0785466	0.0852312	0.356752	0.842566	Zfp606	-0.0797324	0.105915	0.451574	1	-0.113932	0.105305	0.279285	0.998617	-0.0562203	0.104945	0.592159	0.881647	-0.0567865	0.103945	0.584849	0.937364
Zfp143	20841	0.0191513	0.106775	0.857655	0.974027	Zfp143	-0.0657181	0.124715	0.598232	1	0.102922	0.125902	0.413657	0.998617	0.00990334	0.124399	0.936548	0.985791	0.0253438	0.123801	0.837796	0.982189
Klf16	118445	-0.299728	0.143932	0.0373027	0.600737	Klf16	-0.217452	0.170866	0.203144	1	-0.273887	0.17063	0.10846	0.998617	-0.171067	0.170656	0.316146	0.772022	-0.3678	0.169889	0.0303921	0.497315
Rxrg	20183	0.253201	0.12549	0.0436225	0.613067	Rxrg	0.195986	0.15413	0.203529	1	0.178431	0.153898	0.246289	0.998617	0.263103	0.153849	0.087241	0.69199	0.195048	0.15299	0.202343	0.792654
Gata6	14465	-0.138704	0.119127	0.24429	0.798776	Gata6	-0.107114	0.143001	0.453828	1	-0.133443	0.142679	0.349653	0.998617	-0.234711	0.141499	0.097168	0.702204	-0.08369	0.14184	0.55517	0.934307
Fosl2	14284	-0.0409001	0.124962	0.743441	0.954678	Fosl2	-0.0178422	0.152663	0.90696	1	0.0998778	0.153142	0.514279	0.998617	-0.128743	0.151597	0.395748	0.808263	-0.0802823	0.151412	0.595957	0.939301
Zfp954	232853	0.0787959	0.105775	0.456307	0.876685	Zfp954	0.178396	0.130292	0.170938	1	0.00897099	0.128827	0.944483	0.998617	0.0659103	0.128568	0.608195	0.887873	0.0667497	0.127923	0.601813	0.941496
Snai2	20583	0.145424	0.137553	0.290411	0.815257	Snai2	0.117523	0.158886	0.459504	1	0.0707098	0.158534	0.655582	0.998617	0.193504	0.15868	0.222669	0.737886	0.0602273	0.157621	0.702386	0.958326
Plagl2	54711	0.0118069	0.0988072	0.904884	0.982013	Plagl2	0.0265188	0.124818	0.831748	1	0.0416818	0.124747	0.738282	0.998617	-0.0662157	0.12309	0.590616	0.881147	0.0426611	0.1232	0.729135	0.964395
Zfp2	22678	0.180553	0.096846	0.0622758	0.645466	Zfp2	0.174026	0.11477	0.129441	1	0.0525246	0.113423	0.643302	0.998617	0.313818	0.115003	0.00635677	0.420368	0.192566	0.11299	0.088329	0.664362
Tada2a	217031	0.225896	0.0855135	0.00825062	0.396386	Tada2a	0.159276	0.107104	0.136984	1	0.189542	0.10718	0.0769863	0.998617	0.237572	0.106711	0.0259938	0.616251	0.300799	0.106349	0.00467788	0.222618
Zfp1	22640	-0.0907507	0.0938924	0.333774	0.832893	Zfp1	-0.0446181	0.116475	0.701669	1	-0.0302408	0.116391	0.795002	0.998617	-0.109343	0.114823	0.340955	0.785331	-0.140969	0.113741	0.2152	0.802575
Ikzf5	67143	0.187118	0.0997284	0.0606179	0.642682	Ikzf5	0.148252	0.123004	0.228101	1	0.186825	0.123135	0.129207	0.998617	0.0737928	0.121447	0.543445	0.865498	0.333635	0.122783	0.00658202	0.269218
Homez	239099	-0.205738	0.0924543	0.0260615	0.547364	Homez	-0.143526	0.114626	0.210527	1	-0.234749	0.113454	0.038535	0.994375	-0.153858	0.11334	0.174624	0.715299	-0.259645	0.111419	0.0197877	0.424846
Zkscan14	67235	0.143069	0.104783	0.172133	0.760663	Zkscan14	0.148982	0.129255	0.249065	1	0.220674	0.129634	0.0887014	0.998617	0.103884	0.128055	0.417224	0.818158	0.100252	0.127378	0.431256	0.901715
Zbtb2	381990	-0.14076	0.090278	0.118953	0.729261	Zbtb2	-0.12549	0.108246	0.246333	1	-0.161995	0.107617	0.132247	0.998617	-0.068194	0.107633	0.526357	0.860554	-0.17665	0.105584	0.0943127	0.671073
E2f5	13559	-0.00605853	0.0921154	0.94756	0.987403	E2f5	-0.00968646	0.11502	0.932885	1	0.000583599	0.114889	0.995947	1	0.0580141	0.114538	0.612501	0.889635	-0.0639245	0.112472	0.569791	0.935144
Gmeb1	56809	0.138112	0.0950862	0.146366	0.751209	Gmeb1	0.084353	0.120208	0.482851	1	0.143187	0.120548	0.234912	0.998617	0.211569	0.120316	0.078673	0.684611	0.0877979	0.118331	0.458107	0.909303
Zcchc4	78796	0.130071	0.0972363	0.181002	0.768906	Zcchc4	0.168255	0.123152	0.171863	1	0.0561547	0.121904	0.645052	0.998617	0.167012	0.122067	0.17125	0.714792	0.105375	0.120705	0.382666	0.882847
Hmbox1	219150	-0.260519	0.172258	0.130438	0.740979	Hmbox1	-0.150899	0.194645	0.43819	1	-0.221762	0.194529	0.254288	0.998617	-0.304839	0.194327	0.116719	0.702276	-0.204032	0.19434	0.293777	0.848536
Rfx4	71137	0.0285872	0.18535	0.877426	0.978693	Rfx4	0.110228	0.201428	0.584219	1	-0.158956	0.201205	0.429516	0.998617	-0.0833715	0.201192	0.67859	0.909178	-0.0668187	0.201142	0.739741	0.966154
Hand2	15111	0.0437491	0.118429	0.71182	0.947367	Hand2	-0.00549805	0.143943	0.969531	1	-0.0466869	0.143519	0.744953	0.998617	0.00846364	0.143275	0.952894	0.989024	0.175765	0.143754	0.22145	0.807123
Dnajc2	22791	0.105064	0.0988828	0.288003	0.814259	Dnajc2	0.170092	0.125696	0.175993	1	0.0959268	0.124873	0.442372	0.998617	0.078615	0.123989	0.52605	0.860554	0.0848833	0.123316	0.491238	0.919398
Zfp316	54201	-0.095164	0.0987639	0.335272	0.83308	Zfp316	-0.129126	0.121737	0.28883	1	-0.0969845	0.121819	0.425952	0.998617	-0.0990216	0.120969	0.413031	0.816431	-0.0468335	0.120589	0.69774	0.957686
Zbtb34	241311	-0.164344	0.112019	0.142346	0.748101	Zbtb34	-0.147238	0.137092	0.282816	1	-0.232803	0.136336	0.0877176	0.998617	-0.070876	0.136809	0.604412	0.886551	-0.171965	0.135516	0.204454	0.793064
Zfp868	234362	-0.0403448	0.0910382	0.657648	0.931612	Zfp868	-0.0290978	0.110347	0.792016	1	-0.0701351	0.109654	0.522431	0.998617	0.115282	0.110668	0.297554	0.759559	-0.147084	0.106984	0.169187	0.766741
Zfp959	224893	0.11342	0.0953707	0.234339	0.7958	Zfp959	0.0232221	0.119993	0.846546	1	0.147624	0.1209	0.222071	0.998617	0.170654	0.120271	0.155923	0.714016	0.120752	0.119025	0.310339	0.851612
Irf8	15900	-0.0256274	0.10599	0.808942	0.963276	Irf8	-0.127514	0.125415	0.309281	1	-0.104773	0.125411	0.403473	0.998617	-0.0629472	0.124887	0.614238	0.890982	0.123328	0.125812	0.326963	0.859151
Zfp189	230162	-0.137736	0.0931563	0.139262	0.748058	Zfp189	-0.157935	0.115172	0.170283	1	-0.159705	0.11492	0.164618	0.998617	-0.12115	0.114385	0.289536	0.758395	-0.0939112	0.113707	0.40886	0.893429
Zfp952	240067	0.104568	0.0870072	0.229427	0.794097	Zfp952	0.0944987	0.108485	0.383712	1	0.0175671	0.107315	0.86997	0.998617	0.106203	0.107276	0.322174	0.774257	0.183143	0.107021	0.0870271	0.661342
Zfp867	237775	-0.0235181	0.115492	0.838639	0.968964	Zfp867	-0.170796	0.140151	0.222974	1	0.09952	0.141721	0.48254	0.998617	-0.0104091	0.140415	0.940906	0.986447	0.0282152	0.140089	0.840379	0.983031
Zfp758	224598	-0.0949882	0.107917	0.378754	0.84977	Zfp758	-0.0688534	0.131202	0.599728	1	-0.128484	0.130547	0.325018	0.998617	-0.11679	0.129931	0.368726	0.800485	-0.040264	0.129799	0.756407	0.970644
Mbd5	109241	-0.177208	0.143935	0.218263	0.792003	Mbd5	-0.156806	0.17072	0.358356	1	-0.142022	0.170691	0.405386	0.998617	-0.194123	0.170234	0.254149	0.746585	-0.0953661	0.17026	0.575396	0.935751
Zfp324	243834	-0.120175	0.119057	0.312787	0.823462	Zfp324	0.0605896	0.143426	0.6727	1	-0.110256	0.141986	0.437438	0.998617	-0.294573	0.140156	0.0355756	0.624326	-0.110781	0.140725	0.431156	0.901715
Zfp319	79233	0.024355	0.100707	0.808905	0.963276	Zfp319	-0.00467611	0.116632	0.968019	1	-0.0898793	0.115558	0.436694	0.998617	0.00263317	0.115558	0.981821	0.994922	0.201219	0.11656	0.0842909	0.654808
Zfp661	72180	0.0783097	0.104778	0.454828	0.876086	Zfp661	0.0493821	0.131506	0.707279	1	0.074188	0.131519	0.572695	0.998617	0.133557	0.131233	0.308816	0.767764	0.0289449	0.129622	0.8233	0.980327
Zfp691	195522	0.118233	0.105344	0.26171	0.806516	Zfp691	0.192149	0.130716	0.141568	1	0.138242	0.13002	0.287674	0.998617	0.0141695	0.128196	0.911989	0.979027	0.107147	0.128181	0.40321	0.890408
Gatad2b	229542	-0.0891516	0.189875	0.638692	0.928501	Gatad2b	-0.0309105	0.20387	0.879487	1	-0.0433362	0.203856	0.831653	0.998617	-0.155338	0.203785	0.445902	0.82581	-0.0464304	0.203792	0.819777	0.97983
Hinfp	102423	0.029039	0.117276	0.804434	0.962852	Hinfp	0.0417941	0.144083	0.771763	1	-0.0294722	0.143491	0.837264	0.998617	0.100943	0.14372	0.482455	0.838154	0.023482	0.142707	0.869301	0.988446
Zfp958	233987	0.0332587	0.0917626	0.717021	0.948708	Zfp958	0.108823	0.112408	0.33299	1	-0.0606642	0.110187	0.581938	0.998617	0.054768	0.110446	0.619979	0.892683	0.030857	0.109115	0.777334	0.974751
Zfp408	381410	0.163137	0.104601	0.118853	0.729261	Zfp408	0.227917	0.129677	0.0788187	1	0.202796	0.129243	0.116625	0.998617	0.109373	0.127667	0.391607	0.806264	0.102464	0.126866	0.419287	0.897673
Zfp605	675812	0.00107591	0.0916604	0.990635	0.997611	Zfp605	0.127088	0.11275	0.259672	1	-0.05366	0.110295	0.626604	0.998617	-0.0949926	0.108804	0.382627	0.803269	0.0364351	0.109155	0.738537	0.965914
Elk1	13712	-0.174801	0.124539	0.160442	0.75623	Elk1	-0.122285	0.150825	0.417497	1	-0.0969674	0.150836	0.520311	0.998617	-0.24673	0.149493	0.0988521	0.702204	-0.171481	0.149407	0.251074	0.823055
Zfp142	77264	0.0315277	0.144324	0.827078	0.966704	Zfp142	0.0735857	0.172435	0.669565	1	0.0318714	0.172205	0.853168	0.998617	-0.0237888	0.171708	0.889812	0.972063	0.0511964	0.171659	0.765517	0.973107
Zscan22	232878	0.0814954	0.117397	0.487564	0.890358	Zscan22	0.0568837	0.144603	0.694041	1	0.0819616	0.144615	0.570878	0.998617	0.0131364	0.14359	0.927107	0.982919	0.171616	0.143994	0.233329	0.813844
Zbtb20	56490	-0.377173	0.189272	0.0462886	0.620681	Zbtb20	-0.308839	0.203728	0.129535	1	-0.320344	0.203716	0.115834	0.998617	-0.251789	0.203707	0.216445	0.737685	-0.181512	0.203701	0.372889	0.878593
Zfp39	22698	-0.0389067	0.141615	0.78352	0.961251	Zfp39	-0.103993	0.169237	0.538897	1	-0.0854	0.169218	0.613787	0.998617	0.0553511	0.169402	0.743862	0.927037	-0.0276732	0.168743	0.869734	0.988521
Meis2	17536	-0.125059	0.10067	0.214137	0.787614	Meis2	-0.0742808	0.121902	0.542293	1	-0.128825	0.121047	0.287215	0.998617	-0.261096	0.118737	0.0278827	0.616251	-0.0287764	0.120091	0.810623	0.979699
Zfp935	71508	-0.0921134	0.105445	0.382351	0.850394	Zfp935	-0.0700279	0.129275	0.588027	1	-0.0682439	0.129065	0.596974	0.998617	-0.0516743	0.128336	0.687207	0.910939	-0.17728	0.126355	0.160608	0.756839
Zfp820	75424	-0.0512689	0.119547	0.668025	0.935226	Zfp820	-0.00892476	0.143713	0.950482	1	-0.199908	0.141829	0.158687	0.998617	-0.0583179	0.142242	0.681814	0.90961	-0.02012	0.141761	0.887136	0.990992
Zfp46	22704	-0.0150392	0.117458	0.898118	0.981433	Zfp46	0.0415942	0.145962	0.77567	1	-0.0486908	0.145156	0.737295	0.998617	-0.0311554	0.144644	0.82946	0.952185	-0.0237466	0.144086	0.869095	0.988446
Zfp628	232816	0.0499195	0.105041	0.634618	0.926948	Zfp628	-0.0289486	0.124804	0.816574	1	0.136463	0.126103	0.279185	0.998617	-0.0240545	0.123848	0.845999	0.957701	0.153137	0.124544	0.218852	0.804097
Zfp516	329003	-0.119985	0.145541	0.409708	0.860928	Zfp516	-0.228075	0.172242	0.185453	1	-0.162837	0.172413	0.344935	0.998617	-0.0530009	0.17248	0.758625	0.931749	-0.0861937	0.171979	0.616239	0.943595
Tfap4	83383	-0.119274	0.136282	0.381465	0.850394	Tfap4	-0.290501	0.16104	0.0712458	1	-0.0570595	0.162017	0.724702	0.998617	-0.0872559	0.161429	0.588837	0.87976	0.0160475	0.161483	0.92084	0.992659
Zfp58	238693	0.198987	0.091451	0.0295641	0.56879	Zfp58	0.144702	0.113313	0.2016	1	0.175343	0.113406	0.122068	0.998617	0.299347	0.113802	0.00852779	0.456276	0.156334	0.110937	0.15877	0.75434
Arntl	11865	0.167916	0.187257	0.369871	0.846397	Arntl	0.172854	0.149141	0.246457	1	0.0509541	0.149175	0.732672	0.998617	0.0140371	0.149202	0.925045	0.982919	0.152324	0.149192	0.307258	0.850298
Ddit3	13198	0.349029	0.119667	0.00353807	0.286111	Ddit3	0.242819	0.145621	0.0954196	1	0.226605	0.145355	0.119002	0.998617	0.439305	0.146173	0.00265243	0.318589	0.427241	0.14545	0.00330999	0.185709
Zfp759	268670	-0.153312	0.107608	0.154237	0.752845	Zfp759	-0.186311	0.13231	0.159088	1	-0.197859	0.131993	0.13387	0.998617	-0.131109	0.13176	0.319706	0.773351	-0.0832276	0.131337	0.526279	0.929532
Zfp213	449521	0.174669	0.132215	0.186468	0.772367	Zfp213	0.114718	0.159825	0.472899	1	0.164297	0.159964	0.304377	0.998617	0.295788	0.160169	0.064786	0.667338	0.0949059	0.158691	0.549804	0.932937
Zfp526	210172	-0.316022	0.146893	0.0314466	0.579907	Zfp526	-0.294406	0.175021	0.092546	1	-0.241384	0.175124	0.168093	0.998617	-0.240535	0.174804	0.168814	0.714597	-0.335052	0.174212	0.0544489	0.582962
Zfp953	629016	0.0240251	0.113266	0.832019	0.967507	Zfp953	-0.0601657	0.137698	0.662156	1	-0.0139657	0.137894	0.919329	0.998617	0.0237563	0.137427	0.862758	0.964347	0.132111	0.137538	0.336783	0.864053
Zfp329	67230	0.23042	0.146009	0.114537	0.729261	Zfp329	0.160063	0.172212	0.352655	1	0.183325	0.172212	0.287086	0.998617	0.145262	0.171705	0.397555	0.808481	0.364455	0.172197	0.0343023	0.521794
Zfp182	319535	0.209049	0.120147	0.0818703	0.680965	Zfp182	0.146945	0.145879	0.313787	1	0.33236	0.147083	0.0238412	0.924551	0.0682616	0.144547	0.636752	0.896582	0.2714	0.145279	0.0617448	0.603793
Rbak	57782	0.047785	0.101366	0.637348	0.927798	Rbak	-0.0400725	0.124513	0.747579	1	-0.0189281	0.124491	0.879153	0.998617	0.111176	0.124897	0.373392	0.802573	0.126927	0.124025	0.306119	0.849108
Zfp810	235050	0.00430157	0.130958	0.973797	0.993305	Zfp810	-0.00629521	0.15768	0.968154	1	-0.0684962	0.157246	0.663127	0.998617	-0.0142256	0.157053	0.927828	0.982919	0.206694	0.157701	0.189969	0.780914
Zfp938	237411	0.101576	0.100951	0.31432	0.824269	Zfp938	0.0786276	0.124597	0.528006	1	-0.0217697	0.123276	0.859828	0.998617	0.112197	0.123713	0.364451	0.798689	0.235702	0.123988	0.057302	0.591633
Apex2	77622	0.187194	0.0982447	0.0567295	0.640196	Apex2	0.0688861	0.119765	0.565172	1	0.348854	0.122285	0.00433376	0.599992	0.175678	0.119681	0.142136	0.710761	0.23004	0.119301	0.0538269	0.581996
Zfp27	22689	0.158214	0.123399	0.199795	0.78046	Zfp27	0.195379	0.151562	0.197361	1	0.167065	0.151198	0.269183	0.998617	0.0654304	0.149903	0.662486	0.905168	0.176431	0.150017	0.239566	0.816033
Zfp653	319601	0.111511	0.10855	0.304291	0.820545	Zfp653	-0.113409	0.123564	0.358716	1	0.1747	0.126281	0.166534	0.998617	0.299019	0.12663	0.0182084	0.580844	0.116056	0.123728	0.34825	0.868958
Sp2	78912	-0.156803	0.115869	0.175966	0.76459	Sp2	-0.0983861	0.141889	0.488059	1	-0.164297	0.141127	0.244353	0.998617	-0.27652	0.139491	0.0474391	0.633208	-0.0563746	0.140471	0.688181	0.956293
Etv5	104156	-0.274012	0.138085	0.0472137	0.622711	Etv5	-0.203861	0.165066	0.21682	1	-0.304329	0.164367	0.0640955	0.998617	-0.255096	0.164128	0.120125	0.702276	-0.30257	0.163405	0.0640758	0.615482
Zfp579	68490	0.143679	0.118723	0.2262	0.793709	Zfp579	0.0787643	0.145882	0.589254	1	0.0453709	0.145409	0.755024	0.998617	0.200139	0.145926	0.170217	0.714597	0.171288	0.144908	0.237188	0.815772
E430018J23Rik	101604	-0.0651738	0.120169	0.587578	0.914287	E430018J23Rik	-0.21105	0.140675	0.133545	1	0.0210118	0.142554	0.88282	0.998617	-0.0116611	0.141405	0.934276	0.984897	-0.0719287	0.140066	0.607577	0.942076
Patz1	56218	-0.162998	0.105607	0.122725	0.731479	Patz1	-0.279828	0.128126	0.0289612	1	-0.124566	0.129548	0.336277	0.998617	-0.096003	0.128851	0.45623	0.830211	-0.13084	0.127464	0.304661	0.849108
Zfp932	69504	0.295659	0.106252	0.00539226	0.343979	Zfp932	0.398077	0.131359	0.00244191	1	0.275709	0.129803	0.0336652	0.956954	0.255495	0.128662	0.0470576	0.633208	0.225605	0.127454	0.0767107	0.647443
Eri2	71151	-0.00809212	0.119024	0.945796	0.987252	Eri2	-0.0272629	0.146344	0.852215	1	-0.100826	0.145582	0.488578	0.998617	-0.0297149	0.145415	0.838083	0.954997	0.106066	0.145732	0.466727	0.912073
Zfp708	432769	-0.0312537	0.10253	0.760501	0.957697	Zfp708	-0.0617975	0.125898	0.62353	1	0.0235335	0.126645	0.852584	0.998617	0.0155144	0.125451	0.901577	0.975819	-0.110213	0.122955	0.370056	0.877779
Zfp282	101095	-0.00824759	0.111776	0.94118	0.986906	Zfp282	-0.0197215	0.139099	0.887253	1	-0.00832089	0.138993	0.952263	0.998617	0.0200962	0.138429	0.884574	0.970122	-0.0184071	0.137311	0.893359	0.991393
Zfp53	24132	0.0123933	0.120996	0.918418	0.982972	Zfp53	0.0420642	0.148833	0.777462	1	0.0226689	0.148489	0.878663	0.998617	-0.00532329	0.14755	0.97122	0.992217	-0.0375075	0.146626	0.798102	0.977847
Hlx	15284	0.0583923	0.129065	0.650962	0.930227	Hlx	-0.00308937	0.155442	0.984143	1	-0.059516	0.154884	0.700784	0.998617	0.141884	0.155647	0.361992	0.798464	0.0815393	0.154574	0.597839	0.939716
Zbtb26	320633	-0.0394183	0.120144	0.742842	0.954678	Zbtb26	-0.0316687	0.146218	0.828532	1	-0.0992204	0.145485	0.495242	0.998617	-0.0770042	0.144936	0.595212	0.882463	0.0503487	0.145189	0.728756	0.964278
L3mbtl3	237339	-0.23711	0.144094	0.0998623	0.719104	L3mbtl3	-0.218152	0.168238	0.194739	1	-0.326967	0.167586	0.0510523	0.998617	-0.257997	0.16747	0.123425	0.702276	-0.0999349	0.167787	0.551439	0.934057
Zfp74	72723	-0.0442072	0.108239	0.682963	0.939229	Zfp74	-0.0545496	0.13381	0.683521	1	0.0662204	0.134803	0.623257	0.998617	-0.150116	0.131801	0.25472	0.746591	-0.0153063	0.132153	0.907793	0.992659
Zbtb12	193736	-0.0908614	0.125726	0.469867	0.88254	Zbtb12	-0.189117	0.151043	0.210543	1	-0.0157405	0.152125	0.917589	0.998617	-0.168823	0.150388	0.261614	0.748583	0.0414558	0.151185	0.783926	0.975551
Zbtb45	232879	0.143864	0.133712	0.281961	0.812605	Zbtb45	-0.0674626	0.157509	0.668426	1	0.198317	0.159012	0.212331	0.998617	0.197128	0.158407	0.213335	0.734381	0.210505	0.157916	0.182526	0.773884
Foxp2	114142	-0.0172629	0.144471	0.904887	0.982013	Foxp2	-0.12076	0.167366	0.470582	1	-0.059572	0.167561	0.722198	0.998617	0.0330151	0.167557	0.843798	0.95661	0.0457991	0.167151	0.784086	0.975551
Zfp51	22709	0.0726868	0.113602	0.522276	0.899148	Zfp51	-0.0249018	0.135776	0.854481	1	0.0655268	0.136406	0.630956	0.998617	0.207921	0.136885	0.128775	0.70503	0.0564666	0.134608	0.674858	0.953348
Zfp595	218314	0.0319954	0.1156	0.781951	0.960951	Zfp595	-0.0463265	0.139678	0.740142	1	0.0190202	0.140021	0.891949	0.998617	-0.019187	0.138974	0.890191	0.972133	0.230959	0.140221	0.0995352	0.681089
Zfp560	434377	-0.0507028	0.107764	0.638	0.928248	Zfp560	0.0799464	0.131464	0.543107	1	-0.0632215	0.129591	0.625652	0.998617	-0.0272338	0.128984	0.832778	0.953553	-0.154032	0.12672	0.224162	0.810011
Zfp948	381066	0.262189	0.118429	0.0268357	0.550879	Zfp948	0.260387	0.145521	0.0735591	1	0.175364	0.144529	0.224996	0.998617	0.197047	0.143902	0.1709	0.714792	0.330834	0.144238	0.02181	0.446766
A430033K04Rik	243308	-0.183298	0.116227	0.11478	0.729261	A430033K04Rik	-0.307302	0.138178	0.0261513	1	-0.196308	0.139018	0.157919	0.998617	-0.0657783	0.139391	0.637001	0.896582	-0.151094	0.13766	0.272382	0.83877
Ttf2	74044	-0.0649687	0.136035	0.632944	0.926316	Ttf2	-0.036188	0.164358	0.825733	1	-0.137561	0.16363	0.400523	0.998617	0.00211579	0.163896	0.9897	0.997326	-0.0935466	0.162853	0.565682	0.934417
Prdm15	114604	0.0765844	0.125758	0.542535	0.899819	Prdm15	0.00582052	0.149267	0.968895	1	-0.0366724	0.148764	0.805285	0.998617	0.209888	0.149961	0.161628	0.714016	0.120193	0.148538	0.418418	0.897347
Zkscan6	52712	0.0979091	0.113158	0.386905	0.850528	Zkscan6	0.0657119	0.139303	0.637127	1	0.105801	0.139466	0.448084	0.998617	0.197679	0.139459	0.156344	0.714016	0.0155197	0.13692	0.909754	0.992659
Zfp111	56707	-0.194213	0.125288	0.121108	0.731033	Zfp111	-0.123689	0.148116	0.403674	1	-0.153435	0.147643	0.298696	0.998617	-0.310985	0.145549	0.0326271	0.618701	-0.172523	0.145896	0.237003	0.815598
Zfp235	56525	-0.0432556	0.115987	0.709197	0.946458	Zfp235	-0.0774487	0.137117	0.572184	1	0.0216711	0.137883	0.87511	0.998617	-0.104503	0.135741	0.441378	0.824284	-0.00723629	0.135751	0.957488	0.997061
Zfp719	210105	-0.0294392	0.114078	0.79636	0.961892	Zfp719	0.0354066	0.141729	0.802727	1	-0.136168	0.139786	0.329998	0.998617	0.0263009	0.140465	0.851471	0.959291	-0.0577483	0.138756	0.677275	0.953403
Zfp784	654801	0.258921	0.101369	0.0106421	0.432606	Zfp784	0.171442	0.123529	0.165179	1	0.304349	0.125047	0.0149381	0.824696	0.368808	0.124663	0.00309196	0.341039	0.146354	0.120426	0.224252	0.810011
Zfp956	101197	0.108637	0.111928	0.331746	0.831578	Zfp956	-0.0490359	0.135214	0.716864	1	0.181512	0.137306	0.186183	0.998617	0.211967	0.13666	0.12089	0.702276	0.0789027	0.134418	0.557208	0.934307
Meis1	17268	0.0964557	0.121061	0.425596	0.866782	Meis1	0.09199	0.14653	0.530143	1	-0.0137355	0.145247	0.924659	0.998617	0.00151299	0.144508	0.991646	0.997579	0.215803	0.145643	0.138413	0.733006
Mkx	210719	0.0611551	0.160704	0.703541	0.944889	Mkx	-0.0831353	0.185338	0.653749	1	0.113066	0.185915	0.543081	0.998617	0.129219	0.185651	0.486409	0.839436	-0.0479715	0.184806	0.795189	0.977243
N4bp3	212706	-0.134769	0.148622	0.364518	0.845896	N4bp3	-0.0616489	0.176623	0.727057	1	-0.148638	0.176127	0.398713	0.998617	-0.209404	0.175477	0.232735	0.738529	-0.113361	0.175496	0.518314	0.929532
Zfp119a	104349	-0.036497	0.104443	0.726755	0.951289	Zfp119a	-0.0347431	0.130005	0.789281	1	-0.062532	0.129436	0.629018	0.998617	0.0617155	0.129792	0.634433	0.896458	-0.0807504	0.127238	0.525664	0.929532
Zfp354a	21408	-0.182515	0.110912	0.0998499	0.719104	Zfp354a	-0.163379	0.133866	0.222289	1	-0.119019	0.13411	0.374823	0.998617	-0.196245	0.132221	0.13775	0.7095	-0.215597	0.130994	0.0997919	0.681089
Tcf21	21412	0.0847277	0.125211	0.498608	0.893954	Tcf21	0.130358	0.149303	0.382603	1	-0.0415168	0.147421	0.778234	0.998617	0.0983489	0.147863	0.505964	0.848287	0.0654162	0.146678	0.655609	0.950052
Zfp169	67911	0.129089	0.150176	0.390019	0.852668	Zfp169	0.141888	0.173763	0.414179	1	-0.0182715	0.172762	0.915772	0.998617	0.066516	0.172717	0.700152	0.914346	0.165237	0.17275	0.338814	0.864899
Zfp446	269870	0.0743102	0.107351	0.488802	0.890526	Zfp446	-0.0460255	0.130849	0.72503	1	0.14505	0.132916	0.275146	0.998617	0.100373	0.131222	0.444325	0.824717	0.0741139	0.129753	0.56787	0.934653
Zfp775	243372	0.0975762	0.128334	0.447058	0.875052	Zfp775	-0.00530214	0.153009	0.972357	1	0.0391594	0.153172	0.798216	0.998617	0.306773	0.154581	0.0471952	0.633208	0.0554787	0.151896	0.714931	0.960772
9130023H24Rik	100043133	0.0555767	0.117346	0.635776	0.927385	9130023H24Rik	0.0185644	0.145335	0.898358	1	0.0960349	0.145895	0.510381	0.998617	0.0765033	0.14475	0.597138	0.883442	0.00282327	0.14311	0.98426	0.999275
Zfp119b	240120	0.0580865	0.120342	0.629323	0.926316	Zfp119b	0.192092	0.146781	0.190636	1	0.139149	0.146019	0.340614	0.998617	0.00601255	0.143893	0.96667	0.990814	-0.0492901	0.142586	0.729579	0.964395
Six5	20475	0.119857	0.117412	0.307341	0.820545	Six5	0.110074	0.141208	0.435675	1	0.168639	0.141625	0.233757	0.998617	-0.0153967	0.138508	0.911489	0.978867	0.185393	0.139632	0.184269	0.774928
Esrrg	26381	0.129036	0.166737	0.438996	0.87279	Esrrg	-0.119543	0.1854	0.519067	1	0.0097625	0.185914	0.958122	0.998617	0.133069	0.186064	0.474499	0.83727	0.061297	0.185265	0.740749	0.966154
Mitf	17342	0.108674	0.136994	0.427617	0.868112	Mitf	0.158076	0.163265	0.332935	1	0.0603737	0.162383	0.710044	0.998617	-0.0802521	0.160804	0.617731	0.892132	0.291392	0.162698	0.0732933	0.64231
Zfp846	244721	0.0686436	0.113504	0.545332	0.900865	Zfp846	0.0215476	0.139879	0.877575	1	0.0905312	0.140423	0.51912	0.998617	0.0190295	0.138521	0.890734	0.972258	0.128539	0.138651	0.35389	0.873111
Zfp763	73451	0.0215412	0.139405	0.877198	0.978693	Zfp763	0.0674245	0.162897	0.678941	1	-0.16993	0.160804	0.290626	0.998617	0.123492	0.162396	0.446995	0.826252	0.00116223	0.16068	0.994229	1
Ccdc17	622665	0.166254	0.112772	0.140415	0.748101	Ccdc17	0.116632	0.138355	0.399233	1	0.223459	0.139409	0.108954	0.998617	0.224698	0.138266	0.104137	0.702276	0.0656352	0.13523	0.627422	0.945781
Zfp873	408062	-0.0993483	0.119279	0.404897	0.858315	Zfp873	-0.0415474	0.143497	0.772171	1	-0.160276	0.141834	0.258465	0.998617	-0.164666	0.14075	0.242034	0.741172	-0.0176357	0.141293	0.900669	0.992237
Hic1	15248	-0.156885	0.128923	0.223648	0.793709	Hic1	-0.255456	0.150002	0.0885655	1	-0.038337	0.152151	0.801066	0.998617	-0.127147	0.150139	0.397072	0.808481	-0.213128	0.148235	0.150499	0.743113
Tbx2	21385	0.17364	0.119668	0.146776	0.751209	Tbx2	0.180263	0.148046	0.223371	1	0.278236	0.148968	0.0617966	0.998617	0.0891029	0.145612	0.54059	0.865049	0.0660741	0.14427	0.64696	0.948984
Zfp472	224691	0.0156625	0.118769	0.895084	0.981376	Zfp472	0.150867	0.143347	0.292589	1	0.0668933	0.142028	0.637651	0.998617	-0.0869288	0.139183	0.532255	0.861904	-0.0376622	0.138652	0.785907	0.975688
Rfx3	19726	-0.083454	0.142608	0.558414	0.903922	Rfx3	-0.0898687	0.168976	0.594834	1	-0.193318	0.168146	0.250267	0.998617	-0.0127858	0.168714	0.939591	0.986447	0.00307679	0.168208	0.985406	0.999275
Mef2c	17260	-0.0277962	0.129295	0.829781	0.967302	Mef2c	-0.041963	0.155175	0.786834	1	-0.00781302	0.155285	0.959872	0.998617	-0.119769	0.153296	0.43463	0.821949	0.0453339	0.153948	0.768394	0.973927
Zscan2	22691	-0.20118	0.13871	0.146955	0.751209	Zscan2	-0.235795	0.163756	0.149891	1	-0.273628	0.163281	0.0937756	0.998617	-0.245748	0.162789	0.131142	0.706755	-0.0022251	0.163933	0.98917	0.99969
Zbtb8a	73680	0.142788	0.125866	0.256606	0.802066	Zbtb8a	0.111942	0.154879	0.469824	1	0.180798	0.155325	0.244427	0.998617	0.0685796	0.15338	0.654786	0.902932	0.175497	0.153481	0.252855	0.823574
Zfp788	67607	-0.13301	0.130436	0.307853	0.820545	Zfp788	-0.176739	0.153951	0.250962	1	0.0209136	0.156007	0.893359	0.998617	-0.136139	0.153103	0.373896	0.802573	-0.273824	0.150577	0.0689885	0.628886
Zfp688	69234	0.184239	0.138899	0.184698	0.769709	Zfp688	0.117944	0.164969	0.474644	1	0.12578	0.164856	0.445482	0.998617	0.230831	0.164944	0.161678	0.714016	0.258276	0.164465	0.116322	0.700636
Zfp398	272347	0.0748591	0.168581	0.657004	0.931484	Zfp398	0.156555	0.191597	0.413869	1	-0.0293115	0.190946	0.877999	0.998617	0.0664427	0.190953	0.727875	0.922361	0.0586624	0.190663	0.75833	0.970644
Zfp420	233058	0.236942	0.125243	0.05851	0.641614	Zfp420	0.28318	0.155288	0.0682152	1	0.142702	0.153667	0.353073	0.998617	0.264388	0.153948	0.0859077	0.687437	0.211559	0.152543	0.165477	0.763374
AU041133	216177	-0.0562077	0.13434	0.675656	0.937192	AU041133	-0.00709556	0.161769	0.965014	1	-0.036406	0.161292	0.821424	0.998617	-0.0642973	0.160233	0.688218	0.910943	-0.0936314	0.15919	0.556415	0.934307
Zfp709	236193	-0.0538338	0.137298	0.694988	0.943207	Zfp709	-0.0560054	0.160426	0.72701	1	-0.137712	0.159449	0.387769	0.998617	-0.0758534	0.159169	0.633677	0.896458	0.0440896	0.159387	0.782072	0.975551
Nr4a1	15370	-0.302257	0.204214	0.138847	0.747488	Nr4a1	-0.00350849	0.176683	0.984157	1	-0.111297	0.176764	0.528931	0.998617	-0.0608362	0.176789	0.730758	0.923455	-0.348538	0.176979	0.0489096	0.567204
Zfp667	384763	0.0826659	0.122776	0.500753	0.894213	Zfp667	0.216146	0.151273	0.153047	1	-0.049388	0.147575	0.737878	0.998617	0.0362707	0.147495	0.805751	0.946705	0.0727885	0.146742	0.619872	0.945163
Lhx2	16870	0.156661	0.131428	0.233263	0.7958	Lhx2	0.012143	0.156183	0.938028	1	0.13694	0.157305	0.384009	0.998617	0.142935	0.156349	0.360608	0.797973	0.208011	0.155997	0.182391	0.773884
Rslcan18	432770	-0.120931	0.146698	0.409738	0.860928	Rslcan18	-0.068518	0.172401	0.691048	1	-0.0242506	0.172554	0.888234	0.998617	-0.177656	0.170826	0.298347	0.759559	-0.19192	0.170119	0.259256	0.829673
Bcl6b	12029	-0.00946098	0.141912	0.946846	0.987346	Bcl6b	0.0520242	0.170027	0.759623	1	0.0800971	0.170064	0.637654	0.998617	-0.0310259	0.168539	0.853945	0.960485	-0.137826	0.167151	0.409624	0.893429
Nfe2	18022	-0.108819	0.199186	0.584847	0.914287	Nfe2	0.153815	0.201732	0.445776	1	-0.324592	0.200694	0.105802	0.998617	-0.165475	0.200825	0.409952	0.814215	-0.538505	0.199949	0.00707669	0.275925
Ikzf1	22778	0.00749062	0.133434	0.955232	0.989396	Ikzf1	0.121349	0.158351	0.44348	1	-0.164308	0.154225	0.286703	0.998617	-0.0794162	0.154133	0.606382	0.887061	0.0209744	0.154142	0.891764	0.991393
Zbtb46	72147	-0.0507189	0.132233	0.701307	0.944889	Zbtb46	0.0129237	0.157856	0.93475	1	-0.0260948	0.157162	0.868128	0.998617	-0.130012	0.155059	0.401768	0.809829	-0.0774605	0.154601	0.616347	0.943595
Pbx3	18516	0.00868423	0.125356	0.94477	0.986948	Pbx3	0.0339683	0.152712	0.823976	1	-0.0766014	0.151171	0.612352	0.998617	0.109068	0.15224	0.473733	0.83719	-0.037069	0.149519	0.804195	0.978705
Tbx20	57246	-0.134139	0.15724	0.393613	0.853159	Tbx20	-0.147573	0.182064	0.417623	1	-0.261306	0.181275	0.149447	0.998617	-0.0390965	0.182017	0.829927	0.952185	-0.158243	0.180814	0.381481	0.882293
Sp5	64406	-0.339612	0.142242	0.0169604	0.496606	Sp5	-0.274266	0.166029	0.0985516	1	-0.258426	0.165963	0.119439	0.998617	-0.203511	0.165628	0.219176	0.737886	-0.495489	0.162452	0.00228786	0.150747
Zfp882	382019	-0.0046689	0.1336	0.972122	0.992535	Zfp882	-0.0211934	0.161318	0.895477	1	0.0615585	0.161938	0.703844	0.998617	-0.00288004	0.160328	0.985668	0.995501	-0.0952488	0.158498	0.547877	0.932534
Tnfaip3	21929	-0.406796	0.157089	0.00960889	0.417545	Tnfaip3	-0.49376	0.179379	0.00591237	1	-0.355748	0.18011	0.0482481	0.998617	-0.30448	0.17984	0.0904444	0.696138	-0.420701	0.178545	0.0184592	0.416739
Zfp54	22712	-0.0187878	0.135118	0.889412	0.980693	Zfp54	0.000778722	0.161775	0.996159	1	0.0377146	0.161922	0.815825	0.998617	-0.0342336	0.160201	0.830788	0.952767	-0.119993	0.158396	0.448721	0.90675
2810021J22Rik	69944	0.0320196	0.138506	0.817176	0.964614	2810021J22Rik	0.0733159	0.16207	0.651002	1	-0.242318	0.158769	0.126954	0.998617	0.0966667	0.161133	0.548562	0.86716	0.180954	0.161009	0.261066	0.830813
Lhx6	16874	-0.129612	0.161005	0.420808	0.865229	Lhx6	-0.0583487	0.185917	0.753641	1	-0.0852	0.18568	0.64634	0.998617	-0.264784	0.184469	0.151177	0.714016	-0.0708187	0.184905	0.70172	0.958326
Zfp532	328977	-0.0135627	0.14361	0.924759	0.983418	Zfp532	0.0580307	0.164652	0.724505	1	-0.145759	0.162057	0.368422	0.998617	-0.0921657	0.161629	0.568522	0.873069	-0.0193087	0.161355	0.904748	0.992659
Peg3	18616	-0.0567142	0.198728	0.775349	0.960515	Peg3	-0.193685	0.2055	0.345933	1	-0.0220719	0.205522	0.914476	0.998617	0.00859492	0.205513	0.966641	0.990814	-0.19098	0.205465	0.35263	0.872353
Zfp59	22717	0.0112246	0.133751	0.933119	0.98539	Zfp59	0.0696725	0.163018	0.669095	1	-0.0739661	0.161382	0.646716	0.998617	0.0288225	0.16148	0.858338	0.962513	0.00637353	0.160367	0.968298	0.998732
E2f1	13555	0.0882478	0.129125	0.494335	0.892841	E2f1	0.200474	0.157591	0.203332	1	0.0851914	0.15598	0.584951	0.998617	0.0905297	0.155001	0.559181	0.870207	-0.0377581	0.15259	0.804561	0.978705
Bmyc	107771	0.180611	0.141506	0.201833	0.781344	Bmyc	0.0557172	0.166816	0.738377	1	0.298451	0.168445	0.0764273	0.998617	0.25946	0.167449	0.121265	0.702276	0.185954	0.166255	0.26336	0.832187
Zfp931	353208	-0.0710958	0.147764	0.630413	0.926316	Zfp931	-0.0389241	0.170589	0.81951	1	-0.107488	0.169783	0.526676	0.998617	-0.0750225	0.169267	0.657606	0.903927	-0.103798	0.168234	0.537245	0.930124
Zfp41	22701	-0.211343	0.141848	0.136244	0.74506	Zfp41	-0.0995259	0.167416	0.552189	1	-0.341277	0.164497	0.0380168	0.993642	-0.154727	0.165513	0.349875	0.790727	-0.29246	0.163028	0.0728248	0.641432
Fli1	14247	0.106437	0.137843	0.440016	0.87306	Fli1	-0.117368	0.160313	0.464094	1	0.101984	0.162439	0.530117	0.998617	0.0760608	0.161142	0.636919	0.896582	0.267111	0.16216	0.0995166	0.681089
Zfp668	244219	0.248742	0.118656	0.0360522	0.597827	Zfp668	0.226708	0.147842	0.125164	1	0.195068	0.147122	0.184874	0.998617	0.308132	0.147397	0.0365732	0.624975	0.223605	0.145054	0.123188	0.715658
Lcor	212391	-0.314092	0.196591	0.110111	0.729261	Lcor	-0.168557	0.205455	0.411984	1	-0.324115	0.205418	0.114605	0.998617	-0.317824	0.205399	0.12178	0.702276	-0.139481	0.205419	0.497132	0.921812
Camta1	100072	0.102925	0.128136	0.42183	0.865229	Camta1	0.0746557	0.154952	0.629948	1	0.0409283	0.154244	0.790741	0.998617	0.155153	0.154518	0.315325	0.771501	0.0885131	0.152511	0.561663	0.934307
Zfp341	228807	0.0328568	0.129926	0.800354	0.961988	Zfp341	0.0452703	0.155654	0.771174	1	0.0780756	0.155777	0.61623	0.998617	-0.169362	0.151649	0.264081	0.748583	0.162951	0.154441	0.291379	0.848536
Zfp40	22700	0.0596151	0.135367	0.659651	0.932659	Zfp40	0.113191	0.16447	0.491314	1	0.0614743	0.16363	0.707146	0.998617	-0.0481331	0.161444	0.765596	0.934174	0.0380548	0.161327	0.813521	0.979699
Zfp821	75871	-0.00205969	0.130504	0.987408	0.996967	Zfp821	-0.0968794	0.153871	0.528946	1	0.112098	0.156014	0.472439	0.998617	0.0231541	0.153922	0.880427	0.968538	0.0261118	0.152875	0.864377	0.988446
Zfp354b	27274	-0.0384727	0.137157	0.779094	0.960693	Zfp354b	-0.074699	0.164313	0.649386	1	-0.00505191	0.164828	0.975549	0.998959	-0.0932964	0.162861	0.566739	0.871946	0.00944305	0.162915	0.953778	0.996724
Zfp764	233893	0.0705482	0.133055	0.595959	0.915712	Zfp764	0.0592083	0.161901	0.714583	1	-0.0296832	0.160599	0.853364	0.998617	0.139955	0.161495	0.386149	0.805137	0.0555598	0.159414	0.727446	0.963698
Zfp7	223669	-0.256486	0.148241	0.0835953	0.686364	Zfp7	-0.36734	0.168	0.0287758	1	-0.253469	0.168881	0.13339	0.998617	-0.231853	0.16819	0.168044	0.714044	-0.150521	0.16804	0.370391	0.877829
Prdm10	382066	-0.00368939	0.182681	0.983887	0.995606	Prdm10	0.00694982	0.199856	0.97226	1	-0.0605012	0.199669	0.761884	0.998617	-0.070663	0.199461	0.723136	0.920149	0.102805	0.199625	0.606562	0.941668
Heyl	56198	-0.00276747	0.167411	0.986811	0.996697	Heyl	0.111971	0.189669	0.554956	1	-0.167657	0.188107	0.372777	0.998617	-0.117442	0.187896	0.531946	0.861821	0.0577686	0.188301	0.759004	0.970644
Zfp30	22693	-0.1127	0.140092	0.421126	0.865229	Zfp30	-0.0768649	0.168608	0.648477	1	-0.090573	0.168264	0.590384	0.998617	-0.14176	0.166961	0.395847	0.808263	-0.0559041	0.166871	0.737615	0.965807
Elf4	56501	0.000391809	0.161871	0.998069	0.999079	Elf4	0.00148891	0.18143	0.993452	1	-0.0701028	0.180624	0.697931	0.998617	-0.11031	0.179519	0.538903	0.864345	-0.0421784	0.179291	0.814014	0.979699
Hic2	58180	-0.178655	0.180489	0.322254	0.828411	Hic2	-0.363557	0.195224	0.0625668	1	-0.103246	0.196056	0.59846	0.998617	0.0696925	0.196346	0.722629	0.920149	-0.332809	0.194634	0.0872797	0.662385
Zfp109	56869	-0.224202	0.168916	0.184409	0.769709	Zfp109	-0.168768	0.192728	0.381204	1	-0.210018	0.192455	0.27516	0.998617	-0.328925	0.191594	0.0860182	0.687853	-0.108093	0.192107	0.573659	0.935751
Olig1	50914	-0.055439	0.16052	0.729816	0.951495	Olig1	0.0459282	0.182476	0.801277	1	-0.0154599	0.182008	0.932309	0.998617	0.00213782	0.181603	0.990608	0.997579	0.0078669	0.181149	0.965361	0.998302
Zscan20	269585	-0.188977	0.155366	0.223859	0.793709	Zscan20	-0.170178	0.178222	0.339646	1	-0.306905	0.177034	0.0829911	0.998617	-0.118567	0.177737	0.504711	0.848287	-0.0689264	0.1774	0.697619	0.957686
Zxdb	668166	0.0358425	0.141219	0.799643	0.961988	Zxdb	0.0797697	0.163186	0.624964	1	-0.29362	0.158417	0.0638171	0.998617	0.181743	0.16302	0.264914	0.748583	0.221944	0.162282	0.171424	0.767273
9130019O22Rik	78921	-0.0229208	0.136713	0.866854	0.976472	9130019O22Rik	-0.0741335	0.164569	0.65237	1	0.0486509	0.165685	0.769037	0.998617	0.0219539	0.164355	0.893737	0.97283	-0.0441254	0.162591	0.786092	0.975688
Sall2	50524	-0.143465	0.139984	0.305426	0.820545	Sall2	-0.132287	0.163297	0.417884	1	-0.0244917	0.164297	0.881498	0.998617	-0.221763	0.160967	0.168298	0.714044	-0.0985127	0.161244	0.54123	0.931425
Zfp937	245174	0.0159087	0.160021	0.920808	0.982972	Zfp937	-0.0419329	0.183497	0.819241	1	-0.0393069	0.183342	0.830242	0.998617	-0.151791	0.181833	0.403841	0.810755	0.145349	0.183313	0.427835	0.901697
Prox2	73422	0.0466256	0.139644	0.738464	0.95339	Prox2	0.0239529	0.165441	0.884883	1	0.136926	0.166549	0.410997	0.998617	0.0640134	0.16453	0.697225	0.913482	-0.0666378	0.161846	0.680533	0.954213
Zfp251	71591	-0.127576	0.141007	0.365596	0.846106	Zfp251	-0.12991	0.165744	0.433159	1	-0.0445662	0.166527	0.788991	0.998617	-0.290454	0.162399	0.0736922	0.68152	0.00190306	0.164718	0.990782	0.99969
Zfp81	224694	-0.239921	0.154106	0.119504	0.729261	Zfp81	-0.0703537	0.176802	0.690687	1	-0.387325	0.173546	0.0256262	0.936975	-0.272775	0.173749	0.116431	0.702276	-0.144171	0.174043	0.407464	0.893138
Zfp689	71131	-0.0293353	0.145458	0.84017	0.969196	Zfp689	0.00288249	0.17168	0.986604	1	0.127867	0.17276	0.459213	0.998617	-0.232966	0.168137	0.165876	0.714044	0.0160854	0.169628	0.924452	0.992659
Zfp772	232855	0.490217	0.134492	0.000267434	0.0674764	Zfp772	0.50411	0.165557	0.00232734	1	0.380502	0.163647	0.0200643	0.900035	0.338993	0.161945	0.0363257	0.624326	0.551433	0.163381	0.000737814	0.0801445
Tfec	21426	0.338177	0.14579	0.0203613	0.514789	Tfec	0.209791	0.172914	0.225028	1	0.27499	0.173379	0.112726	0.998617	0.334331	0.173016	0.0533133	0.648947	0.304387	0.171613	0.0761159	0.647443
Fos	14281	-0.0836484	0.208569	0.688376	0.940686	Fos	-0.127711	0.191007	0.503736	1	-0.0779219	0.190977	0.683261	0.998617	-0.0643324	0.191066	0.736342	0.925149	-0.187579	0.191279	0.326762	0.859151
Relb	19698	0.162049	0.148441	0.274977	0.811082	Relb	0.150452	0.176692	0.394495	1	0.0333513	0.175215	0.849039	0.998617	0.199266	0.175988	0.25752	0.746873	0.084208	0.17378	0.627983	0.946203
Zfp13	22654	-0.0852253	0.15514	0.582769	0.913777	Zfp13	-0.0519673	0.180073	0.772895	1	-0.278553	0.17711	0.115772	0.998617	-0.112268	0.177988	0.528197	0.860859	-0.110965	0.176824	0.530302	0.929532
Zfp11	22648	0.00791208	0.14011	0.954967	0.989396	Zfp11	0.0412009	0.168668	0.80702	1	-0.039972	0.167422	0.811299	0.998617	0.0074026	0.166895	0.964621	0.990814	0.0223466	0.165921	0.892863	0.991393
Zfp69	381549	-0.133032	0.142056	0.349028	0.837289	Zfp69	-0.0189961	0.168751	0.910372	1	-0.203144	0.166189	0.221567	0.998617	-0.209952	0.165002	0.203224	0.729536	-0.071476	0.16547	0.665772	0.952305
Zfp90	22751	0.247347	0.156441	0.113858	0.729261	Zfp90	0.1863	0.179398	0.29905	1	0.205904	0.179364	0.250983	0.998617	0.28912	0.179279	0.106814	0.702276	0.132013	0.176979	0.455713	0.90815
Zfp438	240186	0.180704	0.151226	0.232116	0.795793	Zfp438	0.125106	0.179473	0.485758	1	0.120472	0.179218	0.501451	0.998617	0.134118	0.1785	0.452437	0.828722	0.199522	0.178216	0.262907	0.831476
Atf3	11910	-0.121206	0.204342	0.553079	0.902706	Atf3	-0.124982	0.204892	0.541868	1	-0.067374	0.204872	0.742263	0.998617	-0.184502	0.204978	0.368064	0.800216	-0.333414	0.205064	0.10397	0.682916
Zfp429	72807	0.00664517	0.152755	0.965301	0.991353	Zfp429	0.0604024	0.178395	0.734921	1	0.00926966	0.177516	0.958354	0.998617	-0.0270882	0.176003	0.877683	0.967885	-0.151596	0.173415	0.382021	0.882391
Zbtb49	75079	0.0278785	0.147099	0.849684	0.971636	Zbtb49	-0.00306581	0.171941	0.985774	1	0.15573	0.17343	0.369217	0.998617	-0.0327405	0.170387	0.847622	0.957888	0.00726227	0.169782	0.965882	0.998354
Zfp334	228876	-0.177335	0.157701	0.2608	0.805517	Zfp334	-0.193443	0.181448	0.286374	1	-0.314196	0.179866	0.0806668	0.998617	-0.0848088	0.181376	0.640082	0.897616	-0.233753	0.178663	0.190757	0.781254
Zfp94	22756	-0.103571	0.150365	0.490951	0.891383	Zfp94	-0.233763	0.173467	0.177791	1	-0.0304973	0.175515	0.862055	0.998617	-0.130822	0.173329	0.450393	0.827595	-0.0289735	0.173362	0.86727	0.988446
Zfp3	193043	-0.164992	0.155359	0.288234	0.814259	Zfp3	-0.31891	0.177121	0.0717784	1	-0.0304421	0.179762	0.865524	0.998617	-0.243782	0.176729	0.167767	0.714044	-0.0152449	0.178007	0.931751	0.993616
Zfp518b	100515	-0.0632122	0.172688	0.714328	0.947384	Zfp518b	-0.088648	0.194378	0.648348	1	-0.0633265	0.194389	0.744597	0.998617	-0.178383	0.1933	0.356097	0.796735	0.0154631	0.193816	0.936411	0.993616
Zfp941	407812	-0.259173	0.178462	0.14643	0.751209	Zfp941	-0.38638	0.195388	0.0479856	1	-0.217156	0.196163	0.268287	0.998617	-0.271184	0.195383	0.165149	0.714016	-0.193427	0.195292	0.321954	0.856565
Zfp108	54678	-0.14468	0.154322	0.348491	0.837289	Zfp108	-0.142877	0.179766	0.426732	1	-0.0950202	0.180036	0.597649	0.998617	-0.168923	0.178235	0.343254	0.787157	-0.171941	0.177149	0.331745	0.862159
Glis2	83396	-0.17657	0.158463	0.265165	0.807332	Glis2	-0.186459	0.182812	0.307753	1	-0.128348	0.183172	0.483493	0.998617	-0.218165	0.181306	0.228862	0.737886	-0.14314	0.181067	0.429213	0.901697
Rsl1	380855	-0.169919	0.160975	0.291167	0.815302	Rsl1	-0.123434	0.183849	0.501974	1	-0.180238	0.18303	0.32475	0.998617	-0.284511	0.181037	0.116053	0.702276	-0.0950659	0.181954	0.601341	0.941033
Tulp3	22158	-0.0361381	0.163673	0.825252	0.966342	Tulp3	0.0970889	0.186235	0.602141	1	-0.191441	0.183277	0.296235	0.998617	-0.18131	0.182507	0.320496	0.773824	0.111943	0.184344	0.543684	0.932166
Zfp619	70227	-0.122003	0.159938	0.445573	0.874926	Zfp619	-0.200931	0.183098	0.272468	1	-0.0931881	0.183911	0.612363	0.998617	-0.0383305	0.183551	0.834583	0.954237	-0.139215	0.181658	0.443461	0.90539
Zfp28	22690	-0.0595444	0.169273	0.725014	0.951289	Zfp28	-0.239346	0.189911	0.207559	1	-0.143834	0.19045	0.450109	0.998617	0.118105	0.191716	0.537866	0.863741	-0.0275497	0.189906	0.884655	0.990894
Klf4	16600	-0.113924	0.170322	0.503578	0.895301	Klf4	-0.198281	0.191957	0.301632	1	-0.150837	0.192126	0.432396	0.998617	-0.129809	0.191629	0.498154	0.845732	-0.0299129	0.191652	0.875971	0.990124
Zfp14	243906	-0.00778153	0.156764	0.96041	0.990137	Zfp14	0.0100536	0.181953	0.955936	1	-0.162054	0.179648	0.367023	0.998617	-0.0603506	0.179764	0.737081	0.925149	0.0988944	0.180459	0.583681	0.937335
Irx1	16371	-0.173394	0.174024	0.319066	0.826327	Irx1	-0.102557	0.195966	0.600739	1	-0.115035	0.195793	0.556843	0.998617	-0.212694	0.194881	0.275096	0.752709	-0.00804143	0.195406	0.967174	0.99861
Tead2	21677	0.0181811	0.172173	0.915902	0.982419	Tead2	-0.0763631	0.190394	0.688362	1	-0.112573	0.1898	0.553105	0.998617	-0.0236481	0.18977	0.900829	0.975741	-0.0306866	0.188682	0.870804	0.988956
Mecom	14013	-0.160382	0.176954	0.364751	0.845896	Mecom	-0.148435	0.196412	0.449807	1	-0.176387	0.196101	0.368403	0.998617	-0.340983	0.194531	0.0796285	0.684611	0.0107251	0.196088	0.956381	0.997061
Zkscan4	544922	-0.0629538	0.167926	0.707742	0.9463	Zkscan4	0.0255413	0.190342	0.893255	1	-0.255062	0.187561	0.173865	0.998617	0.0547555	0.18956	0.772692	0.936328	-0.124119	0.187012	0.506884	0.92548
Sp110	109032	-0.0178197	0.169477	0.91626	0.982419	Sp110	-0.181988	0.190119	0.33845	1	0.0806545	0.192126	0.674632	0.998617	0.0152799	0.19081	0.936174	0.985663	-0.0639407	0.189312	0.735549	0.965003
Zfp658	210104	-0.00784538	0.165264	0.962137	0.990486	Zfp658	0.0274938	0.188768	0.884199	1	-0.0811131	0.187479	0.665268	0.998617	-0.0525331	0.186853	0.778598	0.938677	0.0119535	0.18651	0.948898	0.995415
E2f2	242705	-0.167143	0.185003	0.366282	0.846375	E2f2	0.120214	0.201608	0.550991	1	-0.233127	0.20018	0.244187	0.998617	-0.313181	0.199496	0.116446	0.702276	-0.130489	0.199845	0.513786	0.92833
Klf7	93691	-0.143935	0.180087	0.424144	0.865912	Klf7	-0.00661376	0.199697	0.97358	1	-0.129812	0.198997	0.514185	0.998617	-0.137854	0.198504	0.487391	0.839673	-0.260989	0.197425	0.186181	0.777592
Rel	19696	-0.266823	0.206126	0.195504	0.778087	Rel	-0.126203	0.202436	0.533007	1	-0.123316	0.202465	0.542476	0.998617	-0.388691	0.202881	0.055384	0.654054	-0.225192	0.202808	0.26684	0.834451
Zfp78	330463	-0.0926584	0.169449	0.584501	0.914287	Zfp78	-0.068374	0.191031	0.720403	1	0.0924655	0.192296	0.630623	0.998617	-0.0673206	0.18996	0.723044	0.920149	-0.317958	0.186631	0.0884435	0.664362
Tgif2	228839	0.295654	0.161401	0.0669823	0.657304	Tgif2	0.0836244	0.184756	0.650821	1	0.366443	0.187454	0.0506013	0.998617	0.398409	0.186841	0.0329782	0.618701	0.203477	0.183754	0.26815	0.834451
Zfp202	80902	-0.148879	0.179498	0.406866	0.859513	Zfp202	-0.162085	0.197917	0.412814	1	-0.0112821	0.198669	0.954714	0.998617	-0.047416	0.197912	0.810655	0.947965	-0.361634	0.195386	0.0641882	0.615708
Tal1	21349	-0.0418065	0.165606	0.800697	0.962109	Tal1	-0.0223215	0.18846	0.905718	1	0.163812	0.190107	0.388862	0.998617	-0.0595517	0.186885	0.749988	0.928982	-0.209402	0.184278	0.255817	0.826379
Grhl1	195733	0.0381045	0.200472	0.849251	0.971636	Grhl1	-0.0949013	0.205515	0.644244	1	-0.136327	0.205521	0.507123	0.998617	-0.125282	0.20552	0.542136	0.865051	0.0829609	0.205519	0.686458	0.955872
Zfp651	270210	0.102502	0.185766	0.581098	0.913427	Zfp651	0.118049	0.202092	0.55913	1	0.146599	0.202107	0.468237	0.998617	0.0879271	0.201641	0.662795	0.905168	0.00695258	0.201082	0.972418	0.998732
Zbtb32	58206	0.317224	0.163553	0.0524313	0.629123	Zbtb32	0.221568	0.188288	0.239296	1	0.264156	0.188481	0.161065	0.998617	0.204769	0.186964	0.273415	NA	0.394246	0.187865	0.035856	0.525722
Jdp2	81703	-0.0373891	0.189932	0.843941	0.970605	Jdp2	-0.0336595	0.20407	0.86899	1	-0.0505603	0.20398	0.804236	0.998617	-0.232101	0.203306	0.253607	NA	0.0118572	0.203684	0.953578	0.996724
Zfp418	232854	0.0968989	0.17148	0.572023	0.910306	Zfp418	0.353725	0.194394	0.0688158	1	-0.185813	0.18954	0.326921	0.998617	0.174261	0.191926	0.3639	NA	0.0282297	0.189748	0.881731	0.990489
Zfp454	237758	0.0881511	0.183427	0.630816	0.926316	Zfp454	0.154016	0.20013	0.441551	1	0.0831255	0.199647	0.677145	0.998617	-0.273315	0.19713	0.165604	NA	0.264296	0.1996	0.18546	0.777107
Dzip1	66573	0.048997	0.175897	0.780587	0.960693	Dzip1	0.0233806	0.19593	0.905013	1	-0.0124703	0.195411	0.949117	0.998617	-0.156093	0.193211	0.419155	NA	0.0643927	0.19435	0.7404	0.966154
Tulp2	56734	0.348389	0.16416	0.0338167	0.587591	Tulp2	0.157465	0.187233	0.400341	1	0.285832	0.188299	0.129021	0.998617	0.319251	0.187709	0.0889854	NA	0.503839	0.188556	0.00753811	0.285248
Id4	15904	-0.099884	0.180476	0.579957	0.913172	Id4	0.050244	0.20025	0.801886	1	-0.0569751	0.199569	0.775268	0.998617	-0.229951	0.198094	0.245714	NA	-0.0898643	0.198339	0.650488	0.948984
Npas2	18143	0.287178	0.177888	0.106445	0.724748	Npas2	0.162193	0.138462	0.241442	1	0.134257	0.138517	0.332422	0.998617	0.0834484	0.138663	0.547301	NA	0.204541	0.138631	0.140094	0.733344
Ehf	13661	-0.110194	0.191591	0.565188	0.906858	Ehf	-0.0313807	0.202806	0.877032	1	-0.340187	0.20153	0.0914079	0.998617	-0.187524	0.201774	0.352693	NA	0.168272	0.20276	0.406591	0.892447
Zfp456	408065	-0.0910295	0.18612	0.624777	0.925859	Zfp456	-0.261274	0.201446	0.194634	1	0.0361977	0.202698	0.858268	0.998617	-0.17765	0.201287	0.377468	NA	-0.110528	0.201132	0.582643	0.937081
Zfp551	619331	-0.287597	0.184477	0.119	0.729261	Zfp551	-0.0557227	0.201234	0.781853	1	-0.122666	0.200733	0.54114	0.998617	-0.484244	0.197877	0.0143973	NA	-0.394981	0.197819	0.0458606	0.557814
Zfp697	242109	0.258899	0.173169	0.134896	0.744825	Zfp697	0.214252	0.195112	0.27216	1	0.158381	0.194521	0.415525	0.998617	0.255411	0.194558	0.189259	NA	0.314066	0.194253	0.105925	0.686828
Spic	20728	-0.00771664	0.185507	0.96682	0.991853	Spic	-0.249641	0.199572	0.210977	1	0.0474816	0.20121	0.813448	0.998617	-0.080825	0.199913	0.685991	NA	-0.0194702	0.199673	0.922321	0.992659
Foxm1	14235	0.268686	0.204215	0.188275	0.773491	Foxm1	0.195372	0.204824	0.34016	1	-0.0100632	0.205126	0.960873	0.998617	-0.0576823	0.205236	0.778669	NA	0.0225787	0.205244	0.912402	0.992659
Zfp647	239546	0.0519249	0.181785	0.775155	0.960515	Zfp647	0.0399047	0.198978	0.841051	1	-0.188589	0.197179	0.338854	0.998617	0.141279	0.198886	0.477486	NA	0.0762377	0.197722	0.699808	0.958293
Creb3l1	26427	-0.211838	0.198667	0.28629	0.814259	Creb3l1	-0.11409	0.205527	0.578818	1	-0.193903	0.205516	0.345429	0.998617	-0.261005	0.205455	0.203952	NA	-0.258639	0.2054	0.207959	0.794733
Rfx2	19725	0.173961	0.18008	0.334034	0.83308	Rfx2	0.013493	0.198875	0.945908	1	0.278751	0.200243	0.163903	0.998617	0.157768	0.199048	0.428004	NA	0.102998	0.19811	0.603129	0.941518
Hoxb3	15410	0.203979	0.176189	0.246975	0.799449	Hoxb3	0.120691	0.196435	0.538948	1	0.0564895	0.195744	0.772896	0.998617	0.294765	0.196887	0.134361	NA	0.200196	0.195351	0.305456	0.849108
Hoxb4	15412	0.20139	0.180384	0.264228	0.807332	Hoxb4	-0.0240566	0.197896	0.903246	1	0.0558379	0.198294	0.778257	0.998617	0.368207	0.199718	0.0652367	NA	0.212135	0.198047	0.28411	0.845414
Mycn	18109	0.00767153	0.20727	0.970475	0.992515	Mycn	-0.0698434	0.202705	0.730428	1	0.023114	0.2026	0.909169	0.998617	0.15779	0.202533	0.435933	NA	0.247396	0.202537	0.221901	0.808231
Mbd4	17193	-0.153069	0.185551	0.409404	0.860818	Mbd4	-0.156015	0.201216	0.438126	1	-0.192341	0.200839	0.338221	0.998617	-0.34961	0.199099	0.0790943	NA	-0.00421277	0.200811	0.983263	0.999275
Gata2	14461	0.00885433	0.181005	0.960985	0.990324	Gata2	-0.0841	0.198874	0.672382	1	0.0716696	0.199802	0.719817	0.998617	0.0231455	0.198818	0.907323	NA	-0.0905367	0.197166	0.646098	0.948782
Lyl1	17095	0.071972	0.186869	0.700128	0.944702	Lyl1	0.155025	0.202348	0.443599	1	-0.0925309	0.200867	0.645045	0.998617	-0.105902	0.200198	0.596816	NA	0.112018	0.200943	0.577212	0.936264
Zfp458	238690	0.122264	0.187047	0.513334	0.89807	Zfp458	0.12202	0.202633	0.547058	1	0.0337795	0.202168	0.867302	0.998617	-0.0616824	0.201294	0.759277	NA	0.283041	0.202418	0.162023	0.760058
Zfpm2	22762	0.195787	0.191983	0.307817	0.820545	Zfpm2	0.260448	0.204163	0.202066	1	-0.0339832	0.20314	0.867142	0.998617	-0.0179902	0.202832	0.929325	NA	0.212393	0.20335	0.296269	0.848536
Zfp112	57745	-0.25295	0.180525	0.161158	0.75744	Zfp112	-0.0505953	0.199861	0.800151	1	-0.137514	0.199113	0.489797	0.998617	-0.289276	0.19731	0.142622	NA	-0.258594	0.196775	0.188792	0.77953
Zfp105	22646	-0.0636325	0.182799	0.727764	0.951289	Zfp105	-0.20135	0.199303	0.312364	1	-0.0395726	0.200214	0.843318	0.998617	-0.140968	0.198925	0.478541	NA	0.168848	0.200317	0.399283	0.889412
Zfp61	22719	0.040802	0.184863	0.825315	0.966342	Zfp61	-0.0180475	0.201126	0.9285	1	-0.0737883	0.200644	0.713055	0.998617	0.0144884	0.200622	0.942429	NA	0.0614764	0.200278	0.758877	0.970644
Hoxb5	15413	0.19493	0.182837	0.286361	0.814259	Hoxb5	0.0759652	0.19985	0.703862	1	-0.0345105	0.198915	0.862264	0.998617	0.166015	0.199683	0.405753	NA	0.306017	0.199943	0.125889	0.715658
Ikzf4	22781	0.145484	0.209038	0.486449	0.889705	Ikzf4	0.207318	0.201354	0.303189	1	0.270497	0.201265	0.178952	0.998617	-0.0823948	0.202098	0.683496	NA	0.483421	0.201202	0.016276	0.393264
Snai1	20613	-0.0787586	0.186742	0.673206	0.936062	Snai1	-0.242555	0.200834	0.227149	1	-0.0512761	0.201858	0.799479	0.998617	0.0234428	0.20176	0.907501	NA	-0.104275	0.200324	0.602695	0.941518
Trps1	83925	0.0547712	0.196193	0.780114	0.960693	Trps1	0.0356127	0.20515	0.862185	1	-0.189245	0.204601	0.354994	0.998617	-0.159971	0.204421	0.433886	NA	0.197768	0.205058	0.334821	0.862752
Tshz3	243931	0.105278	0.191182	0.581862	0.913427	Tshz3	-0.0124522	0.20407	0.951344	1	0.145808	0.204417	0.475668	0.998617	0.112607	0.204097	0.581132	NA	0.0716463	0.203683	0.725023	0.962979
Zfp449	78619	-0.0508915	0.19896	0.798115	0.961988	Zfp449	0.00631606	0.205518	0.975483	1	0.0405454	0.205525	0.843611	0.998617	-0.125709	0.205213	0.540157	NA	-0.374889	0.20438	0.0666129	0.624049
Zfp433	73610	0.00955414	0.185697	0.958967	0.989903	Zfp433	-0.080381	0.201819	0.690422	1	0.219532	0.203006	0.279516	0.998617	-0.0112403	0.201594	0.955535	NA	0.0365217	0.201339	0.856058	0.98705
Zfp248	72720	0.287577	0.189801	0.129734	0.739972	Zfp248	0.45778	0.20385	0.024725	1	0.225439	0.203047	0.266879	0.998617	-0.157586	0.200533	0.431966	NA	0.281118	0.202442	0.164943	0.763093
Zfp566	72556	0.291041	0.190427	0.126424	0.734398	Zfp566	0.11399	0.203283	0.574971	1	0.372177	0.203957	0.068034	0.998617	0.180041	0.203113	0.375398	NA	0.319342	0.203255	0.116151	0.700636
Esrrb	26380	0.195556	0.19547	0.317098	0.824269	Esrrb	-0.0692644	0.204587	0.734944	1	0.0869023	0.20489	0.671463	0.998617	0.135188	0.204799	0.509188	NA	0.230301	0.204791	0.260774	0.830706
Elf3	13710	0.00975873	0.202168	0.961501	0.990341	Elf3	-0.163517	0.205303	0.425761	1	-0.0108686	0.205212	0.957762	0.998617	-0.0819036	0.20532	0.689961	NA	0.191199	0.2052	0.351455	0.8707
Nfe2l3	18025	0.374282	0.196757	0.057138	0.64098	Nfe2l3	0.181381	0.205331	0.37704	1	0.235257	0.205352	0.251949	0.998617	0.27378	0.205312	0.182373	NA	0.510605	0.205395	0.01292	0.36176
Zbtb7c	207259	-0.37179	0.20847	0.0745178	0.668887	Zbtb7c	0.101628	0.188356	0.589505	1	-0.396521	0.189746	0.0366404	0.980696	-0.282385	0.1897	0.136597	NA	-0.0456797	0.189353	0.809369	0.979699
Zik1	22775	0.250025	0.189816	0.187772	0.772859	Zik1	0.113555	0.203735	0.577276	1	0.0482368	0.203417	0.812554	0.998617	0.23252	0.203748	0.253781	NA	0.21534	0.203322	0.289552	0.847924
Hoxa5	15402	0.193417	0.187583	0.302494	0.819076	Hoxa5	0.0372949	0.201477	0.853145	1	0.12538	0.201833	0.534465	0.998617	0.180988	0.201638	0.369404	NA	0.199584	0.201169	0.321139	0.85631
Arntl2	272322	0.18189	0.189072	0.336044	0.83308	Arntl2	0.0913415	0.203283	0.653192	1	-0.0397157	0.20265	0.844624	0.998617	0.246399	0.203429	0.225806	NA	0.235225	0.203006	0.246574	0.822102
Zfp354c	30944	0.174925	0.18529	0.345137	0.836371	Zfp354c	0.187561	0.202382	0.354046	1	0.0511937	0.201593	0.799538	0.998617	0.122452	0.201482	0.543348	NA	0.201485	0.201366	0.317026	0.854402
Zfp940	233057	0.0465023	0.185255	0.8018	0.962517	Zfp940	0.0176566	0.20147	0.930164	1	-0.0292391	0.201033	0.88436	0.998617	0.144627	0.201544	0.473007	NA	-0.0339128	0.199654	0.865122	0.988446
Nr2f1	13865	0.244752	0.189085	0.195527	0.778087	Nr2f1	0.195171	0.203023	0.336389	1	0.167039	0.20281	0.410152	0.998617	0.141917	0.202265	0.482905	NA	0.220902	0.202158	0.274519	0.841507
Glis3	226075	-0.0141189	0.191044	0.941087	0.986906	Glis3	-0.122404	0.203363	0.54724	1	0.0673533	0.204027	0.741309	0.998617	-0.200451	0.202414	0.322026	NA	0.137019	0.203554	0.500861	0.923236
Zfp462	242466	-0.251933	0.199496	0.206643	0.78278	Zfp462	-0.412215	0.205309	0.0446672	1	-0.258395	0.205424	0.208443	0.998617	-0.229721	0.205377	0.263338	NA	-0.167749	0.205343	0.413974	0.895953
Hoxb2	103889	0.198346	0.192054	0.301714	0.818449	Hoxb2	0.337832	0.203718	0.0972512	1	-0.00516299	0.202267	0.979636	0.999147	-0.148743	0.200989	0.459269	NA	0.539722	0.203679	0.0080523	0.292973
Zfp677	210503	0.341266	0.199092	0.0865072	0.696572	Zfp677	0.216976	0.205534	0.29112	1	0.212494	0.205535	0.301204	0.998617	0.271068	0.205533	0.187218	NA	0.183678	0.205435	0.371273	0.878587
Sebox	18292	0.200909	0.192061	0.295529	0.816518	Sebox	0.0773327	0.203826	0.704386	1	0.2526	0.204207	0.216095	0.998617	0.237125	0.203944	0.244954	NA	0.381945	0.204065	0.0612498	0.602809
Zfp580	68992	0.0678823	0.19501	0.727768	0.951289	Zfp580	0.143276	0.205352	0.485359	1	-0.054559	0.205054	0.790185	0.998617	0.0451373	0.205067	0.825786	NA	0.0973287	0.204984	0.634921	0.947981
Irx3	16373	-0.109068	0.203787	0.592507	0.915659	Irx3	-0.0488612	0.20425	0.810933	1	-0.114502	0.204417	0.575386	0.998617	-0.158294	0.204615	0.439158	NA	-0.237017	0.204774	0.247086	0.822102
Prrx1	18933	-0.0931496	0.200879	0.642855	0.929684	Prrx1	0.143113	0.205545	0.486267	1	-0.0059864	0.205554	0.976766	0.998959	-0.110212	0.205442	0.591637	NA	-0.0694547	0.205391	0.735243	0.964906
Zfp52	22710	0.00982744	0.195849	0.95998	0.989953	Zfp52	-0.0676002	0.20533	0.741984	1	-0.135144	0.205173	0.5101	0.998617	-0.026971	0.205204	0.895431	NA	0.0965201	0.205248	0.638169	0.948245
Satb2	212712	0.246124	0.194987	0.206857	0.782955	Satb2	0.248135	0.205272	0.226735	1	0.170497	0.205168	0.405968	0.998617	0.328372	0.205241	0.109613	NA	0.112393	0.204735	0.583029	NA
Zfp57	22715	0.270193	0.19394	0.163566	0.75812	Zfp57	0.0975827	0.204815	0.633759	1	0.284532	0.205096	0.165345	0.998617	0.156142	0.204679	0.445547	NA	0.172476	0.204444	0.398876	NA
Batf3	381319	0.0375286	0.201185	0.852023	0.971863	Batf3	0.0314416	0.205466	0.878378	1	-0.190816	0.205461	0.353033	0.998617	-0.104212	0.205457	0.612001	NA	0.112809	0.205506	0.583053	NA
Nkx2-6	18092	-0.0113041	0.201407	0.955242	0.989396	Nkx2-6	-0.00498342	0.205048	0.98061	1	-0.0342868	0.205112	0.867243	0.998617	0.0470472	0.205124	0.81859	NA	-0.029486	0.205254	0.885772	NA
Zfp879	214779	0.212924	0.195796	0.276825	0.811082	Zfp879	0.275357	0.205459	0.180179	1	0.127844	0.205382	0.533633	0.998617	0.0918281	0.205203	0.654515	NA	0.0649587	0.204937	0.751267	NA
Etv1	14009	0.157315	0.193982	0.417377	0.865002	Etv1	0.238332	0.204892	0.244746	1	0.00465915	0.204208	0.981797	0.999306	0.0559776	0.204059	0.783838	NA	0.181012	0.204149	0.375258	NA
Hey1	15213	0.0137501	0.196045	0.944085	0.986948	Hey1	0.0571457	0.205405	0.780851	1	-0.0645084	0.20516	0.753195	0.998617	-0.0384713	0.205002	0.851141	NA	-0.0433731	0.204691	0.832189	NA
Zfp521	225207	-0.0913423	0.199001	0.646231	0.929885	Zfp521	-0.116468	0.205511	0.570903	1	-0.0431149	0.205515	0.833832	0.998617	-0.096389	0.205467	0.638983	NA	-0.078657	0.205394	0.701752	NA
Nr4a2	18227	-0.262254	0.200725	0.191372	0.775038	Nr4a2	0.0328359	0.205391	0.872984	1	-0.270521	0.205368	0.187755	0.998617	-0.400217	0.204984	0.050887	NA	-0.337953	0.204895	0.0990671	NA
Adnp	11538	-0.266672	0.205758	0.19496	0.778087	Adnp	0.0634231	0.202677	0.754336	1	-0.168308	0.203432	0.408043	0.998617	-0.330692	0.203914	0.104863	NA	-0.363582	0.204069	0.0748044	NA
Cdx4	12592	0.314248	0.208236	0.131274	0.742939	Cdx4	-0.177323	0.192054	0.355851	1	-0.187907	0.192253	0.328373	0.998617	-0.0993514	0.192277	0.605358	NA	-0.0468199	0.192522	0.807857	NA
Runx1	12394	0.142979	0.202484	0.48011	0.887238	Runx1	-0.111187	0.205442	0.588363	1	-0.0301889	0.205419	0.883162	0.998617	-0.0545369	0.205443	0.790655	NA	0.273018	0.205311	0.183593	NA
Twist1	22160	-0.181682	0.203559	0.37211	0.847402	Twist1	-0.0117038	0.204583	0.954379	1	0.00256677	0.2046	0.989991	1	-0.264511	0.205014	0.196979	NA	-0.176076	0.205018	0.390434	NA
Nfatc4	73181	0.540553	0.201785	0.00738757	0.392177	Nfatc4	0.404434	0.205178	0.0487078	1	0.392803	0.205251	0.0556492	0.998617	0.365598	0.205441	0.0751448	NA	0.238374	0.205562	0.246204	NA
Batf2	74481	0.0794934	0.1979	0.687916	0.940567	Batf2	-0.0149613	0.20548	0.941956	1	-0.024659	0.205443	0.904461	0.998617	0.138181	0.205514	0.501349	NA	0.0390727	0.205227	0.849005	NA
Spib	272382	-0.122238	0.202664	0.546406	0.901353	Spib	0.0280239	0.204995	0.891263	1	-0.408243	0.20518	0.0466264	0.998617	0.105987	0.205062	0.605258	NA	-0.266769	0.205123	0.193419	NA
Zfp287	170740	-0.0594979	0.1985	0.764378	0.958371	Zfp287	-0.203529	0.205387	0.321708	1	-0.0338147	0.205538	0.869323	0.998617	-0.0995491	0.20537	0.627867	NA	-0.0185513	0.205337	0.928013	NA
Hoxa2	15399	-0.339753	0.201248	0.0913672	0.708178	Hoxa2	-0.167429	0.204929	0.413921	1	-0.245095	0.205023	0.231911	0.998617	-0.370038	0.205019	0.0710915	NA	-0.331545	0.204973	0.105768	NA
Dmrt2	226049	0.225846	0.208111	0.277824	0.811082	Dmrt2	-0.228297	0.19033	0.230343	1	-0.0277721	0.189561	0.883521	0.998617	0.248188	0.188666	0.188345	NA	0.201586	0.18936	0.287074	NA
Snai3	30927	0.445088	0.196915	0.0238022	0.53088	Snai3	0.0348598	0.162031	0.829656	1	0.0104449	0.162226	0.948664	0.998617	0.0826225	0.162311	0.610726	NA	-0.0342705	0.163088	0.833562	NA
Pou2f2	18987	0.0758458	0.206481	0.713376	0.947384	Pou2f2	0.0689379	0.202309	0.733288	1	-0.175463	0.203201	0.387866	0.998617	0.00395224	0.202951	0.984463	NA	-0.0546298	0.203373	0.788223	NA
Zfp37	22696	-0.278652	0.198112	0.159564	0.755949	Zfp37	-0.369945	0.205173	0.0713736	1	-0.213665	0.2054	0.29823	0.998617	-0.0769932	0.205452	0.707846	NA	-0.226239	0.205007	0.269783	NA
Dmrta1	242523	-0.202791	0.20657	0.326243	0.830062	Dmrta1	0.0432488	0.201445	0.830007	1	-0.107875	0.202081	0.593465	0.998617	-0.145928	0.202471	0.471072	NA	-0.370539	0.203154	0.068162	NA
Dzip1l	72507	0.492993	0.201358	0.0143516	0.464201	Dzip1l	0.127967	0.205558	0.533591	1	0.501008	0.205113	0.0145822	0.824696	0.332691	0.205516	0.105489	NA	0.45503	0.205498	0.0268094	NA
Prdm1	12142	-0.217497	0.205192	0.289159	0.814259	Prdm1	-0.401467	0.203776	0.048822	1	-0.53605	0.203975	0.0085885	0.765934	-0.162555	0.203513	0.424439	NA	0.0112516	0.203308	0.955865	NA
Ikzf3	22780	0.114225	0.207828	0.582583	0.913777	Ikzf3	0.0966762	0.199652	0.628228	1	-0.0427405	0.200496	0.831191	0.998617	-0.169297	0.201402	0.400576	NA	-0.154108	0.201679	0.444791	NA
Irf4	16364	0.0641877	0.20607	0.755432	0.955759	Irf4	0.02182	0.203361	0.914554	1	-0.0135472	0.203571	0.946942	0.998617	-0.298276	0.204387	0.144463	NA	0.148642	0.203668	0.465498	NA
Tbx6	21389	0.049388	0.203812	0.808531	0.963133	Tbx6	0.0180811	0.204404	0.929513	1	0.113271	0.204218	0.57913	0.998617	0.00406327	0.204669	0.984161	NA	0.0952902	0.20468	0.641533	NA
Dpf1	29861	0.0994792	0.20799	0.632445	0.926316	Dpf1	-0.148676	0.191334	0.437127	1	-0.0936863	0.191135	0.624022	0.998617	-0.175086	0.192173	0.362252	NA	-0.15448	0.192581	0.422463	NA
Aff3	16764	0.321153	0.205144	0.117465	0.729261	Aff3	0.123371	0.204369	0.546063	1	0.294402	0.203829	0.148639	0.998617	0.303503	0.204151	0.137104	NA	0.0128011	0.205022	0.950214	NA
Hnf4g	30942	0.456191	0.209168	0.0291851	0.564172	Hnf4g	0.022829	0.202079	0.910054	1	0.121946	0.201659	0.545367	0.998617	0.127583	0.20213	0.527916	NA	0.142243	0.202544	0.482505	NA
Hoxa4	15401	-0.119797	0.205602	0.56012	0.904239	Hoxa4	-0.246571	0.203096	0.224723	1	-0.19075	0.202996	0.347386	0.998617	-0.0783854	0.202931	0.6993	NA	0.0143897	0.202952	0.943476	NA
Prdm16	70673	-0.492636	0.2029	0.0151833	0.479215	Prdm16	-0.304733	0.203728	0.13471	1	-0.267949	0.203697	0.188365	0.998617	-0.567194	0.204138	0.00546126	NA	-0.282783	0.204041	0.165773	NA
Hivep3	16656	0.0561669	0.207886	0.787021	0.961413	Hivep3	-0.0176911	0.199126	0.929206	1	-0.10153	0.199647	0.61107	0.998617	0.01807	0.19952	0.927836	NA	0.0224479	0.199938	0.910606	NA
Zfp786	330301	0.319501	0.206508	0.121825	0.731479	Zfp786	0.179311	0.203123	0.377361	1	0.135589	0.203407	0.505036	0.998617	0.0756335	0.203938	0.710738	NA	0.294758	0.203535	0.147562	NA
Stat4	20849	0.263725	0.207739	0.204262	0.782524	Stat4	-0.00142502	0.203983	0.994426	1	0.14616	0.20351	0.472638	0.998617	0.0233149	0.204251	0.909121	NA	0.365861	0.203392	0.0720504	NA
Pitx3	18742	-0.383455	0.187811	0.04118	0.610801	Pitx3	0.161002	0.151697	0.288533	1	0.00650739	0.152267	0.965911	0.998617	-0.183937	0.153064	0.229479	NA	0.115959	0.152488	0.446987	NA
E2f7	52679	-0.00143981	0.208903	0.994501	0.998478	E2f7	-0.0188281	0.195287	0.923193	1	-0.0551852	0.19561	0.777853	0.998617	-0.118421	0.196387	0.546511	NA	0.120173	0.19568	0.539131	NA
Zfp618	72701	-0.334847	0.207125	0.105956	0.724534	Zfp618	-0.13045	0.198792	0.511688	1	-0.187582	0.199168	0.346281	0.998617	-0.264683	0.199864	0.185398	NA	-0.221889	0.200057	0.267374	NA
Zfp82	330502	-0.00873312	0.207349	0.966405	0.991719	Zfp82	-0.00839459	0.199806	0.966488	1	-0.194938	0.200858	0.331784	0.998617	-0.0853474	0.20078	0.67078	NA	0.061392	0.200559	0.759525	NA
Hoxa3	15400	0.0668903	0.205562	0.744877	0.954678	Hoxa3	0.184223	0.202426	0.362781	1	-0.0832969	0.203607	0.682462	0.998617	0.10124	0.203294	0.618485	NA	-0.000317231	0.203904	0.998759	NA
Pknox2	208076	-0.059642	0.203757	0.769743	0.95988	Pknox2	0.0248266	0.204158	0.903212	1	-0.0361934	0.204392	0.859447	0.998617	-0.0422192	0.204604	0.836521	NA	0.082479	0.204557	0.686795	NA
Mesp2	17293	-0.0910812	0.205817	0.658102	0.931906	Mesp2	-0.0488547	0.177112	0.78267	1	-0.000111314	0.176976	0.999498	1	-0.0612731	0.177776	0.730347	NA	-0.154542	0.178647	0.387002	NA
Nfatc2	18019	-0.0796828	0.206384	0.69943	0.944265	Nfatc2	-0.0912214	0.202031	0.651613	1	0.0600484	0.201368	0.765548	0.998617	-0.0968811	0.20254	0.632415	NA	-0.296053	0.203351	0.145428	NA
Batf	53314	0.336203	0.206912	0.104192	0.723186	Batf	0.251143	0.202725	0.215407	1	0.259478	0.202804	0.200737	0.998617	0.29698	0.203079	0.143635	NA	0.0199632	0.20437	0.922185	NA
Gli3	14634	0.159465	0.206733	0.440494	0.873175	Gli3	0.19151	0.201844	0.342723	1	0.198984	0.201931	0.324426	0.998617	-0.0285074	0.203328	0.888499	NA	0.0439653	0.203415	0.828882	NA
Plag1	56711	0.0764325	0.207785	0.712989	0.947384	Plag1	0.0490723	0.199766	0.805954	1	-0.0457762	0.2004	0.819316	0.998617	-0.00741191	0.200661	0.970535	NA	0.103823	0.200602	0.604768	NA
Elf5	13711	-0.0457832	0.208956	0.826569	0.966686	Elf5	-0.0646265	0.193738	0.738699	1	-0.000174482	0.193483	0.99928	1	-0.0103149	0.194105	0.95762	NA	0.132028	0.193833	0.495781	NA
Zfp423	94187	0.209498	0.208769	0.315623	0.824269	Zfp423	0.111784	0.198418	0.573178	1	0.0327713	0.199126	0.869278	0.998617	0.00966599	0.199835	0.961422	NA	0.162331	0.199524	0.415879	NA
Ikzf2	22779	-0.025636	0.207915	0.901869	0.981745	Ikzf2	0.0774503	0.195918	0.692607	1	-0.247136	0.198273	0.212603	0.998617	-0.13252	0.198144	0.503621	NA	-0.0127054	0.198024	0.948842	NA
Mzf1	109889	-0.0393793	0.207524	0.849499	0.971636	Mzf1	-0.154925	0.199576	0.437588	1	0.0926452	0.198065	0.639963	0.998617	0.0948687	0.198713	0.633066	NA	-0.297472	0.20123	0.139337	NA
Zfp773	76373	0.00607747	0.20792	0.976681	0.994041	Zfp773	-0.0348793	0.198057	0.860209	1	-0.140468	0.198901	0.480049	0.998617	0.0958351	0.197945	0.628279	NA	-0.0594133	0.199535	0.765887	NA
Tbx21	57765	-0.0258447	0.20772	0.900982	0.981745	Tbx21	0.0229189	0.195278	0.90657	1	-0.0347442	0.195964	0.859273	0.998617	-0.18409	0.197723	0.351827	NA	-0.25432	0.198708	0.200592	NA
Bcl11b	58208	0.23713	0.209237	0.257085	0.803064	Bcl11b	0.0842441	0.193534	0.66335	1	-0.142095	0.19556	0.467466	0.998617	0.216594	0.193378	0.262689	NA	0.0708701	0.195405	0.716841	NA
Zfp296	63872	-0.127579	0.208107	0.539847	0.899819	Zfp296	-0.219245	0.19446	0.25955	1	-0.0258636	0.193239	0.893527	0.998617	-0.0223702	0.193896	0.90815	NA	-0.0858585	0.194979	0.659685	NA
Csdc2	105859	-0.0841919	0.208027	0.685686	0.940131	Csdc2	-0.222745	0.192742	0.24782	1	-0.000495107	0.191213	0.997934	1	-0.130123	0.192904	0.499962	NA	-0.014986	0.192784	0.938039	NA
Gm3604	100041979	0.223255	0.209253	0.286012	0.814259	Gm3604	0.152104	0.194706	0.434686	1	-0.000966501	0.196226	0.99607	1	0.0021625	0.196907	0.991238	NA	0.128418	0.196717	0.513883	NA
Tead4	21679	-0.0111687	0.208058	0.957189	0.989661	Tead4	0.223191	0.19302	0.247554	1	-0.248988	0.197231	0.206799	0.998617	-0.213464	0.197597	0.280008	NA	-0.000721126	0.196848	0.997077	NA
Zfp599	235048	0.0657527	0.208525	0.752517	0.955559	Zfp599	0.0707001	0.190437	0.71045	1	0.0227136	0.191033	0.905355	0.998617	-0.151455	0.19302	0.432653	NA	0.137413	0.191637	0.473344	NA
Zfp827	622675	0.0246161	0.20869	0.906103	0.982013	Zfp827	-0.0347459	0.194347	0.858108	1	0.178882	0.192716	0.353296	0.998617	-0.0244495	0.195148	0.900296	NA	-0.0639177	0.196101	0.744468	NA
Wt1	22431	-0.0842123	0.201586	0.67613	0.937284	Wt1	-0.0113692	0.170805	0.94693	1	-0.00478232	0.170929	0.977679	0.998959	-0.0275242	0.171766	0.87269	NA	-0.226916	0.173679	0.191373	NA
Gata3	14462	0.215891	0.207932	0.299141	0.817359	Gata3	-0.048076	0.189022	0.799232	1	-0.0419294	0.189198	0.824612	0.998617	-0.145659	0.19109	0.44591	NA	0.0878402	0.189836	0.643568	NA
Hey2	15214	0.0818211	0.208123	0.694218	0.942959	Hey2	-0.103486	0.189698	0.585389	1	0.0234032	0.188737	0.901316	0.998617	0.0478701	0.18937	0.800434	NA	-0.0601045	0.191144	0.753182	NA
Zfp934	77117	0.597106	0.210716	0.00460131	0.328212	Zfp934	0.299704	0.190313	0.115304	1	0.403637	0.189475	0.0331471	0.956954	0.239103	0.192002	0.213016	NA	0.402356	0.191415	0.0355525	NA
Mxd3	17121	0.386868	0.208356	0.0633441	0.651047	Mxd3	0.247229	0.184452	0.180132	1	0.122438	0.186025	0.510422	0.998617	-0.0891137	0.188882	0.637072	NA	0.240716	0.186761	0.197433	NA
Foxj1	15223	-0.0736994	0.208114	0.723242	0.950923	Foxj1	0.0460534	0.18971	0.808194	1	-0.122097	0.191451	0.523639	0.998617	-0.00824691	0.191263	0.965607	NA	-0.0600032	0.192502	0.755267	NA
Runx3	12399	0.085229	0.206266	0.67946	0.938341	Runx3	-0.152657	0.185565	0.410702	1	-0.112493	0.185387	0.543985	0.998617	0.011828	0.185045	0.949034	NA	-0.115876	0.187316	0.536173	NA
Neil3	234258	0.341785	0.203068	0.0923555	0.710422	Neil3	0.0446129	0.174171	0.79784	1	-0.0928752	0.175759	0.597206	0.998617	0.0398461	0.175371	0.82026	NA	0.117057	0.175567	0.50494	NA
Zfp811	240063	0.436762	0.210563	0.038055	0.60564	Zfp811	0.346816	0.18865	0.0660024	1	0.321411	0.189138	0.0892536	0.998617	0.286782	0.19035	0.131913	NA	0.2074	0.191904	0.279808	NA
Creb3l4	78284	0.0202027	0.207922	0.922596	0.982972	Creb3l4	-0.0414895	0.18794	0.82528	1	-0.00745146	0.187833	0.968356	0.998617	0.0504061	0.188165	0.788789	NA	-0.0612783	0.190065	0.747145	NA
Mybl2	17865	0.131238	0.208853	0.529757	0.899318	Mybl2	-0.11144	0.191957	0.561547	1	0.124991	0.18985	0.510302	0.998617	0.0861586	0.191175	0.65222	NA	0.0533122	0.192414	0.781726	NA
Runx2	12393	0.0924599	0.20738	0.655708	0.93131	Runx2	-0.0759645	0.18598	0.682939	1	0.0235868	0.185225	0.89867	0.998617	0.173917	0.184629	0.346202	NA	-0.00984025	0.18735	0.958112	NA
Ovol1	18426	-0.178527	0.206881	0.388167	0.851938	Ovol1	-0.107407	0.18709	0.565906	1	-0.0372867	0.186628	0.841643	0.998617	-0.0110323	0.18727	0.953023	NA	-0.205462	0.189835	0.279111	NA
Grhl2	252973	-0.182874	0.20584	0.37431	0.848499	Grhl2	-0.0886048	0.185305	0.632539	1	-0.0807428	0.185473	0.663319	0.998617	-0.307534	0.18866	0.10308	NA	-0.0248979	0.186917	0.894033	NA
Foxc1	17300	-0.0584711	0.200364	0.770421	0.960217	Foxc1	-0.239498	0.169241	0.15703	1	0.0162189	0.167289	0.922765	0.998617	0.0621471	0.167698	0.710944	NA	0.102217	0.168173	0.543315	NA
Gm13212	433801	0.103466	0.20433	0.612598	0.920615	Gm13212	-0.126371	0.180243	0.483231	1	0.202782	0.176451	0.250462	0.998617	-0.0284773	0.18044	0.874597	NA	-0.162696	0.182989	0.373947	NA
Pbx4	80720	0.261952	0.209109	0.210314	0.785224	Pbx4	0.315161	0.185626	0.0895396	1	0.186351	0.187331	0.319847	0.998617	0.450791	0.185382	0.0150288	NA	0.0333502	0.190705	0.861175	NA
Barx1	12022	0.474108	0.206317	0.0215639	0.521549	Barx1	0.128186	0.177642	0.470543	1	0.347005	0.175516	0.0480356	0.998617	0.215918	0.177929	0.224937	NA	0.421024	0.176805	0.0172522	NA
Zglp1	100009600	0.387728	0.204953	0.0585187	0.641614	Zglp1	0.151082	0.176339	0.39157	1	0.226247	0.175842	0.198217	0.998617	0.533624	0.173671	0.00212197	NA	0.439782	0.175612	0.01227	NA
Msc	17681	0.433425	0.206126	0.0354907	0.593435	Msc	0.407935	0.175552	0.0201398	1	0.112273	0.179288	0.531176	0.998617	0.102073	0.180389	0.571496	NA	0.350476	0.178769	0.0499378	NA
Zfp583	213011	-0.0700502	0.206664	0.734642	0.952195	Zfp583	0.0178149	0.183372	0.922606	1	0.0223374	0.183589	0.90316	0.998617	-0.0847888	0.185801	0.648144	NA	0.0168236	0.185792	0.927849	NA
Bcl11a	14025	0.0603939	0.20286	0.765923	0.959072	Bcl11a	-0.09948	0.176737	0.573523	1	0.0182732	0.175508	0.917078	0.998617	-0.140122	0.178655	0.432856	NA	0.0256663	0.177871	0.885266	NA
Hoxa1	15394	0.216735	0.20519	0.290848	0.815302	Hoxa1	0.18515	0.175164	0.290506	1	0.188118	0.175411	0.283523	0.998617	-0.0502421	0.179218	0.779216	NA	0.168316	0.177907	0.344101	NA
Bnc1	12173	-0.366668	0.193249	0.0577766	0.641614	Bnc1	-0.250913	0.158453	0.113302	1	-0.0719813	0.156995	0.646599	0.998617	-0.131416	0.158421	0.406799	NA	-0.379183	0.161334	0.0187584	NA
Foxs1	14239	0.0301542	0.182787	0.868968	0.976504	Foxs1	0.036624	0.142592	0.797299	1	-0.0707894	0.143481	0.621749	0.998617	0.0172295	0.143515	0.90444	NA	0.0807712	0.143709	0.574084	NA
Prdm5	70779	0.0586045	0.20286	0.772665	0.960504	Prdm5	0.0843651	0.172236	0.62426	1	0.125586	0.172008	0.465319	0.998617	-0.213028	0.177031	0.228846	NA	0.0665335	0.175035	0.70386	NA
Gata5	14464	0.0721085	0.196773	0.714025	0.947384	Gata5	-0.0694121	0.162458	0.669188	1	-0.00826307	0.162069	0.959337	0.998617	0.0929649	0.161978	0.566012	NA	0.053724	0.163353	0.742244	NA
Zfp239	22685	-0.130063	0.200841	0.517249	0.898976	Zfp239	-0.210161	0.173182	0.224929	1	-0.166508	0.172919	0.335585	0.998617	-0.216013	0.17468	0.216226	NA	-0.0535386	0.173921	0.75821	NA
Bhlha15	17341	0.129907	0.173485	0.453974	0.875754	Bhlha15	0.293166	0.129245	0.0233113	1	-0.027603	0.131115	0.833258	0.998617	0.199364	0.130423	0.126364	NA	0.176833	0.131019	0.177121	NA
Zfp184	193452	-0.0680375	0.19862	0.731936	0.951818	Zfp184	-0.17179	0.164704	0.296937	1	-0.0144968	0.163214	0.929224	0.998617	-0.057666	0.164719	0.726273	NA	0.0860684	0.164218	0.600202	NA
Fosb	14282	0.452558	0.204128	0.0266211	0.550879	Fosb	0.200971	0.171454	0.241135	1	0.164885	0.172253	0.338452	0.998617	0.186582	0.173182	0.281313	NA	0.321876	0.172729	0.0623954	NA
Meox1	17285	0.417626	0.194686	0.0319422	0.579907	Meox1	0.319463	0.159772	0.0455547	1	0.324524	0.159986	0.0425136	0.998617	0.241262	0.162008	0.136436	NA	0.156261	0.163999	0.340683	NA
Zfp473	243963	0.291926	0.203039	0.150495	0.751854	Zfp473	0.161366	0.169511	0.341125	1	0.274079	0.168317	0.103451	0.998617	0.112284	0.171619	0.512943	NA	0.100848	0.172985	0.559903	NA
Scx	20289	-0.260617	0.201252	0.195327	0.778087	Scx	-0.197791	0.171645	0.249186	1	-0.0510348	0.170097	0.764151	0.998617	-0.1347	0.172275	0.434281	NA	-0.0695563	0.17269	0.687109	NA
Gli2	14633	0.0018902	0.197734	0.992373	0.997916	Gli2	0.0906902	0.16352	0.57916	1	-0.0565142	0.165865	0.733312	0.998617	-0.0013959	0.166358	0.993305	NA	-0.148953	0.169539	0.379628	NA
Egr2	13654	0.14315	0.195009	0.462906	0.878539	Egr2	-0.0264195	0.155637	0.865206	1	-0.0232841	0.155878	0.881259	0.998617	0.0255365	0.156398	0.870299	NA	-0.022869	0.15811	0.884995	NA
Osr1	23967	-0.204744	0.179998	0.255336	0.800578	Osr1	-0.0926182	0.137567	0.500781	1	-0.017172	0.137159	0.900367	0.998617	-0.154399	0.138901	0.266322	NA	-0.0644427	0.138929	0.642754	NA
Hif3a	53417	-0.0686802	0.198583	0.729455	0.951495	Hif3a	-0.13001	0.167412	0.437402	1	0.0558344	0.165227	0.73542	0.998617	0.0372617	0.16672	0.823148	NA	-0.0107706	0.168652	0.949079	NA
Pax9	18511	0.159662	0.199778	0.424175	0.865912	Pax9	0.0846147	0.165353	0.608846	1	0.198554	0.164126	0.226368	0.998617	0.00174973	0.167924	0.991686	NA	0.16148	0.167164	0.334045	NA
Hoxb7	15415	0.0712737	0.19872	0.719847	0.950286	Hoxb7	0.0126893	0.161671	0.937439	1	0.0848159	0.161063	0.59847	0.998617	0.0686653	0.162395	0.672421	NA	0.121401	0.162951	0.456264	NA
Barhl1	54422	0.078287	0.196512	0.690348	0.941532	Barhl1	0.147299	0.158603	0.353029	1	0.0141387	0.160542	0.929822	0.998617	-0.0930457	0.162896	0.567867	NA	0.257997	0.159897	0.106632	NA
Bhlhe22	59058	-0.0366893	0.196783	0.852095	0.971863	Bhlhe22	-0.0264354	0.161629	0.870081	1	-0.124009	0.163191	0.447312	0.998617	0.0688205	0.161889	0.670757	NA	-0.0188421	0.164276	0.908685	NA
Etv4	18612	0.234392	0.200728	0.242924	0.798453	Etv4	-0.0217061	0.16811	0.897264	1	0.255535	0.164487	0.120299	0.998617	0.114886	0.167808	0.493579	NA	0.250123	0.167333	0.134978	NA
Gli1	14632	-0.136136	0.193498	0.481714	0.88815	Gli1	-0.0619961	0.158208	0.695159	1	0.0171702	0.157466	0.91317	0.998617	-0.174971	0.161123	0.277503	NA	-0.0216664	0.16045	0.892584	NA
Grhl3	230824	0.0655782	0.194859	0.736462	0.952596	Grhl3	0.0475496	0.156463	0.761202	1	0.216881	0.154662	0.16083	0.998617	-0.0871347	0.159388	0.584597	NA	0.249891	0.156604	0.110558	NA
Lbx2	16815	0.0872205	0.192089	0.649783	0.930032	Lbx2	0.121865	0.153424	0.427019	1	0.0519222	0.15467	0.7371	0.998617	-0.142598	0.158355	0.367855	NA	0.0513572	0.157167	0.743843	NA
Zscan18	232875	0.145361	0.193874	0.453394	0.875754	Zscan18	0.109584	0.152638	0.472801	1	0.148097	0.152449	0.331322	0.998617	0.093023	0.154237	0.546432	NA	0.0197605	0.156235	0.899352	NA
Tcf23	69852	0.325434	0.194358	0.09405	0.713635	Tcf23	0.129284	0.154578	0.402949	1	0.0928593	0.155421	0.550193	0.998617	0.147513	0.155943	0.344177	NA	0.126947	0.157617	0.420579	NA
Egr3	13655	0.135466	0.189999	0.475857	0.886196	Egr3	0.010967	0.150363	0.941856	1	0.12688	0.149113	0.394827	0.998617	-0.0429396	0.152585	0.778393	NA	-0.0269222	0.153649	0.860908	NA
Nr4a3	18124	0.143185	0.190174	0.451499	0.875052	Nr4a3	0.0859696	0.150469	0.567768	1	0.0134792	0.151789	0.929239	0.998617	0.0656896	0.152331	0.666301	NA	0.0444944	0.153957	0.772578	NA
Zfp286	192651	-0.21893	0.188186	0.244679	0.798822	Zfp286	-0.189407	0.150938	0.209526	1	-0.222951	0.151727	0.141718	0.998617	-0.0148037	0.150096	0.921433	NA	-0.251452	0.154714	0.104105	NA
Ahrr	11624	0.163726	0.192677	0.395468	0.854003	Ahrr	0.011955	0.154675	0.938392	1	-0.024667	0.15555	0.874	0.998617	0.236774	0.153039	0.121827	NA	0.0127881	0.157785	0.935404	NA
Klf5	12224	-0.125284	0.188362	0.50597	0.895981	Klf5	-0.168165	0.150165	0.262771	1	0.0894856	0.14708	0.542914	0.998617	-0.113892	0.150944	0.450529	NA	-0.0636756	0.15156	0.674386	NA
Sp6	83395	0.0239259	0.191862	0.900758	0.981745	Sp6	-0.0989043	0.153236	0.518645	1	0.0132137	0.152032	0.93074	0.998617	0.104177	0.152045	0.493238	NA	0.120445	0.153178	0.431686	NA
Vdr	22337	0.109527	0.191746	0.567856	0.90773	Vdr	0.089337	0.150733	0.553392	1	0.0506611	0.151589	0.738228	0.998617	-0.00630387	0.153617	0.967267	NA	0.121049	0.153249	0.429593	NA
5730507C01Rik	236366	-0.0878122	0.183156	0.631626	0.926316	5730507C01Rik	-0.100019	0.142265	0.482023	1	0.0820975	0.140277	0.558379	0.998617	-0.271948	0.1457	0.0619729	NA	0.0298155	0.143292	0.83517	NA
Foxc2	14234	0.320391	0.186384	0.0856173	0.694913	Foxc2	0.222861	0.143978	0.121649	1	-0.0222178	0.147389	0.880178	0.998617	0.274221	0.144803	0.0582577	NA	0.256052	0.146299	0.0800831	NA
Sall4	99377	-0.0402762	0.187563	0.829975	0.967302	Sall4	0.0412716	0.142581	0.772229	1	0.141276	0.141697	0.318749	0.998617	0.154313	0.14261	0.279223	NA	-0.0369262	0.14579	0.80005	NA
Hoxb6	15414	-0.0778003	0.179696	0.665047	0.933811	Hoxb6	0.0104161	0.133471	0.937796	1	-0.0239187	0.134152	0.858491	0.998617	-0.172739	0.136932	0.20713	NA	0.00398143	0.136037	0.976652	NA
Pax6	18508	-0.142789	0.178722	0.424323	0.865912	Pax6	-0.0694816	0.134945	0.60663	1	-0.0681764	0.135223	0.614138	0.998617	-0.127124	0.137131	0.353916	NA	-0.185834	0.139064	0.181444	NA
Prdm6	225518	0.238889	0.177704	0.178848	0.768185	Prdm6	0.0684186	0.132354	0.605202	1	0.108031	0.13217	0.413718	0.998617	0.252053	0.131585	0.0554262	NA	0.131156	0.134018	0.327754	NA
Foxp3	20371	-0.144993	0.178393	0.416347	0.864598	Foxp3	-0.138625	0.135577	0.306555	1	-0.137799	0.135858	0.310445	0.998617	-0.0168029	0.135494	0.901306	NA	-0.0405246	0.137027	0.767427	NA
Spdef	30051	0.0895275	0.171773	0.602229	0.917527	Spdef	-0.130218	0.126843	0.304607	1	-0.0266092	0.125941	0.832667	0.998617	0.0504095	0.126114	0.689366	NA	-0.108422	0.128935	0.4004	NA
Dmrtb1	56296	-0.0583896	0.173164	0.735972	0.952575	Dmrtb1	-0.134348	0.129891	0.30099	1	-0.0281447	0.128907	0.82717	0.998617	-0.085953	0.130677	0.510697	NA	-0.0396344	0.131276	0.762716	NA
Hsf5	327992	0.182422	0.189362	0.335372	0.83308	Hsf5	0.087538	0.147313	0.552358	1	0.255588	0.145187	0.0783388	0.998617	0.0680905	0.149252	0.648239	NA	0.367572	0.146376	0.012034	NA
Rcor2	104383	0.00661533	0.176574	0.970114	0.992495	Rcor2	0.00660292	0.131176	0.959854	1	-0.0678256	0.132466	0.608636	0.998617	-0.0928876	0.133999	0.488186	NA	0.0307284	0.133685	0.818202	NA
Foxd2	17301	0.00275541	0.176875	0.987571	0.997065	Foxd2	-0.113563	0.133323	0.394332	1	-0.0714512	0.133064	0.591289	0.998617	0.0599113	0.132525	0.651215	NA	-0.0093268	0.13482	0.944847	NA
Twist2	13345	-0.0467828	0.175899	0.790267	0.961708	Twist2	-0.0356454	0.132394	0.787747	1	-0.0296166	0.132634	0.823305	0.998617	-0.0205499	0.133797	0.877933	NA	-0.204678	0.137718	0.137225	NA
Eomes	13813	0.13384	0.175306	0.445184	0.874787	Eomes	0.124566	0.129197	0.334966	1	0.0862872	0.130014	0.506898	0.998617	-0.0202866	0.132633	0.878436	NA	-0.046781	0.134262	0.727517	NA
Pou4f1	18996	0.0944492	0.171605	0.582055	NA	Pou4f1	0.00512997	0.127212	0.967833	1	0.00787091	0.127483	0.950769	0.998617	-0.0609408	0.129609	0.638219	NA	-0.0497316	0.130762	0.703708	NA
Npas1	18142	0.102063	0.177133	0.564484	NA	Npas1	0.218325	0.129505	0.0918253	1	-0.0709913	0.13392	0.59604	0.998617	0.101513	0.132785	0.444576	NA	-0.00727057	0.13571	0.957274	NA
Creb5	231991	0.117387	0.162871	0.471073	NA	Creb5	-0.0766968	0.117697	0.514631	1	0.0473275	0.116487	0.684528	0.998617	-0.0273686	0.11853	0.817393	NA	-0.0572596	0.120158	0.633691	NA
Msx1	17701	-0.186019	0.160641	0.246872	NA	Msx1	-0.107713	0.11353	0.342742	1	-0.213727	0.114978	0.0630471	0.998617	-0.0627645	0.114322	0.582994	NA	-0.158712	0.116468	0.172977	NA
Pax5	18507	-0.0747019	0.164966	0.65067	NA	Pax5	0.00560658	0.118382	0.962226	1	0.00713543	0.118503	0.951986	0.998617	-0.109504	0.121284	0.366594	NA	-0.21667	0.124029	0.0806501	NA
Myb	17863	0.109411	0.162681	0.501234	NA	Myb	0.00559149	0.117519	0.962051	1	0.00827182	0.117617	0.943932	0.998617	0.0570616	0.118137	0.629086	NA	0.0650575	0.119347	0.585676	NA
Trp63	22061	-0.468657	0.168292	0.00535617	NA	Trp63	-0.076265	0.118464	0.519717	1	-0.152751	0.119765	0.202162	0.998617	-0.143342	0.12084	0.23554	NA	-0.163467	0.122386	0.181657	NA
Klf17	75753	-0.0818257	0.16071	0.610647	NA	Klf17	-0.0326113	0.111009	0.768933	1	-0.104871	0.111574	0.347258	0.998617	-0.0242124	0.111704	0.828399	NA	-0.0131274	0.112683	0.907257	NA
Bnc2	242509	-0.111594	0.131346	0.395538	NA	Bnc2	0.0428972	0.0823131	0.602265	1	0.0237529	0.0823131	0.772913	0.998617	-0.0894579	0.0826902	0.279322	NA	-0.0495028	0.0829465	0.550638	NA
Tub	22141	0.122246	0.151226	0.41888	NA	Tub	0.00420374	0.102158	0.967177	1	-0.0259737	0.102183	0.79935	0.998617	0.0118567	0.102164	0.907609	NA	0.0800188	0.102735	0.436049	NA
Nkx2-3	18089	-0.181057	0.151187	0.231085	NA	Nkx2-3	-0.0571133	0.100321	0.569147	1	-0.0862107	0.100321	0.390146	0.998617	-0.171561	0.100615	0.088173	NA	-0.070651	0.101022	0.484328	NA
Aff2	14266	0.100998	0.150804	0.503027	NA	Aff2	0.00407221	0.100658	0.96773	1	0.0671627	0.100658	0.504622	0.998617	0.0731042	0.100658	0.467679	NA	0.0786591	0.101191	0.43696	NA
Dlx4	13394	0.0745825	0.155572	0.631649	NA	Dlx4	-0.0635583	0.105423	0.546584	1	0.00614703	0.105423	0.953503	0.998617	0.0467402	0.105423	0.657507	NA	-0.0478645	0.106075	0.651822	NA
Arnt2	11864	0.0836543	0.144138	0.561661	NA	Arnt2	0.0036814	0.0960201	0.969417	1	-0.0228139	0.0960201	0.812195	0.998617	0.0382447	0.0960201	0.69041	NA	0.0431121	0.0961915	0.654016	NA
Hes7	84653	0.0875145	0.145391	0.547224	NA	Hes7	-0.02664	0.100505	0.790962	1	-0.0251534	0.100505	0.802378	0.998617	0	0.100505	1	NA	-0.0443267	0.100656	0.659663	NA
Ovol2	107586	-0.101291	0.149847	0.499063	NA	Ovol2	-0.0836197	0.0981181	0.394083	1	0.0344255	0.0981181	0.725695	0.998617	-0.0182662	0.0981181	0.852315	NA	-0.0416456	0.0984424	0.672262	NA
Ascl3	56787	-0.0337221	0.160309	0.833389	NA	Ascl3	0.00522758	0.112935	0.96308	1	-0.0323957	0.112935	0.774224	0.998617	-0.0643064	0.112935	0.569076	NA	-0.0560363	0.11315	0.62043	NA
Fev	260298	0.028097	0.142688	0.843897	NA	Fev	-0.0934092	0.0897895	0.298194	1	0.00436262	0.0897895	0.961248	0.998617	0.0331721	0.0897895	0.711798	NA	0.0136507	0.0898255	0.879211	NA
Prdm14	383491	0.212534	0.156529	0.17453	NA	Prdm14	0.0760373	0.107725	0.480284	1	0.113425	0.107725	0.29238	0.998617	0.0846436	0.107725	0.432022	NA	0.127249	0.107784	0.237763	NA
Zbtb8b	215627	-0.0528891	0.143736	0.712902	NA	Zbtb8b	-0.0709485	0.0908197	0.434684	1	0.00446906	0.0908197	0.960753	0.998617	-0.0649779	0.0908197	0.474324	NA	0.0139851	0.0908574	0.87767	NA
Zfp365	216049	0.0768662	0.158719	0.62818	NA	Zfp365	0.0049204	0.109854	0.964275	1	0.0439371	0.109854	0.689187	0.998617	-0.023313	0.109854	0.831937	NA	0.0585099	0.109854	0.594301	NA
Glis1	230587	0.117995	0.151334	0.435567	NA	Glis1	-0.0260645	0.0994866	0.793329	1	0.0354614	0.0994866	0.721508	0.998617	0.0112199	0.0994866	0.910207	NA	0.0171873	0.0994866	0.86284	NA
Mesp1	17292	-0.0579352	0.150808	0.700856	NA	Mesp1	-0.0250983	0.0977457	0.797355	1	-0.0526201	0.0977457	0.590345	0.998617	0.0686487	0.0977457	0.482481	NA	0.0454725	0.0977457	0.641779	NA
Tbx1	21380	-0.00495919	0.149173	0.97348	NA	Tbx1	0.0319789	0.096666	0.740781	1	0.00510216	0.096666	0.957906	0.998617	0.0105508	0.096666	0.913086	NA	0.0444069	0.096666	0.645958	NA
Ybx2	53422	0.0685665	0.146691	0.640198	NA	Ybx2	-0.0224427	0.0927424	0.808788	1	0.00467179	0.0927424	0.959825	0.998617	0.0355229	0.0927424	0.701699	NA	-0.0110631	0.0927424	0.905047	NA
Zfp575	101544	0.0935031	0.153625	0.542761	NA	Zfp575	0.0681089	0.102379	0.505883	1	0.00577021	0.102379	0.955054	0.998617	0.0758178	0.102379	0.458961	NA	0.0502213	0.102379	0.62375	NA
Dmrt3	240590	-0.077265	0.144695	0.593351	NA	Dmrt3	-0.0206698	0.0892035	0.816759	1	-0.0433354	0.0892035	0.627106	0.998617	0.00889766	0.0892035	0.920546	NA	0.01363	0.0892035	0.878559	NA
Dmrta2	242620	-0.0571496	0.144693	0.692864	NA	Dmrta2	0.0271802	0.0895347	0.761455	1	-0.0676819	0.0895347	0.449692	0.998617	-0.0630509	0.0895347	0.481305	NA	0.013737	0.0895347	0.878062	NA
Hoxd8	15437	-0.00613727	0.145032	0.966246	NA	Hoxd8	0.00320805	0.0899881	0.971562	1	-0.0198805	0.0899881	0.825152	0.998617	-0.0394634	0.0899881	0.660995	NA	0.0138843	0.0899881	0.877381	NA
Meox2	17286	-0.0568093	0.139437	0.6837	NA	Meox2	-0.0397341	0.0845364	0.638338	1	-0.0599773	0.0845364	0.478023	0.998617	0.00794671	0.0845364	0.925106	NA	0.0121733	0.0845364	0.8855	NA
Rex2	100043034	-0.127078	0.149467	0.39521	NA	Rex2	0.00367488	0.0959402	0.969445	1	-0.133951	0.0959402	0.162657	0.998617	-0.0174117	0.0959402	0.855987	NA	-0.0118896	0.0959402	0.901373	NA
Tbx4	21387	0.0371869	0.141598	0.792841	NA	Tbx4	0.00285974	0.0852073	0.973226	1	0.00390714	0.0852073	0.963426	0.998617	0.0080796	0.0852073	0.924456	NA	-0.00925233	0.0852073	0.913531	NA
Tfap2a	21418	-0.0237122	0.123727	0.848017	NA	Tfap2a	-0.0403881	0.0693185	0.560132	1	-0.0256227	0.0693185	0.711653	NA	0	0.0693185	1	NA	-0.00602447	0.0693185	0.930743	NA
Tlx2	21909	-0.13764	0.138046	0.318736	NA	Tlx2	-0.117827	0.0822383	0.151928	1	-0.016453	0.0822383	0.84143	0.998617	-0.0527401	0.0822383	0.521322	NA	0	0.0822383	1	NA
Foxh1	14106	0.0504083	0.132749	0.704149	NA	Foxh1	-0.0321202	0.0763429	0.673948	1	0.0546975	0.0763429	0.473701	NA	0.0408179	0.0763429	0.592881	NA	0.0614316	0.0763429	0.421005	NA
Nkx1-2	20231	0.0290108	0.11653	0.803395	NA	Nkx1-2	0	0.0630124	1	1	-0.00948434	0.0630124	0.880358	NA	-0.0188267	0.0630124	0.76511	NA	0	0.0630124	1	NA
Hmx1	15371	-0.0111769	0.119644	0.925571	NA	Hmx1	0.00156984	0.0637979	0.980369	1	-0.00972843	0.0637979	0.878802	NA	-0.0193112	0.0637979	0.762123	NA	0.0186674	0.0637979	0.769826	NA
Nobox	18291	0.0467195	0.139733	0.738117	NA	Nobox	0.0223558	0.0815786	0.784054	1	0.00356681	0.0815786	0.965126	NA	0.00737583	0.0815786	0.927958	NA	0.050789	0.0815786	0.533562	NA
Tcf15	21407	0.0257788	0.12569	0.837496	NA	Tcf15	0	0.0701557	1	1	-0.0262652	0.0701557	0.708118	NA	-0.00904374	0.0701557	0.897429	NA	0	0.0701557	1	NA
Pax1	18503	-0.0326857	0.111119	0.768643	NA	Pax1	0	0.0578208	1	1	0	0.0578208	1	NA	-0.0352052	0.0578208	0.542613	NA	-0.0138606	0.0578208	0.810549	NA
Tfap2e	332937	0.112832	0.126512	0.372466	NA	Tfap2e	0.015779	0.0689667	0.819031	1	0.0164539	0.0689667	0.811433	NA	0.0191423	0.0689667	0.781351	NA	0.0219112	0.0689667	0.750707	NA
Pgr	18667	-0.0476055	0.128502	0.711035	NA	Pgr	-0.0126034	0.0703607	0.857839	1	-0.0119001	0.0703607	0.865694	NA	0.00542536	0.0703607	0.938538	NA	-0.00621283	0.0703607	0.929638	NA
Zim1	22776	0.0633508	0.120996	0.600574	NA	Zim1	0.0136953	0.0643783	0.831536	1	0.0142811	0.0643783	0.824446	NA	0.0408065	0.0643783	0.526175	NA	0.0432097	0.0643783	0.502103	NA
Tbx15	21384	0.0666022	0.113494	0.557315	NA	Tbx15	0.0112591	0.0585058	0.847395	1	0.0316292	0.0585058	0.588773	NA	0.0335475	0.0585058	0.566371	NA	0.0255789	0.0585058	0.661964	NA
Tbx19	83993	0.0121888	0.1218	0.920287	NA	Tbx19	-0.0105327	0.0644856	0.870256	1	0.00219253	0.0644856	0.972877	NA	0.00453395	0.0644856	0.943947	NA	0.0190828	0.0644856	0.767288	NA
Pax8	18510	-0.0822551	0.113545	0.468803	NA	Pax8	-0.00855805	0.0582683	0.883232	1	0	0.0582683	1	NA	-0.0357639	0.0582683	0.539361	NA	-0.0239426	0.0582683	0.681144	NA
Pou2f3	18988	-0.0146454	0.121802	0.904293	NA	Pou2f3	0.00159242	0.0642434	0.980225	1	-0.00986837	0.0642434	0.877918	NA	-0.00754496	0.0642434	0.906509	NA	0.018936	0.0642434	0.768182	NA
Six4	20474	-0.0164246	0.121099	0.892114	NA	Six4	-0.0102697	0.063696	0.871913	1	-0.00969658	0.063696	0.879004	NA	-0.019248	0.063696	0.762511	NA	0	0.063696	1	NA
Zfp711	245595	-0.0325046	0.113904	0.775361	NA	Zfp711	-0.0384069	0.0584646	0.511229	1	-0.00813619	0.0584646	0.88932	NA	0	0.0584646	1	NA	0	0.0584646	1	NA
Hoxa7	15404	-0.0252444	0.0958917	0.79235	NA	Hoxa7	0	0.0464377	1	1	0	0.0464377	1	NA	0	0.0464377	1	NA	-0.0275218	0.0464377	0.553409	NA
Insm1	53626	0.0106029	0.0970544	0.913006	NA	Insm1	-0.00544861	0.0466695	0.907059	1	0	0.0466695	1	NA	-0.00393332	0.0466695	0.932834	NA	0	0.0466695	1	NA
Isl1	16392	-0.0505115	0.0971183	0.602992	NA	Isl1	-0.0118447	0.0468993	0.800611	1	0	0.0468993	1	NA	-0.0166559	0.0468993	0.722484	NA	-0.00905434	0.0468993	0.846913	NA
Lhx1	16869	0.0377657	0.113961	0.740348	NA	Lhx1	0.0209311	0.0581369	0.718824	1	0.0115899	0.0581369	0.841985	NA	0.003667	0.0581369	0.949707	NA	0.0252505	0.0581369	0.66405	NA
Lhx9	16876	0.0377521	0.113943	0.740401	NA	Lhx9	0.01111	0.0581255	0.848417	1	0.0115852	0.0581255	0.842017	NA	0.0232908	0.0581255	0.688642	NA	0.0154277	0.0581255	0.790685	NA
Gata1	14460	0.0259355	0.10553	0.805864	NA	Gata1	0.00103477	0.0520195	0.98413	1	0.0092401	0.0520195	0.859015	NA	0.0107499	0.0520195	0.836283	NA	0.00447845	0.0520195	0.931393	NA
Prrx2	20204	0.0567238	0.105973	0.592464	NA	Prrx2	0.0168733	0.0523036	0.746996	1	0.00934302	0.0523036	0.858228	NA	0.0187831	0.0523036	0.719508	NA	0.0203553	0.0523036	0.697145	NA
En2	13799	0.0242623	0.08824	0.783348	NA	En2	0.00537528	0.0406473	0.894793	1	0.00560518	0.0406473	0.890321	NA	0.00177346	0.0406473	0.965199	NA	0.00746427	0.0406473	0.8543	NA
Etv2	14008	0.012444	0.0806425	0.877365	NA	Etv2	0.000489258	0.0359251	0.989134	1	0.00806929	0.0359251	0.822279	NA	0.00508271	0.0359251	0.88749	NA	0.00951832	0.0359251	0.791049	NA
Hoxd4	15436	-0.0207263	0.097156	0.83107	NA	Hoxd4	-0.0115163	0.0462531	0.803373	1	-0.00505195	0.0462531	0.913025	NA	0	0.0462531	1	NA	-0.00263753	0.0462531	0.954526	NA
Zfp541	666528	-0.0173765	0.0889227	0.845071	NA	Zfp541	0	0.0409976	1	1	-0.0136192	0.0409976	0.739742	NA	0	0.0409976	1	NA	-0.0020664	0.0409976	0.959801	NA
Sp7	170574	0.000138969	0.0878974	0.998739	NA	Sp7	0	0.0401346	1	1	-0.00379149	0.0401346	0.924736	NA	-0.00289882	0.0401346	0.942421	NA	0	0.0401346	1	NA
Dlx1	13390	-0.0180781	0.0799299	0.821066	NA	Dlx1	0.000467886	0.0351377	0.989376	1	0.00417803	0.0351377	0.905351	NA	-0.00221686	0.0351377	0.949694	NA	-0.00151379	0.0351377	0.965636	NA
Foxi1	14233	-0.000511511	0.0403189	0.989878	NA	Foxi1	-0.00163341	0.0256709	0.949266	1	0	0.0256709	1	NA	0	0.0256709	1	NA	-0.000805185	0.0256709	0.974978	NA
Onecut3	246086	-0.00156656	0.0715716	0.982537	NA	Onecut3	-0.00225225	0.0301216	0.940396	1	-0.00212656	0.0301216	0.943717	NA	0	0.0301216	1	NA	0	0.0301216	1	NA
Osr2	107587	-0.0101288	0.0792704	0.898327	NA	Osr2	-0.00300255	0.0347473	0.93114	1	-0.00283499	0.0347473	0.934974	NA	-0.00216752	0.0347473	0.950261	NA	0	0.0347473	1	NA
Tbx18	76365	0.00457427	0.064149	0.943153	NA	Tbx18	0.00596477	0.0258202	0.817306	1	0.00605699	0.0258202	0.814532	NA	0.00261569	0.0258202	0.919309	NA	0.00299404	0.0258202	0.907686	NA
Tulp1	22157	-0.00163539	0.0797397	0.983637	NA	Tulp1	0.00046487	0.0350251	0.98941	1	0.000635132	0.0350251	0.985532	NA	0.00482936	0.0350251	0.890333	NA	0.00201194	0.0350251	0.954193	NA
Barx2	12023	-0.00522964	0.0403189	0.896798	NA	Barx2	0	0.0256709	1	1	-0.00530682	0.0256709	0.836224	NA	0	0.0256709	1	NA	-0.000805185	0.0256709	0.974978	NA
Esr2	13983	-0.00757919	0.0629277	0.904132	NA	Esr2	0.000248869	0.0256709	0.992265	1	0.000340019	0.0256709	0.989432	NA	0.00258541	0.0256709	0.919778	NA	-0.000805185	0.0256709	0.974978	NA
Hesx1	15209	-0.00348056	0.0699351	0.960307	NA	Hesx1	0	0.0290677	1	1	0	0.0290677	1	NA	-0.00151354	0.0290677	0.958473	NA	-0.00103352	0.0290677	0.971637	NA
Hoxc4	15423	-0.0127593	0.0627393	0.838845	NA	Hoxc4	-0.00163341	0.0256709	0.949266	1	-0.00342454	0.0256709	0.893876	NA	-0.00117915	0.0256709	0.963363	NA	0	0.0256709	1	NA
Hoxd9	15438	-0.0034851	0.0699786	0.96028	NA	Hoxd9	0	0.029093	1	1	-0.00198308	0.029093	0.945655	NA	-0.00151619	0.029093	0.958437	NA	0	0.029093	1	NA
Shox2	20429	-0.00983863	0.0708392	0.88954	NA	Shox2	-0.00217351	0.0295932	0.941451	1	-0.00205222	0.0295932	0.944713	NA	-0.00156905	0.0295932	0.957716	NA	0	0.0295932	1	NA
Six2	20472	0.00933413	0.0542969	0.863509	NA	Six2	0.00213115	0.0256709	0.933837	1	0.0022223	0.0256709	0.931014	NA	0.00258541	0.0256709	0.919778	NA	0.00295937	0.0256709	0.908222	NA
Tlx1	21908	0.00964996	0.070431	0.891021	NA	Tlx1	0.0027903	0.0293559	0.924274	1	0.00290964	0.0293559	0.921046	NA	0.000920601	0.0293559	0.974982	NA	0.00387469	0.0293559	0.894992	NA
Alx4	11695	0.00560913	0.0608248	0.926525	NA	Alx4	0.000248869	0.0256709	0.992265	1	0.0022223	0.0256709	0.931014	NA	0.00258541	0.0256709	0.919778	NA	0.00295937	0.0256709	0.908222	NA
Foxn1	15218	-0.00309816	0.053691	0.953985	NA	Foxn1	-0.00351569	0.0256709	0.891068	1	0	0.0256709	1	NA	0	0.0256709	1	NA	0	0.0256709	1	NA
Lin28a	83557	-0.00668726	0.0534194	0.900378	NA	Lin28a	-0.00351569	0.0256709	0.891068	1	0	0.0256709	1	NA	-0.00117915	0.0256709	0.963363	NA	0	0.0256709	1	NA
Pdx1	18609	-0.00654805	0.0528676	0.901428	NA	Pdx1	0	0.0256709	1	1	0	0.0256709	1	NA	0	0.0256709	1	NA	-0.00456974	0.0256709	0.858713	NA
Pou1f1	18736	-0.00397799	0.0610195	0.948021	NA	Pou1f1	-0.00351569	0.0256709	0.891068	1	0	0.0256709	1	NA	0	0.0256709	1	NA	0	0.0256709	1	NA
Rbpjl	19668	0.00099614	0.0611238	0.986997	NA	Rbpjl	0.000248869	0.0256709	0.992265	1	0.0022223	0.0256709	0.931014	NA	0.00258541	0.0256709	0.919778	NA	0.00107709	0.0256709	0.966532	NA
Foxf2	14238	-0.00045206	0.0510393	0.992933	NA	Foxf2	0	0.0256709	1	1	-0.00154226	0.0256709	0.952093	NA	0	0.0256709	1	NA	0	0.0256709	1	NA
Insm2	56856	-0.00390639	0.0519109	0.940014	NA	Insm2	0	0.0256709	1	1	-0.00154226	0.0256709	0.952093	NA	-0.00117915	0.0256709	0.963363	NA	0	0.0256709	1	NA
Isl2	104360	0.00625438	0.0511687	0.902716	NA	Isl2	0.00213115	0.0256709	0.933837	1	0.0022223	0.0256709	0.931014	NA	0.00258541	0.0256709	0.919778	NA	0.00295937	0.0256709	0.908222	NA
Isx	71597	-0.00386167	0.051616	0.940362	NA	Isx	0	0.0256709	1	1	0	0.0256709	1	NA	-0.00117915	0.0256709	0.963363	NA	-0.000805185	0.0256709	0.974978	NA
Tal2	21350	-0.000417994	0.051554	0.993531	NA	Tal2	0	0.0256709	1	1	0	0.0256709	1	NA	-0.00117915	0.0256709	0.963363	NA	0	0.0256709	1	NA
Aire	11634	0.00356163	0.0422622	0.932838	NA	Aire	0.00213115	0.0256709	0.933837	1	0.0022223	0.0256709	0.931014	NA	0.00258541	0.0256709	0.919778	NA	0.00295937	0.0256709	0.908222	NA
Ascl2	17173	-0.00100112	0.0423978	0.981162	NA	Ascl2	0	0.0256709	1	1	-0.00154226	0.0256709	0.952093	NA	0	0.0256709	1	NA	0	0.0256709	1	NA
Evx1	14028	-0.000905142	0.0403189	0.982089	NA	Evx1	-0.00163341	0.0256709	0.949266	1	0	0.0256709	1	NA	0	0.0256709	1	NA	0	0.0256709	1	NA
Evx2	14029	0	0.0403189	1	NA	Evx2	0	0.0256709	1	1	0	0.0256709	1	NA	0	0.0256709	1	NA	0	0.0256709	1	NA
Foxd3	15221	0	0.0414277	1	NA	Foxd3	0	0.0256709	1	1	0	0.0256709	1	NA	0	0.0256709	1	NA	0	0.0256709	1	NA
Hes5	15208	-0.000934608	0.0409685	0.9818	NA	Hes5	0	0.0256709	1	1	0	0.0256709	1	NA	0	0.0256709	1	NA	-0.000805185	0.0256709	0.974978	NA
Hoxc6	15425	-0.00100428	0.0424647	0.981132	NA	Hoxc6	0	0.0256709	1	1	-0.00154226	0.0256709	0.952093	NA	0	0.0256709	1	NA	0	0.0256709	1	NA
Irx2	16372	0	0.0403189	1	NA	Irx2	0	0.0256709	1	1	0	0.0256709	1	NA	0	0.0256709	1	NA	0	0.0256709	1	NA
Irx5	54352	-0.000927709	0.0408173	0.981867	NA	Irx5	0	0.0256709	1	1	0	0.0256709	1	NA	0	0.0256709	1	NA	-0.000805185	0.0256709	0.974978	NA
Mef2b	17259	-0.000976066	0.0420663	0.981488	NA	Mef2b	0	0.0256709	1	1	0	0.0256709	1	NA	0	0.0256709	1	NA	-0.000805185	0.0256709	0.974978	NA
Nr5a1	26423	0.00375109	0.0430922	0.930633	NA	Nr5a1	0.00401343	0.0256709	0.875764	1	0.0022223	0.0256709	0.931014	NA	0.00446769	0.0256709	0.861836	NA	0.00484165	0.0256709	0.850402	NA
Olig2	50913	-0.00321209	0.0420037	0.939044	NA	Olig2	-0.00163341	0.0256709	0.949266	1	0	0.0256709	1	NA	0	0.0256709	1	NA	-0.000805185	0.0256709	0.974978	NA
Pitx2	18741	-0.000974765	0.0418374	0.981412	NA	Pitx2	0	0.0256709	1	1	0	0.0256709	1	NA	0	0.0256709	1	NA	-0.000805185	0.0256709	0.974978	NA
Prdm8	77630	0.0013368	0.0427624	0.975061	NA	Prdm8	0.00213115	0.0256709	0.933837	1	0.0022223	0.0256709	0.931014	NA	0.00258541	0.0256709	0.919778	NA	0.00107709	0.0256709	0.966532	NA
Trp73	22062	0	0.0423457	1	NA	Trp73	0	0.0256709	1	1	0	0.0256709	1	NA	0	0.0256709	1	NA	0	0.0256709	1	NA
Zfp42	22702	-0.00330101	0.0425781	0.938203	NA	Zfp42	-0.00163341	0.0256709	0.949266	1	0	0.0256709	1	NA	0	0.0256709	1	NA	-0.000805185	0.0256709	0.974978	NA
Zfp536	243937	-0.000988523	0.042131	0.981281	NA	Zfp536	0	0.0256709	1	1	0	0.0256709	1	NA	-0.00117915	0.0256709	0.963363	NA	0	0.0256709	1	NA
Zfp819	74400	-0.000966131	0.0416521	0.981495	NA	Zfp819	0	0.0256709	1	1	0	0.0256709	1	NA	-0.00117915	0.0256709	0.963363	NA	0	0.0256709	1	NA
Zfp936	668620	-0.00330101	0.0425781	0.938203	NA	Zfp936	0	0.0256709	1	1	-0.00154226	0.0256709	0.952093	NA	-0.00117915	0.0256709	0.963363	NA	0	0.0256709	1	NA
Zscan10	332221	0.00134194	0.0428411	0.975011	NA	Zscan10	0.00213115	0.0256709	0.933837	1	0.000340019	0.0256709	0.989432	NA	0.00258541	0.0256709	0.919778	NA	0.00295937	0.0256709	0.908222	NA
Ascl1	17172	0.00262415	0.0403189	0.948106	NA	Ascl1	0.00213115	0.0256709	0.933837	1	0.0022223	0.0256709	0.931014	NA	0.00258541	0.0256709	0.919778	NA	0.00295937	0.0256709	0.908222	NA
Dmrt1	50796	0.000570935	0.0403189	0.988702	NA	Dmrt1	0.00213115	0.0256709	0.933837	1	0.0022223	0.0256709	0.931014	NA	0.00258541	0.0256709	0.919778	NA	0.00107709	0.0256709	0.966532	NA
Dmrtc2	71241	-0.00151685	0.0403189	0.96999	NA	Dmrtc2	-0.00163341	0.0256709	0.949266	1	0	0.0256709	1	NA	0	0.0256709	1	NA	0	0.0256709	1	NA
Emx2	13797	-0.00151685	0.0403189	0.96999	NA	Emx2	-0.00163341	0.0256709	0.949266	1	0	0.0256709	1	NA	0	0.0256709	1	NA	0	0.0256709	1	NA
Foxd1	15229	0.00262415	0.0403189	0.948106	NA	Foxd1	0.00213115	0.0256709	0.933837	1	0.0022223	0.0256709	0.931014	NA	0.00258541	0.0256709	0.919778	NA	0.00295937	0.0256709	0.908222	NA
Foxd4	14237	-0.00150892	0.0403189	0.970147	NA	Foxd4	0	0.0256709	1	1	0	0.0256709	1	NA	0	0.0256709	1	NA	-0.000805185	0.0256709	0.974978	NA
Foxl2	26927	0	0.0403189	1	NA	Foxl2	0	0.0256709	1	1	0	0.0256709	1	NA	0	0.0256709	1	NA	0	0.0256709	1	NA
Gsx1	14842	-0.00151685	0.0403189	0.96999	NA	Gsx1	0	0.0256709	1	1	0	0.0256709	1	NA	0	0.0256709	1	NA	-0.000805185	0.0256709	0.974978	NA
Hes2	15206	0	0.0403189	1	NA	Hes2	0	0.0256709	1	1	0	0.0256709	1	NA	0	0.0256709	1	NA	0	0.0256709	1	NA
Hoxa9	15405	0	0.0403189	1	NA	Hoxa9	0	0.0256709	1	1	0	0.0256709	1	NA	0	0.0256709	1	NA	0	0.0256709	1	NA
Hoxd3	15434	0	0.0403189	1	NA	Hoxd3	0	0.0256709	1	1	0	0.0256709	1	NA	0	0.0256709	1	NA	0	0.0256709	1	NA
Mixl1	27217	-0.00357006	0.0403189	0.929443	NA	Mixl1	0	0.0256709	1	1	-0.00154226	0.0256709	0.952093	NA	0	0.0256709	1	NA	-0.000805185	0.0256709	0.974978	NA
Msx2	17702	0	0.0403189	1	NA	Msx2	0	0.0256709	1	1	0	0.0256709	1	NA	0	0.0256709	1	NA	0	0.0256709	1	NA
Myt1	17932	-0.00151685	0.0403189	0.96999	NA	Myt1	-0.00163341	0.0256709	0.949266	1	0	0.0256709	1	NA	0	0.0256709	1	NA	0	0.0256709	1	NA
Myt1l	17933	-0.00357006	0.0403189	0.929443	NA	Myt1l	0	0.0256709	1	1	0	0.0256709	1	NA	-0.00117915	0.0256709	0.963363	NA	-0.000805185	0.0256709	0.974978	NA
Neurod2	18013	-0.00357006	0.0403189	0.929443	NA	Neurod2	0	0.0256709	1	1	0	0.0256709	1	NA	-0.00306143	0.0256709	0.905072	NA	0	0.0256709	1	NA
Neurod4	11923	-0.00151685	0.0403189	0.96999	NA	Neurod4	0	0.0256709	1	1	0	0.0256709	1	NA	-0.00117915	0.0256709	0.963363	NA	0	0.0256709	1	NA
Nkx6-2	14912	0	0.0403189	1	NA	Nkx6-2	0	0.0256709	1	1	0	0.0256709	1	NA	0	0.0256709	1	NA	0	0.0256709	1	NA
Rax	19434	0	0.0403189	1	NA	Rax	0	0.0256709	1	1	0	0.0256709	1	NA	0	0.0256709	1	NA	0	0.0256709	1	NA
Scrt2	545474	0	0.0403189	1	NA	Scrt2	0	0.0256709	1	1	0	0.0256709	1	NA	0	0.0256709	1	NA	0	0.0256709	1	NA
St18	240690	-0.00151685	0.0403189	0.96999	NA	St18	-0.00163341	0.0256709	0.949266	1	0	0.0256709	1	NA	0	0.0256709	1	NA	0	0.0256709	1	NA
Vsx2	12677	-0.00151685	0.0403189	0.96999	NA	Vsx2	0	0.0256709	1	1	0	0.0256709	1	NA	-0.00117915	0.0256709	0.963363	NA	0	0.0256709	1	NA
Zfp92	22754	-0.00357006	0.0403189	0.929443	NA	Zfp92	-0.00163341	0.0256709	0.949266	1	0	0.0256709	1	NA	0	0.0256709	1	NA	-0.000805185	0.0256709	0.974978	NA
Arx	11878	0.00201244	0.0403189	0.960192	NA	Arx	0.00213115	0.0256709	0.933837	1	0.0022223	0.0256709	0.931014	NA	0.00258541	0.0256709	0.919778	NA	0.00295937	0.0256709	0.908222	NA
Bhlha9	320522	0	0.0403189	1	NA	Bhlha9	0	0.0256709	1	1	0	0.0256709	1	NA	0	0.0256709	1	NA	0	0.0256709	1	NA
Cdx2	12591	0	0.0403189	1	NA	Cdx2	0	0.0256709	1	1	0	0.0256709	1	NA	0	0.0256709	1	NA	0	0.0256709	1	NA
Crx	12951	-0.00212856	0.0403189	0.957897	NA	Crx	0	0.0256709	1	1	0	0.0256709	1	NA	-0.00117915	0.0256709	0.963363	NA	0	0.0256709	1	NA
Dlx2	13392	-0.00212856	0.0403189	0.957897	NA	Dlx2	0	0.0256709	1	1	0	0.0256709	1	NA	0	0.0256709	1	NA	-0.000805185	0.0256709	0.974978	NA
Dlx3	13393	0	0.0403189	1	NA	Dlx3	0	0.0256709	1	1	0	0.0256709	1	NA	0	0.0256709	1	NA	0	0.0256709	1	NA
En1	13798	-0.00212856	0.0403189	0.957897	NA	En1	-0.00163341	0.0256709	0.949266	1	0	0.0256709	1	NA	0	0.0256709	1	NA	0	0.0256709	1	NA
Fosl1	14283	0	0.0403189	1	NA	Fosl1	0	0.0256709	1	1	0	0.0256709	1	NA	0	0.0256709	1	NA	0	0.0256709	1	NA
Foxg1	15228	-0.00212856	0.0403189	0.957897	NA	Foxg1	0	0.0256709	1	1	-0.00154226	0.0256709	0.952093	NA	0	0.0256709	1	NA	0	0.0256709	1	NA
Foxn4	116810	-0.00212856	0.0403189	0.957897	NA	Foxn4	-0.00163341	0.0256709	0.949266	1	0	0.0256709	1	NA	0	0.0256709	1	NA	0	0.0256709	1	NA
Gbx2	14472	0	0.0403189	1	NA	Gbx2	0	0.0256709	1	1	0	0.0256709	1	NA	0	0.0256709	1	NA	0	0.0256709	1	NA
Gsc	14836	0	0.0403189	1	NA	Gsc	0	0.0256709	1	1	0	0.0256709	1	NA	0	0.0256709	1	NA	0	0.0256709	1	NA
Hand1	15110	-0.00212856	0.0403189	0.957897	NA	Hand1	-0.00163341	0.0256709	0.949266	1	0	0.0256709	1	NA	0	0.0256709	1	NA	0	0.0256709	1	NA
Hes3	15207	0	0.0403189	1	NA	Hes3	0	0.0256709	1	1	0	0.0256709	1	NA	0	0.0256709	1	NA	0	0.0256709	1	NA
Hmx2	15372	0	0.0403189	1	NA	Hmx2	0	0.0256709	1	1	0	0.0256709	1	NA	0	0.0256709	1	NA	0	0.0256709	1	NA
Hoxb9	15417	0	0.0403189	1	NA	Hoxb9	0	0.0256709	1	1	0	0.0256709	1	NA	0	0.0256709	1	NA	0	0.0256709	1	NA
Hoxc13	15422	-0.00212856	0.0403189	0.957897	NA	Hoxc13	0	0.0256709	1	1	0	0.0256709	1	NA	-0.00117915	0.0256709	0.963363	NA	0	0.0256709	1	NA
Hoxc5	15424	0	0.0403189	1	NA	Hoxc5	0	0.0256709	1	1	0	0.0256709	1	NA	0	0.0256709	1	NA	0	0.0256709	1	NA
Hoxd10	15430	0	0.0403189	1	NA	Hoxd10	0	0.0256709	1	1	0	0.0256709	1	NA	0	0.0256709	1	NA	0	0.0256709	1	NA
Lbx1	16814	0	0.0403189	1	NA	Lbx1	0	0.0256709	1	1	0	0.0256709	1	NA	0	0.0256709	1	NA	0	0.0256709	1	NA
Lhx3	16871	0	0.0403189	1	NA	Lhx3	0	0.0256709	1	1	0	0.0256709	1	NA	0	0.0256709	1	NA	0	0.0256709	1	NA
Lhx5	16873	-0.00212856	0.0403189	0.957897	NA	Lhx5	0	0.0256709	1	1	0	0.0256709	1	NA	-0.00117915	0.0256709	0.963363	NA	0	0.0256709	1	NA
Lmx1a	110648	-0.00212856	0.0403189	0.957897	NA	Lmx1a	0	0.0256709	1	1	0	0.0256709	1	NA	-0.00117915	0.0256709	0.963363	NA	0	0.0256709	1	NA
Msx3	17703	0	0.0403189	1	NA	Msx3	0	0.0256709	1	1	0	0.0256709	1	NA	0	0.0256709	1	NA	0	0.0256709	1	NA
Myf5	17877	0.00201244	0.0403189	0.960192	NA	Myf5	0.00213115	0.0256709	0.933837	1	0.0022223	0.0256709	0.931014	NA	0.00258541	0.0256709	0.919778	NA	0.00295937	0.0256709	0.908222	NA
Nanog	71950	0	0.0403189	1	NA	Nanog	0	0.0256709	1	1	0	0.0256709	1	NA	0	0.0256709	1	NA	0	0.0256709	1	NA
Neurog2	11924	-0.00212856	0.0403189	0.957897	NA	Neurog2	0	0.0256709	1	1	-0.00154226	0.0256709	0.952093	NA	0	0.0256709	1	NA	0	0.0256709	1	NA
Nkx3-2	12020	-0.00212856	0.0403189	0.957897	NA	Nkx3-2	0	0.0256709	1	1	0	0.0256709	1	NA	0	0.0256709	1	NA	-0.000805185	0.0256709	0.974978	NA
Nkx6-3	74561	0	0.0403189	1	NA	Nkx6-3	0	0.0256709	1	1	0	0.0256709	1	NA	0	0.0256709	1	NA	0	0.0256709	1	NA
Nrl	18185	0	0.0403189	1	NA	Nrl	0	0.0256709	1	1	0	0.0256709	1	NA	0	0.0256709	1	NA	0	0.0256709	1	NA
Otx1	18423	0.00201244	0.0403189	0.960192	NA	Otx1	0.00213115	0.0256709	0.933837	1	0.0022223	0.0256709	0.931014	NA	0.00258541	0.0256709	0.919778	NA	0.00295937	0.0256709	0.908222	NA
Phox2a	11859	0	0.0403189	1	NA	Phox2a	0	0.0256709	1	1	0	0.0256709	1	NA	0	0.0256709	1	NA	0	0.0256709	1	NA
Pou3f3	18993	0	0.0403189	1	NA	Pou3f3	0	0.0256709	1	1	0	0.0256709	1	NA	0	0.0256709	1	NA	0	0.0256709	1	NA
Pou5f1	18999	-0.00212856	0.0403189	0.957897	NA	Pou5f1	-0.00163341	0.0256709	0.949266	1	0	0.0256709	1	NA	0	0.0256709	1	NA	0	0.0256709	1	NA
Sall3	20689	0	0.0403189	1	NA	Sall3	0	0.0256709	1	1	0	0.0256709	1	NA	0	0.0256709	1	NA	0	0.0256709	1	NA
Scrt1	170729	0	0.0403189	1	NA	Scrt1	0	0.0256709	1	1	0	0.0256709	1	NA	0	0.0256709	1	NA	0	0.0256709	1	NA
Sim1	20464	0	0.0403189	1	NA	Sim1	0	0.0256709	1	1	0	0.0256709	1	NA	0	0.0256709	1	NA	0	0.0256709	1	NA
Sim2	20465	-0.00212856	0.0403189	0.957897	NA	Sim2	0	0.0256709	1	1	0	0.0256709	1	NA	-0.00117915	0.0256709	0.963363	NA	0	0.0256709	1	NA
Tbx5	21388	0	0.0403189	1	NA	Tbx5	0	0.0256709	1	1	0	0.0256709	1	NA	0	0.0256709	1	NA	0	0.0256709	1	NA
Tlx3	27140	-0.00212856	0.0403189	0.957897	NA	Tlx3	0	0.0256709	1	1	0	0.0256709	1	NA	-0.00117915	0.0256709	0.963363	NA	0	0.0256709	1	NA
Vax2	24113	0	0.0403189	1	NA	Vax2	0	0.0256709	1	1	0	0.0256709	1	NA	0	0.0256709	1	NA	0	0.0256709	1	NA
Zic2	22772	-0.00212856	0.0403189	0.957897	NA	Zic2	0	0.0256709	1	1	0	0.0256709	1	NA	-0.00117915	0.0256709	0.963363	NA	0	0.0256709	1	NA
Zic5	65100	-0.00212856	0.0403189	0.957897	NA	Zic5	-0.00163341	0.0256709	0.949266	1	0	0.0256709	1	NA	0	0.0256709	1	NA	0	0.0256709	1	NA
Alb	11657	0.0726218	0.0576615	0.207868	0.783396	Alb	0.0563803	0.0735249	0.443189	1	0.117383	0.0735249	0.110376	0.998617	0.0509254	0.0735248	0.488542	0.839816	0.0374292	0.0735247	0.610703	0.943009
Trf	22041	0.0307965	0.0622161	0.620605	0.924062	Trf	0.0999613	0.0752292	0.183929	1	0.0737959	0.0752289	0.326617	0.998617	0.00555923	0.075228	0.941091	0.986483	-0.063422	0.0752272	0.399188	0.889412
Apoe	11816	0.0138173	0.0852001	0.871168	0.976717	Apoe	-0.0433081	0.105727	0.682084	1	0.0586599	0.105727	0.579017	0.998617	0.0262301	0.105727	0.804063	0.946374	0.0134262	0.105727	0.898949	0.991672
Rn45s	#N/A	0.151354	0.141774	0.285713	0.814259	Rn45s	0.25781	0.159329	0.105641	1	-0.160875	0.159328	0.312635	0.998617	0.342914	0.159329	0.0313781	0.618701	0.290182	0.159328	0.068564	0.6273
Cyp2e1	13106	-0.100854	0.0882763	0.253255	0.800437	Cyp2e1	-0.168981	0.110619	0.126613	1	-0.0124961	0.11062	0.910059	0.998617	-0.0662333	0.110619	0.549338	0.867356	-0.119897	0.110618	0.278419	0.842239
Serpina3k	20714	0.025574	0.115419	0.824644	0.966342	Serpina3k	0.0532704	0.143026	0.709556	1	0.0278248	0.143026	0.84575	0.998617	0.00610826	0.143026	0.965935	0.990814	0.17651	0.143026	0.217162	0.80273
Ahsg	11625	0.0219216	0.0615972	0.721925	0.950294	Ahsg	0.0194152	0.0792078	0.806365	1	0.0474678	0.0792078	0.548985	0.998617	-0.0146642	0.0792061	0.853119	0.960294	0.0144477	0.0792055	0.855263	0.986895
Apoa1	11806	0.163538	0.123836	0.186636	0.772599	Apoa1	0.0521429	0.148016	0.72463	1	0.138246	0.148017	0.350309	0.998617	0.214716	0.148017	0.146885	0.714016	0.297491	0.148016	0.0444473	0.550027
C3	12266	-0.105881	0.101747	0.298046	0.817359	C3	-0.0364935	0.124639	0.76968	1	-0.0934109	0.124638	0.453583	0.998617	-0.200731	0.124637	0.107284	0.702276	-0.151089	0.124637	0.225423	0.810011
Apoa2	11807	0.0524288	0.122687	0.669134	0.935346	Apoa2	0.0390193	0.148435	0.792649	1	0.100017	0.148435	0.500432	0.998617	0.110463	0.148434	0.456763	0.83036	-0.0158195	0.148434	0.915125	0.992659
Sepp1	#N/A	0.0381229	0.0574457	0.506925	0.895981	Sepp1	0.0236611	0.0721602	0.742989	1	-0.00119727	0.0721594	0.986762	0.99979	0.078628	0.0721591	0.275868	0.75363	0.0391347	0.0721572	0.587575	0.937364
Ttr	22139	0.117204	0.101052	0.246115	0.799449	Ttr	0.122165	0.122472	0.318527	1	0.154401	0.122472	0.207415	0.998617	0.130166	0.122472	0.287862	0.757153	0.0696915	0.122471	0.569325	0.935144
Gc	14473	0.0123616	0.0474889	0.794628	0.961726	Gc	0.0390809	0.0595399	0.511579	1	0.0529765	0.0595397	0.37359	0.998617	-0.00410653	0.0595365	0.945009	0.987419	-0.0405626	0.0595342	0.495661	0.920387
Serpina1e	20704	-0.261439	0.193251	0.176105	0.76459	Serpina1e	0.0929039	0.20337	0.647798	1	0.0490578	0.20337	0.809381	0.998617	0.0333616	0.20337	0.869696	0.965548	0.304544	0.20337	0.134266	0.727765
Fabp1	14080	0.195322	0.111738	0.0804584	0.6782	Fabp1	0.134404	0.133615	0.314458	1	0.155308	0.133615	0.24509	0.998617	0.152669	0.133614	0.253199	0.744917	0.345698	0.133615	0.0096738	0.323924
Serpina1b	20701	0.0211829	0.0611675	0.72911	0.951495	Serpina1b	0.0311529	0.0759496	0.681675	1	0.0500337	0.0759495	0.51004	0.998617	0.0589962	0.0759479	0.437278	0.823302	-0.0533047	0.0759444	0.482747	0.91766
Pzp	11287	-0.0316666	0.0970707	0.744257	0.954678	Pzp	-0.0329496	0.119482	0.782725	1	-0.0151621	0.119482	0.899021	0.998617	-0.110418	0.11948	0.355408	0.795647	0.0268522	0.119481	0.822181	0.980327
Fga	14161	0.0567244	0.105527	0.590897	0.915659	Fga	0.0939629	0.130457	0.471365	1	0.0528955	0.130456	0.685135	0.998617	-0.050569	0.130455	0.698285	0.913482	0.129455	0.130455	0.321037	0.85631
Mup3	17842	0.0382063	0.110119	0.728626	0.951495	Mup3	0.0988351	0.133418	0.45882	1	0.0316579	0.133418	0.812436	0.998617	0.0992812	0.133418	0.456793	0.83036	0.215676	0.133418	0.105976	0.686828
Fgb	110135	0.0219673	0.0829476	0.791138	0.961708	Fgb	0.0329855	0.104208	0.751596	1	0.0523346	0.104208	0.615517	0.998617	-0.0762461	0.104205	0.464354	0.833456	0.0777605	0.104206	0.455533	0.908019
Car3	12350	0.262831	0.109421	0.016305	0.49148	Car3	0.314216	0.127739	0.0139003	1	0.18799	0.127738	0.141105	0.998617	0.223596	0.127737	0.080043	0.684611	0.461914	0.127738	0.000299084	0.0449807
Apob	238055	-0.0115507	0.130853	0.92966	0.984683	Apob	0.0224601	0.157968	0.886937	1	-0.0235622	0.157967	0.881429	0.998617	-0.0523074	0.157967	0.740547	0.925971	0.0600202	0.157967	0.703979	0.958326
Apoc1	11812	0.0796726	0.098477	0.418488	0.865229	Apoc1	0.0278479	0.12149	0.818698	1	0.088586	0.12149	0.465902	0.998617	0.14295	0.121489	0.239337	0.739386	0.066643	0.121488	0.583309	0.937335
Fgg	99571	0.0685554	0.0920369	0.456351	0.876685	Fgg	0.0684924	0.114357	0.549216	1	0.0825122	0.114357	0.470582	0.998617	-0.0221283	0.114354	0.846561	0.957701	0.141274	0.114355	0.216682	0.80273
Cat	12359	-0.0880166	0.0623742	0.158214	0.754849	Cat	-0.00671666	0.0787998	0.932073	1	-0.0901009	0.078797	0.25285	0.998617	-0.146213	0.0787935	0.0635039	0.666291	-0.0820256	0.078793	0.297863	0.849108
Aldob	230163	-0.00319826	0.0480542	0.946936	0.987346	Aldob	0.00625676	0.0608106	0.918051	1	0.0213083	0.0608102	0.726034	0.998617	0.0355223	0.0608068	0.559097	0.870207	-0.0764303	0.0607992	0.208719	0.79556
Rbp4	19662	0.0257408	0.088774	0.771848	0.960504	Rbp4	0.00201362	0.107964	0.98512	1	0.0781359	0.107964	0.469238	0.998617	0.0761178	0.107963	0.480787	0.838154	-0.0261176	0.10796	0.808843	0.979699
Ces1c	13884	-0.047541	0.0387294	0.219629	0.792468	Ces1c	-0.0220362	0.0486267	0.650426	1	-0.0335302	0.0486243	0.490461	0.998617	-0.0497612	0.048617	0.306055	0.765445	-0.0940402	0.048609	0.0530365	0.581996
Cps1	227231	-0.102883	0.101916	0.312741	0.823462	Cps1	-0.162568	0.128309	0.205152	1	-0.0606723	0.12831	0.636315	0.998617	-0.109853	0.128308	0.391903	0.806417	-0.0609648	0.128307	0.634682	0.947981
Serpina1d	20703	0.00560632	0.0450531	0.900968	0.981745	Serpina1d	0.017998	0.0555611	0.74599	1	0.040003	0.055561	0.471535	0.998617	0.0129641	0.0555553	0.815486	0.948335	-0.046231	0.055549	0.405265	0.891877
Cyp3a11	13112	-0.344447	0.138468	0.012862	0.457483	Cyp3a11	-0.0930945	0.106695	0.382919	1	0.0581798	0.106698	0.585565	0.998617	-0.511008	0.106683	1.66817e-06	0.00307164	-0.796103	0.106677	8.47538e-14	3.53593e-10
Mug1	17836	-0.1	0.12407	0.420241	0.865229	Mug1	-0.0574931	0.151439	0.704209	1	-0.0952072	0.151439	0.529555	0.998617	-0.127665	0.151438	0.399217	0.809088	0.0645127	0.151439	0.670108	0.952588
Mgst1	56615	0.0141214	0.060453	0.815301	0.964455	Mgst1	0.0110217	0.0747256	0.882741	1	-0.00801333	0.0747243	0.9146	0.998617	-0.00378377	0.0747218	0.959614	0.990127	0.0819215	0.0747217	0.272924	0.839262
Plg	18815	0.0100478	0.0336718	0.765396	0.958738	Plg	0.00407826	0.0429642	0.924377	1	0.052644	0.042966	0.220482	0.998617	-0.0199376	0.0429547	0.642537	0.898058	0.00380268	0.0429507	0.929451	0.993606
Hpx	15458	0.0630973	0.0702237	0.368909	0.846397	Hpx	0.0278191	0.086875	0.748802	1	0.05526	0.0868751	0.524721	0.998617	0.0707094	0.0868728	0.415679	0.817911	0.0983481	0.0868712	0.257587	0.828141
Mat1a	11720	-0.211861	0.0875889	0.0155714	0.486159	Mat1a	-0.183002	0.0972698	0.0599201	1	-0.0584713	0.0972732	0.547771	0.998617	-0.160823	0.0972667	0.0982448	0.702204	-0.461442	0.0972562	2.08919e-06	0.00159029
Hmgcs2	15360	-0.0340226	0.0535899	0.525514	0.899148	Hmgcs2	-0.0223424	0.0701058	0.749958	1	-0.0159188	0.070105	0.820368	0.998617	-0.0488374	0.0700998	0.486001	0.839436	-0.0507356	0.0700964	0.46919	0.912856
Serpina1c	20702	0.050385	0.0978509	0.606611	0.919062	Serpina1c	0.0568007	0.121754	0.640843	1	0.082312	0.121754	0.499007	0.998617	0.111275	0.121753	0.360749	0.797973	0.0186062	0.12175	0.878538	0.990393
Cyp2c29	13095	-0.336388	0.155242	0.0302461	0.576429	Cyp2c29	-0.0465956	0.124366	0.70791	1	0.0116825	0.124367	0.92516	0.998617	-0.460766	0.124357	0.000211236	0.0888022	-0.686973	0.124353	3.30672e-08	7.87704e-05
Apoh	11818	0.0752022	0.0879253	0.392387	0.853116	Apoh	0.0584707	0.10873	0.590742	1	0.107849	0.10873	0.321251	0.998617	0.115657	0.108728	0.287452	0.757153	0.0205394	0.108725	0.850162	0.985486
Scd1	20249	-0.0650971	0.157396	0.679175	0.938248	Scd1	0.133841	0.176582	0.448478	1	0.047193	0.176582	0.78927	0.998617	-0.0972376	0.17658	0.581858	0.877066	-0.389862	0.176578	0.0272528	0.479068
Vtn	22370	0.0383621	0.0458735	0.403009	0.857163	Vtn	0.0458415	0.0578248	0.427914	1	0.0682146	0.0578247	0.238128	0.998617	0.0229281	0.0578163	0.691686	0.911718	0.0169387	0.0578112	0.769522	0.973927
Eef1a1	13627	0.0446349	0.0653139	0.494361	0.892841	Eef1a1	0.0455809	0.0824484	0.580372	1	0.0618823	0.0824481	0.452917	0.998617	0.0513804	0.0824441	0.533143	0.862059	0.0225199	0.0824401	0.784725	0.975688
Kng1	16644	0.0339991	0.0490499	0.488213	0.890358	Kng1	-0.0172747	0.0627207	0.782992	1	0.092412	0.0627262	0.140681	0.998617	0.0323676	0.0627165	0.605789	0.887061	0.0240957	0.062711	0.700805	0.958326
H2-Q10	15007	0.0431971	0.0611352	0.479825	0.887238	H2-Q10	0.0535857	0.0768138	0.485424	1	0.0907187	0.0768144	0.237598	0.998617	0.0347889	0.0768077	0.650596	0.902166	-0.00424317	0.0768026	0.955941	0.997061
Serpinc1	11905	0.046192	0.027475	0.0927164	0.710422	Serpinc1	0.0828638	0.0326925	0.0112561	1	0.0767924	0.0326886	0.0188132	0.868966	0.0229683	0.0326702	0.482034	0.838154	0.00261499	0.032658	0.93618	0.993616
Slc38a3	76257	-0.0978909	0.111701	0.38083	0.850394	Slc38a3	-0.119456	0.137126	0.383678	1	-0.00480274	0.137128	0.972061	0.998673	-0.0187204	0.137126	0.89141	0.972363	-0.232959	0.137121	0.0893332	0.664362
Phyh	16922	-0.0110598	0.0659969	0.866913	0.976472	Phyh	-0.00821705	0.0796392	0.917821	1	0.00565427	0.0796388	0.943399	0.998617	-0.00368805	0.0796353	0.963062	0.990484	0.00451182	0.0796327	0.954818	0.996869
Gpx1	14775	0.0594373	0.0934572	0.524787	0.899148	Gpx1	0.0460146	0.115514	0.690374	1	0.0562895	0.115513	0.626047	0.998617	0.0884687	0.115512	0.443745	0.824717	0.0413475	0.115509	0.720373	0.962309
Aldh2	11669	-0.0483266	0.0422493	0.252689	0.800437	Aldh2	-0.0631837	0.0531215	0.234275	1	0.00626554	0.0531251	0.906116	0.998617	-0.0545057	0.0531134	0.304791	0.764097	-0.0802939	0.0531057	0.130543	0.72156
Uox	22262	-0.0218483	0.113167	0.84691	0.971409	Uox	-0.0195172	0.137277	0.886943	1	0.0383051	0.137277	0.780218	0.998617	0.0806984	0.137276	0.55663	0.869252	-0.117577	0.137272	0.391706	0.88665
Hpd	15445	-0.069359	0.0776125	0.371505	0.846725	Hpd	-0.0572156	0.0883059	0.517034	1	-0.00151368	0.0883074	0.986324	0.999745	-0.0796935	0.0882998	0.366773	0.798722	-0.149588	0.0882936	0.090225	0.664362
Adh1	11522	0.0118277	0.0878546	0.892906	0.980922	Adh1	-0.0409222	0.109993	0.709861	1	0.0811874	0.109996	0.460459	0.998617	0.0618327	0.109993	0.574012	0.87452	-0.0766105	0.109986	0.486086	0.918594
Igfbp4	16010	-0.0148944	0.113824	0.89589	0.981433	Igfbp4	-0.0625558	0.138936	0.652531	1	0.0241664	0.138937	0.861915	0.998617	0.0673431	0.138936	0.627886	0.895658	-0.0809032	0.138932	0.560351	0.934307
Hp	15439	0.00406024	0.110193	0.970607	0.992515	Hp	-0.00964001	0.133631	0.942491	1	0.0845311	0.133632	0.527018	0.998617	0.0394021	0.13363	0.768101	0.934696	-0.0455908	0.133627	0.732969	0.964422
Ambp	11699	0.060189	0.0590274	0.307881	0.820545	Ambp	0.0473839	0.0747424	0.526105	1	0.11249	0.0747447	0.132326	0.998617	0.0340558	0.0747356	0.648617	0.901249	0.0475042	0.074732	0.524998	0.929532
Itih4	16427	-0.0508934	0.0501802	0.310482	0.822511	Itih4	-0.057951	0.0600277	0.334342	1	-0.0013475	0.0600305	0.982091	0.999306	-0.110547	0.060014	0.0654723	0.667338	-0.0436791	0.0600124	0.466715	0.912073
Ces3a	382053	0.112858	0.0744877	0.12974	0.739972	Ces3a	0.137918	0.0905687	0.127807	1	0.108542	0.090567	0.230732	0.998617	0.0769332	0.0905632	0.395605	0.808263	0.196078	0.0905642	0.0303822	0.497315
Serpina1a	20700	0.0477014	0.0791764	0.546861	0.901353	Serpina1a	0.0340219	0.100218	0.734249	1	0.0656542	0.100218	0.512395	0.998617	0.075318	0.100215	0.452314	0.828722	0.0283779	0.100211	0.777038	0.974751
Scp2	20280	0.0753959	0.0659564	0.25299	0.800437	Scp2	0.0626634	0.0695579	0.367652	1	-0.00118672	0.0695544	0.986387	0.999745	0.0350257	0.0695521	0.614551	0.890982	0.311484	0.0695597	7.53696e-06	0.0037733
Lars2	102436	0.18184	0.165833	0.272849	0.811082	Lars2	0.30058	0.179609	0.0942245	1	-0.177454	0.179606	0.323143	0.998617	0.443862	0.179609	0.0134636	0.532323	0.361715	0.179608	0.0440187	0.549649
F2	14061	0.0524672	0.0562685	0.351108	0.838519	F2	0.0376213	0.0722643	0.60264	1	0.0865668	0.0722659	0.230959	0.998617	0.0615747	0.0722584	0.394133	0.808105	0.0185922	0.0722509	0.796925	0.977243
Tmbim6	110213	0.0295192	0.0717804	0.680894	0.93888	Tmbim6	0.00532717	0.0911773	0.953409	1	0.0530181	0.0911785	0.560919	0.998617	0.078882	0.0911753	0.386946	0.805137	-0.0197775	0.0911673	0.828258	0.981231
Akr1c6	83702	0.0951751	0.0882531	0.28084	0.812331	Akr1c6	0.0760702	0.111468	0.494962	1	0.0526586	0.111467	0.636631	0.998617	0.110941	0.111466	0.319594	0.773351	0.164225	0.111465	0.140662	0.733344
Pck1	18534	0.0249409	0.198569	0.900046	0.981739	Pck1	-0.0968888	0.205438	0.637198	1	0.153004	0.205438	0.456412	0.998617	0.0570459	0.205438	0.781259	0.939956	-0.0436062	0.205438	0.831905	0.981231
Aldh1a1	11668	-0.0773871	0.0905562	0.392786	0.853159	Aldh1a1	0.0352218	0.110901	0.75079	1	-0.00939336	0.110898	0.932498	0.998617	-0.113961	0.110892	0.304104	0.763908	-0.16519	0.110889	0.136305	0.730617
Slco1b2	28253	-0.10925	0.0589638	0.0639076	0.652099	Slco1b2	-0.07903	0.0714431	0.268642	1	-0.134687	0.0714383	0.0593816	0.998617	-0.119247	0.0714338	0.0950504	0.70024	-0.0825311	0.071431	0.247928	0.822102
Cdo1	12583	0.0773429	0.0870577	0.37432	0.848499	Cdo1	0.0689588	0.101254	0.495841	1	0.0602574	0.101252	0.551763	0.998617	0.0613433	0.101249	0.544603	0.8657	0.104832	0.101247	0.300477	0.849108
Slc27a2	26458	-0.0127624	0.091038	0.888512	0.980657	Slc27a2	-0.121046	0.113854	0.287708	1	0.0233593	0.113858	0.837446	0.998617	0.0609064	0.113856	0.592691	0.88193	0.0114893	0.113852	0.919618	0.992659
Cyp2a5	13087	-0.287609	0.207712	0.166158	0.75812	Cyp2a5	-0.210319	0.203272	0.300824	1	-0.123117	0.203272	0.54473	0.998617	-0.132374	0.203272	0.514907	0.853298	-0.47352	0.203272	0.0198333	0.424846
Ftl1	14325	0.0821294	0.0877985	0.349566	0.837289	Ftl1	0.0729899	0.110896	0.51042	1	0.103036	0.110896	0.352826	0.998617	0.089585	0.110893	0.419175	0.818568	0.0714093	0.110889	0.519595	0.929532
Acox1	11430	-0.073451	0.0743568	0.323242	0.828657	Acox1	-0.109445	0.0952354	0.250471	1	-0.00880725	0.095239	0.92632	0.998617	-0.0782369	0.0952316	0.411337	0.814852	-0.0849996	0.0952277	0.372075	0.878593
Pigr	18703	-0.0806913	0.0720723	0.262889	0.807017	Pigr	-0.0571193	0.0927991	0.538215	1	-0.0661787	0.0927973	0.475751	0.998617	-0.101897	0.0927905	0.272145	0.752553	-0.106862	0.092786	0.249442	0.822511
Gsta3	14859	0.00913637	0.103149	0.92942	0.984683	Gsta3	0.0250656	0.125247	0.841379	1	0.0661009	0.125248	0.597665	0.998617	0.0582573	0.125245	0.641826	0.897921	-0.0872523	0.125239	0.485999	0.918568
Rnase4	58809	-0.222812	0.0857277	0.0093476	0.411327	Rnase4	-0.208301	0.0963301	0.0305895	1	-0.115257	0.0963339	0.231526	0.998617	-0.217811	0.0963235	0.0237444	0.604241	-0.349502	0.0963136	0.000284755	0.0449807
Pgrmc1	53328	0.0504168	0.0780438	0.518275	0.898976	Pgrmc1	0.0152998	0.0970979	0.874795	1	0.0481414	0.0970984	0.620035	0.998617	0.0814918	0.0970956	0.401304	0.809829	0.0650663	0.0970913	0.502758	0.924283
Rgn	19733	-0.0926043	0.0530483	0.0808702	0.679648	Rgn	-0.0363065	0.0678832	0.592762	1	-0.111581	0.0678743	0.10019	0.998617	-0.119481	0.0678657	0.0783142	0.684611	-0.109131	0.0678596	0.107793	0.686828
B2m	12010	0.101322	0.0732743	0.166731	0.759171	B2m	0.0538502	0.0920953	0.558734	1	0.110487	0.0920971	0.230265	0.998617	0.0568263	0.0920893	0.537183	0.863741	0.176315	0.092091	0.0555474	0.585421
Fn1	14268	-0.191689	0.143002	0.180094	0.768185	Fn1	-0.150546	0.169739	0.37512	1	-0.168163	0.169738	0.321823	0.998617	-0.244071	0.169736	0.150451	0.714016	-0.209618	0.169736	0.216843	0.80273
P4hb	18453	-0.0412417	0.0616842	0.503755	0.895301	P4hb	0.0263677	0.0721522	0.714778	1	0.00676867	0.0721486	0.925256	0.998617	-0.0761551	0.0721351	0.291092	0.758395	-0.116189	0.0721263	0.107201	0.686828
Aldh1l1	107747	-0.0321301	0.0863527	0.709833	0.946527	Aldh1l1	-0.0133282	0.106555	0.900458	1	0.0172596	0.106555	0.871323	0.998617	-0.0320277	0.106549	0.763727	0.933524	-0.0832337	0.106544	0.434676	0.902301
Clu	12759	0.060844	0.068058	0.371321	0.846725	Clu	0.0194668	0.0859431	0.820807	1	0.120156	0.0859475	0.16211	0.998617	0.0484126	0.0859382	0.573202	0.874108	0.0720832	0.0859349	0.401575	0.889788
Pah	18478	-0.0835134	0.0859779	0.331381	0.831349	Pah	-0.134321	0.108479	0.215635	1	-0.0366123	0.108482	0.735743	0.998617	-0.0612354	0.108477	0.572414	0.873906	-0.081046	0.108473	0.454971	0.907477
Tdo2	56720	-0.0526302	0.0783932	0.50199	0.894649	Tdo2	-0.0108933	0.0844793	0.8974	1	-0.0434359	0.0844762	0.607127	0.998617	-0.0975956	0.0844684	0.247923	0.742256	-0.0109982	0.0844684	0.896404	0.991672
Cyp1a2	13077	-0.321401	0.127252	0.0115468	0.439042	Cyp1a2	-0.144485	0.11587	0.212413	1	-0.0565473	0.115873	0.625542	0.998617	-0.333362	0.115859	0.00401066	0.365021	-0.653532	0.115847	1.68717e-08	5.27914e-05
Apoc3	11814	0.156699	0.125071	0.210246	0.785224	Apoc3	0.0892629	0.152844	0.559212	1	0.160674	0.152845	0.293156	0.998617	0.219189	0.152844	0.151553	0.714016	0.0981523	0.15284	0.520751	0.929532
Ndrg2	29811	-0.0110061	0.0656207	0.866801	0.976472	Ndrg2	-0.0200646	0.0815223	0.805586	1	0.0238175	0.0815238	0.770169	0.998617	0.0122137	0.081516	0.880897	0.968538	-0.0632056	0.0815051	0.438056	0.902301
Rdh7	54150	0.0566979	0.0592117	0.338291	0.834147	Rdh7	0.0527797	0.0771237	0.493754	1	0.0534349	0.0771219	0.488396	0.998617	0.0825889	0.0771172	0.28419	0.756381	0.0397644	0.0771082	0.606066	0.941518
Bhmt	12116	0.0313674	0.135098	0.816396	0.964614	Bhmt	0.25921	0.15964	0.104436	1	0.0635543	0.159636	0.690542	0.998617	-0.0212522	0.159633	0.89409	0.972944	-0.0423174	0.159632	0.790937	0.976524
Slc38a4	69354	-0.221821	0.118511	0.0612427	0.642682	Slc38a4	-0.180489	0.144546	0.211789	1	-0.0915322	0.144547	0.526581	0.998617	-0.24879	0.144541	0.0852079	0.686301	-0.27434	0.144539	0.0576916	0.591633
Gnmt	14711	0.0233898	0.121241	0.847022	0.971409	Gnmt	0.0265499	0.145169	0.854885	1	0.0852339	0.14517	0.557116	0.998617	0.0579235	0.145167	0.689884	0.911173	-0.0626925	0.145162	0.66583	0.952305
Fth1	14319	0.0849039	0.107298	0.428774	0.868461	Fth1	0.0615169	0.13188	0.640886	1	0.12355	0.131881	0.348848	0.998617	0.0828373	0.131877	0.529912	0.861182	0.0737337	0.131874	0.576079	0.935751
Apoa5	66113	0.10977	0.109627	0.31668	0.824269	Apoa5	0.0144425	0.134742	0.914641	1	0.154246	0.134746	0.252327	0.998617	0.204874	0.134744	0.128395	0.704289	0.0433594	0.134737	0.747598	0.968135
Itih2	16425	-0.0193933	0.0575648	0.736196	0.952575	Itih2	0.0120192	0.0724775	0.868288	1	0.0145661	0.0724753	0.840714	0.998617	-0.0993491	0.0724554	0.17032	0.714597	-0.014414	0.0724552	0.842312	0.983701
Cyp2f2	13107	0.0784222	0.0577314	0.174337	0.76206	Cyp2f2	0.0913378	0.0696016	0.189421	1	0.0902431	0.0695996	0.194768	0.998617	0.0285239	0.0695875	0.681879	0.90961	0.126094	0.0695882	0.0699852	0.630115
Azgp1	12007	0.000465773	0.0462646	0.991967	0.997639	Azgp1	0.027133	0.0468056	0.56212	1	0.0600911	0.046807	0.19921	0.998617	-0.00935442	0.0467834	0.841518	0.955393	-0.0676346	0.0467644	0.148098	0.739367
Atp5a1	11946	0.0180773	0.045051	0.688227	0.940639	Atp5a1	0.00143715	0.0567502	0.979796	1	0.0162041	0.0567491	0.77523	0.998617	0.0541082	0.0567424	0.340298	0.784817	0.00462047	0.0567273	0.935084	0.993616
Pon1	18979	-0.0546214	0.0753206	0.468339	0.881352	Pon1	0.01392	0.0886071	0.875168	1	0.0173974	0.0886053	0.844339	0.998617	-0.0776504	0.08859	0.380751	0.803269	-0.183504	0.0885764	0.0382933	0.531048
Cp	12870	-0.066214	0.0818247	0.41839	0.865229	Cp	0.0209691	0.102411	0.837763	1	-0.0482337	0.102405	0.637634	0.998617	-0.163849	0.102392	0.109554	0.702276	-0.0767414	0.102392	0.453566	0.907115
Eef2	13629	-0.072842	0.0505598	0.149667	0.751854	Eef2	-0.058085	0.0636411	0.361402	1	-0.0106563	0.0636438	0.867026	0.998617	-0.112824	0.0636224	0.0761735	0.684611	-0.103474	0.0636147	0.103826	0.682916
Slc27a5	26459	0.0438752	0.0810912	0.588466	0.914464	Slc27a5	0.00834079	0.10195	0.934796	1	0.065215	0.101952	0.522393	0.998617	0.125254	0.10195	0.219229	0.737886	-0.0303829	0.101936	0.765659	0.973156
Serpinf2	18816	0.0131213	0.0690834	0.849361	0.971636	Serpinf2	0.0664048	0.0870614	0.445621	1	0.0244506	0.087056	0.778818	0.998617	0.000590826	0.0870469	0.994584	0.998408	-0.0413537	0.0870378	0.634699	0.947981
Mup7	100041658	-0.612168	0.179815	0.00066301	0.120796	Mup7	0.001099	0.201025	0.995638	1	-0.128272	0.201025	0.523415	0.998617	0.0113093	0.201025	0.955136	0.989433	0.0964276	0.201025	0.631455	0.946729
Hrg	94175	-0.0525554	0.0649679	0.418547	0.865229	Hrg	-0.0874939	0.0800011	0.274105	1	0.0293389	0.0800097	0.713849	0.998617	-0.0371765	0.0799952	0.642123	0.898053	-0.110098	0.0799824	0.168657	0.766741
Cfb	14962	-0.0374775	0.0333065	0.260491	0.805124	Cfb	-0.0192949	0.0412244	0.639751	1	0.00703326	0.041225	0.864533	0.998617	-0.077958	0.0411878	0.0583917	0.658217	-0.0607447	0.0411744	0.140131	0.733344
Sephs2	20768	0.0379975	0.0834614	0.648915	0.929885	Sephs2	0.0228594	0.102697	0.823853	1	0.00735858	0.102694	0.942876	0.998617	0.0904436	0.102694	0.378474	0.802967	0.0505449	0.102687	0.622561	0.94563
Atp5b	11947	-0.0117746	0.0447074	0.792265	0.961708	Atp5b	-0.0125563	0.0554314	0.820797	1	-0.0120151	0.0554282	0.828389	0.998617	0.00805348	0.0554182	0.884457	0.970122	-0.0271056	0.0554027	0.624667	0.945744
Cyb5a	109672	-0.0885611	0.0875146	0.311559	0.822933	Cyb5a	-0.0541157	0.100344	0.58968	1	0.0252913	0.100348	0.801014	0.998617	-0.0867887	0.100335	0.387044	0.805137	-0.219297	0.100322	0.028821	0.487465
Arg1	11846	0.038625	0.0952101	0.684977	0.940131	Arg1	0.00353072	0.118426	0.976216	1	0.0941169	0.11843	0.426784	0.998617	0.0595003	0.118423	0.61536	0.890982	-0.00265876	0.118417	0.982087	0.999025
Cml2	#N/A	-0.134724	0.0605893	0.0261785	0.548298	Cml2	-0.0575526	0.0751223	0.443605	1	-0.138817	0.0751128	0.0645852	0.998617	-0.169837	0.0751024	0.0237341	0.604241	-0.143813	0.0750977	0.0554903	0.585421
Sult2a8	76971	-0.00390681	0.0529248	0.941155	0.986906	Sult2a8	0.00197435	0.0658951	0.976097	1	-0.0553896	0.0658874	0.400532	0.998617	-0.000627301	0.0658837	0.992403	0.998082	0.0669782	0.065882	0.309325	0.850882
Itm2b	16432	-0.00936296	0.0447085	0.834118	0.968187	Itm2b	-0.0187708	0.0569582	0.741736	1	0.0121345	0.0569592	0.831297	0.998617	-0.0284015	0.0569398	0.617921	0.892132	-0.00273712	0.0569315	0.961655	0.997421
Glud1	14661	0.0634497	0.0533592	0.234398	0.7958	Glud1	0.0887736	0.0652149	0.173435	1	0.0218714	0.0652027	0.737296	0.998617	0.00396512	0.0651886	0.951498	0.988795	0.133887	0.0651938	0.0400072	0.535541
Col18a1	12822	-0.00820791	0.0643338	0.898479	0.981433	Col18a1	0.0294001	0.0830687	0.723396	1	-0.00337308	0.0830635	0.967608	0.998617	-0.0495117	0.0830513	0.551069	0.867356	-0.00672687	0.0830476	0.935442	0.993616
Mup12	100039054	-0.443736	0.145321	0.00226202	0.229215	Mup12	-0.014537	0.170692	0.93213	1	-0.0834326	0.170691	0.624987	0.998617	-0.110447	0.170689	0.517591	0.854857	0.185894	0.170692	0.276128	0.841564
Glul	14645	-0.107501	0.0661153	0.103958	0.723116	Glul	-0.0362534	0.0794705	0.648256	1	-0.115485	0.0794587	0.146114	0.998617	-0.1243	0.0794476	0.117688	0.702276	-0.16245	0.0794352	0.0408488	0.541593
H2-K1	14972	0.0232923	0.0777839	0.764598	0.958414	H2-K1	0.00483205	0.0985463	0.960893	1	0.0654496	0.0985494	0.506607	0.998617	0.0444404	0.09854	0.651998	0.902166	-0.0412925	0.0985273	0.675145	0.953348
Hsp90b1	22027	0.044342	0.0924661	0.631548	0.926316	Hsp90b1	0.129255	0.10264	0.20792	1	0.0466396	0.102632	0.649514	0.998617	-0.0408713	0.102619	0.690422	0.911173	0.0304036	0.102618	0.767016	0.973927
Ugt2b5	22238	0.0192441	0.0852691	0.821445	0.965328	Ugt2b5	0.0330447	0.10627	0.75584	1	-0.0180267	0.106266	0.865296	0.998617	0.0551824	0.106265	0.603559	0.886069	0.0830663	0.106262	0.434385	0.902229
Cyp2d9	13105	-0.109883	0.128078	0.390926	0.852827	Cyp2d9	0.0314295	0.154812	0.839122	1	0.0998232	0.154813	0.519058	0.998617	0.0881212	0.154811	0.569209	0.87344	0.0996504	0.15481	0.519774	0.929532
Acaa2	52538	0.0532086	0.0779188	0.494688	0.892895	Acaa2	0.0259713	0.0984894	0.792013	1	0.0690248	0.0984909	0.483413	0.998617	0.119938	0.0984876	0.223302	0.737886	0.0068968	0.0984739	0.944164	0.995033
Acsl1	14081	-0.037846	0.0760217	0.618603	0.923054	Acsl1	-0.0555154	0.097666	0.569749	1	0.00157186	0.0976685	0.98716	0.999834	-0.09145	0.097655	0.349036	0.790676	0.0085644	0.0976558	0.930115	0.993606
Tat	234724	0.0195504	0.164482	0.905386	0.982013	Tat	-0.0201081	0.187709	0.914691	1	0.0513824	0.187709	0.784289	0.998617	0.075461	0.187708	0.687675	0.910939	-0.0273147	0.187706	0.884302	0.990894
Dhcr24	74754	-0.142926	0.0745335	0.0551602	0.634	Dhcr24	-0.0754625	0.0768181	0.325926	1	-0.0881424	0.0768131	0.251178	0.998617	-0.101638	0.0767989	0.185694	0.718832	-0.319581	0.076764	3.13864e-05	0.0100726
Fbp1	14121	0.0205191	0.0855346	0.810414	0.963828	Fbp1	0.0554749	0.106792	0.603436	1	0.0436575	0.106789	0.682673	0.998617	0.0555958	0.106783	0.602615	0.886016	-0.0913045	0.106766	0.392451	0.88665
Stard10	56018	0.0445646	0.0847063	0.598814	0.916635	Stard10	0.0247655	0.105332	0.814117	1	0.061825	0.105333	0.557238	0.998617	0.0902514	0.105328	0.391523	0.806264	0.0147174	0.105318	0.888863	0.991092
Sardh	192166	0.0103223	0.0712107	0.884747	0.980108	Sardh	0.00152386	0.0891804	0.986367	1	0.0413813	0.0891821	0.642641	0.998617	0.0726939	0.0891754	0.41497	0.817782	-0.0849959	0.0891518	0.340396	0.865273
Slc10a1	20493	-0.0276746	0.0553775	0.617255	0.922887	Slc10a1	-0.00417602	0.0681823	0.951162	1	0.011362	0.068181	0.86765	0.998617	0.012041	0.0681676	0.859793	0.963318	-0.124985	0.0681386	0.0666131	0.624049
Serping1	12258	-0.0170566	0.0451967	0.705887	0.945731	Serping1	-0.0290332	0.0575615	0.61399	1	0.0446437	0.0575708	0.43807	0.998617	-0.0518766	0.0575368	0.367256	0.799327	-0.0311892	0.0575259	0.587697	0.937364
Sord	20322	-0.0960537	0.0909264	0.29079	0.815302	Sord	-0.0915624	0.113795	0.421036	1	-0.0639318	0.113795	0.574243	0.998617	-0.0281726	0.113792	0.804459	0.946374	-0.16542	0.113778	0.14598	0.73836
Ugt2b36	231396	0.0600233	0.0681377	0.378366	0.84977	Ugt2b36	0.0234356	0.0862679	0.785883	1	0.0281162	0.0862662	0.744482	0.998617	0.0975801	0.0862639	0.257979	0.746873	0.115248	0.0862577	0.18152	0.773884
Cyp2d26	76279	0.0623571	0.0439542	0.155992	0.754801	Cyp2d26	0.0257562	0.0517675	0.618811	1	0.134449	0.0517871	0.00942628	0.798894	0.0353257	0.0517441	0.494797	0.842995	0.0500162	0.0517294	0.333603	0.862159
Nudt7	67528	0.102393	0.1143	0.370346	0.846397	Nudt7	0.127493	0.136424	0.35003	1	0.0813525	0.136422	0.550954	0.998617	0.208648	0.136423	0.126161	0.702276	0.201914	0.13642	0.138848	0.733344
Ces1d	104158	-0.0441772	0.123883	0.721387	0.950294	Ces1d	-0.0758113	0.147812	0.608029	1	0.0809264	0.147818	0.584054	0.998617	0.0323275	0.147812	0.826878	0.951313	-0.235059	0.147798	0.111744	0.691764
Itih1	16424	0.0601179	0.0528405	0.255236	0.800578	Itih1	0.098427	0.0634164	0.120644	1	0.0597353	0.0634047	0.346128	0.998617	-0.025998	0.0633738	0.681635	0.909594	0.1035	0.0633807	0.102472	0.682916
Gjb1	14618	0.0457669	0.056679	0.419393	0.865229	Gjb1	0.0828254	0.0712437	0.245006	1	0.0426973	0.0712344	0.548911	0.998617	0.00920458	0.0712169	0.897162	0.974335	0.0509196	0.071211	0.474576	0.914935
Cyp2j5	13109	0.0900158	0.0456062	0.0484088	0.623232	Cyp2j5	0.131736	0.0498001	0.00816212	1	0.0504153	0.0497766	0.311141	0.998617	0.0257438	0.049752	0.604847	0.886675	0.158532	0.0497611	0.00144319	0.113604
Oat	18242	-0.268986	0.131563	0.0409006	0.610801	Oat	-0.0940869	0.146198	0.519862	1	-0.138764	0.146194	0.34253	0.998617	-0.422834	0.146173	0.00381953	0.365021	-0.496714	0.146166	0.000678094	0.0744475
Abcd3	19299	-0.0657546	0.0541917	0.224988	0.793709	Abcd3	-0.037444	0.0687592	0.586052	1	-0.0725441	0.0687502	0.291341	0.998617	-0.0585196	0.0687385	0.394582	0.808105	-0.0860121	0.0687228	0.210723	0.79819
Apof	103161	0.0825429	0.0674729	0.221198	0.793018	Apof	0.0746441	0.0859733	0.385272	1	0.0402299	0.0859659	0.639803	0.998617	0.0640907	0.0859573	0.455903	0.829946	0.136971	0.0859556	0.111046	0.691572
Aox3	71724	-0.020024	0.130726	0.87826	0.978851	Aox3	0.159207	0.153964	0.301112	1	-0.0951241	0.153956	0.536665	0.998617	-0.0650308	0.153955	0.672732	0.907486	0.247081	0.15396	0.10853	0.686828
Errfi1	74155	0.0128258	0.187701	0.945522	0.987234	Errfi1	0.0512713	0.202768	0.800379	1	0.0921375	0.202768	0.649542	0.998617	-0.0243777	0.202768	0.904305	0.976746	0.0844367	0.202768	0.677102	0.953403
Itih3	16426	0.0468386	0.0689438	0.496901	0.893158	Itih3	0.0253284	0.084254	0.763705	1	0.075704	0.0842576	0.368928	0.998617	-0.0511649	0.0842295	0.543555	0.86553	0.128278	0.0842407	0.127819	0.716749
Cyp3a25	56388	-0.137377	0.0919186	0.13503	0.744825	Cyp3a25	-0.11799	0.0909413	0.194484	1	-0.000583596	0.0909516	0.99488	1	-0.127229	0.0909284	0.161746	0.714016	-0.270933	0.0909076	0.00287951	0.171619
Serpinf1	20317	0.0421701	0.0527748	0.424257	0.865912	Serpinf1	0.0509168	0.0626446	0.416339	1	0.104344	0.0626502	0.0958141	0.998617	0.00530631	0.0626158	0.932465	0.984466	0.0102336	0.0626024	0.870148	0.988667
Hc	15139	0.00544705	0.0937946	0.953689	0.989343	Hc	0.00411633	0.112114	0.970712	1	-0.00883227	0.112111	0.937207	0.998617	-0.0758384	0.1121	0.49871	0.845988	0.149911	0.11211	0.181162	0.773626
Hspa5	14828	0.106203	0.143061	0.45787	0.876685	Hspa5	0.282724	0.165281	0.0871604	1	0.108586	0.165274	0.511178	0.998617	-0.0336722	0.165268	0.838554	0.954997	0.0857562	0.165269	0.603838	0.941518
Gstm1	14862	-0.148641	0.104814	0.156147	0.754801	Gstm1	-0.147895	0.124894	0.236347	1	-0.0336772	0.1249	0.787442	0.998617	-0.184394	0.124885	0.139809	0.7095	-0.155705	0.124882	0.212466	0.79925
Ephx2	13850	0.0957299	0.0660837	0.147445	0.751486	Ephx2	0.0203791	0.0806335	0.800471	1	0.101639	0.0806398	0.207524	0.998617	0.129518	0.0806326	0.108213	0.702276	0.16531	0.0806272	0.0403347	0.538571
Acaa1b	235674	0.122731	0.118121	0.298793	0.817359	Acaa1b	0.00997236	0.14239	0.944165	1	0.184273	0.142397	0.195638	0.998617	0.21237	0.142394	0.135849	0.7095	0.0729412	0.142383	0.60845	0.942611
Abcb11	27413	0.0957947	0.12737	0.451993	0.875052	Abcb11	0.212297	0.154096	0.168299	1	0.0186165	0.154087	0.903835	0.998617	-0.00305568	0.154082	0.984178	0.995334	0.105424	0.154083	0.493846	0.919558
Cyp2c70	226105	0.0542638	0.112564	0.629755	0.926316	Cyp2c70	0.0195682	0.13011	0.880451	1	-0.0292515	0.130105	0.822112	0.998617	-0.0133214	0.130101	0.918445	0.980676	0.272756	0.130112	0.0360549	0.525948
Ugt2b1	71773	-0.110753	0.0748983	0.139218	0.748058	Ugt2b1	-0.024743	0.0913839	0.786576	1	-0.13367	0.0913728	0.143492	0.998617	-0.179404	0.0913622	0.0495702	0.638393	-0.00710924	0.0913685	0.93798	0.994369
Cfh	12628	-0.0625631	0.0948751	0.509622	0.896105	Cfh	-0.0486053	0.104789	0.642764	1	-0.138685	0.104779	0.185635	0.998617	-0.14314	0.10477	0.171866	0.714792	0.0880148	0.104783	0.400922	0.889612
Gstz1	14874	-0.0241753	0.0409845	0.555281	0.903496	Gstz1	0.00690065	0.0487251	0.887377	1	0.00507357	0.0487184	0.917058	0.998617	-0.0266315	0.0486869	0.584382	0.877967	-0.0798359	0.0486547	0.100825	0.682308
Igfbp2	16008	-0.0725579	0.132302	0.5834	0.914061	Igfbp2	-0.121136	0.157153	0.440814	1	0.0305823	0.157157	0.845709	0.998617	-0.0404143	0.157152	0.797049	0.944753	-0.0877497	0.157147	0.576577	0.936106
Mup9	100038948	-0.0331932	0.150417	0.825346	0.966342	Mup9	0.00957139	0.177202	0.956924	1	-0.035522	0.177201	0.84112	0.998617	0.0463174	0.177201	0.793797	0.943764	0.12054	0.1772	0.496348	0.920611
Lamp1	16783	-0.0260742	0.0307814	0.396952	0.854167	Lamp1	0.00090261	0.0367942	0.980429	1	0.00501012	0.0367877	0.891671	0.998617	-0.0559309	0.0367389	0.127912	0.704044	-0.0499659	0.0367152	0.173544	0.767273
Inmt	21743	-0.0307498	0.168028	0.854795	0.973026	Inmt	-0.0198785	0.189499	0.916455	1	0.0126867	0.189499	0.946623	0.998617	0.110133	0.189499	0.561118	0.870207	-0.190031	0.189494	0.315942	0.854402
1300017J02Rik	71775	0.0585295	0.0550546	0.287728	0.814259	1300017J02Rik	0.0496852	0.0718897	0.489483	1	0.0659749	0.0718885	0.358755	0.998617	0.0635435	0.0718737	0.376643	0.802862	0.0576067	0.0718604	0.422757	0.898189
Gm4737	11615	-0.143515	0.117385	0.221478	0.79327	Gm4737	-0.170162	0.134295	0.205129	1	0.0103375	0.134304	0.938647	0.998617	-0.0552482	0.134295	0.680783	0.909178	-0.311154	0.134277	0.02049	0.430411
Fah	14085	0.0583646	0.0606087	0.335561	0.83308	Fah	0.0167749	0.0759984	0.825305	1	0.0876724	0.0760057	0.248706	0.998617	0.0840851	0.0759908	0.268503	0.750316	0.0438065	0.0759727	0.564204	0.934307
Mdh1	17449	0.107711	0.093593	0.249796	0.799449	Mdh1	0.0817992	0.117321	0.485663	1	0.08977	0.11732	0.444169	0.998617	0.166543	0.117319	0.155732	0.714016	0.0893561	0.117307	0.446222	0.906309
Serpind1	15160	-0.0237021	0.0398151	0.551639	0.902376	Serpind1	0.0504212	0.0456612	0.269486	1	-0.00770397	0.0456366	0.865945	0.998617	-0.0647421	0.0455946	0.155622	0.714016	-0.0701497	0.0455709	0.123718	0.715658
Ces1b	382044	0.0878407	0.0811625	0.279127	0.811082	Ces1b	0.0312249	0.102929	0.761613	1	0.0823685	0.102933	0.423585	0.998617	0.0830712	0.102922	0.419591	0.818568	0.105475	0.102914	0.30542	0.849108
Fads1	76267	-0.11293	0.072521	0.119421	0.729261	Fads1	-0.0923959	0.0888849	0.298572	1	-0.0141015	0.0888933	0.873958	0.998617	-0.125753	0.088863	0.157029	0.714016	-0.232203	0.0888381	0.00895459	0.3079
Hmgcs1	208715	-0.119238	0.175662	0.497269	0.893198	Hmgcs1	0.233144	0.184887	0.207307	1	-0.285023	0.184875	0.123146	0.998617	-0.283724	0.184874	0.124859	0.702276	-0.24215	0.184873	0.190257	0.780914
Mettl7b	71664	0.0606795	0.0887924	0.494363	0.892841	Mettl7b	0.0775742	0.107962	0.472429	1	0.149385	0.107967	0.166475	0.998617	0.0378892	0.107947	0.725589	0.921245	-0.031918	0.107933	0.767444	0.973927
Crot	74114	0.0800846	0.15136	0.596737	0.915999	Crot	0.176109	0.176538	0.318488	1	-0.0227251	0.176532	0.897571	0.998617	-0.0662644	0.176529	0.707383	0.91676	0.16906	0.176532	0.338228	0.864564
Hsd11b1	15483	-0.0454248	0.0607792	0.454838	0.876086	Hsd11b1	-0.0187123	0.0698056	0.788651	1	0.0274121	0.0698101	0.694565	0.998617	-0.0403102	0.0697793	0.563479	0.870207	-0.152143	0.069746	0.0291545	0.490453
Sc5d	235293	-0.00906446	0.0949512	0.923946	0.983146	Sc5d	0.206504	0.100316	0.0395391	1	-0.0709027	0.100278	0.47953	0.998617	-0.0679659	0.100268	0.497873	0.845544	-0.109081	0.100255	0.276579	0.841564
Cfi	12630	0.022224	0.035789	0.534616	0.899412	Cfi	0.0143607	0.0442058	0.745288	1	0.0640383	0.0442146	0.147518	0.998617	-0.0451804	0.0441503	0.306152	0.765445	0.0545858	0.0441538	0.21636	0.80273
Lamp2	16784	-0.0186745	0.038684	0.629278	0.926316	Lamp2	0.025103	0.0478884	0.600141	1	-0.0651291	0.0478576	0.173547	0.998617	-0.0237809	0.0478441	0.619154	0.892683	-0.00679205	0.0478268	0.887069	0.990992
Igf1	16000	0.0288244	0.0760155	0.704546	0.945031	Igf1	-0.0197778	0.0913084	0.828517	1	-0.0121901	0.0913062	0.893792	0.998617	0.00172918	0.0912958	0.984889	0.995334	0.131146	0.0913012	0.150885	0.743164
Angptl3	30924	0.0612643	0.0635828	0.335279	0.83308	Angptl3	0.0710333	0.0783079	0.364353	1	0.0832385	0.078306	0.287786	0.998617	0.0812097	0.0782907	0.299603	0.759559	0.00390381	0.0782668	0.960219	0.997278
Hsp90ab1	15516	0.047803	0.0609918	0.43318	0.870164	Hsp90ab1	0.129698	0.070792	0.0669372	1	0.145511	0.0707904	0.0398296	0.998617	-0.0661419	0.0707361	0.349762	0.790676	-0.00940702	0.0707313	0.894196	0.991645
Dgat2	67800	-0.0631181	0.100059	0.528166	0.899318	Dgat2	-0.116097	0.124004	0.349152	1	-0.0652238	0.124006	0.598908	0.998617	0.0689834	0.12401	0.578023	0.876203	-0.1276	0.12399	0.303426	0.849108
Calr	12317	0.0516543	0.100955	0.608891	0.919459	Calr	0.201585	0.118285	0.0883365	1	0.046157	0.118269	0.696335	0.998617	-0.0992156	0.11825	0.401451	0.809829	0.0654195	0.118256	0.580124	0.93698
Comt	12846	-0.0534562	0.0856808	0.532694	0.899412	Comt	0.0493602	0.106077	0.641699	1	-0.0449627	0.106066	0.671631	0.998617	-0.112049	0.106053	0.290725	0.758395	-0.0452621	0.106052	0.669531	0.952588
Sec14l2	67815	0.025592	0.0627795	0.683532	0.939499	Sec14l2	0.0760414	0.0800298	0.342029	1	0.0104103	0.0800158	0.896485	0.998617	-0.0200754	0.0799975	0.801852	0.945558	0.0357618	0.0799931	0.654831	0.949874
Hamp	84506	-0.0676534	0.167809	0.686833	0.940222	Hamp	-0.120271	0.189531	0.525708	1	0.00670059	0.189532	0.971798	0.998673	0.103194	0.189532	0.586122	0.87866	-0.170236	0.189528	0.369073	0.877779
Mup20	381530	-0.041445	0.115785	0.720382	0.950294	Mup20	0.078553	0.142227	0.580737	1	0.0966996	0.142226	0.496569	0.998617	0.105872	0.142224	0.456633	0.83036	0.251629	0.142226	0.0768567	0.647443
Slc7a2	11988	-0.345022	0.168018	0.0400259	0.610801	Slc7a2	-0.350058	0.190203	0.0657027	1	-0.124434	0.190206	0.512977	0.998617	-0.353349	0.190201	0.0632028	0.665438	-0.318742	0.190201	0.093774	0.669656
Lrp1	16971	-0.172766	0.125757	0.169501	0.759467	Lrp1	-0.143856	0.153197	0.347715	1	-0.164469	0.153195	0.283005	0.998617	-0.215542	0.153189	0.159417	0.714016	-0.114989	0.153189	0.452873	0.907008
Cyp2a12	13085	0.0160688	0.0526799	0.760345	0.957697	Cyp2a12	0.0584709	0.063526	0.35735	1	0.072318	0.0635236	0.254935	0.998617	-0.00855491	0.0634835	0.892803	0.972453	-0.0628708	0.0634543	0.321781	0.856532
Elovl2	54326	-0.0661455	0.0825059	0.422722	0.86568	Elovl2	-0.00992653	0.104541	0.924352	1	-0.0717349	0.104531	0.492553	0.998617	-0.12986	0.104515	0.214053	0.73482	-0.0586608	0.104513	0.574609	0.935751
Ctsl	13039	-0.0308897	0.0751697	0.681122	0.93888	Ctsl	0.0209947	0.0886789	0.812851	1	-0.00490708	0.088672	0.955868	0.998617	0.0130549	0.0886619	0.88294	0.969414	-0.139923	0.0886333	0.114412	0.697768
Cyp2d10	13101	0.0897841	0.0701222	0.200406	0.781269	Cyp2d10	0.0343118	0.0883906	0.69788	1	0.124938	0.0883991	0.157557	0.998617	0.131317	0.088388	0.13736	0.7095	0.0825406	0.0883721	0.350297	0.869596
Otc	18416	0.0237293	0.051856	0.64724	0.929885	Otc	0.0408432	0.0670844	0.542636	1	-0.00645217	0.0670705	0.923362	0.998617	0.0343293	0.0670604	0.60871	0.887873	0.0286166	0.0670437	0.6695	0.952588
Gulo	268756	-0.0444664	0.0519107	0.391669	0.852827	Gulo	-0.034716	0.0656757	0.597085	1	-0.0411291	0.0656698	0.531117	0.998617	-0.0277785	0.0656545	0.672222	0.907486	-0.0666044	0.0656322	0.310195	0.851402
Upp2	76654	-0.107778	0.207451	0.603387	0.918226	Upp2	-0.180924	0.201705	0.369734	1	0.0132955	0.201705	0.947445	0.998617	0.02103	0.201705	0.916962	0.980262	-0.126834	0.201705	0.529475	0.929532
Hsd3b7	101502	0.110917	0.132323	0.401904	0.85624	Hsd3b7	0.174481	0.159971	0.275406	1	0.0510777	0.159966	0.749496	0.998617	0.0518839	0.159962	0.745673	0.927638	0.167564	0.159963	0.294862	0.848536
Cyp2c37	13096	-0.232526	0.0893678	0.00927079	0.411327	Cyp2c37	-0.149298	0.0952864	0.117153	1	-0.149217	0.095281	0.117333	0.998617	-0.324719	0.0952258	0.000649638	0.177835	-0.4114	0.0951952	1.54866e-05	0.00625259
Ces3b	13909	0.144592	0.0989547	0.143963	0.749365	Ces3b	0.0769807	0.110777	0.487107	1	0.136105	0.11078	0.219219	0.998617	0.149523	0.110773	0.177076	0.715926	0.312049	0.110779	0.00484957	0.226141
Akr1c14	105387	-0.0244294	0.100434	0.80782	0.963107	Akr1c14	-0.06941	0.125522	0.580284	1	-0.00290721	0.125525	0.981522	0.999306	0.0128811	0.125519	0.918263	0.980676	0.00185181	0.125513	0.988228	0.999461
Hgd	15233	0.025494	0.0788435	0.74643	0.95479	Hgd	0.0754642	0.0978153	0.440413	1	0.0548239	0.0978096	0.575127	0.998617	0.00707119	0.0977923	0.942357	0.986963	-0.0348312	0.097778	0.72167	0.962309
Gcdh	270076	0.0352883	0.0717133	0.622667	0.924857	Gcdh	0.00458713	0.0912336	0.9599	1	0.0675783	0.0912391	0.458892	0.998617	0.0646703	0.0912258	0.478384	0.837959	0.00363153	0.0912071	0.96824	0.998732
C4b	12268	0.0136029	0.0896698	0.879423	0.979367	C4b	-0.0290815	0.104645	0.781084	1	0.0162411	0.104647	0.876665	0.998617	-0.0270224	0.104633	0.796207	0.94463	0.103153	0.104637	0.324222	0.857781
Ugt2b34	100727	-0.180551	0.0801175	0.0242225	0.53088	Ugt2b34	-0.0925749	0.0973798	0.341778	1	-0.0950309	0.0973765	0.329108	0.998617	-0.248563	0.097348	0.0106695	0.50236	-0.251823	0.0973387	0.00967941	0.323924
Sdha	66945	-0.0104425	0.0305621	0.732591	0.951818	Sdha	-0.00886409	0.0370224	0.810776	1	-0.0210007	0.0370083	0.570403	0.998617	-0.0182564	0.036974	0.621474	0.893206	0.0084773	0.0369521	0.818548	0.97983
Fetub	59083	0.0659744	0.0803943	0.411854	0.862015	Fetub	-0.00542504	0.100523	0.956961	1	0.125971	0.100536	0.210208	0.998617	0.0866793	0.10052	0.388518	0.805524	0.0596346	0.100508	0.552958	0.934307
Dmgdh	74129	-0.0958627	0.0511399	0.0608592	0.642682	Dmgdh	-0.0178583	0.0537106	0.739519	1	-0.0435053	0.0536969	0.417825	0.998617	-0.116451	0.0536538	0.0299758	0.617217	-0.194949	0.0536156	0.000276859	0.0449807
Elovl5	68801	-0.0345381	0.117748	0.769276	0.95988	Elovl5	0.128944	0.141972	0.363754	1	-0.0866708	0.141954	0.541493	0.998617	-0.190726	0.14194	0.179044	0.718359	-0.0588733	0.141943	0.678313	0.95391
Aldh4a1	212647	-0.0746238	0.0602789	0.215725	0.789028	Aldh4a1	-0.0429032	0.0746581	0.56552	1	-0.0209349	0.0746578	0.779162	0.998617	-0.0598262	0.0746322	0.422777	0.81908	-0.172777	0.0745978	0.0205522	0.430411
Aqp9	64008	-0.102302	0.0569113	0.0722452	0.665279	Aqp9	-0.0406883	0.068537	0.552734	1	-0.0692224	0.0685262	0.312419	0.998617	-0.0942385	0.068503	0.168919	0.714597	-0.192343	0.0684704	0.00496751	0.226141
Lifr	16880	0.170141	0.107723	0.11424	0.729261	Lifr	0.126699	0.119018	0.287087	1	0.0754356	0.119011	0.526176	0.998617	0.0982588	0.119005	0.40899	0.814039	0.386611	0.119023	0.0011614	0.102367
Agt	11606	0.00477582	0.0895484	0.957467	0.989661	Agt	0.0943918	0.0929604	0.309916	1	0.151986	0.0929676	0.102085	0.998617	-0.0208882	0.0929154	0.822128	0.950744	-0.250881	0.0928647	0.00690117	0.27508
Cyp27a1	104086	0.0350921	0.0534417	0.511411	0.897118	Cyp27a1	-0.00938153	0.0685285	0.89111	1	0.0422146	0.0685338	0.537916	0.998617	0.0550764	0.0685185	0.421502	0.81908	0.0629208	0.0685044	0.358361	0.875523
Ptms	69202	0.0588178	0.111693	0.598471	0.916635	Ptms	0.0350442	0.137517	0.798851	1	0.0620901	0.137518	0.651625	0.998617	0.081397	0.137513	0.553902	0.868542	0.0637601	0.137506	0.642871	0.948245
Adk	11534	-0.0625482	0.0595732	0.293747	0.815601	Adk	-0.0803266	0.0721749	0.265732	1	-0.0698527	0.0721723	0.333114	0.998617	-0.0310414	0.0721615	0.667075	0.906068	-0.0649285	0.0721394	0.368098	0.877545
Ghr	14600	-0.00460149	0.0517347	0.929127	0.98467	Ghr	0.0208416	0.0649257	0.748205	1	-0.0470412	0.0649066	0.468604	0.998617	-0.0485661	0.0648878	0.454181	0.828863	0.0701004	0.0648938	0.280038	0.843402
Serpina6	12401	-0.116383	0.147396	0.429763	0.869181	Serpina6	-0.159626	0.170722	0.349786	1	-0.0187958	0.170728	0.912336	0.998617	-0.083312	0.17072	0.625548	0.894476	-0.410436	0.170703	0.0161998	0.39294
C8a	230558	-0.0427359	0.10609	0.687075	0.940352	C8a	0.012664	0.127415	0.920827	1	0.0230081	0.127414	0.8567	0.998617	-0.110255	0.127402	0.386815	0.805137	0.114397	0.127409	0.369254	0.877779
C4bp	12269	0.0333265	0.034196	0.329771	0.830442	C4bp	0.0521522	0.0414019	0.207793	1	0.0145234	0.0413787	0.725598	0.998617	0.00741534	0.0413425	0.857652	0.96216	0.0618318	0.041331	0.13465	0.727765
F5	14067	-0.252638	0.136831	0.0648419	0.652823	F5	-0.258794	0.1641	0.114784	1	-0.201362	0.164101	0.219801	0.998617	-0.328741	0.164093	0.0451359	0.633208	-0.164797	0.164096	0.315248	0.854402
Acat1	110446	0.0901891	0.0707444	0.202359	0.781344	Acat1	0.0643444	0.0906623	0.477881	1	0.0632832	0.0906584	0.485152	0.998617	0.0982798	0.0906493	0.278287	0.755649	0.123922	0.0906403	0.171567	0.767273
Aldh7a1	110695	0.0145407	0.0484183	0.763938	0.958278	Aldh7a1	0.0103787	0.0581005	0.858226	1	0.0358248	0.058101	0.537501	0.998617	0.00570927	0.0580706	0.921681	0.981151	0.0146397	0.0580526	0.800903	0.978705
Reep6	70335	-0.108397	0.0970248	0.263904	0.807332	Reep6	-0.0858765	0.112939	0.447029	1	0.0220493	0.112949	0.845225	0.998617	-0.149245	0.11292	0.186274	0.718832	-0.19834	0.112908	0.0789759	0.648351
Ttc36	192653	-0.00756701	0.116901	0.948389	0.987679	Ttc36	-0.0239752	0.14244	0.866333	1	-0.0182646	0.142439	0.897969	0.998617	0.0785963	0.142439	0.581093	0.877066	-0.062755	0.142425	0.65949	0.951333
Mbl2	17195	0.0906064	0.09947	0.362352	0.845055	Mbl2	0.0685291	0.124356	0.581583	1	0.0168354	0.124347	0.892303	0.998617	0.151138	0.124351	0.224209	0.737886	0.0251644	0.124328	0.839601	0.982685
Psap	19156	0.0036346	0.0459356	0.936934	0.986146	Psap	-0.022028	0.0582672	0.705392	1	0.0522369	0.0582828	0.370111	0.998617	0.019317	0.0582445	0.740151	0.925951	-0.0392167	0.0582044	0.500454	0.922758
Idh1	15926	-0.00987483	0.054092	0.855146	0.973026	Idh1	0.0498098	0.065013	0.443586	1	-0.0328078	0.0649867	0.613672	0.998617	-0.0144487	0.0649691	0.824008	0.951211	-0.0378277	0.0649449	0.560258	0.934307
Asgr1	11889	0.0520158	0.107653	0.628967	0.926316	Asgr1	0.0247661	0.134367	0.853765	1	0.0633557	0.134368	0.637279	0.998617	0.131093	0.134366	0.329246	0.777864	-0.0113315	0.13435	0.932784	0.993616
F10	14058	0.0404496	0.0578463	0.48439	0.889389	F10	0.045049	0.072465	0.534162	1	0.0664756	0.0724645	0.358957	0.998617	0.0378292	0.0724375	0.601508	0.88586	0.00742884	0.0724136	0.918289	0.992659
Agxt	11611	0.0883494	0.104227	0.396625	0.854167	Agxt	0.0655334	0.129887	0.61388	1	0.0641518	0.129884	0.621367	0.998617	0.115449	0.129881	0.374066	0.802584	0.093216	0.129872	0.472911	0.914411
Tmprss6	71753	0.0378287	0.0456682	0.407479	0.859787	Tmprss6	0.0526778	0.0579162	0.363059	1	0.0175376	0.0578996	0.761969	0.998617	0.0568766	0.0578846	0.325812	0.776087	0.024144	0.0578538	0.676439	0.953403
Proc	19123	0.103143	0.0606271	0.088891	0.703099	Proc	0.0594279	0.0764146	0.436743	1	0.15008	0.0764276	0.0495658	0.998617	0.119555	0.0764038	0.117636	0.702276	0.0876828	0.0763829	0.250994	0.823055
Pcx	18563	-0.105874	0.0537599	0.0489091	0.623232	Pcx	-0.117361	0.0701782	0.0944586	1	-0.0658905	0.0701847	0.347826	0.998617	-0.104486	0.0701549	0.136392	0.7095	-0.131837	0.0701312	0.0601262	0.599119
Adipor2	68465	0.0712132	0.115602	0.537881	0.899621	Adipor2	0.188914	0.139643	0.176108	1	0.0525493	0.139631	0.706661	0.998617	-0.0394193	0.139619	0.777686	0.938569	0.0944436	0.139622	0.498771	0.922268
Ctsb	13030	0.00756756	0.0551393	0.890838	0.980693	Ctsb	0.0331226	0.067976	0.626068	1	0.0362109	0.0679701	0.594208	0.998617	0.00576624	0.0679363	0.932359	0.984466	-0.0566213	0.0678992	0.404336	0.891265
C9	12279	0.0922192	0.0759203	0.224486	0.793709	C9	0.113947	0.0791226	0.14983	1	0.0198878	0.0791075	0.801503	0.998617	0.0173925	0.079096	0.825956	0.951211	0.364885	0.0791288	4.00208e-06	0.00227682
Aldh6a1	104776	-0.117919	0.074526	0.113592	0.729261	Aldh6a1	-0.0983645	0.0950496	0.300727	1	-0.158899	0.0950366	0.0945287	0.998617	-0.126182	0.0950277	0.184229	0.718832	-0.0784545	0.0950221	0.409006	0.893429
Cyb5b	66427	0.00980934	0.0823292	0.905158	0.982013	Cyb5b	0.18518	0.0958748	0.0534238	1	-0.00581801	0.0958405	0.951594	0.998617	-0.070144	0.0958182	0.464136	0.833456	-0.0468123	0.0958099	0.625128	0.945744
Orm1	18405	-0.0690249	0.0797294	0.386633	0.850427	Orm1	0.00700982	0.0931545	0.940016	1	-0.0317387	0.0931437	0.733291	0.998617	-0.190176	0.0931043	0.0410905	0.630654	-0.0525712	0.0931116	0.572343	0.935711
Por	18984	-0.0797927	0.198859	0.688235	0.940639	Por	-0.271601	0.205108	0.185442	1	0.0980166	0.205109	0.632739	0.998617	0.0232481	0.205109	0.909757	0.978683	-0.323215	0.205108	0.115065	0.697768
Prdx6	11758	0.054022	0.0941035	0.56592	0.907114	Prdx6	0.0370997	0.116801	0.750763	1	0.0547839	0.1168	0.639041	0.998617	0.11857	0.116797	0.310019	0.768122	0.0204252	0.116779	0.861154	0.987754
Lcat	16816	-0.027861	0.0427819	0.514896	0.89807	Lcat	-0.0351957	0.0531686	0.507994	1	0.0101474	0.0531767	0.848664	0.998617	-0.0179586	0.0531324	0.735365	0.925149	-0.0721567	0.0530854	0.174066	0.767273
Cyp8b1	13124	-0.0950476	0.115937	0.412318	0.862151	Cyp8b1	0.0828599	0.137153	0.545748	1	-0.0698273	0.137141	0.610636	0.998617	-0.0943225	0.137133	0.491569	0.841691	-0.156609	0.137125	0.253417	0.823574
Lgals9	16859	0.0310058	0.0853628	0.716437	0.948268	Lgals9	0.152527	0.105976	0.150078	1	-0.0258523	0.105946	0.807221	0.998617	-0.0265676	0.105934	0.801973	0.945558	0.0144368	0.105928	0.891593	0.991362
Mir6236	102465959	0.130999	0.153344	0.39295	0.853159	Mir6236	0.199365	0.161973	0.218378	1	-0.194209	0.161956	0.230471	0.998617	0.315977	0.161973	0.0510808	0.64345	0.390866	0.161973	0.0158149	0.389236
Ces1f	234564	0.0624086	0.0604439	0.301835	0.818449	Ces1f	0.109868	0.0770749	0.154023	1	0.0877202	0.0770656	0.255015	0.998617	0.041311	0.0770388	0.591795	0.881458	0.0236481	0.0770203	0.758815	0.970644
Slco1a1	28248	-0.188448	0.155629	0.225943	0.793709	Slco1a1	-0.0310041	0.17916	0.86261	1	-0.147569	0.179157	0.410118	0.998617	-0.138892	0.179155	0.438186	0.823349	0.03242	0.179157	0.8564	0.987135
Fads2	56473	-0.142106	0.138345	0.304331	0.820545	Fads2	-0.153128	0.165059	0.353554	1	-0.0112198	0.165066	0.945808	0.998617	-0.190514	0.165051	0.248388	0.742415	-0.274536	0.165043	0.0962289	0.67387
Eif4g2	13690	-0.0104753	0.042743	0.806397	0.962913	Eif4g2	-0.00183321	0.055561	0.973679	1	-0.0306602	0.0555444	0.580952	0.998617	-0.0164463	0.0555202	0.767061	0.934476	0.00970118	0.0555025	0.861246	0.987754
Fmo5	14263	-0.0961555	0.123403	0.435862	0.8702	Fmo5	-0.207977	0.149496	0.164167	1	0.0640552	0.14951	0.668335	0.998617	-0.0805152	0.149496	0.590179	0.880928	-0.0606856	0.149493	0.684784	0.955171
Acsl5	433256	0.0601891	0.0680699	0.376575	0.84955	Acsl5	0.134378	0.085637	0.116612	1	0.0959244	0.0856235	0.262584	0.998617	-0.0226292	0.0855815	0.791459	0.94361	0.0226163	0.0855739	0.791556	0.976524
Eif4g1	208643	-0.146359	0.0619131	0.0180815	0.501703	Eif4g1	-0.155909	0.0807591	0.0535387	1	-0.139236	0.0807576	0.0846865	0.998617	-0.162318	0.0807348	0.0443774	0.632327	-0.114026	0.0807276	0.15781	0.754011
Cbs	12411	0.13218	0.109717	0.228304	0.793709	Cbs	0.180195	0.136224	0.185908	1	0.0756291	0.136212	0.578738	0.998617	0.043418	0.136202	0.749896	0.928964	0.186525	0.136206	0.170865	0.766741
Hsd17b4	15488	0.0572398	0.0440534	0.193832	0.77792	Hsd17b4	0.00426689	0.0551396	0.938319	1	0.049849	0.0551466	0.36603	0.998617	0.0650846	0.0551219	0.237706	0.738529	0.114459	0.0551103	0.0378099	0.528747
Pdia3	14827	0.0604493	0.0849664	0.476806	0.886385	Pdia3	0.163579	0.0956641	0.0872786	1	0.0821839	0.0956455	0.3902	0.998617	-0.0507809	0.0956096	0.595331	0.882463	0.0562061	0.0956125	0.556631	0.934307
Sdc4	20971	0.266509	0.0912934	0.0035087	0.286111	Sdc4	0.277628	0.112733	0.0137894	1	0.257597	0.112727	0.0223047	0.918851	0.199723	0.112708	0.0763893	0.684611	0.303874	0.11271	0.00701654	0.275925
Acadvl	11370	0.0645729	0.0686353	0.346801	0.836515	Acadvl	0.011364	0.0874228	0.896576	1	0.0645632	0.0874283	0.460228	0.998617	0.116246	0.0874204	0.183606	0.718832	0.0684295	0.087397	0.433643	0.902229
Aes	14797	-0.0280255	0.0747386	0.707675	0.9463	Aes	-0.0255781	0.0924366	0.782003	1	0.0108582	0.0924388	0.906492	0.998617	-0.0551777	0.0924122	0.550452	0.867356	-0.0313192	0.0924024	0.734653	0.964732
Hrsp12	#N/A	0.0932947	0.0911739	0.306184	0.820545	Hrsp12	0.0703561	0.115668	0.543016	1	0.0725155	0.115665	0.530697	0.998617	0.112244	0.115658	0.331806	0.781139	0.0883422	0.115645	0.444921	0.905911
Ttpa	50500	-0.121928	0.0672338	0.0697561	0.66231	Ttpa	-0.0606875	0.0838971	0.469461	1	-0.118428	0.0838772	0.157973	0.998617	-0.205332	0.0838368	0.0143179	0.532323	-0.116469	0.0838371	0.164763	0.762637
Cpt1a	12894	-0.239012	0.124634	0.0551481	0.634	Cpt1a	-0.310152	0.152277	0.0416742	1	-0.130717	0.152287	0.390694	0.998617	-0.16	0.152279	0.293396	0.758837	-0.295426	0.152267	0.0523567	0.578279
Acsm1	117147	0.00502726	0.044594	0.910241	0.982208	Acsm1	0.0217571	0.0525878	0.679073	1	0.0038622	0.0525735	0.941438	0.998617	-0.00985285	0.0525381	0.85124	0.959121	0.00984708	0.0525172	0.851267	0.985611
Aadac	67758	0.0764091	0.0763926	0.317206	0.824269	Aadac	0.125885	0.0977306	0.197718	1	0.0795487	0.0977201	0.415618	0.998617	0.0849163	0.0977074	0.384799	0.805137	0.0360634	0.0976894	0.712005	0.959873
Cth	107869	-0.0766015	0.123679	0.53568	0.899412	Cth	0.0715969	0.148287	0.629219	1	-0.0285483	0.148278	0.847325	0.998617	-0.112892	0.148266	0.446411	0.825858	-0.18743	0.148257	0.206151	0.793613
Slc22a1	20517	0.0424326	0.0671552	0.527479	0.899148	Slc22a1	0.0494966	0.0874098	0.571218	1	0.0552087	0.087406	0.527625	0.998617	0.0368373	0.0873834	0.673347	0.907911	0.0180972	0.0873636	0.835895	0.982076
Adh5	11532	0.0318461	0.0817735	0.696948	0.943605	Adh5	0.00237139	0.102747	0.981587	1	0.0569857	0.102751	0.57917	0.998617	0.0933521	0.102743	0.363562	0.798689	-0.00913839	0.102718	0.929109	0.993575
Cyp4v3	102294	0.0504762	0.0556935	0.364766	0.845896	Cyp4v3	0.0639596	0.0664838	0.336033	1	0.0292331	0.0664698	0.660085	0.998617	-0.00848295	0.0664403	0.898404	0.97462	0.142634	0.0664542	0.0318445	0.507707
Cyp4a14	13119	-0.0669321	0.187614	0.721276	0.950294	Cyp4a14	-0.271614	0.198532	0.171278	1	-0.118705	0.198535	0.549905	0.998617	-0.193769	0.198531	0.329057	0.777856	-0.718662	0.198519	0.000294459	0.0449807
Hadh	15107	0.00653315	0.062682	0.916989	0.982619	Hadh	-0.00819705	0.0802571	0.91865	1	0.0396053	0.0802633	0.6217	0.998617	0.0446304	0.0802409	0.578071	0.876203	-0.0635176	0.0801964	0.428345	0.901697
Hdlbp	110611	-0.0547788	0.0913024	0.548526	0.901503	Hdlbp	0.0160517	0.115985	0.889928	1	-0.050866	0.115973	0.660951	0.998617	-0.124739	0.115954	0.282034	0.755649	-0.0366608	0.115954	0.751877	0.969853
Msmo1	66234	-0.179675	0.1324	0.174762	0.762261	Msmo1	0.0819068	0.119205	0.492016	1	-0.144814	0.119173	0.224309	0.998617	-0.157174	0.119162	0.187168	0.718832	-0.434538	0.119127	0.000264596	0.0449807
Haao	107766	0.0543862	0.0645032	0.399142	0.855195	Haao	0.0688045	0.0788317	0.382771	1	0.0887026	0.0788309	0.260493	0.998617	0.0876577	0.0788093	0.26602	0.749321	-0.0240988	0.0787686	0.759647	0.970846
Fasn	14104	-0.0654127	0.169256	0.699148	0.944148	Fasn	0.0716292	0.188026	0.703237	1	-0.226991	0.188016	0.227317	0.998617	-0.0566817	0.188018	0.763056	0.9334	-0.269809	0.18801	0.151266	0.743164
Cyb5r3	109754	0.0112374	0.0490128	0.818655	0.964726	Cyb5r3	0.0378112	0.0619237	0.541458	1	0.0512183	0.0619206	0.408146	0.998617	-0.00779915	0.0618769	0.899698	0.975529	-0.0280594	0.0618488	0.650061	0.948984
Hsd17b6	27400	0.0780716	0.087666	0.373167	0.84795	Hsd17b6	0.0460478	0.1105	0.676882	1	0.0953525	0.110504	0.3882	0.998617	0.0604837	0.110484	0.584076	0.877967	0.0753092	0.110474	0.495435	0.920282
AI182371	98870	0.103111	0.0525484	0.0497381	0.625257	AI182371	0.141332	0.0641665	0.0276243	1	0.0768298	0.064141	0.230984	0.998617	0.0301733	0.0641033	0.637856	0.896582	0.17338	0.0641177	0.00684921	0.274733
Cyp4a10	13117	0.00815306	0.15585	0.958279	0.989878	Cyp4a10	-0.0332837	0.174413	0.848657	1	0.0643219	0.17442	0.712294	0.998617	-0.123243	0.174396	0.479762	0.837959	-0.448341	0.174369	0.010134	0.330305
Qdpr	110391	0.100619	0.12026	0.402775	0.857163	Qdpr	0.12771	0.146562	0.383553	1	0.0795779	0.146557	0.587141	0.998617	0.157176	0.146556	0.283512	0.756373	0.0374373	0.146542	0.798358	0.977847
Alas1	11655	0.114169	0.205393	0.57831	0.912118	Alas1	-0.0824727	0.178894	0.644788	1	0.160427	0.178893	0.369837	0.998617	0.0382536	0.178894	0.830676	0.952732	-0.00913002	0.178894	0.959297	0.997278
Lonp2	66887	0.0721261	0.081778	0.377791	0.84977	Lonp2	0.0911816	0.100952	0.366411	1	-0.00478997	0.100934	0.962149	0.998617	0.0276563	0.100925	0.784062	0.940441	0.192048	0.100936	0.0570836	0.590461
Sema4g	26456	0.0244763	0.0939875	0.794539	0.961726	Sema4g	0.0147909	0.114887	0.897561	1	0.107679	0.114897	0.348666	0.998617	0.00927244	0.114872	0.935665	0.985479	-0.0210282	0.114858	0.854735	0.986853
Serpina3n	20716	-0.0460295	0.0677316	0.496766	0.893088	Serpina3n	-0.0505283	0.0863781	0.55857	1	0.016238	0.086388	0.850903	0.998617	-0.104709	0.0863415	0.225232	0.737886	-0.0466187	0.0863357	0.589218	0.937364
Wfdc21	66107	0.0733192	0.129763	0.572056	0.910306	Wfdc21	0.0439072	0.157386	0.780262	1	0.0324313	0.157384	0.83674	0.998617	0.183692	0.157387	0.243157	0.741172	0.0259535	0.157373	0.869009	0.988446
Ugp2	216558	-0.0731626	0.0901771	0.417181	0.865002	Ugp2	-0.0578441	0.113764	0.611134	1	-0.0786217	0.113758	0.489484	0.998617	-0.00881692	0.113755	0.93822	0.986139	-0.128029	0.11373	0.260279	0.830706
Pygl	110095	0.0793843	0.0486424	0.10268	0.721457	Pygl	0.0792228	0.0540473	0.142702	1	0.043949	0.0540246	0.415932	0.998617	0.0488941	0.0539919	0.365157	0.798689	0.147218	0.0539957	0.00640152	0.265303
Cpn2	71756	-0.057661	0.064238	0.369391	0.846397	Cpn2	-0.0496133	0.0821397	0.545836	1	-0.044436	0.0821353	0.588501	0.998617	-0.104923	0.0821005	0.201256	0.727927	-0.0308393	0.0820977	0.707183	0.958455
Abat	268860	-0.157092	0.119531	0.188769	0.773674	Abat	-0.0445866	0.146609	0.761038	1	-0.167957	0.146598	0.251919	0.998617	-0.213031	0.146588	0.146152	0.712951	-0.141395	0.146587	0.334757	0.862752
Afm	280662	0.118988	0.0560164	0.0336559	0.587435	Afm	0.121062	0.0680635	0.0752954	1	0.1193	0.0680544	0.0795998	0.998617	0.117139	0.0680212	0.0850512	0.686301	0.0969311	0.0679866	0.153944	0.746809
Akr1a1	58810	0.0268616	0.0750285	0.72033	0.950294	Akr1a1	0.0163101	0.0953471	0.864176	1	0.0560782	0.0953499	0.556444	0.998617	0.0284462	0.0953292	0.765398	0.934174	0.0216025	0.0953143	0.8207	0.980235
Creg1	433375	-0.0732492	0.074115	0.322997	0.828657	Creg1	0.0131785	0.0878092	0.8807	1	-0.0242514	0.0877966	0.782377	0.998617	-0.105204	0.0877631	0.230634	0.737886	-0.15259	0.08774	0.0820151	0.65092
Gabarapl1	57436	-0.0538183	0.0711726	0.44955	0.875052	Gabarapl1	0.0286502	0.0823709	0.727976	1	-0.057644	0.0823474	0.483921	0.998617	-0.0474441	0.0823305	0.564437	0.870559	-0.113694	0.0823021	0.167149	0.765474
Ces1g	12623	-0.04824	0.0760134	0.525673	0.899148	Ces1g	-0.0260564	0.0965119	0.787175	1	-0.00168176	0.0965121	0.986097	0.999745	-0.0348151	0.096487	0.718229	0.918253	-0.137123	0.0964535	0.155129	0.748433
Chchd10	103172	0.0305431	0.103889	0.768761	0.95973	Chchd10	0.00957803	0.127577	0.940154	1	0.0531186	0.12758	0.677149	0.998617	0.0810414	0.127573	0.525261	0.860554	0.00341572	0.127557	0.978637	0.998954
Slc25a47	104910	0.0697101	0.127138	0.583483	0.914061	Slc25a47	-0.0243875	0.149466	0.870389	1	0.0829075	0.149473	0.579122	0.998617	0.247015	0.149478	0.0984289	0.702204	-0.0352312	0.149452	0.813637	0.979699
Ftcd	14317	0.0980865	0.0501089	0.0502926	0.625257	Ftcd	0.0469321	0.0640848	0.463959	1	0.103457	0.0640943	0.106498	0.998617	0.155583	0.0640821	0.0151879	0.539345	0.0948873	0.064042	0.138435	0.733006
Pcyt2	68671	0.168327	0.0566582	0.002969	0.273227	Pcyt2	0.108956	0.0679091	0.108617	1	0.205192	0.0679311	0.00252285	0.524979	0.239407	0.0679128	0.000423153	0.131077	0.120527	0.0678553	0.0756941	0.647443
Dpyd	99586	-0.216863	0.0643338	0.000749237	0.130229	Dpyd	-0.156984	0.0806823	0.0516906	1	-0.248898	0.0806536	0.00202858	0.483632	-0.259347	0.0806295	0.00129753	0.238643	-0.192028	0.080625	0.0172311	0.406148
Apoc4	11425	0.114464	0.126828	0.366783	0.846397	Apoc4	0.0543629	0.153483	0.723192	1	0.115306	0.153485	0.4525	0.998617	0.18143	0.153483	0.237173	0.738529	0.0886518	0.153472	0.563505	0.934307
Insig1	231070	0.0032414	0.14026	0.981563	0.994894	Insig1	0.278129	0.141948	0.0500689	1	-0.0171167	0.141915	0.903998	0.998617	-0.00683446	0.141907	0.961588	0.990127	-0.227454	0.141883	0.10891	0.686828
Abcc3	76408	-0.296685	0.0809147	0.000245754	0.0663624	Abcc3	-0.235537	0.0852295	0.00571745	1	-0.155437	0.0852432	0.0682347	0.998617	-0.340727	0.0851804	6.33271e-05	0.0408901	-0.439273	0.0851449	2.48103e-07	0.000310526
Hpn	15451	0.0212188	0.0705466	0.763585	0.958278	Hpn	-0.00846195	0.0881125	0.923492	1	0.0605784	0.0881221	0.491808	0.998617	0.0994779	0.0881104	0.258892	0.747466	-0.0573835	0.0880638	0.514651	0.928546
Aldh3a2	11671	-0.158225	0.101552	0.119216	0.729261	Aldh3a2	-0.172406	0.12574	0.170335	1	-0.0949099	0.125748	0.45039	0.998617	-0.146612	0.125728	0.243569	0.741202	-0.252054	0.125704	0.0449481	0.550127
Hadha	97212	-0.0165396	0.0484116	0.732618	0.951818	Hadha	-0.00842691	0.0623436	0.892478	1	0.00396136	0.0623398	0.949333	0.998617	-0.0489286	0.0622918	0.432176	0.821371	-0.0113766	0.0622766	0.85505	0.986895
Marc2	67247	0.0564242	0.120604	0.639893	0.92918	Marc2	0.00512657	0.147736	0.972318	1	0.0763437	0.147739	0.605334	0.998617	0.131826	0.147736	0.372229	0.802573	0.0197815	0.147722	0.893473	0.991393
Qsox1	104009	0.040491	0.0836379	0.628299	0.926316	Qsox1	0.0469947	0.102414	0.646327	1	0.015638	0.102404	0.878628	0.998617	-0.03422	0.102379	0.738193	0.925276	0.124623	0.102391	0.223554	0.810011
Hspa9	15526	0.0240446	0.0540012	0.656131	0.93131	Hspa9	0.00190311	0.0669891	0.977336	1	0.0263096	0.0669893	0.69451	0.998617	0.0206353	0.0669604	0.757952	0.931496	0.0529848	0.0669452	0.428673	0.901697
Apon	28194	0.108453	0.0773556	0.160912	0.757097	Apon	0.0981582	0.098811	0.320518	1	0.0820325	0.0988036	0.406393	0.998617	0.0719596	0.0987852	0.466341	0.833689	0.174401	0.0987878	0.0774954	0.647443
Upb1	103149	0.0228041	0.0617936	0.712101	0.947367	Upb1	0.0191771	0.0762689	0.801473	1	0.0524323	0.0762713	0.491803	0.998617	0.0526065	0.0762481	0.490233	0.840837	-0.022189	0.0762115	0.770936	0.973927
Tfr2	50765	-0.0841064	0.0435803	0.053617	0.630957	Tfr2	-0.062226	0.0514321	0.226331	1	-0.0113773	0.051444	0.824969	0.998617	-0.0819522	0.0513754	0.110675	0.702276	-0.172685	0.0513092	0.000763819	0.0801445
Abcc2	12780	-0.393717	0.157216	0.012269	0.447064	Abcc2	-0.291933	0.182346	0.10938	1	-0.240305	0.182347	0.187555	0.998617	-0.42944	0.182339	0.0185138	0.583505	-0.385587	0.182337	0.0344565	0.522737
Ehhadh	74147	-0.0890879	0.0754346	0.237604	0.796482	Ehhadh	-0.0727742	0.0915929	0.426881	1	-0.0168141	0.0916015	0.854361	0.998617	-0.0758925	0.091562	0.407181	0.812814	-0.217325	0.0915103	0.017555	0.408281
Ugt3a2	223337	-0.045557	0.0428024	0.287167	0.814259	Ugt3a2	-0.00656052	0.0553148	0.90559	1	-0.0506842	0.0552849	0.359257	0.998617	-0.0616767	0.0552411	0.264208	0.748583	-0.0661523	0.0552052	0.230801	0.812412
Bdh1	71911	-6.43261e-05	0.0681284	0.999247	0.999709	Bdh1	-0.0240996	0.0864786	0.780493	1	-0.0196425	0.0864737	0.820307	0.998617	0.00781803	0.0864572	0.927948	0.982919	0.0181199	0.0864389	0.833959	0.981394
Marc1	66112	0.0375087	0.0742828	0.613598	0.921158	Marc1	0.0378855	0.0935896	0.685621	1	0.0533636	0.093588	0.568544	0.998617	0.0649297	0.0935719	0.487744	0.839673	-0.000857282	0.0935443	0.992688	0.999824
C1s1	50908	0.0485249	0.0301066	0.107013	0.72567	C1s1	0.0432914	0.0345522	0.210231	1	0.113859	0.0345828	0.000993531	0.350565	-0.00742511	0.0344499	0.829351	0.952185	0.049358	0.0344317	0.151714	0.743774
Atp5g3	228033	0.0932077	0.11126	0.402174	0.856672	Atp5g3	0.0754357	0.137066	0.582071	1	0.0655341	0.137063	0.632556	0.998617	0.193878	0.137066	0.157218	0.714016	0.0582023	0.137046	0.671061	0.952788
Ddt	13202	0.0405437	0.107087	0.70498	0.945269	Ddt	0.0170212	0.130497	0.896223	1	0.0763957	0.130502	0.558278	0.998617	0.147264	0.130499	0.259122	0.747947	-0.0694698	0.130467	0.5944	0.937872
Ephx1	13849	-0.0727048	0.0652828	0.265413	0.807332	Ephx1	-0.07116	0.0764376	0.351877	1	0.0169871	0.076454	0.824168	0.998617	-0.107005	0.0764015	0.161346	0.714016	-0.100879	0.0763839	0.186607	0.777592
Gnas	14683	0.00526409	0.033566	0.87538	0.978526	Gnas	0.0405065	0.0349516	0.246484	1	0.0596855	0.0349485	0.0876714	0.998617	-0.0343512	0.0348284	0.323985	0.77462	-0.0389445	0.0347741	0.262744	0.831476
Canx	12330	0.0179016	0.0534911	0.737878	0.953081	Canx	0.100455	0.0626753	0.108984	1	-0.00076611	0.0626279	0.99024	1	-0.0604608	0.0625748	0.333936	0.782052	0.0353992	0.0625775	0.571608	0.935649
Mug2	17837	0.109527	0.119934	0.361123	0.844712	Mug2	0.144922	0.147477	0.325765	1	0.103686	0.147471	0.481997	0.998617	0.014127	0.147455	0.923675	0.982344	0.132314	0.147458	0.369559	0.877779
Iigp1	60440	-0.0114957	0.0934726	0.902119	0.981745	Iigp1	0.010363	0.107877	0.923471	1	-0.137306	0.107845	0.202954	0.998617	-0.0294795	0.107848	0.784589	0.940652	0.0808449	0.107852	0.4535	0.907115
Tmem205	235043	0.033925	0.111015	0.759918	0.957697	Tmem205	0.0327991	0.136135	0.809609	1	0.0766543	0.136137	0.573388	0.998617	0.126248	0.136132	0.353721	0.794308	-0.0662999	0.136107	0.626176	0.945744
Slc25a39	68066	0.0502602	0.0726065	0.488795	0.890526	Slc25a39	0.0342448	0.0913939	0.707888	1	0.074939	0.0913976	0.41226	0.998617	0.10987	0.0913851	0.229258	0.737886	-0.00751015	0.0913456	0.934474	0.993616
Cyp2c67	545288	-0.0120236	0.107219	0.910712	0.982263	Cyp2c67	0.0418934	0.12441	0.736315	1	-0.115674	0.124394	0.352422	0.998617	-0.000701364	0.124396	0.995501	0.998717	0.269933	0.124412	0.0300319	0.496539
Uroc1	243537	0.0844098	0.0631257	0.181167	0.768906	Uroc1	0.0849188	0.0810861	0.294977	1	0.0950884	0.0810819	0.240898	0.998617	0.0772852	0.0810485	0.340303	0.784817	0.0571824	0.0810188	0.480318	0.916681
Gjb2	14619	-0.0871171	0.0635863	0.170668	0.760663	Gjb2	0.0265966	0.076077	0.726639	1	-0.116577	0.0760282	0.125193	0.998617	-0.0698522	0.0760153	0.358136	0.797638	-0.172788	0.0759677	0.0229363	0.452268
Fgl1	234199	-0.151611	0.128604	0.238441	0.796498	Fgl1	-0.273633	0.153221	0.0741209	1	-0.160309	0.153236	0.295489	0.998617	-0.336136	0.153194	0.0282223	0.616251	-0.182268	0.153204	0.23416	0.813886
Dcaf11	28199	0.0232498	0.0605326	0.700913	0.944889	Dcaf11	0.0693213	0.0747696	0.353857	1	0.00611796	0.0747434	0.934764	0.998617	0.0559976	0.0747307	0.453661	0.828863	-0.0347994	0.0746831	0.641244	0.948245
Ak3	56248	-0.0766029	0.0593982	0.197172	0.77869	Ak3	-0.0614272	0.0776745	0.429045	1	-0.072573	0.077665	0.350079	0.998617	-0.0561148	0.0776446	0.469856	0.835955	-0.105662	0.0776111	0.173377	0.767273
Acad11	102632	-0.108504	0.047668	0.0228317	0.525107	Acad11	-0.127546	0.0612423	0.0372831	1	-0.0736691	0.0612542	0.229101	0.998617	-0.0943658	0.0612103	0.123155	0.702276	-0.135224	0.0611651	0.0270496	0.477508
F12	58992	0.0396523	0.0417267	0.341968	0.835678	F12	0.0149667	0.0505197	0.767035	1	0.0907707	0.0505453	0.0725219	0.998617	0.022616	0.0504686	0.654066	0.902872	0.0312919	0.0504341	0.534962	0.930049
Selenbp2	20342	0.0783055	0.165667	0.63645	0.927412	Selenbp2	0.19948	0.178266	0.263139	1	0.170997	0.178264	0.337441	0.998617	0.367617	0.178267	0.0391914	0.630654	0.786753	0.178277	1.01902e-05	0.0049054
Cyp4f14	64385	0.0346752	0.0812574	0.669574	0.935346	Cyp4f14	0.115636	0.0899983	0.198837	1	-0.0143298	0.0899608	0.873441	0.998617	0.000422776	0.0899429	0.99625	0.998717	0.0354096	0.0899316	0.693773	0.957406
Crp	12944	-0.0412116	0.0605097	0.495825	0.893088	Crp	0.0486548	0.0722879	0.500903	1	-0.0238967	0.0722544	0.740849	0.998617	-0.156822	0.0721836	0.0298145	0.617217	-0.0288916	0.0721954	0.689019	0.956293
H6pd	100198	-0.124572	0.118868	0.294645	0.815601	H6pd	-0.00444822	0.145338	0.975584	1	-0.0462129	0.145333	0.7505	0.998617	-0.186763	0.145314	0.19871	0.725317	-0.152986	0.14531	0.292423	0.848536
Cd164	53599	0.0159739	0.0768495	0.835339	0.968589	Cd164	0.0988975	0.0957355	0.301591	1	-0.0752047	0.0956924	0.431926	0.998617	-0.0412693	0.0956803	0.666232	0.905813	0.0886411	0.0956887	0.354265	0.87354
Plin2	11520	-0.0515176	0.110986	0.642518	0.929603	Plin2	-0.053552	0.137776	0.697506	1	-0.0624954	0.137772	0.650106	0.998617	-0.0380318	0.137764	0.782498	0.940301	-0.0745313	0.137751	0.588468	0.937364
Etfdh	66841	-0.0153236	0.0452944	0.735128	0.952254	Etfdh	0.0102144	0.0571729	0.858207	1	-0.0116335	0.0571533	0.838706	0.998617	-0.0786499	0.0570886	0.168302	0.714044	0.0222613	0.0570936	0.696604	0.957686
Ugt2a3	72094	-0.000830001	0.0641181	0.989672	0.997611	Ugt2a3	-0.0195914	0.0801859	0.806979	1	0.0203289	0.0801905	0.799876	0.998617	0.0494335	0.0801724	0.537505	0.863741	-0.0490127	0.080125	0.540734	0.931425
Adck3	#N/A	0.0908698	0.185603	0.624423	0.925859	Adck3	0.194351	0.200858	0.333242	1	0.0313462	0.200856	0.875983	0.998617	-0.00788623	0.200854	0.96868	0.99168	0.127616	0.200855	0.525191	0.929532
Nrn1	68404	-0.02001	0.0564504	0.722987	0.950862	Nrn1	-0.00171369	0.0670822	0.979619	1	-0.0399451	0.0670569	0.551382	0.998617	-0.0119879	0.067031	0.858062	0.962327	-0.0382952	0.066989	0.56755	0.934653
Serpina3m	20717	-0.0709832	0.0836364	0.396041	0.854167	Serpina3m	-0.0435816	0.096331	0.650969	1	0.0615695	0.0963572	0.522842	0.998617	-0.0628525	0.09629	0.513922	0.853107	-0.284339	0.0962107	0.0031228	0.182325
Asl	109900	0.0535581	0.128341	0.676451	0.937284	Asl	-0.0344883	0.153068	0.821735	1	0.125417	0.15308	0.412621	0.998617	0.184287	0.153077	0.228633	0.737886	-0.0662161	0.15305	0.665275	0.952305
C8g	69379	0.106277	0.098221	0.279243	0.811082	C8g	0.0994036	0.12309	0.419339	1	0.103024	0.123087	0.402591	0.998617	0.156504	0.123082	0.203535	0.729805	0.0678375	0.123059	0.581456	0.93698
Amfr	23802	-0.0229473	0.0388646	0.554894	0.903496	Amfr	-0.0373836	0.0477838	0.43401	1	-0.0659865	0.0477566	0.167056	0.998617	0.0119685	0.0477484	0.802079	0.945558	0.00230778	0.0477006	0.961413	0.997278
Cox4i1	12857	0.13253	0.113279	0.242024	0.798453	Cox4i1	0.0900849	0.138675	0.515942	1	0.1173	0.138675	0.39763	0.998617	0.221344	0.138676	0.110461	0.702276	0.119711	0.138658	0.387941	0.884253
Gpld1	14756	-0.0607808	0.0546223	0.265817	0.80749	Gpld1	-0.0754906	0.0644579	0.241534	1	-0.00096422	0.0644779	0.988069	0.999872	-0.0155554	0.0644359	0.809239	0.947593	-0.144939	0.0643609	0.0243243	0.461976
Cpb2	56373	0.0628358	0.0435608	0.149166	0.751854	Cpb2	0.0432875	0.0529122	0.4133	1	0.0524198	0.0529053	0.321772	0.998617	0.0235968	0.0528493	0.655241	0.902932	0.13467	0.0528594	0.0108434	0.335932
Etnk2	214253	-0.13672	0.136261	0.315683	0.824269	Etnk2	-0.127834	0.160834	0.426718	1	0.000258481	0.160842	0.998718	1	-0.0913429	0.160829	0.570068	0.873605	-0.261012	0.160813	0.104574	0.684901
Bsg	12215	0.0602994	0.0674759	0.371513	0.846725	Bsg	0.0671686	0.0854773	0.431981	1	0.0570694	0.0854673	0.504303	0.998617	0.0470525	0.0854377	0.581824	0.877066	0.053124	0.085416	0.533978	0.930049
Cers2	76893	-0.0536638	0.0637618	0.399996	0.855485	Cers2	0.014823	0.0799542	0.85292	1	-0.0141845	0.079938	0.85916	0.998617	-0.101835	0.0798867	0.202399	0.728763	-0.105229	0.0798633	0.187634	0.777714
Slc2a2	20526	-0.204836	0.102868	0.0464528	0.620681	Slc2a2	-0.183179	0.128277	0.153295	1	-0.154014	0.128278	0.229898	0.998617	-0.144983	0.128267	0.25834	0.746873	-0.306859	0.128236	0.0167151	0.399389
Aldh9a1	56752	-0.0408682	0.0375689	0.276675	0.811082	Aldh9a1	0.00791805	0.0477535	0.868306	1	-0.0286641	0.0477187	0.548048	0.998617	-0.0549322	0.0476532	0.249014	0.742415	-0.0860366	0.0475934	0.0706467	0.632938
Ech1	51798	0.0594052	0.0690962	0.389929	0.852668	Ech1	0.0184412	0.0864664	0.831111	1	0.111422	0.0864854	0.197629	0.998617	0.0862311	0.0864531	0.318555	0.772977	0.0183194	0.0864149	0.832112	0.981231
Aplp2	11804	-0.151411	0.0472245	0.00134504	0.190402	Aplp2	-0.116975	0.0549253	0.0331953	1	-0.0669516	0.0549387	0.222973	0.998617	-0.181049	0.0548396	0.000961965	0.202202	-0.234033	0.0547801	1.93526e-05	0.00726716
Sult1a1	20887	-0.0374533	0.110092	0.733707	0.951818	Sult1a1	-0.0591444	0.129815	0.648673	1	0.0707512	0.129836	0.585802	0.998617	-0.0133376	0.129801	0.918158	0.980676	-0.256749	0.129748	0.0478351	0.566419
Sqstm1	18412	0.0406173	0.0890293	0.648229	0.929885	Sqstm1	0.118613	0.112689	0.292541	1	0.0231496	0.112668	0.837207	0.998617	-0.0183814	0.112646	0.870378	0.965619	0.0463216	0.112642	0.680906	0.954229
Cyp7b1	13123	0.0756406	0.143956	0.599276	0.917231	Cyp7b1	0.0884203	0.155393	0.569349	1	0.108008	0.155393	0.487017	0.998617	0.266987	0.155396	0.0857774	0.686861	0.741721	0.155417	1.82003e-06	0.00151864
Ghitm	66092	-0.0205408	0.0302004	0.49641	0.893088	Ghitm	0.0184517	0.0359455	0.607724	1	-0.0518479	0.0358731	0.14837	0.998617	-0.0201784	0.0358275	0.573292	0.874122	-0.0270803	0.0357609	0.448894	0.90675
Ctsd	13033	0.0294173	0.0554705	0.595888	0.915712	Ctsd	0.024795	0.0704705	0.724951	1	0.0858467	0.0704849	0.223245	0.998617	0.0507288	0.0704367	0.4714	0.836601	-0.0459177	0.0703751	0.514098	0.928343
Cyp51	13121	-0.0804034	0.11832	0.496796	0.893088	Cyp51	0.148136	0.115133	0.198215	1	-0.0905486	0.115082	0.431389	0.998617	-0.169103	0.115053	0.141623	0.710736	-0.192061	0.115037	0.0950054	0.671801
Aldh8a1	237320	-0.0641263	0.0475148	0.177142	0.766001	Aldh8a1	-0.0213771	0.0601547	0.722313	1	-0.0522929	0.0601303	0.384486	0.998617	-0.077678	0.0600799	0.196042	0.722068	-0.102257	0.0600361	0.0885214	0.664362
Mettl7a1	70152	-0.161874	0.0799206	0.0428233	0.610801	Mettl7a1	-0.151054	0.0953455	0.113131	1	-0.0547879	0.0953626	0.565615	0.998617	-0.119392	0.0953262	0.210405	0.732448	-0.289005	0.0952753	0.00241837	0.157647
Slc25a15	18408	0.076474	0.0940466	0.416132	0.864598	Slc25a15	0.152655	0.116021	0.18826	1	0.01956	0.115994	0.866088	0.998617	-0.00316098	0.115975	0.978256	0.993508	0.133863	0.115983	0.248432	0.822369
Prdx1	18477	0.122119	0.128841	0.343217	0.835743	Prdx1	0.0995591	0.156667	0.525113	1	0.0740866	0.156663	0.636281	0.998617	0.158025	0.156662	0.313119	0.769342	0.13871	0.156654	0.375911	0.879735
Hal	15109	0.153907	0.101579	0.129734	0.739972	Hal	0.202157	0.126546	0.110153	1	0.0922691	0.126525	0.465846	0.998617	0.132161	0.126518	0.296205	0.759559	0.154217	0.126509	0.222835	0.809771
Papss2	23972	-0.265564	0.117814	0.0241902	0.53088	Papss2	-0.283364	0.142988	0.0475096	1	-0.14821	0.143004	0.300014	0.998617	-0.257332	0.142976	0.0718879	0.681191	-0.426857	0.142946	0.00282512	0.169183
Herpud1	64209	0.121662	0.126731	0.337053	0.833508	Herpud1	0.0485564	0.153767	0.75217	1	0.176682	0.153775	0.25057	0.998617	0.150802	0.153765	0.326726	0.776125	0.130595	0.153757	0.395682	0.888008
Gpd1	14555	0.0115442	0.116046	0.920757	0.982972	Gpd1	0.0939433	0.142584	0.509983	1	-0.0261905	0.142568	0.854245	0.998617	-0.0883064	0.142554	0.535613	0.862984	0.0988786	0.142563	0.487947	0.918904
Ugt1a1	394436	-0.25905	0.094502	0.00612122	0.358722	Ugt1a1	-0.233112	0.116192	0.0448281	1	-0.134893	0.116208	0.245728	0.998617	-0.313718	0.116153	0.00691506	0.428416	-0.37027	0.116127	0.00143025	0.113604
Pipox	19193	-0.00973653	0.0509593	0.848475	0.971636	Pipox	-0.0347092	0.0615162	0.572598	1	0.0427935	0.0615401	0.48682	0.998617	-0.00175079	0.0614802	0.977281	0.993168	-0.0438897	0.061429	0.474931	0.914935
Hacl1	56794	0.113195	0.152252	0.457195	0.876685	Hacl1	0.159845	0.177882	0.368865	1	0.0125803	0.177872	0.943615	0.998617	-0.0671851	0.177863	0.705628	0.916263	0.14277	0.177869	0.422166	0.897847
Ces2a	102022	-0.137813	0.0898528	0.125088	0.73413	Ces2a	-0.0501064	0.0875287	0.567012	1	0.0291036	0.0875434	0.739552	0.998617	-0.0939265	0.0874889	0.28301	0.756086	-0.36511	0.087415	2.95708e-05	0.00973969
C8b	110382	-0.0213292	0.105273	0.839441	0.969196	C8b	-0.0174364	0.129086	0.892552	1	0.0337435	0.129089	0.793785	0.998617	-0.0699952	0.12907	0.587608	0.879514	0.15706	0.129083	0.223703	0.810011
Lap3	66988	0.0125369	0.0491982	0.798858	0.961988	Lap3	0.0538051	0.062098	0.386241	1	-0.00194768	0.0620677	0.974967	0.998959	-0.00739642	0.0620319	0.905089	0.977123	0.0192072	0.0620112	0.75676	0.970644
Rrbp1	81910	0.0591096	0.0985394	0.548601	0.901503	Rrbp1	0.0875776	0.121062	0.469428	1	0.0227246	0.121048	0.851086	0.998617	-0.0428386	0.121023	0.723362	0.920149	0.16523	0.121041	0.172231	0.767273
Atp1a1	11928	-0.114855	0.0878696	0.191178	0.774725	Atp1a1	-0.17114	0.108986	0.116347	1	-0.0250753	0.10901	0.81807	0.998617	-0.0402761	0.108989	0.711722	0.917298	-0.197916	0.108946	0.0692714	0.630087
Gpt	76282	-0.0117499	0.102841	0.909037	0.98203	Gpt	-0.0769157	0.126868	0.54434	1	0.0477429	0.126884	0.706714	0.998617	0.0547373	0.12687	0.666147	0.905813	-0.0762024	0.12684	0.547991	0.932534
Ak2	11637	-0.0560006	0.148135	0.705403	0.945665	Ak2	-0.104587	0.175197	0.550531	1	0.0103862	0.175202	0.952728	0.998617	0.0635458	0.1752	0.716825	0.918101	-0.140189	0.175186	0.423578	0.899017
Fmo1	14261	-0.120573	0.0639075	0.059204	0.641614	Fmo1	-0.103809	0.0778393	0.182324	1	-0.0303003	0.0778638	0.697169	0.998617	-0.137139	0.07777	0.0778342	0.684611	-0.243335	0.077691	0.00173568	0.129364
Pemt	18618	0.020277	0.100331	0.839837	0.969196	Pemt	0.0351084	0.123557	0.776297	1	0.0614852	0.123557	0.618748	0.998617	0.0665573	0.123543	0.590066	0.880871	-0.0951992	0.123506	0.440822	0.903592
Gls2	216456	-0.00660058	0.0990137	0.94685	0.987346	Gls2	0.0414995	0.115741	0.719929	1	0.0653108	0.115741	0.572562	0.998617	0.0160773	0.115714	0.889497	0.97199	-0.162186	0.115669	0.160868	0.757659
Gpt2	108682	-0.145559	0.141045	0.30207	0.818449	Gpt2	-0.199473	0.167591	0.233952	1	-0.0196209	0.1676	0.906804	0.998617	-0.0242727	0.167594	0.884845	0.970234	-0.184195	0.167581	0.271706	0.83781
Mttp	17777	-0.0154558	0.0519848	0.766227	0.959099	Mttp	0.0101782	0.0643563	0.874335	1	-0.0250886	0.0643314	0.696544	0.998617	-0.0507308	0.0642839	0.430014	0.82083	0.00539428	0.064272	0.933113	0.993616
Echs1	93747	0.0141414	0.0900864	0.875264	0.978526	Echs1	0.012563	0.111528	0.910313	1	0.0134205	0.111524	0.904216	0.998617	0.105615	0.111524	0.343628	0.787332	-0.0673343	0.111479	0.545836	0.932374
Alad	17025	0.15419	0.104089	0.13852	0.747488	Alad	0.0716711	0.130334	0.582386	1	0.134789	0.130339	0.301072	0.998617	0.221488	0.130338	0.0892573	0.696138	0.166319	0.130319	0.20187	0.792499
Acadl	11363	-0.0179822	0.0607837	0.767352	0.959533	Acadl	-0.0621317	0.0775797	0.423204	1	0.0108916	0.0775969	0.888374	0.998617	-0.00166684	0.0775603	0.982854	0.995198	-0.0230575	0.0775256	0.766147	0.973315
Egfr	13649	0.02328	0.177982	0.895933	0.981433	Egfr	-0.081427	0.196634	0.678797	1	0.106466	0.196636	0.588208	0.998617	0.26966	0.196637	0.170263	0.714597	0.210556	0.196635	0.284262	0.845414
Creb3l3	208677	0.0316443	0.079445	0.690397	0.941532	Creb3l3	-0.0295025	0.099572	0.767006	1	0.0732097	0.0995895	0.46227	0.998617	0.0886627	0.099572	0.373231	0.802573	0.00781752	0.0995378	0.9374	0.994177
Khk	16548	0.102534	0.114142	0.369024	0.846397	Khk	0.10103	0.138857	0.46687	1	0.102755	0.138855	0.459288	0.998617	0.184492	0.138853	0.183953	0.718832	0.023247	0.138826	0.867013	0.988446
Msrb1	27361	0.106028	0.0868989	0.222414	0.793506	Msrb1	0.116466	0.10897	0.285163	1	0.104818	0.108963	0.336069	0.998617	0.150475	0.108953	0.167251	0.714044	0.0560059	0.108921	0.607121	0.941952
Cpn1	93721	0.00396213	0.0494293	0.936112	0.986029	Cpn1	0.0458367	0.0592869	0.439443	1	0.0491243	0.0592768	0.407259	0.998617	-0.0656005	0.0591814	0.267661	0.749868	-0.0108935	0.0591675	0.853925	0.986684
Retsat	67442	0.0806281	0.0657796	0.2203	0.79268	Retsat	0.0433945	0.0838382	0.604739	1	0.0946372	0.0838458	0.259022	0.998617	0.122909	0.0838278	0.14259	0.710761	0.0730309	0.0837927	0.383445	0.883145
Cxcl12	20315	-0.0437845	0.0880549	0.619019	0.92309	Cxcl12	-0.0966874	0.108086	0.371034	1	-0.0596565	0.108089	0.581004	0.998617	0.00138314	0.108082	0.98979	0.99733	-0.0461361	0.108053	0.669397	0.952588
Aass	30956	-0.0433938	0.08105	0.592376	0.915659	Aass	-0.0996688	0.101028	0.323865	1	0.013289	0.101049	0.895371	0.998617	-0.01836	0.10102	0.855782	0.961532	-0.0619823	0.100992	0.539392	0.931101
Thrsp	21835	0.147645	0.208151	0.47813	0.886717	Thrsp	0.0257035	0.201887	0.89869	1	0.107676	0.201887	0.593792	0.998617	0.193657	0.201887	0.33744	0.783042	-0.0302743	0.201888	0.880799	0.990489
Apom	55938	0.115871	0.0971716	0.233091	0.7958	Apom	0.0710515	0.122601	0.562229	1	0.0940207	0.122601	0.44315	0.998617	0.135583	0.122592	0.268741	0.750497	0.128602	0.122577	0.294105	0.848536
Pank1	75735	-0.204413	0.0774059	0.00827107	0.396386	Pank1	-0.138921	0.0961972	0.148703	1	-0.190759	0.0961766	0.04732	0.998617	-0.184979	0.0961537	0.0543811	0.651124	-0.295149	0.0961074	0.00213317	0.148271
Prlr	19116	-0.112627	0.0997892	0.259045	0.804763	Prlr	0.0652703	0.113666	0.565814	1	-0.161552	0.113558	0.154841	0.998617	-0.247915	0.113491	0.0289293	0.616251	-0.296179	0.113446	0.0090343	0.30979
Proz	66901	-0.0982888	0.115292	0.393925	0.853429	Proz	-0.051837	0.141588	0.714281	1	-0.0277525	0.141588	0.844603	0.998617	-0.170863	0.14156	0.227433	0.737886	-0.127872	0.141555	0.366347	0.876588
Cald1	109624	-0.0237653	0.0923452	0.796907	0.961988	Cald1	0.0899674	0.111553	0.419955	1	-0.132133	0.111504	0.236014	0.998617	-0.114765	0.11149	0.303305	0.763195	0.0796697	0.111509	0.474939	0.914935
Ugt2b35	243085	-0.246325	0.0958211	0.0101502	0.424465	Ugt2b35	0.00980708	0.104325	0.925105	1	-0.210948	0.10428	0.0430831	0.998617	-0.317926	0.104247	0.00229052	0.318589	-0.321003	0.104234	0.00207261	0.144921
Hibadh	58875	-0.02489	0.0553295	0.652818	0.930692	Hibadh	0.0149327	0.0680914	0.826413	1	-0.0217331	0.0680666	0.749505	0.998617	-0.0341271	0.0680252	0.615891	0.891168	-0.0537621	0.0679864	0.429074	0.901697
Cyp4a12a	277753	-0.666751	0.203863	0.00107328	0.165613	Cyp4a12a	0.0565697	0.204863	0.782445	1	0.00863225	0.204863	0.96639	0.998617	-0.0312641	0.204863	0.878706	0.968213	0.0216851	0.204864	0.9157	0.992659
Gys2	232493	-0.152194	0.197174	0.440187	0.87306	Gys2	-0.198387	0.205505	0.334364	1	-0.0267799	0.205505	0.896319	0.998617	0.00137629	0.205505	0.994657	0.998408	-0.203466	0.205505	0.322136	0.856565
Actb	11461	0.204398	0.110116	0.0634252	0.651047	Actb	0.153424	0.132828	0.248068	1	0.0815375	0.132815	0.53927	0.998617	0.168797	0.132814	0.203757	0.729805	0.398363	0.132834	0.0027091	0.166626
D17Wsu92e	224647	-0.0863516	0.0503143	0.0861177	0.695546	D17Wsu92e	-0.09196	0.0627347	0.142688	1	-0.0475505	0.0627443	0.448544	0.998617	-0.0528198	0.0626997	0.39955	0.809165	-0.146745	0.0626257	0.0191189	0.41745
Iqgap2	544963	-0.245307	0.103557	0.0178459	0.49932	Iqgap2	-0.22383	0.129117	0.0829997	1	-0.24939	0.12911	0.0534076	0.998617	-0.320418	0.129086	0.0130575	0.532323	-0.143863	0.129099	0.265123	0.832369
Ldha	16828	0.111772	0.101992	0.273129	0.811082	Ldha	0.0265658	0.125179	0.831934	1	0.0943796	0.125186	0.450901	0.998617	0.0558558	0.125166	0.655413	0.902982	0.268298	0.125185	0.032096	0.508498
Etfb	110826	0.145412	0.119114	0.22217	0.793481	Etfb	0.0622482	0.145279	0.668305	1	0.127482	0.145283	0.380229	0.998617	0.237026	0.145285	0.102794	0.702276	0.128853	0.145264	0.375065	0.879478
Ebp	13595	0.101355	0.0789648	0.1993	0.779763	Ebp	0.118314	0.0982648	0.228578	1	0.128591	0.0982612	0.190647	0.998617	0.072766	0.0982231	0.4588	0.831836	0.0764396	0.0982035	0.436345	0.902301
Hao1	15112	0.0649959	0.0602844	0.280965	0.812331	Hao1	0.0960617	0.0755473	0.203535	1	0.0147021	0.0755166	0.845638	0.998617	0.0436943	0.0754987	0.562763	0.870207	0.142874	0.0755018	0.0584475	0.591633
Baat	12012	0.0739891	0.0632547	0.242121	0.798453	Baat	0.110832	0.0817557	0.175209	1	0.0153779	0.0817186	0.850735	0.998617	0.0839227	0.0817109	0.304388	0.76397	0.095166	0.0816891	0.244028	0.820459
Cnbp	12785	0.0545174	0.0980476	0.578191	0.912118	Cnbp	0.0400262	0.122591	0.744045	1	0.009483	0.122582	0.938337	0.998617	0.140562	0.122588	0.25154	0.743378	0.0401589	0.122559	0.743161	0.966834
Cd302	66205	0.0347271	0.0798914	0.663795	0.933811	Cd302	-0.0118026	0.10239	0.908231	1	0.0298853	0.102395	0.770391	0.998617	0.0801872	0.102384	0.433508	0.821376	0.0276977	0.102351	0.786686	0.97593
Saa4	20211	0.00196283	0.0932759	0.983211	0.995189	Saa4	-0.0568036	0.110756	0.608041	1	0.131336	0.110787	0.235828	0.998617	-0.129708	0.110723	0.241415	0.741086	0.121899	0.110751	0.271046	0.837149
Gnb2l1	#N/A	0.0381104	0.0819522	0.641909	0.929573	Gnb2l1	0.0679128	0.103246	0.510681	1	0.0309238	0.103232	0.764515	0.998617	0.0809571	0.103222	0.432864	0.821376	-0.0136669	0.103185	0.894628	0.991672
Ang	11727	-0.0630899	0.114163	0.580517	0.913388	Ang	-0.0759298	0.133008	0.568089	1	0.0438283	0.133024	0.741795	0.998617	-0.0416327	0.132994	0.754249	0.93044	-0.205466	0.132958	0.122261	0.714724
Sdhd	66925	0.0450619	0.0897587	0.615644	0.922201	Sdhd	0.0337533	0.112386	0.763923	1	0.0282269	0.11238	0.80168	0.998617	0.120823	0.11238	0.282317	0.755649	0.00434585	0.112342	0.969142	0.998732
Cyp2b9	13094	1.97403	0.20948	NA	NA	Cyp2b9	0.000820007	0.192606	0.996603	1	-0.00182202	0.192606	0.992452	1	0.00128515	0.192608	0.994676	0.998408	-0.00508287	0.192609	0.978947	0.998954
Rpl8	26961	0.0813969	0.109954	0.459129	0.877553	Rpl8	0.064536	0.135345	0.633487	1	0.0818735	0.135345	0.545228	0.998617	0.134435	0.135339	0.320555	0.773824	0.0686344	0.13532	0.612015	0.943213
Slc25a13	50799	-0.0756475	0.0748005	0.311862	0.822933	Slc25a13	-0.0779177	0.0945124	0.409702	1	-0.0557153	0.094512	0.555523	0.998617	-0.0667294	0.0944847	0.480036	0.837959	-0.0862205	0.0944589	0.361357	0.875523
Cyp2c68	433247	0.100962	0.0907701	0.266018	0.807587	Cyp2c68	0.116548	0.106583	0.274176	1	-0.115233	0.106486	0.279191	0.998617	0.0473336	0.106511	0.656751	0.903527	0.239555	0.10655	0.0245573	0.464289
Tkfc	225913	0.0125894	0.083835	0.880631	0.979472	Tkfc	0.00669157	0.0868114	0.938559	1	-0.00889771	0.0867981	0.918352	0.998617	0.0862157	0.0867984	0.32057	0.773824	-0.0474578	0.0867298	0.584247	0.937364
Tst	22117	0.105805	0.0920538	0.250401	0.799696	Tst	0.058093	0.115889	0.616173	1	0.110143	0.115895	0.341923	0.998617	0.143244	0.115883	0.216416	0.737685	0.0931239	0.115857	0.421521	0.897693
Slc25a5	11740	0.102979	0.0801154	0.19866	0.778994	Slc25a5	0.0475982	0.0997821	0.633347	1	0.0760284	0.0997833	0.446098	0.998617	0.190711	0.0997883	0.0559843	0.654054	0.102972	0.099747	0.301915	0.849108
Aco1	11428	-0.0681443	0.0460568	0.138988	0.747575	Aco1	-0.06319	0.0605548	0.296709	1	-0.0464841	0.0605512	0.442676	0.998617	-0.062779	0.0604968	0.299398	0.759559	-0.0961488	0.0604415	0.11166	0.691764
Dbi	13167	0.142337	0.122611	0.245688	0.799449	Dbi	0.115842	0.14783	0.433264	1	0.161315	0.147833	0.275184	0.998617	0.114724	0.147817	0.437676	0.823349	0.162981	0.147813	0.270193	0.836757
Pcbd1	13180	0.0487342	0.0855853	0.56907	0.908613	Pcbd1	0.0975323	0.107183	0.362841	1	0.0351925	0.107161	0.742604	0.998617	0.0645817	0.107146	0.546677	0.866551	-0.0128802	0.10711	0.904283	0.992659
Tmem59	56374	0.0292027	0.0760177	0.700862	0.944889	Tmem59	0.00174971	0.0966772	0.98556	1	0.0345326	0.0966797	0.720952	0.998617	0.0895875	0.0966689	0.354059	0.794464	-0.00862558	0.0966217	0.928866	0.993575
Fkbp8	14232	0.0578006	0.0980226	0.555415	0.903496	Fkbp8	0.0211658	0.12222	0.862511	1	0.0653172	0.122223	0.593059	0.998617	0.147313	0.122221	0.228087	0.737886	0.0129014	0.122185	0.915909	0.992659
Maob	109731	-0.0718875	0.0526947	0.172496	0.761136	Maob	0.0135917	0.0651125	0.83465	1	-0.10668	0.065022	0.100863	0.998617	-0.0835653	0.0649805	0.198441	0.725317	-0.126707	0.064909	0.0509299	0.573358
Gstt1	14871	-0.0718232	0.0629954	0.254231	0.800578	Gstt1	-0.037942	0.0641221	0.554041	1	0.0262015	0.0641472	0.682937	0.998617	-0.0203599	0.0640628	0.750628	0.92918	-0.261094	0.0638944	4.38248e-05	0.0129623
Slc25a23	66972	-0.0672424	0.125105	0.59093	0.915659	Slc25a23	-0.0113665	0.151257	0.940098	1	-0.00608199	0.151255	0.967925	0.998617	-0.14533	0.15123	0.336561	0.782785	-0.0834327	0.151228	0.581153	0.93698
Acbd5	74159	-0.0613122	0.0792996	0.439421	0.87306	Acbd5	-0.0450917	0.0915063	0.622174	1	-0.154628	0.0914708	0.0909391	0.998617	-0.0826875	0.0914652	0.365978	0.798689	0.0782786	0.091484	0.39219	0.88665
Kmo	98256	-0.00586646	0.0405939	0.885093	0.980108	Kmo	0.0172363	0.0527054	0.743645	1	-0.00230745	0.0526806	0.965063	0.998617	-0.0419722	0.0526084	0.424973	0.819194	0.00988196	0.0525899	0.85095	0.98561
Oaf	102644	0.00485194	0.122489	0.968403	0.992087	Oaf	0.0443472	0.14961	0.766911	1	-0.0304397	0.1496	0.838764	0.998617	0.110444	0.149605	0.460367	0.831891	-0.0692754	0.149578	0.643264	0.948245
Akr1d1	208665	-0.0924249	0.0921346	0.315788	0.824269	Akr1d1	-0.0802208	0.116994	0.492913	1	-0.104586	0.116982	0.371303	0.998617	-0.105786	0.11696	0.365749	0.798689	-0.114789	0.116939	0.32629	0.859151
4931406C07Rik	70984	-0.0975314	0.0543422	0.0726912	0.665279	4931406C07Rik	-0.00173296	0.0630327	0.978066	1	-0.0479442	0.0629938	0.446601	0.998617	-0.156066	0.0628913	0.0130823	0.532323	-0.177769	0.0628413	0.00467155	0.222618
F13b	14060	-0.114299	0.0521516	0.0284031	0.557084	F13b	-0.0918694	0.0680952	0.177295	1	-0.123103	0.0680691	0.0705297	0.998617	-0.139231	0.0680196	0.0406649	0.630654	-0.100099	0.0679989	0.141001	0.733344
Glo1	109801	0.154474	0.104319	0.138665	0.747488	Glo1	0.19585	0.129438	0.130259	1	0.10609	0.129422	0.412373	0.998617	0.153642	0.129415	0.235148	0.738529	0.218476	0.129412	0.0913704	0.665023
Cluh	74148	0.0136901	0.0975497	0.888391	0.980652	Cluh	0.0486339	0.121473	0.688886	1	-0.0207387	0.121456	0.864419	0.998617	-0.0240948	0.121439	0.842723	0.956392	0.0587687	0.121438	0.628428	0.946203
Entpd5	12499	-0.22437	0.0887838	0.0114992	0.439042	Entpd5	-0.0705751	0.100657	0.483211	1	-0.119942	0.100637	0.233326	0.998617	-0.257703	0.10058	0.0104023	0.49903	-0.393907	0.100534	8.92252e-05	0.0218969
Osgin1	71839	0.0149221	0.196178	0.939368	0.986716	Osgin1	-0.00522077	0.205015	0.979684	1	-0.0282886	0.205015	0.890254	0.998617	0.0257074	0.205015	0.900213	0.975715	0.102983	0.205015	0.615444	0.943378
Uqcrc1	22273	0.0562162	0.0684208	0.411291	0.861842	Uqcrc1	0.0336264	0.0857742	0.695033	1	0.044541	0.0857701	0.603547	0.998617	0.115747	0.0857629	0.177138	0.715926	0.0417497	0.0857151	0.626205	0.945744
Lrg1	76905	0.0363672	0.113576	0.748816	0.955541	Lrg1	-0.0862676	0.126886	0.49658	1	0.0700832	0.126906	0.580781	0.998617	-0.0280507	0.126878	0.825027	0.951211	0.289207	0.126912	0.022679	0.450556
Uqcrc2	67003	-0.0308433	0.0330451	0.350629	0.838162	Uqcrc2	-0.0166235	0.0431104	0.699791	1	-0.0173878	0.0430912	0.686571	0.998617	-0.0299232	0.0430111	0.486611	0.839512	-0.0572	0.0429301	0.182729	0.773927
Kng2	385643	0.0092832	0.0589147	0.874795	0.978379	Kng2	-0.0686447	0.0721022	0.341073	1	0.089695	0.0721677	0.213916	0.998617	0.0642054	0.0721092	0.373256	0.802573	-0.0530212	0.0720194	0.461604	0.911412
Cyp2d22	56448	0.035418	0.0566537	0.531862	0.899318	Cyp2d22	-0.0120464	0.0703257	0.863993	1	0.100834	0.0703631	0.151843	0.998617	0.0678745	0.0703104	0.334367	0.782052	-0.00259649	0.070251	0.970517	0.998732
1600014C10Rik	72244	-0.0447492	0.0737488	0.543998	0.900234	1600014C10Rik	-0.062565	0.093544	0.503604	1	-0.0398178	0.0935438	0.670356	0.998617	-0.0053566	0.0935266	0.954327	0.989433	-0.0587021	0.0934889	0.530066	0.929532
Rarres2	71660	0.0727434	0.093317	0.435668	0.8702	Rarres2	0.0137046	0.115349	0.905426	1	0.103527	0.115363	0.369503	0.998617	0.143414	0.115351	0.213763	0.73466	0.0246307	0.115309	0.830855	0.981231
Arrdc3	105171	-0.055712	0.20015	0.780742	0.960806	Arrdc3	-0.0379073	0.205538	0.853676	1	-0.0540371	0.205538	0.792623	0.998617	-0.00368345	0.205538	0.985702	0.995501	0.048751	0.205538	0.812511	0.979699
Hmgcl	15356	0.0420891	0.0966698	0.663279	0.933811	Hmgcl	0.0197682	0.121127	0.870359	1	0.0422356	0.121127	0.727322	0.998617	0.110642	0.121122	0.360993	0.797973	-0.00264915	0.121086	0.982545	0.999025
Surf4	20932	0.0121294	0.0500602	0.80855	0.963133	Surf4	0.0861694	0.0596995	0.148912	1	0.0319585	0.0596554	0.592153	0.998617	-0.0353609	0.059571	0.552785	0.86833	-0.0282921	0.0595321	0.634615	0.947981
Bckdha	12039	-0.0200804	0.0573037	0.726023	0.951289	Bckdha	-0.0299556	0.0681595	0.660305	1	0.0134538	0.0681684	0.843545	0.998617	0.0406171	0.0681387	0.551112	0.867356	-0.0919273	0.06805	0.176734	0.769746
Abcb4	18670	-0.121186	0.0723518	0.0939427	0.713635	Abcb4	-0.0629344	0.0890066	0.479519	1	-0.0946581	0.0889867	0.287449	0.998617	-0.181457	0.0889266	0.0412975	0.630654	-0.142846	0.0889116	0.108141	0.686828
Rdx	19684	-0.0792372	0.0595172	0.18308	0.769677	Rdx	-0.0166025	0.0722703	0.818303	1	-0.171075	0.0721936	0.0178042	0.86006	-0.0982295	0.0721851	0.173577	0.715299	-0.0193717	0.0721815	0.788411	0.976447
Mthfd1	108156	-0.0181597	0.0432432	0.674527	0.936571	Mthfd1	0.00939699	0.0531988	0.859792	1	-0.0108583	0.0531696	0.838182	0.998617	0.00254788	0.0531182	0.961743	0.990127	-0.0719648	0.0530226	0.174703	0.767273
Nipsnap1	18082	0.0472781	0.0637971	0.458651	0.876967	Nipsnap1	0.0742782	0.0793758	0.349387	1	0.0699775	0.0793648	0.377928	0.998617	0.0179327	0.0793107	0.821118	0.950702	0.0319295	0.0792855	0.687157	0.956138
Selenbp1	20341	0.0112843	0.117667	0.9236	0.982972	Selenbp1	0.00831804	0.141184	0.953019	1	0.0462349	0.141186	0.743309	0.998617	0.123647	0.141184	0.381146	0.803269	-0.127887	0.141139	0.36488	0.876552
Amdhd1	71761	0.0826125	0.0902473	0.359981	0.844236	Amdhd1	0.121983	0.109582	0.265636	1	0.0447418	0.109556	0.682985	0.998617	0.0593155	0.109536	0.588153	0.879514	0.0875289	0.109523	0.424183	0.899782
Hagh	14651	0.0913822	0.0563135	0.104645	0.723564	Hagh	0.0864688	0.0738215	0.241469	1	0.0907434	0.0738131	0.218935	0.998617	0.115788	0.0737843	0.116585	0.702276	0.0721845	0.0737333	0.327583	0.859263
Pecr	111175	0.0546724	0.0883423	0.536002	0.899412	Pecr	0.0606547	0.108831	0.577303	1	0.0658612	0.108826	0.545049	0.998617	0.0599242	0.108802	0.581795	0.877066	0.0266834	0.108775	0.806217	0.978994
Kif1c	16562	-0.0372649	0.0553646	0.500895	0.894213	Kif1c	-0.0383894	0.0678602	0.571589	1	-0.065276	0.0678362	0.33592	0.998617	-0.0600188	0.0677961	0.376004	0.802711	0.0191476	0.0677923	0.777603	0.974751
Hsd3b3	15494	0.0533825	0.0616547	0.386583	0.850427	Hsd3b3	0.070079	0.0747668	0.348603	1	0.0517991	0.0747511	0.488339	0.998617	0.00457808	0.0747017	0.951132	0.988795	0.112292	0.0747084	0.132819	0.724985
Glyat	107146	0.05811	0.0890439	0.514015	0.89807	Glyat	0.0298727	0.11141	0.788598	1	0.0649965	0.111413	0.559635	0.998617	0.138854	0.111409	0.212636	0.734001	0.0362284	0.111371	0.744959	0.967511
Nedd4	17999	-0.205216	0.0795376	0.00987672	0.419538	Nedd4	-0.166555	0.101921	0.102226	1	-0.213231	0.101902	0.0363927	0.980117	-0.251741	0.101868	0.0134641	0.532323	-0.165364	0.101867	0.104519	0.684901
Decr1	67460	0.0662747	0.0867373	0.444816	0.874506	Decr1	0.0238735	0.109105	0.826796	1	0.0693755	0.10911	0.524888	0.998617	0.126551	0.109101	0.246074	0.742256	0.0409204	0.109061	0.707508	0.958455
C130074G19Rik	226777	-0.0391284	0.0676374	0.562925	0.905398	C130074G19Rik	-0.0461002	0.084705	0.586274	1	-0.0634376	0.0846908	0.453827	0.998617	-0.0732812	0.0846565	0.386693	0.805137	0.0407143	0.0846649	0.630596	0.946492
Ssr3	67437	-0.0766115	0.083899	0.361169	0.844712	Ssr3	0.0408501	0.10027	0.683713	1	-0.0787524	0.100226	0.432016	0.998617	-0.153893	0.10018	0.124498	0.702276	-0.103552	0.100171	0.30125	0.849108
Pdia6	71853	0.089845	0.100711	0.372334	0.847402	Pdia6	0.177159	0.11796	0.133134	1	0.0766915	0.117932	0.515498	0.998617	0.00670661	0.117899	0.954637	0.989433	0.102256	0.117901	0.385774	0.883523
Uqcrfs1	66694	0.039833	0.0958094	0.677591	0.937726	Uqcrfs1	0.0334282	0.119622	0.779901	1	0.0319217	0.119617	0.789572	0.998617	0.116514	0.119615	0.330021	0.778492	-0.0108206	0.119575	0.927896	0.993575
Bhmt2	64918	0.0567031	0.0472435	0.230051	0.794356	Bhmt2	0.0745009	0.0614847	0.225628	1	0.0438608	0.061454	0.475402	0.998617	0.0664043	0.0614151	0.279592	0.755649	0.0402293	0.061357	0.512043	0.927437
Suclg1	56451	0.0765516	0.0831141	0.357028	0.842566	Suclg1	0.0141498	0.104171	0.891954	1	0.0684754	0.104179	0.510997	0.998617	0.123445	0.104169	0.236	0.738529	0.101808	0.104142	0.328277	0.859642
Ctnnb1	12387	-0.0238741	0.0346163	0.490396	0.890965	Ctnnb1	0.0181491	0.0399528	0.649639	1	-0.0946928	0.039832	0.0174396	0.85517	-0.0350171	0.0398033	0.378993	0.803143	0.0198187	0.0397752	0.618296	0.944418
Slc31a1	20529	-0.0334604	0.0463355	0.470212	0.882859	Slc31a1	-0.00137806	0.0589588	0.981353	1	-0.0433871	0.0589189	0.461496	0.998617	-0.0454731	0.0588637	0.439809	0.823705	-0.043281	0.0588173	0.461819	0.911422
Got2	14719	0.0266546	0.0366345	0.466869	0.880764	Got2	0.0330065	0.046102	0.474025	1	0.0489	0.0460961	0.288769	0.998617	0.0172555	0.0460045	0.707598	0.91676	0.00970648	0.0459395	0.832662	0.981231
Ly6e	17069	0.220092	0.105523	0.0370035	0.597827	Ly6e	0.153519	0.115461	0.183644	1	0.142792	0.11545	0.216151	0.998617	0.134914	0.115419	0.242444	0.741172	0.322821	0.11545	0.00517067	0.231129
Lman2	66890	-0.00494572	0.040308	0.902346	0.981745	Lman2	0.0634922	0.0498501	0.202783	1	-0.0017203	0.0497844	0.972435	0.998673	-0.0169884	0.0497088	0.732533	0.924016	-0.0609084	0.0496244	0.219677	0.804449
Tmem30a	69981	0.00155461	0.0707161	0.982461	0.994894	Tmem30a	-0.0295491	0.0828959	0.721496	1	-0.0646445	0.0828743	0.435373	0.998617	-0.0239871	0.0828555	0.772194	0.936328	0.140138	0.0828826	0.0908748	0.664362
Os9	216440	-0.038401	0.039907	0.335918	0.83308	Os9	-0.0408568	0.046611	0.380732	1	0.0278959	0.0466474	0.549829	0.998617	-0.0898394	0.0464858	0.053283	0.648947	-0.0473687	0.0464535	0.30787	0.850298
Ece1	230857	-0.103156	0.0796469	0.195263	0.778087	Ece1	-0.077309	0.102469	0.450571	1	-0.106832	0.102453	0.297066	0.998617	-0.147899	0.102414	0.148702	0.714016	-0.0848717	0.102407	0.407236	0.893059
Gclc	14629	-0.132018	0.132733	0.319925	0.827308	Gclc	0.0877812	0.155935	0.57348	1	-0.18475	0.155903	0.236006	0.998617	-0.270087	0.155887	0.0831691	0.685998	-0.0640524	0.155897	0.681173	0.954283
Glyctk	235582	-0.0447561	0.0725053	0.53705	0.899412	Glyctk	-0.0124095	0.0938693	0.894826	1	-0.0339918	0.0938541	0.717219	0.998617	-0.0597492	0.093816	0.524205	0.85975	-0.0684609	0.0937877	0.465417	0.912073
Shmt2	108037	0.0729002	0.0454043	0.108366	0.728161	Shmt2	0.0558593	0.0574035	0.330504	1	0.0952462	0.057413	0.0971226	0.998617	0.0850021	0.0573517	0.138308	0.7095	0.0577637	0.0572887	0.313315	0.853007
Sdhb	67680	0.0913537	0.103431	0.377109	0.84977	Sdhb	0.0696168	0.127329	0.584551	1	0.079191	0.127326	0.533972	0.998617	0.180985	0.127327	0.155195	0.714016	0.0525619	0.127291	0.67966	0.954042
H2-T23	15040	0.10873	0.094598	0.250393	0.799696	H2-T23	0.0463267	0.119175	0.697477	1	0.080049	0.119178	0.501788	0.998617	0.169665	0.119176	0.15455	0.714016	0.0854885	0.119136	0.473022	0.914411
Slc25a1	13358	-0.032744	0.0687485	0.63387	0.926327	Slc25a1	0.0241311	0.0767446	0.753191	1	0.0053679	0.0767263	0.944224	0.998617	-0.0381144	0.0766702	0.619103	0.892683	-0.106756	0.0766127	0.163483	0.761561
Sqrdl	59010	0.0313567	0.0869004	0.718223	0.949219	Sqrdl	0.028843	0.108902	0.791123	1	0.0363335	0.108897	0.738644	0.998617	0.10434	0.10889	0.337956	0.783156	-0.0575268	0.108827	0.597079	0.939659
Ces1e	13897	0.219929	0.0871158	0.0115843	0.439042	Ces1e	0.257142	0.106701	0.0159554	1	0.228285	0.106689	0.0323771	0.956954	0.21254	0.106666	0.0463084	0.633208	0.235821	0.106653	0.0270291	0.477508
Mia3	338366	-0.240088	0.0907725	0.00817047	0.396386	Mia3	-0.257262	0.114959	0.0252298	1	-0.162253	0.114975	0.158187	0.998617	-0.291044	0.114926	0.0113269	0.520816	-0.211014	0.114924	0.0663408	0.624049
Dap	223453	0.0284796	0.0596987	0.633323	0.926327	Dap	0.0314206	0.0765453	0.681451	1	0.0420106	0.0765394	0.583091	0.998617	0.0311006	0.0764938	0.684319	0.909894	0.00856319	0.0764494	0.910814	0.992659
Serp1	28146	-0.0513246	0.0875019	0.557503	0.903564	Serp1	0.024698	0.104602	0.813343	1	-0.0882631	0.104565	0.398615	0.998617	-0.107542	0.104537	0.3036	0.763768	-0.00350316	0.104541	0.973268	0.998732
Gcgr	14527	0.141975	0.0698107	0.0419808	0.610801	Gcgr	0.053005	0.0881591	0.547678	1	0.169015	0.0881904	0.0553039	0.998617	0.20959	0.088172	0.0174512	0.567987	0.146248	0.0881237	0.096999	0.674867
Furin	18550	-0.0702654	0.0583055	0.228155	0.793709	Furin	-0.0870949	0.0760104	0.251866	1	-0.0614373	0.0760112	0.418937	0.998617	-0.0724643	0.0759676	0.340142	0.784817	-0.0515371	0.0759415	0.497365	0.921812
Hsd3b5	15496	-0.343076	0.205947	0.0957437	0.718054	Hsd3b5	0.0964315	0.203173	0.635053	1	0.0513514	0.203173	0.800464	0.998617	0.132323	0.203173	0.514866	0.853298	0.242127	0.203173	0.233369	0.813844
Acly	104112	-0.0420832	0.118115	0.721623	0.950294	Acly	0.189343	0.137695	0.169103	1	-0.0839565	0.137635	0.541866	0.998617	-0.139202	0.137609	0.31174	0.76907	-0.165925	0.137591	0.227844	0.811102
Shmt1	20425	0.0195357	0.0513534	0.703637	0.944889	Shmt1	0.0546543	0.0636869	0.390798	1	-0.0201774	0.0636259	0.751149	0.998617	0.0541214	0.0636141	0.394893	0.808105	-0.0167236	0.0635252	0.792351	0.976689
Atp5d	66043	0.0673382	0.103465	0.515155	0.898189	Atp5d	0.0222993	0.127677	0.861352	1	0.0933908	0.127686	0.464529	0.998617	0.127196	0.127675	0.319128	0.773351	0.0485618	0.127647	0.70362	0.958326
Dpys	64705	-0.0261906	0.0418403	0.531337	0.899318	Dpys	-0.0183962	0.050308	0.714611	1	0.0117285	0.0503135	0.815677	0.998617	-0.0335251	0.0502018	0.504257	0.847945	-0.0680165	0.0501114	0.174684	0.767273
C1ra	50909	0.0428031	0.03931	0.276216	0.811082	C1ra	0.00118501	0.0458869	0.979397	1	0.0524245	0.0459075	0.25347	0.998617	0.00709315	0.0458075	0.876942	0.967762	0.118353	0.0458231	0.00979929	0.324465
Pttg1ip	108705	-0.018004	0.0632071	0.775766	0.960515	Pttg1ip	0.0262559	0.0800931	0.74305	1	-0.034405	0.080057	0.667373	0.998617	-0.00447767	0.0800309	0.955382	0.989433	-0.0561652	0.079978	0.482518	0.91766
Ttc39c	72747	0.0655909	0.10612	0.536523	0.899412	Ttc39c	0.0520712	0.130082	0.688938	1	0.0652757	0.13008	0.615801	0.998617	0.202578	0.130086	0.119407	0.702276	0.201704	0.130075	0.120979	0.710882
Slc29a1	63959	0.0112857	0.0540814	0.834698	0.96855	Slc29a1	0.0163351	0.0647495	0.800823	1	0.0938283	0.064784	0.147526	0.998617	-0.00187667	0.0646679	0.976849	0.993168	-0.0680371	0.064584	0.292127	0.848536
Aldh1a7	26358	0.0350304	0.0901279	0.697517	0.943711	Aldh1a7	0.107458	0.10736	0.316869	1	0.0781349	0.107346	0.466686	0.998617	-0.0175805	0.107297	0.869851	0.965548	-0.00992614	0.107279	0.92628	0.99312
Atp11c	320940	-0.207162	0.112317	0.0651194	0.652988	Atp11c	-0.156799	0.134585	0.243996	1	-0.290241	0.134563	0.0310119	0.956954	-0.258897	0.134554	0.0543411	0.651124	0.0170113	0.13458	0.899413	0.991898
Hgfac	54426	0.121082	0.0487049	0.0129179	0.457483	Hgfac	0.0997322	0.0624853	0.110469	1	0.136042	0.0624941	0.0294895	0.956954	0.12742	0.0624254	0.0412349	0.630654	0.105718	0.062357	0.0900069	0.664362
Amy1	11722	0.0466638	0.06421	0.467387	0.88088	Amy1	0.049399	0.0767007	0.519543	1	0.0573094	0.0766937	0.454912	0.998617	0.0889713	0.0766669	0.245849	0.742256	-0.00210211	0.0765964	0.978106	0.998954
Ywhae	22627	0.0569597	0.0463765	0.219372	0.792124	Ywhae	0.0422124	0.0568937	0.458116	1	0.0157126	0.0568614	0.782293	0.998617	0.0716926	0.0568376	0.20718	0.731908	0.0995002	0.0568012	0.0798207	0.649075
Tspan31	67125	0.0861718	0.0542586	0.112249	0.729261	Tspan31	0.0499531	0.0703609	0.477732	1	0.0866312	0.0703675	0.218276	0.998617	0.103217	0.0703287	0.142203	0.710761	0.10177	0.0702865	0.147637	0.738928
Cd1d1	12479	0.132622	0.0843207	0.115759	0.729261	Cd1d1	0.0488308	0.107469	0.649562	1	0.128019	0.107487	0.233647	0.998617	0.174214	0.107471	0.105011	0.702276	0.127839	0.107431	0.234058	0.813886
Cyp2c44	226143	-0.0527474	0.0903905	0.559523	0.90418	Cyp2c44	-0.00415206	0.10925	0.969684	1	-0.00310957	0.109244	0.977292	0.998959	-0.133124	0.109188	0.22276	0.737886	-0.0553362	0.109186	0.612289	0.943213
Hsd17b2	15486	0.126787	0.110104	0.24952	0.799449	Hsd17b2	0.0880708	0.127811	0.490779	1	0.0654519	0.127802	0.608556	0.998617	0.0625424	0.127784	0.62453	0.894094	0.28261	0.127809	0.0270224	0.477508
Asgr2	11890	0.0458043	0.0703228	0.514825	0.89807	Asgr2	0.0361663	0.0871349	0.678097	1	0.0550434	0.0871331	0.527572	0.998617	0.109666	0.0871183	0.208095	0.732406	-0.0110605	0.087047	0.89889	0.991672
Dnajc3	100037258	0.0126589	0.085986	0.882958	0.979898	Dnajc3	0.0549009	0.102824	0.593391	1	0.00846164	0.102802	0.9344	0.998617	-0.0644755	0.102754	0.530348	0.861182	0.0511455	0.102762	0.618689	0.944418
Plxnb2	140570	-0.0926006	0.0779347	0.234762	0.7958	Plxnb2	-0.0264653	0.0987281	0.788651	1	-0.0775062	0.0987044	0.432316	0.998617	-0.104325	0.0986685	0.290361	0.758395	-0.143045	0.0986341	0.146987	0.738536
Sdc2	15529	0.0291279	0.0491863	0.55372	0.902706	Sdc2	0.0855913	0.0604771	0.15699	1	0.00127643	0.0604084	0.983142	0.999306	-0.027577	0.0603359	0.64763	0.900668	0.0590809	0.0603351	0.327474	0.85926
Decr2	26378	-0.104055	0.0781185	0.182854	0.769677	Decr2	-0.151773	0.0985968	0.123723	1	-0.0468173	0.0986238	0.634997	0.998617	-0.0391478	0.0985951	0.691326	0.911502	-0.170935	0.0985295	0.0827659	0.651171
Grhpr	76238	0.11848	0.0939168	0.207113	0.783004	Grhpr	0.101093	0.115002	0.379373	1	0.0784094	0.114992	0.495323	0.998617	0.152259	0.114988	0.185461	0.718832	0.190172	0.114978	0.0981315	0.678196
Nbr1	17966	-0.073422	0.0687148	0.285294	0.814259	Nbr1	-0.0942003	0.084459	0.264706	1	-0.100142	0.0844473	0.23568	0.998617	-0.0878256	0.0844162	0.298159	0.759559	-0.00379463	0.0844148	0.964145	0.997872
Cfhr2	545366	0.018157	0.0646306	0.77876	0.960693	Cfhr2	0.0458377	0.0797046	0.565227	1	-0.0526157	0.0796545	0.508902	0.998617	-0.0333838	0.0796257	0.675027	0.908141	0.130428	0.0796549	0.101545	0.682648
Hacd3	57874	-0.0270456	0.0669905	0.686416	0.940131	Hacd3	-0.0483269	0.082471	0.557885	1	-0.0360794	0.0824661	0.661745	0.998617	0.0414785	0.0824591	0.614951	0.890982	-0.0640317	0.0823829	0.437014	0.902301
Got1	14718	0.120424	0.149707	0.421169	0.865229	Got1	0.0553201	0.171161	0.74654	1	0.192964	0.171174	0.259617	0.998617	0.169174	0.171161	0.32296	0.77462	-0.142437	0.171123	0.405204	0.891877
Keg1	64697	0.0814016	0.116045	0.483014	0.888887	Keg1	0.0883313	0.139198	0.525708	1	0.129457	0.1392	0.352369	0.998617	0.149665	0.139192	0.282266	0.755649	0.200115	0.139188	0.150511	0.743113
Nadk2	68646	-0.0796552	0.0573583	0.164915	0.75812	Nadk2	-0.0679778	0.0677827	0.315919	1	-0.158542	0.0677233	0.0192307	0.879247	-0.0761273	0.0677174	0.260932	0.748583	-0.00601875	0.0677086	0.929168	0.993575
Lpin2	64898	-0.232436	0.155556	0.135114	0.744825	Lpin2	-0.255149	0.180147	0.156677	1	0.00069281	0.180162	0.996932	1	-0.252432	0.180141	0.161125	0.714016	-0.286886	0.180135	0.111246	0.691572
Lman1	70361	-0.0959191	0.0738315	0.193888	0.77792	Lman1	-0.0624338	0.0929972	0.501996	1	-0.0976716	0.0929761	0.293487	0.998617	-0.144977	0.0929287	0.118739	0.702276	-0.0674053	0.0929255	0.468226	0.912844
Wbp1l	226178	-0.0352629	0.0546768	0.51897	0.899148	Wbp1l	-0.0336252	0.06174	0.586011	1	0.0460379	0.0617754	0.456123	0.998617	-0.0952677	0.0616351	0.122183	0.702276	-0.0539079	0.0616098	0.38158	0.882293
Ccbl2	#N/A	-0.0472283	0.069109	0.494361	0.892841	Ccbl2	0.111171	0.0778491	0.153282	1	-0.00838258	0.0777733	0.914168	0.998617	-0.150068	0.0776635	0.0533248	0.648947	-0.133389	0.0776338	0.0857631	0.658719
Hebp1	15199	0.0728391	0.100619	0.469122	0.881628	Hebp1	0.0616906	0.124809	0.621109	1	0.0681077	0.124806	0.585265	0.998617	0.140785	0.124801	0.259288	0.748243	0.0265229	0.124762	0.831649	0.981231
Scap	235623	0.0440385	0.0653019	0.500068	0.894213	Scap	0.0927533	0.0837635	0.268154	1	-0.016133	0.0837046	0.847165	0.998617	0.0493665	0.0836925	0.555287	0.869065	0.0410368	0.0836538	0.623741	0.94563
Chp1	56398	-0.0551112	0.0510221	0.280078	0.811349	Chp1	-0.107871	0.0646105	0.0950055	1	-0.0129692	0.0646526	0.841013	0.998617	-0.0574561	0.0645726	0.373578	0.802573	-0.038822	0.0645353	0.547466	0.932534
Lipc	15450	-0.0447957	0.0519274	0.388324	0.852129	Lipc	0.0227966	0.0562733	0.6854	1	-0.00613701	0.0562319	0.913093	0.998617	-0.0905575	0.056102	0.106493	0.702276	-0.107893	0.0560321	0.0541602	0.582863
Slc25a3	18674	0.0776347	0.0976442	0.426568	0.867361	Slc25a3	0.059366	0.122045	0.626664	1	0.0429806	0.122036	0.724692	0.998617	0.16494	0.122042	0.176535	0.715926	0.0562874	0.122003	0.644539	0.94873
Serpina10	217847	0.14042	0.0690054	0.0418595	0.610801	Serpina10	0.0801832	0.0862811	0.352721	1	0.141068	0.0862965	0.102114	0.998617	0.180249	0.0862739	0.0366842	0.624975	0.151308	0.0862289	0.0793071	0.648763
Ifitm3	66141	0.134857	0.0936357	0.149803	0.751854	Ifitm3	0.0879303	0.104429	0.39978	1	0.0599634	0.104412	0.565769	0.998617	0.171368	0.104418	0.100761	0.702276	0.201196	0.1044	0.0539594	0.581996
Pbld1	68371	-0.026433	0.0643209	0.681105	0.93888	Pbld1	-0.0307456	0.0809495	0.704085	1	-0.0323369	0.0809383	0.689506	0.998617	0.0596117	0.0809373	0.461416	0.832261	-0.0963658	0.0808386	0.233231	0.813844
Hspd1	15510	0.0468403	0.0721405	0.516149	0.898537	Hspd1	0.019979	0.0904882	0.825255	1	0.0467332	0.0904893	0.60554	0.998617	0.053632	0.0904576	0.55325	0.868416	0.0696576	0.090433	0.441141	0.903837
Agpat3	28169	-0.068565	0.0357612	0.0551998	0.634	Agpat3	-0.0674524	0.0443293	0.128104	1	-0.0544083	0.0443198	0.219585	0.998617	-0.0919703	0.0442065	0.0374823	0.628497	-0.0580131	0.044162	0.188966	0.77953
Serinc1	56442	-0.0352471	0.0543413	0.51658	0.898933	Serinc1	-0.0507985	0.0635147	0.423831	1	-0.0419639	0.0635059	0.508748	0.998617	-0.0697875	0.0634365	0.271282	0.752553	0.0264536	0.0634409	0.676693	0.953403
Ddb1	13194	-0.0511143	0.0564115	0.364884	0.845896	Ddb1	-0.0445259	0.0730897	0.542395	1	-0.0624625	0.0730693	0.39264	0.998617	-0.0384254	0.0730361	0.598808	0.884313	-0.051719	0.072991	0.478593	0.916528
Acadm	11364	0.0263534	0.0742937	0.7228	0.950781	Acadm	0.00884712	0.0919662	0.923362	1	0.0643328	0.0919784	0.484281	0.998617	0.0424016	0.0919351	0.644647	0.898727	-0.0120279	0.0918867	0.895855	0.991672
Tmem56	99887	-0.179158	0.0944971	0.0579724	0.641614	Tmem56	-0.123703	0.118911	0.298199	1	-0.225022	0.11888	0.0583777	0.998617	-0.243517	0.118854	0.0404745	0.630654	-0.104941	0.118866	0.377313	0.88073
Mut	17850	-0.166525	0.0530241	0.00168627	0.197673	Mut	-0.136973	0.0672277	0.0416055	1	-0.207039	0.0671764	0.00205598	0.483632	-0.195806	0.0671336	0.00353798	0.359802	-0.11458	0.0671303	0.0878545	0.66409
Ganab	14376	-0.00954879	0.0613738	0.876361	0.978693	Ganab	0.0511071	0.0786232	0.515675	1	0.008505	0.0785915	0.913823	0.998617	-0.0319835	0.0785313	0.683809	0.909894	-0.060633	0.0784836	0.439785	0.902544
Klkb1	16621	-0.0580236	0.0491396	0.237686	0.796482	Klkb1	-0.0320509	0.062678	0.6091	1	-0.101278	0.0626231	0.105821	0.998617	-0.0902229	0.0625768	0.14936	0.714016	4.89017e-05	0.062578	0.999376	1
Tm9sf3	107358	-0.0478334	0.0505571	0.344084	0.835761	Tm9sf3	-0.0239198	0.0575981	0.677931	1	-0.102577	0.0575319	0.0745924	0.998617	-0.0895825	0.0574826	0.119132	0.702276	0.0348006	0.0575042	0.545057	0.932277
F9	14071	-0.0477436	0.0445346	0.283695	0.814049	F9	-0.0182574	0.0582221	0.753838	1	-0.0522181	0.0581801	0.369439	0.998617	-0.0784449	0.0580974	0.176942	0.715926	-0.0430342	0.0580631	0.458596	0.909303
Rpl4	67891	0.074344	0.0759399	0.327588	0.830062	Rpl4	0.106596	0.0940319	0.256955	1	0.0775366	0.0940131	0.409518	0.998617	0.0628724	0.0939764	0.50348	0.847854	0.0584595	0.0939474	0.533772	0.930049
Eif5a	276770	0.0458331	0.0726984	0.528396	0.899318	Eif5a	0.0212394	0.0919393	0.817303	1	0.0803181	0.0919524	0.382404	0.998617	0.0514401	0.0919082	0.575691	0.87561	0.0379723	0.0918747	0.679383	0.954042
Eci2	23986	-0.0125016	0.112782	0.911737	0.982386	Eci2	-0.135096	0.138198	0.328298	1	0.0489759	0.138225	0.723099	0.998617	0.106033	0.138218	0.442999	0.824717	-0.0261625	0.138184	0.849834	0.98541
Mmd	67468	-0.0161132	0.0635433	0.799821	0.961988	Mmd	0.0223542	0.0804822	0.781202	1	-0.072438	0.0804259	0.367758	0.998617	-0.0224092	0.080406	0.780475	0.939844	0.00599338	0.0803802	0.940563	0.994553
Dlst	78920	0.0280183	0.0321679	0.383754	0.850427	Dlst	0.00757949	0.0409597	0.853192	1	0.014601	0.0409435	0.721382	0.998617	0.0393351	0.0408777	0.335918	0.782785	0.0517651	0.0408081	0.204619	0.793064
Eif4b	75705	-0.0231708	0.0544795	0.670609	0.935346	Eif4b	-0.0188678	0.065337	0.772753	1	0.00103155	0.0653347	0.987403	0.999846	-0.00171775	0.0652778	0.979006	0.993781	-0.0697904	0.0651937	0.284391	0.845414
Hnrnpa2b1	53379	0.111709	0.0453264	0.013719	0.46183	Hnrnpa2b1	0.0798732	0.0505229	0.113894	1	0.0647708	0.0504925	0.199569	0.998617	0.112369	0.050457	0.0259453	0.616251	0.194003	0.0504518	0.000120402	0.0259818
Trp53inp2	68728	0.0346017	0.11657	0.766594	0.959321	Trp53inp2	0.020452	0.142052	0.88552	1	0.0278294	0.142049	0.844678	0.998617	-0.0571342	0.142023	0.687473	0.910939	0.189535	0.142046	0.182099	0.773884
Mup8	100041687	-0.363389	0.138754	0.00882047	0.405204	Mup8	-0.0352134	0.155889	0.821289	1	-0.104506	0.155882	0.502593	0.998617	-0.13036	0.155874	0.402977	0.810685	0.203448	0.155892	0.191874	0.783388
Slc16a2	20502	-0.0987623	0.12445	0.427436	0.868085	Slc16a2	0.00643977	0.150454	0.965859	1	-0.071502	0.150438	0.63458	0.998617	-0.191793	0.150409	0.20226	0.728763	-0.127532	0.150406	0.396485	0.888365
Sec61a1	53421	-0.120911	0.0924363	0.190856	0.774725	Sec61a1	-0.0197045	0.113486	0.862156	1	-0.116415	0.113452	0.304837	0.998617	-0.144012	0.113421	0.204185	0.730112	-0.181723	0.113391	0.109018	0.686828
Acads	11409	0.0457501	0.0775661	0.55531	0.903496	Acads	0.0125908	0.0968157	0.896527	1	0.0750494	0.0968288	0.438297	0.998617	0.101697	0.0968062	0.293476	0.758837	0.00627759	0.0967499	0.948266	0.995415
Ppap2b	#N/A	-0.168025	0.0820277	0.0405218	0.610801	Ppap2b	-0.180599	0.103485	0.0809557	1	-0.154244	0.103486	0.136097	0.998617	-0.129617	0.103464	0.210288	0.732448	-0.195443	0.103419	0.0587814	0.592358
Rab43	69834	-0.286355	0.112493	0.010911	0.435927	Rab43	-0.310733	0.138042	0.024385	1	-0.177235	0.138062	0.199236	0.998617	-0.194924	0.138042	0.15793	0.714016	-0.40514	0.137994	0.00332545	0.185709
Slc9a3r1	26941	-0.078973	0.114142	0.48901	0.890526	Slc9a3r1	-0.085849	0.141133	0.542999	1	-0.0125018	0.141141	0.929418	0.998617	-0.00579628	0.141127	0.967239	0.990894	-0.159943	0.141092	0.256958	0.826971
Prodh2	56189	0.130823	0.0844871	0.121517	0.731479	Prodh2	0.0867448	0.107532	0.419844	1	0.121569	0.107535	0.258264	0.998617	0.172002	0.107521	0.109665	0.702276	0.1153	0.107478	0.283371	0.845414
Lactb2	212442	-0.213327	0.105949	0.0440632	0.613393	Lactb2	-0.102456	0.12876	0.426197	1	-0.23514	0.128728	0.0677536	0.998617	-0.325219	0.128695	0.0115026	0.526838	-0.10986	0.128718	0.393387	0.887085
Lipa	16889	-0.0716604	0.108493	0.50893	0.896105	Lipa	0.059527	0.13193	0.651845	1	-0.108865	0.131883	0.409107	0.998617	-0.175732	0.131848	0.182585	0.718832	-0.104078	0.131845	0.429877	0.901697
Cyc1	66445	0.00361131	0.0518483	0.944471	0.986948	Cyc1	0.016466	0.0653313	0.801012	1	-0.00658361	0.0653041	0.919698	0.998617	0.0576576	0.0652872	0.377162	0.802967	-0.0440578	0.0651875	0.499128	0.922268
Gstp1	14870	0.119479	0.108972	0.272895	0.811082	Gstp1	0.125106	0.129813	0.335174	1	0.122032	0.12981	0.347173	0.998617	0.269624	0.129816	0.0378039	0.62982	0.424262	0.129824	0.00108319	0.0982408
Cyp7a1	13122	-0.005363	0.206374	0.979268	0.994882	Cyp7a1	-0.279326	0.204238	0.171422	1	0.034875	0.204237	0.864414	0.998617	0.180898	0.204236	0.375764	0.802711	-0.0685396	0.204238	0.737182	0.965807
Ddx3x	13205	-0.0240482	0.0687266	0.726406	0.951289	Ddx3x	-0.0286776	0.0872203	0.742311	1	-0.0791823	0.0871857	0.363771	0.998617	-0.0188332	0.0871705	0.828948	0.952185	0.0183334	0.0871484	0.833379	0.981239
Nadk	192185	-0.0730232	0.0665629	0.272617	0.811082	Nadk	-0.0774653	0.086087	0.368201	1	-0.0302834	0.0860984	0.72504	0.998617	-0.0745275	0.0860338	0.386348	0.805137	-0.116759	0.0859785	0.174464	0.767273
Cml1	#N/A	0.144417	0.104931	0.16873	0.759467	Cml1	0.0934668	0.127388	0.463119	1	0.0986504	0.127384	0.438673	0.998617	0.234572	0.127393	0.0655734	0.667338	0.147894	0.127357	0.245535	0.821919
Apcs	20219	0.0775425	0.11186	0.488178	0.890358	Apcs	0.14413	0.126382	0.254105	1	-0.00709	0.126334	0.955245	0.998617	-0.0228019	0.126307	0.856738	0.961895	0.116882	0.126319	0.354815	0.873898
Mcfd2	193813	0.100197	0.0719683	0.163849	0.75812	Mcfd2	0.123538	0.0900698	0.170195	1	0.0847165	0.0900425	0.346782	0.998617	0.0719946	0.0899984	0.423737	0.81908	0.106916	0.0899778	0.234736	0.813886
Tpi1	21991	0.0894757	0.0827251	0.279429	0.811082	Tpi1	0.05685	0.105111	0.588606	1	0.11735	0.105122	0.264286	0.998617	0.114205	0.105092	0.277163	0.754856	0.0725271	0.105056	0.489962	0.918904
Gch1	14528	-0.184005	0.0804807	0.0222354	0.524965	Gch1	-0.146932	0.0944126	0.119643	1	-0.165792	0.0943964	0.0790302	0.998617	-0.0694671	0.0943971	0.46179	0.832292	-0.325443	0.0942819	0.000556854	0.0645332
Ivd	56357	-0.0688909	0.0542914	0.204473	0.782524	Ivd	-0.0600182	0.0687404	0.382601	1	-0.0716994	0.0687203	0.296786	0.998617	-0.0286527	0.0686922	0.676592	0.908944	-0.106799	0.0686072	0.119547	0.708455
Slc17a2	218103	0.0893022	0.0681576	0.190118	0.774685	Slc17a2	0.024459	0.0846031	0.772503	1	0.107216	0.084632	0.205207	0.998617	0.0914604	0.0845791	0.279538	0.755649	0.117068	0.0845509	0.166179	0.764025
Gamt	14431	0.0978836	0.103499	0.344278	0.835929	Gamt	0.0385559	0.129472	0.765861	1	0.086989	0.129478	0.501684	0.998617	0.181043	0.129478	0.162037	0.714016	0.030649	0.129424	0.812804	0.979699
Eif5	217869	-0.0694306	0.039122	0.075944	0.671393	Eif5	-0.0369698	0.0495617	0.455707	1	-0.100035	0.0494944	0.043266	0.998617	-0.0858859	0.0494358	0.0823302	0.685998	-0.0460934	0.0494015	0.350801	0.870024
Scarb1	20778	-0.098509	0.0624724	0.114833	0.729261	Scarb1	-0.126102	0.069381	0.0691365	1	-0.0679138	0.0694007	0.32779	0.998617	-0.0808905	0.0693413	0.24339	0.741172	-0.111808	0.0692802	0.106561	0.686828
Mup14	100039116	-0.265498	0.13383	0.0472737	0.622711	Mup14	0.0673506	0.150802	0.655152	1	-0.120875	0.150783	0.422756	0.998617	0.119568	0.150796	0.427828	0.820189	0.357999	0.15081	0.0176042	0.408281
Fam134a	227298	-0.00990615	0.0776641	0.898504	0.981433	Fam134a	-0.0121653	0.0979628	0.901171	1	0.0306469	0.0979697	0.754417	0.998617	0.0304968	0.0979369	0.755502	0.931011	-0.0746534	0.0978762	0.445623	0.906309
Sod2	20656	0.00514526	0.0659927	0.937854	0.986531	Sod2	-0.022078	0.0838578	0.792335	1	-0.00174296	0.0838563	0.983417	0.999306	0.0216714	0.0838261	0.796	0.94463	0.0306407	0.0837942	0.714614	0.960638
Ubc	22190	0.201918	0.160325	0.207878	0.783396	Ubc	0.37637	0.175957	0.0324366	1	0.449925	0.175961	0.0105593	0.798894	0.00562681	0.17592	0.974484	0.992442	0.0409307	0.175916	0.816017	0.979699
Rpn2	20014	-0.0119497	0.0458888	0.794552	0.961726	Rpn2	0.0545808	0.0563803	0.333003	1	0.018624	0.0563333	0.740943	0.998617	-0.0548763	0.0562108	0.328937	0.777856	-0.0609054	0.0561478	0.278039	0.842239
Gm4788	214403	-0.103974	0.0733449	0.156307	0.754801	Gm4788	-0.0529329	0.093094	0.56963	1	-0.108355	0.0930649	0.244305	0.998617	-0.187425	0.0930064	0.0438853	0.631154	-0.0355114	0.0930273	0.702661	0.958326
Hsd17b13	243168	0.0774647	0.0813023	0.340692	0.834878	Hsd17b13	0.0569954	0.102754	0.579115	1	0.14662	0.102776	0.153697	0.998617	0.0761951	0.102723	0.458236	0.831707	0.0380569	0.102686	0.710925	0.959208
Ddx5	13207	0.164004	0.0823149	0.046328	0.620681	Ddx5	0.0456947	0.0990984	0.644724	1	0.168986	0.0991339	0.0882641	0.998617	0.279675	0.09914	0.00478726	0.371733	0.161102	0.0990683	0.103914	0.682916
Serinc3	26943	-0.0803255	0.0486499	0.0987193	0.718054	Serinc3	-0.134076	0.0612198	0.0285183	1	-0.0346316	0.0612708	0.571922	0.998617	-0.0785113	0.0611799	0.199392	0.725827	-0.0677082	0.0611326	0.268051	0.834451
Prpf8	192159	-0.182442	0.10074	0.0701383	0.662366	Prpf8	-0.133578	0.126731	0.291868	1	-0.167338	0.126717	0.186647	0.998617	-0.20658	0.126689	0.102973	0.702276	-0.186038	0.126675	0.141936	0.734078
Slc39a14	213053	0.0129608	0.108743	0.905127	0.982013	Slc39a14	-0.126702	0.130585	0.331912	1	0.113572	0.130634	0.384633	0.998617	0.035406	0.130594	0.786303	0.941372	0.0188159	0.130572	0.885419	0.990894
Rapgef4	56508	-0.084742	0.159022	0.594107	0.915659	Rapgef4	-0.273379	0.179517	0.127793	1	0.12643	0.179545	0.481329	0.998617	-0.0100329	0.179527	0.955433	0.989433	-0.16407	0.179511	0.360724	0.875523
Tm7sf2	73166	-0.014259	0.0788871	0.856562	0.973612	Tm7sf2	0.0146698	0.0957431	0.878224	1	0.0335023	0.0957412	0.726394	0.998617	0.00197288	0.095694	0.983552	0.995239	-0.0973292	0.095631	0.308793	0.850541
Gne	50798	-0.148248	0.114903	0.196981	0.77869	Gne	-0.230977	0.141349	0.102239	1	-0.030531	0.14138	0.829027	0.998617	-0.0751029	0.141355	0.595207	0.882463	-0.199225	0.141322	0.158622	0.754011
Fech	14151	-0.095296	0.0636628	0.134423	0.744825	Fech	-0.100221	0.0824599	0.224215	1	-0.0815684	0.0824576	0.322557	0.998617	-0.102049	0.0824084	0.215594	0.736651	-0.0806461	0.0823816	0.327613	0.859263
Ctsz	64138	0.118166	0.0752617	0.116399	0.729261	Ctsz	0.0380083	0.0956362	0.691054	1	0.141227	0.0956679	0.139885	0.998617	0.131051	0.0956267	0.17055	0.714597	0.150114	0.0956012	0.116366	0.700636
Uqcrq	22272	0.123746	0.117915	0.293968	0.815601	Uqcrq	0.0974468	0.142201	0.493169	1	0.136135	0.142203	0.338403	0.998617	0.159096	0.142191	0.26319	0.748583	0.114135	0.142171	0.422087	0.897833
Rmnd5a	68477	-0.1658	0.0653604	0.0111904	0.437262	Rmnd5a	-0.151498	0.0837688	0.070525	1	-0.205482	0.0837324	0.0141265	0.824696	-0.126366	0.0837255	0.131224	0.706755	-0.170001	0.0836688	0.0421711	0.54654
2610507B11Rik	72503	-0.0350202	0.0681187	0.607179	0.919279	2610507B11Rik	-0.0429049	0.0864696	0.619764	1	-0.0599153	0.0864521	0.488281	0.998617	-0.0532995	0.0864159	0.537381	0.863741	0.0260812	0.0864125	0.762788	0.971979
Cd81	12520	0.113538	0.0641766	0.0768694	0.672479	Cd81	0.0744215	0.0811552	0.359129	1	0.0808645	0.0811466	0.318995	0.998617	0.0926437	0.0811063	0.25335	0.745173	0.198572	0.081115	0.0143639	0.376105
Deptor	97998	-0.171525	0.107686	0.111198	0.729261	Deptor	-0.182013	0.134157	0.174872	1	-0.19032	0.134152	0.155989	0.998617	-0.160775	0.134141	0.230702	0.737886	-0.0641182	0.134142	0.63266	0.947308
Edem1	192193	0.0159797	0.0556688	0.774074	0.960515	Edem1	0.0987786	0.0684712	0.149124	1	-0.0230637	0.0683755	0.735883	0.998617	-0.0211878	0.0683196	0.756464	0.931124	0.00844397	0.0682859	0.901588	0.992648
Tprkb	69786	-0.0113185	0.0765321	0.882428	0.979819	Tprkb	0.00564292	0.0918346	0.951004	1	0.00193747	0.0918242	0.983166	0.999306	0.0841242	0.0918197	0.359567	0.797638	-0.104215	0.0917259	0.255892	0.826379
Fcgrt	14132	0.03574	0.0864239	0.679209	0.938248	Fcgrt	-0.0295618	0.108898	0.786034	1	0.0545395	0.108917	0.616551	0.998617	0.0987247	0.108901	0.364642	0.798689	0.0141473	0.108849	0.896589	0.991672
Ptprf	19268	-0.0401872	0.127843	0.753256	0.955645	Ptprf	0.0861209	0.154584	0.577449	1	-0.0738285	0.154557	0.63288	0.998617	-0.106696	0.154541	0.48994	0.840806	-0.0468379	0.154538	0.761826	0.971969
Aars	234734	-0.0109875	0.0744196	0.882625	0.979819	Aars	0.0435978	0.0951762	0.646899	1	-0.00549331	0.0951488	0.953961	0.998617	-0.0824289	0.0950895	0.386021	0.805137	0.0201801	0.0950944	0.831942	0.981231
Ndufb9	66218	0.101394	0.100248	0.311813	0.822933	Ndufb9	0.0652245	0.123246	0.596651	1	0.115095	0.123252	0.350397	0.998617	0.182709	0.123246	0.138214	0.7095	0.06414	0.123201	0.602637	0.941518
Gpcpd1	74182	-0.187263	0.191943	0.329254	0.830235	Gpcpd1	-0.336729	0.202273	0.0959675	1	0.0236775	0.202277	0.906817	0.998617	0.165873	0.202278	0.412202	0.815879	-0.216399	0.202272	0.284689	0.845414
Hmgcr	15357	-0.245996	0.195413	0.208083	0.783396	Hmgcr	-0.150779	0.193669	0.436252	1	-0.163342	0.193667	0.398995	0.998617	-0.21599	0.19366	0.26472	0.748583	-0.670065	0.193641	0.000539488	0.0642149
Ldlr	16835	-0.156865	0.101072	0.12066	0.731033	Ldlr	-0.0807756	0.11516	0.483041	1	-0.114307	0.115143	0.320834	0.998617	-0.0999006	0.11512	0.385505	0.805137	-0.311686	0.115043	0.00674261	0.272228
Prdx5	54683	0.119972	0.108173	0.267396	0.808929	Prdx5	0.0815565	0.133981	0.542711	1	0.113635	0.133982	0.396362	0.998617	0.171187	0.133976	0.201339	0.727927	0.159016	0.133958	0.235205	0.813886
Amacr	17117	-0.00927521	0.0779578	0.905293	0.982013	Amacr	-0.052515	0.0989013	0.59543	1	-0.00370224	0.0989097	0.970142	0.998617	0.0237314	0.0988876	0.810343	0.947917	0.0218699	0.0988595	0.82492	0.980379
BC089597	#N/A	0.263075	0.114316	0.0213756	0.521549	BC089597	0.063557	0.139253	0.648093	1	0.11658	0.139265	0.402534	0.998617	0.318372	0.139312	0.0222941	0.600513	0.191729	0.139223	0.16847	0.766741
Hpgd	15446	-0.0701717	0.0893549	0.432269	0.869856	Hpgd	-0.0595635	0.114578	0.603167	1	-0.0997747	0.114556	0.383773	0.998617	-0.0883954	0.11453	0.440227	0.823899	-0.0580335	0.114513	0.612305	0.943213
Bphl	68021	0.056915	0.0648888	0.380424	0.850351	Bphl	0.0464915	0.083388	0.577164	1	0.0576905	0.0833817	0.48901	0.998617	0.0855266	0.0833493	0.304834	0.764097	0.0312604	0.0832845	0.707404	0.958455
Lsr	54135	0.126219	0.064523	0.050444	0.625257	Lsr	0.0814916	0.0826114	0.323915	1	0.127758	0.0826243	0.122045	0.998617	0.101479	0.0825578	0.219002	0.737886	0.169181	0.0825471	0.0404123	0.538571
Txndc5	105245	-0.0940452	0.0811861	0.246704	0.799449	Txndc5	-0.00644092	0.0988553	0.948051	1	-0.0332754	0.0988355	0.736362	0.998617	-0.119345	0.0987701	0.226926	0.737886	-0.19558	0.0987172	0.0475668	0.565119
Hsd17b11	114664	-0.0401258	0.0676432	0.553049	0.902706	Hsd17b11	-0.0858142	0.0839115	0.306462	1	0.0260684	0.0839524	0.75617	0.998617	-0.023511	0.083887	0.77927	0.938861	-0.0633154	0.0838341	0.450101	0.90675
Fam120a	218236	-0.0341372	0.0519594	0.511182	0.897118	Fam120a	-0.0767608	0.0619587	0.215381	1	-0.0713493	0.0619461	0.249405	0.998617	-0.0307082	0.0619102	0.619886	0.892683	0.0474664	0.0619035	0.443212	0.90539
Agmat	75986	0.0259879	0.0816607	0.750301	0.955541	Agmat	0.016238	0.102571	0.874213	1	0.0554074	0.102577	0.589092	0.998617	0.0694097	0.102546	0.498493	0.845927	-0.0532264	0.102472	0.603466	0.941518
Man2a1	17158	-0.224712	0.119351	0.0597306	0.641614	Man2a1	-0.311708	0.144943	0.0315112	1	-0.10995	0.144973	0.448199	0.998617	-0.203307	0.144941	0.16071	0.714016	-0.198187	0.144929	0.171476	0.767273
Gns	75612	-0.0915426	0.0639808	0.152492	0.752845	Gns	-0.0630302	0.0825727	0.445267	1	-0.0472836	0.0825687	0.566876	0.998617	-0.110125	0.0824937	0.181893	0.718705	-0.136644	0.082444	0.0974364	0.675722
Vwa8	219189	-0.0657401	0.0862008	0.445679	0.874926	Vwa8	-0.0773273	0.11046	0.483898	1	-0.0509173	0.110461	0.644833	0.998617	-0.0815976	0.110423	0.459933	0.831891	-0.0463912	0.110408	0.674354	0.953348
Sdc1	20969	0.0568008	0.0795477	0.475198	0.885505	Sdc1	0.130586	0.0997834	0.190636	1	0.0525723	0.0997336	0.598105	0.998617	0.012529	0.099673	0.899969	0.975643	-0.0163686	0.0996247	0.869493	0.988446
Ndfip1	65113	-0.108052	0.0653202	0.0980882	0.718054	Ndfip1	-0.0793633	0.0817928	0.331898	1	-0.179603	0.0817309	0.0279851	0.956954	-0.046378	0.0817499	0.5705	0.873605	-0.117896	0.0816757	0.148891	0.741117
Acox2	93732	0.154393	0.0925112	0.0951342	0.717292	Acox2	0.170588	0.111258	0.125211	1	0.120688	0.111237	0.277939	0.998617	0.0292924	0.111189	0.792205	0.943764	0.335159	0.111246	0.00258877	0.164641
Abhd14b	76491	0.00875033	0.0669101	0.895951	0.981433	Abhd14b	-0.0127236	0.0790668	0.872154	1	0.0665447	0.0790972	0.400178	0.998617	0.0756284	0.0790511	0.338718	0.783156	-0.0888536	0.0789293	0.260277	0.830706
Trap1	68015	-0.00771699	0.0259241	0.765951	0.959072	Trap1	-0.0011617	0.0316295	0.970702	1	0.0169024	0.0316214	0.592978	0.998617	-0.0232253	0.031428	0.459908	0.831891	-0.021953	0.0313068	0.483165	0.91766
Abca6	76184	-0.382263	0.12989	0.00325072	0.276165	Abca6	-0.333688	0.158913	0.0357455	1	-0.340395	0.15891	0.0321879	0.956954	-0.406961	0.15889	0.0104291	0.49903	-0.324293	0.15889	0.0412514	0.544876
Laptm4a	17775	0.0218334	0.0576895	0.705086	0.945324	Laptm4a	0.0234902	0.074982	0.75407	1	0.0522647	0.074985	0.485802	0.998617	0.038942	0.0749239	0.603235	0.886069	-0.0277736	0.0748435	0.710571	0.959208
Slc40a1	53945	0.0244715	0.084211	0.771359	0.960504	Slc40a1	-0.0366507	0.0959088	0.702357	1	-0.0916658	0.0958745	0.339021	0.998617	0.115221	0.0959243	0.229688	0.737886	0.0888139	0.0958739	0.354258	0.87354
Sucla2	20916	0.0436264	0.0710017	0.538923	0.899819	Sucla2	0.0159385	0.0901382	0.859647	1	0.0181303	0.0901288	0.840573	0.998617	0.0825808	0.0901159	0.359466	0.797638	0.0571555	0.0900694	0.525708	0.929532
Paqr9	75552	0.0867422	0.149497	0.561761	0.904367	Paqr9	0.0943375	0.170177	0.579341	1	-0.0775397	0.170156	0.648608	0.998617	-0.0214947	0.170152	0.899474	0.975376	0.252318	0.170172	0.138148	0.733006
Pink1	68943	-0.0625261	0.0712464	0.380159	0.850351	Pink1	-0.0448205	0.0883891	0.612097	1	-0.0431176	0.0883786	0.625639	0.998617	-0.0360879	0.0883384	0.682893	0.909622	-0.12389	0.0882646	0.160433	0.756585
Idh3b	170718	0.0445342	0.0429963	0.30031	0.817865	Idh3b	0.0278246	0.0542349	0.607924	1	0.0602751	0.0542424	0.266475	0.998617	0.0681307	0.0541717	0.208507	0.732406	0.0233871	0.0540702	0.665354	0.952305
Ndufv1	17995	0.0965043	0.0870403	0.267546	0.809006	Ndufv1	0.043976	0.107533	0.682574	1	0.0892814	0.10754	0.406417	0.998617	0.193076	0.107543	0.0725999	0.681191	0.0705055	0.10748	0.511831	0.927437
Sppl2a	66552	-0.118325	0.065695	0.0716822	0.665069	Sppl2a	-0.141676	0.0786464	0.0716341	1	-0.153381	0.0786291	0.0510931	0.998617	-0.141103	0.0785905	0.0725865	0.681191	-0.0154374	0.078608	0.844309	0.984385
Clmn	94040	-0.226106	0.145066	0.119081	0.729261	Clmn	-0.307787	0.172184	0.0738485	1	-0.0950257	0.172201	0.581065	0.998617	-0.13125	0.172189	0.445913	0.82581	-0.254481	0.172171	0.139389	0.733344
Itgb1	16412	-0.0971871	0.0328502	0.00309149	0.273227	Itgb1	-0.0792346	0.0408486	0.0524146	1	-0.118323	0.0407755	0.00370999	0.568084	-0.131969	0.0406568	0.00117068	0.224351	-0.0566303	0.0406415	0.163496	0.761561
Mbl1	17194	0.0738116	0.0945444	0.434974	0.8702	Mbl1	0.117819	0.117509	0.316035	1	0.0470888	0.117483	0.688556	0.998617	0.0275455	0.117453	0.814579	0.948142	0.118435	0.117454	0.313287	0.853007
Apoa4	11808	-0.0186988	0.114881	0.870702	0.976717	Apoa4	-0.0350124	0.134261	0.794263	1	0.151535	0.134311	0.259218	0.998617	-0.0958404	0.134212	0.475168	0.837431	-0.188765	0.134169	0.159451	0.755658
Tm9sf2	68059	-0.149769	0.0406116	0.00022616	0.0633332	Tm9sf2	-0.12337	0.0458642	0.00714757	1	-0.133875	0.0458262	0.0034851	0.561919	-0.181043	0.0456776	7.38621e-05	0.0434715	-0.161753	0.045609	0.000390363	0.0519764
Acsm5	272428	-0.107773	0.0717356	0.133003	0.744384	Acsm5	-0.10838	0.0904421	0.230788	1	-0.0658657	0.0904501	0.466492	0.998617	-0.0516055	0.0904168	0.568169	0.872754	-0.180082	0.0903353	0.046208	0.558782
Copa	12847	-0.10016	0.071531	0.161444	0.75744	Copa	-0.0437604	0.0907086	0.629501	1	-0.0860489	0.0906778	0.342645	0.998617	-0.165752	0.0906031	0.0673352	0.669825	-0.0956925	0.090596	0.290851	0.848536
Dhrs3	20148	0.0818765	0.0711842	0.250059	0.799449	Dhrs3	0.0663785	0.0893454	0.457516	1	0.0502579	0.0893266	0.573686	0.998617	0.0558598	0.0892866	0.531562	0.86161	0.146979	0.0892881	0.0997386	0.681089
Pgm2	72157	-0.0855675	0.0608179	0.159443	0.755949	Pgm2	-0.108265	0.0717533	0.131338	1	-0.044287	0.0717779	0.537234	0.998617	-0.0673533	0.0717082	0.347593	0.790009	-0.114973	0.0716343	0.108494	0.686828
Myo1b	17912	0.0730888	0.0855411	0.392867	0.853159	Myo1b	0.121266	0.104098	0.244049	1	-0.00312505	0.104048	0.976039	0.998959	-0.0231167	0.104013	0.82412	0.951211	0.229437	0.104064	0.0274706	0.48072
Man1a	17155	-0.174969	0.0625142	0.00512811	0.338181	Man1a	-0.13478	0.0811681	0.0968132	1	-0.188905	0.0811262	0.0198835	0.898967	-0.202922	0.0810714	0.0123143	0.532323	-0.163428	0.0810482	0.043755	0.549649
Pdia4	12304	0.10627	0.113665	0.349821	0.837289	Pdia4	0.238647	0.134038	0.0750042	1	0.0972437	0.133996	0.468008	0.998617	-0.0264294	0.133946	0.843582	0.95661	0.0807016	0.13395	0.546858	0.932374
Ogdh	18293	-0.0847668	0.0845886	0.316292	0.824269	Ogdh	-0.101346	0.10847	0.350135	1	-0.0313429	0.108485	0.772646	0.998617	-0.0885199	0.108437	0.414314	0.817311	-0.0905411	0.108411	0.403625	0.890808
Nit2	52633	0.0737197	0.0651908	0.258126	0.80446	Nit2	0.123239	0.0840939	0.142787	1	0.0427958	0.0840398	0.610589	0.998617	0.0829477	0.0840133	0.323488	0.77462	0.0433451	0.0839544	0.605649	0.941518
Pnpo	103711	0.00192039	0.0587682	0.973932	0.993309	Pnpo	0.0290784	0.06763	0.667223	1	0.0430804	0.0676234	0.524083	0.998617	0.0315999	0.0675538	0.639946	0.897616	-0.0876507	0.0674311	0.19365	0.786453
Pcyox1	66881	-0.147058	0.0758552	0.0525411	0.629123	Pcyox1	-0.100111	0.0942862	0.288338	1	-0.115244	0.0942691	0.221518	0.998617	-0.171824	0.0942069	0.0681669	0.670897	-0.188367	0.0941676	0.0454635	0.554062
Rnf13	24017	-0.0433391	0.0482778	0.369345	0.846397	Rnf13	-0.0214636	0.0609956	0.724923	1	-0.0684621	0.0609404	0.261256	0.998617	-0.0452924	0.0608874	0.456954	0.830448	-0.0370994	0.0608306	0.54194	0.931553
Tram1	72265	-0.00715319	0.0790349	0.927885	0.984551	Tram1	0.0572371	0.0930646	0.538538	1	-0.0492913	0.0930055	0.596124	0.998617	-0.0786263	0.092954	0.397629	0.808481	0.0467149	0.0929692	0.615332	0.943378
Lonp1	74142	-0.0279142	0.0434767	0.520841	0.899148	Lonp1	-0.0332068	0.051256	0.517075	1	0.0123816	0.0512768	0.809194	0.998617	-0.0274944	0.0511553	0.590944	0.881176	-0.0600148	0.0510543	0.239791	0.816033
Pccb	66904	0.0152144	0.0442845	0.731176	0.951724	Pccb	-0.000198093	0.0565803	0.997207	1	0.00613532	0.0565666	0.913629	0.998617	0.0206996	0.0565058	0.714121	0.918033	0.0387118	0.0564545	0.492891	0.919558
Rcl1	59028	-0.0268247	0.0927667	0.772456	0.960504	Rcl1	-0.0940645	0.113269	0.406282	1	-0.0242971	0.113282	0.830171	0.998617	0.099373	0.113291	0.380406	0.803269	-0.0550049	0.113224	0.627103	0.945744
Gabarap	56486	0.0512785	0.0731802	0.483481	0.888899	Gabarap	0.0623431	0.0904783	0.490798	1	0.0708092	0.0904713	0.43382	0.998617	0.0550688	0.0904229	0.542515	0.865187	0.0219168	0.0903738	0.808383	0.979699
Kif1b	16561	-0.241994	0.107318	0.0241379	0.53088	Kif1b	-0.157349	0.134461	0.241913	1	-0.268408	0.134433	0.0458691	0.998617	-0.241681	0.134419	0.0721834	0.681191	-0.230188	0.134405	0.0867786	0.660744
Txn2	56551	0.0460462	0.0800679	0.565231	0.906858	Txn2	0.0418287	0.0983022	0.670464	1	0.0936614	0.0983141	0.340755	0.998617	0.074318	0.0982674	0.449479	0.827175	-0.0266581	0.0981974	0.786026	0.975688
Prodh	19125	-0.127165	0.132763	0.338149	0.834147	Prodh	-0.210668	0.153572	0.17013	1	-0.00321491	0.153602	0.983301	0.999306	0.0371807	0.153593	0.808723	0.947593	-0.297572	0.153532	0.0526017	0.579035
Ces2e	234673	0.120698	0.0890436	0.175261	0.763427	Ces2e	0.165656	0.104507	0.11294	1	0.139989	0.104489	0.180328	0.998617	0.0445315	0.104425	0.669783	0.907386	0.142218	0.104428	0.173238	0.767273
Mgll	23945	-0.0489279	0.0679238	0.471319	0.883269	Mgll	-0.114588	0.0854286	0.179815	1	-0.0625248	0.0854438	0.464312	0.998617	-0.0119721	0.0854205	0.888538	0.971617	-0.0164913	0.0853735	0.846829	0.985022
Prkd3	75292	-0.122675	0.091938	0.182098	0.769677	Prkd3	-0.0167978	0.115744	0.884609	1	-0.142954	0.1157	0.216621	0.998617	-0.161122	0.115669	0.163632	0.714016	-0.133172	0.115654	0.249539	0.822511
Slc25a10	27376	-0.0841885	0.0807312	0.29703	0.816741	Slc25a10	-0.106855	0.0960717	0.266032	1	-0.0250035	0.0960966	0.794717	0.998617	0.00713382	0.0960701	0.940806	0.986447	-0.196675	0.0959594	0.040407	0.538571
Bbox1	170442	-0.0531069	0.0433291	0.220325	0.79268	Bbox1	-0.0428873	0.0564225	0.447189	1	-0.0441478	0.0564011	0.433776	0.998617	-0.0363843	0.0563296	0.518333	0.855323	-0.0868936	0.0562229	0.12222	0.714724
Mtus1	102103	0.0298242	0.102779	0.771681	0.960504	Mtus1	0.0256973	0.129355	0.842531	1	-0.000377995	0.129342	0.997668	1	0.00554378	0.12932	0.965806	0.990814	0.0656075	0.129313	0.611908	0.943213
Rdh9	103142	-0.218395	0.108219	0.0435826	0.613067	Rdh9	-0.177106	0.128344	0.167608	1	-0.176966	0.128336	0.167917	0.998617	-0.217189	0.128294	0.0904741	0.696138	-0.362181	0.128229	0.00473585	0.224522
Gdi2	14569	0.0572714	0.0608966	0.346976	0.836616	Gdi2	0.0433518	0.0757183	0.566955	1	0.040641	0.075703	0.591372	0.998617	0.0691503	0.075666	0.360776	0.797973	0.0796756	0.0756246	0.292081	0.848536
Slc6a13	14412	-0.0118211	0.0658294	0.857489	0.974007	Slc6a13	0.0371571	0.0821171	0.650917	1	0.0296572	0.0820983	0.71792	0.998617	-0.0619158	0.0819938	0.450172	0.82759	-0.0597403	0.0819499	0.466011	0.912073
Slc26a1	231583	-0.133746	0.0934598	0.152416	0.752845	Slc26a1	-0.0468547	0.116278	0.686981	1	-0.108987	0.116249	0.348489	0.998617	-0.171684	0.116202	0.139552	0.7095	-0.196035	0.116171	0.091512	0.665136
Nudt4	71207	0.018478	0.0706705	0.793733	0.961726	Nudt4	0.0301548	0.0896426	0.736577	1	-0.0255865	0.0896046	0.775224	0.998617	0.0264935	0.0895852	0.767433	0.934476	0.0418475	0.0895533	0.640292	0.948245
Dynll2	68097	-0.0233655	0.0630084	0.710763	0.946975	Dynll2	0.02932	0.0805087	0.71572	1	-0.053041	0.0804532	0.509717	0.998617	-0.0531091	0.080407	0.508931	0.850103	-0.0039511	0.0803889	0.9608	0.997278
Chdh	218865	-0.187176	0.114583	0.102355	0.720919	Chdh	-0.0996512	0.141988	0.482786	1	-0.154192	0.141973	0.277447	0.998617	-0.247055	0.141939	0.0817579	0.685998	-0.187312	0.141934	0.186931	0.777714
Npc1	18145	-0.404391	0.131762	0.002147	0.220864	Npc1	-0.362185	0.158981	0.0227166	1	-0.254271	0.158993	0.109762	0.998617	-0.36308	0.158965	0.0223698	0.601175	-0.51178	0.158937	0.00128183	0.105549
Slc25a22	68267	-0.125859	0.0847753	0.137644	0.745505	Slc25a22	-0.108638	0.107105	0.310433	1	-0.0599245	0.107115	0.575862	0.998617	-0.11446	0.107056	0.284997	0.757153	-0.227741	0.106984	0.0332762	0.51616
Uba1	22201	-0.0140517	0.0589244	0.811516	0.964014	Uba1	0.0217283	0.0747085	0.771173	1	-0.0284562	0.0746636	0.703111	0.998617	-0.0803034	0.0745812	0.281603	0.755649	0.0381426	0.0745977	0.609134	0.942737
Sdr42e1	74032	0.0691272	0.0747008	0.354764	0.841616	Sdr42e1	0.0287723	0.0952948	0.762706	1	0.0393583	0.0952888	0.679576	0.998617	0.11279	0.0952794	0.236501	0.738529	0.0842593	0.0952291	0.376261	0.879735
Ndufs2	226646	0.0452569	0.0643273	0.481718	0.88815	Ndufs2	0.0119909	0.0817438	0.883378	1	0.0518763	0.0817524	0.525719	0.998617	0.07875	0.0817176	0.335204	0.782052	0.0441507	0.0816583	0.588731	0.937364
Sec14l4	103655	-0.159111	0.0977577	0.103609	0.723116	Sec14l4	-0.163432	0.121934	0.180137	1	-0.100881	0.121944	0.408084	0.998617	-0.163467	0.121902	0.179932	0.718359	-0.175113	0.121878	0.150778	0.743164
Prdx6b	320769	0.00476571	0.0659589	0.942401	0.986906	Prdx6b	0.0178673	0.0793061	0.821749	1	0.00554616	0.0792862	0.944233	0.998617	0.0938191	0.0792829	0.236672	0.738529	-0.0847868	0.07915	0.284072	0.845414
Nlrp6	101613	0.132434	0.0640611	0.0387056	0.607164	Nlrp6	0.113817	0.0768321	0.138508	1	0.217021	0.0768795	0.0047596	0.602256	0.117121	0.0767683	0.127098	0.702276	0.0884112	0.0767082	0.249089	0.822511
Eif3a	13669	-0.0281141	0.0529849	0.595692	0.915712	Eif3a	-0.0415713	0.0610034	0.495581	1	-0.0920097	0.0609459	0.131121	0.998617	-0.0633973	0.0608973	0.297851	0.759559	0.0917489	0.0609468	0.132223	0.72448
Sdhc	66052	0.0262533	0.0767297	0.732236	0.951818	Sdhc	0.0314925	0.0979032	0.747703	1	0.00741679	0.0978832	0.939601	0.998617	0.0916249	0.0978791	0.34922	0.790676	-0.020798	0.0978026	0.831597	0.981231
Mtss1	211401	-0.0785459	0.163021	0.629939	0.926316	Mtss1	-0.211638	0.186605	0.256734	1	0.0155001	0.186618	0.933805	0.998617	-0.00161629	0.186611	0.993089	0.998177	-0.0815023	0.186601	0.662276	0.952217
Hoga1	67432	-0.105836	0.0607499	0.0814791	0.680722	Hoga1	-0.110447	0.0755278	0.143649	1	-0.0523631	0.0755481	0.488241	0.998617	-0.0698557	0.0754838	0.354738	0.795089	-0.175067	0.0753836	0.0202144	0.427738
Hamp2	66438	0.630107	0.196255	0.00132431	0.190402	Hamp2	-0.000799075	0.205308	0.996895	1	-0.0405156	0.205308	0.843561	0.998617	0.0926955	0.205308	0.651633	0.902166	-0.158926	0.205304	0.438871	0.902301
Tmem176b	65963	-0.0277411	0.0747052	0.710384	0.946803	Tmem176b	-0.0336269	0.0955232	0.724817	1	0.018903	0.0955368	0.843154	0.998617	-0.0296263	0.095472	0.756322	0.931124	-0.0687878	0.0954195	0.470972	0.913317
Ccs	12460	0.0808916	0.0970811	0.404711	0.858315	Ccs	0.013032	0.121323	0.914459	1	0.0609921	0.121329	0.615176	0.998617	0.170312	0.121334	0.160418	0.714016	0.0874163	0.121288	0.471074	0.913317
Tex2	21763	0.0132876	0.0777104	0.864232	0.976128	Tex2	0.0987062	0.0955666	0.301673	1	-0.0557432	0.0954915	0.559388	0.998617	-0.0754134	0.0954481	0.42947	0.820393	0.109932	0.0954851	0.249611	0.822511
Slc25a25	227731	0.0489608	0.192277	0.799003	0.961988	Slc25a25	0.070892	0.203845	0.72801	1	-0.0665303	0.203843	0.744137	0.998617	0.161607	0.203845	0.427899	0.820191	-0.00100121	0.203842	0.996081	1
Gldc	104174	0.162251	0.158349	0.305531	0.820545	Gldc	0.261784	0.18262	0.151717	1	0.0346564	0.1826	0.849471	0.998617	0.0307126	0.182594	0.866424	0.965548	0.234911	0.182602	0.19828	0.788576
Dld	13382	0.0589389	0.0530248	0.266338	0.807937	Dld	0.0444182	0.0661303	0.501789	1	0.0309304	0.0661033	0.639849	0.998617	0.0597935	0.0660574	0.365373	0.798689	0.100762	0.0660254	0.126983	0.715658
Phb2	12034	0.0603715	0.0852196	0.478683	0.886717	Phb2	0.0137439	0.105986	0.896822	1	0.0850566	0.106003	0.422324	0.998617	0.144734	0.10599	0.172083	0.715249	0.00341157	0.105912	0.974304	0.998732
Gm10768	100038628	-0.160659	0.0908375	0.0769528	0.672479	Gm10768	-0.137763	0.108554	0.204411	1	-0.0167862	0.108588	0.877148	0.998617	-0.161844	0.108507	0.135816	0.7095	-0.276999	0.108448	0.0106428	0.33139
Msra	110265	0.0114373	0.0764941	0.881144	0.979617	Msra	0.00148441	0.0957971	0.987637	1	0.0506217	0.0958084	0.597247	0.998617	0.014371	0.0957526	0.880698	0.968538	-0.0146224	0.0957067	0.878569	0.990393
Pbld2	67307	0.0778637	0.0644606	0.227075	0.793709	Pbld2	0.0435479	0.0834588	0.601817	1	0.0675909	0.083459	0.418016	0.998617	0.0959137	0.0834254	0.25027	0.742415	0.106395	0.0833878	0.201988	0.792499
Vdac1	22333	0.0339446	0.081405	0.67669	0.937284	Vdac1	-0.0088266	0.101556	0.93074	1	0.0254707	0.101561	0.801974	0.998617	0.112055	0.101558	0.26987	0.751867	0.00995321	0.101486	0.921873	0.992659
Fh1	14194	0.0238761	0.091738	0.79466	0.961726	Fh1	0.027905	0.114695	0.807775	1	0.072457	0.114702	0.527583	0.998617	0.0534151	0.114667	0.64134	0.897647	-0.0291851	0.114621	0.799015	0.978136
Eif4a2	13682	0.0721832	0.0806645	0.370863	0.846603	Eif4a2	0.0191551	0.102499	0.851754	1	0.0557604	0.102504	0.586452	0.998617	0.149438	0.102503	0.144872	0.711087	0.0647537	0.102439	0.527309	0.929532
Lect2	16841	0.0359155	0.0769648	0.640752	0.929211	Lect2	0.0802635	0.0971035	0.408477	1	0.0270443	0.0970607	0.780527	0.998617	-0.0645859	0.0969663	0.505369	0.848287	0.0628922	0.0969855	0.516681	0.929532
Habp2	226243	-0.0384824	0.0445779	0.387994	0.851889	Habp2	-0.000711801	0.0525636	0.989196	1	0.0264467	0.0525675	0.614894	0.998617	-0.109882	0.0523326	0.0357566	0.624326	-0.0696518	0.0522874	0.182829	0.773927
Psen2	19165	0.0915962	0.144352	0.525732	0.899148	Psen2	0.119377	0.170531	0.483907	1	0.0564264	0.170522	0.740717	0.998617	0.010254	0.170507	0.952045	0.98896	0.153598	0.170513	0.367696	0.877256
Sod1	20655	0.0710456	0.128282	0.579698	0.913086	Sod1	-0.00847274	0.153987	0.956121	1	0.0931319	0.153999	0.545341	0.998617	0.170861	0.153996	0.267209	0.749552	0.0587562	0.153968	0.702748	0.958326
Mst1	15235	0.178947	0.0571252	0.00173298	0.19814	Mst1	0.120048	0.0721909	0.0963279	1	0.185419	0.0722198	0.0102457	0.798894	0.198837	0.0721647	0.0058634	0.406231	0.202162	0.0721101	0.00505489	0.227579
Nucb1	18220	-0.055074	0.0395292	0.163544	0.75812	Nucb1	-0.0359371	0.047214	0.446565	1	-0.00281465	0.0472248	0.952473	0.998617	-0.0958454	0.0470256	0.0415344	0.630654	-0.0820579	0.046952	0.0805162	0.650575
Cmbl	69574	-0.0334568	0.0916988	0.71522	0.947925	Cmbl	0.0422928	0.11376	0.710064	1	-0.0275126	0.113728	0.808846	0.998617	-0.0271422	0.113698	0.811321	0.94797	-0.110032	0.113647	0.332952	0.862159
Acss2	60525	-0.130189	0.111442	0.242718	0.798453	Acss2	0.0232831	0.125691	0.85304	1	-0.0747517	0.125653	0.551906	0.998617	-0.148645	0.125605	0.236638	0.738529	-0.30336	0.125546	0.0156781	0.388568
Hnrnpu	51810	0.0439274	0.0429525	0.306451	0.820545	Hnrnpu	0.0191	0.0541215	0.724156	1	0.0128588	0.0540937	0.812103	0.998617	0.041574	0.0540349	0.441661	0.824302	0.102894	0.0540109	0.0567731	0.589757
Fermt2	218952	-0.061582	0.108645	0.570837	0.909705	Fermt2	0.109094	0.131853	0.408017	1	-0.14002	0.13179	0.288032	0.998617	-0.164444	0.131765	0.21203	0.733479	0.0189516	0.131785	0.885652	0.990894
Lpgat1	226856	-0.194174	0.107912	0.0719609	0.665103	Lpgat1	-0.252088	0.132496	0.057091	1	-0.186895	0.132506	0.158403	0.998617	-0.15143	0.132492	0.253064	0.744917	-0.166346	0.132468	0.209206	0.795908
Calm1	12313	0.01849	0.0537385	0.730791	0.951724	Calm1	0.0754055	0.066736	0.258515	1	-0.0152575	0.0666503	0.818932	0.998617	-0.00671049	0.0665903	0.919731	0.980927	0.0232208	0.0665514	0.727154	0.963686
Slc1a2	20511	-0.227065	0.120806	0.0601645	0.641982	Slc1a2	-0.197632	0.144591	0.171677	1	-0.127992	0.144603	0.376088	0.998617	-0.24338	0.144553	0.0922437	0.697592	-0.374259	0.144508	0.00960085	0.323893
Abca3	27410	-0.0291426	0.127137	0.818696	0.964726	Abca3	0.0624962	0.154656	0.68614	1	-0.0603376	0.154628	0.696381	0.998617	-0.0743463	0.15461	0.630613	0.896077	-0.0986625	0.154592	0.523336	0.929532
Stard7	99138	-0.0304626	0.0730272	0.676576	0.937284	Stard7	-0.0636588	0.0894786	0.47681	1	-0.033642	0.0894815	0.706942	0.998617	0.0746675	0.089488	0.404063	0.810755	-0.0758606	0.089386	0.396056	0.888093
Arf1	11840	-0.0105809	0.0520218	0.838827	0.968976	Arf1	0.024954	0.0655194	0.703303	1	-0.00284984	0.0654795	0.965285	0.998617	0.00980633	0.0654192	0.880844	0.968538	-0.070605	0.0653044	0.279623	0.842503
Acadsb	66885	-0.0280913	0.0518314	0.587837	0.914287	Acadsb	-0.0155172	0.0614363	0.800597	1	-0.0574984	0.0613875	0.34894	0.998617	-0.110823	0.0612855	0.0705586	0.679512	0.0897033	0.0613622	0.143778	0.737945
Igfals	16005	0.084378	0.0827389	0.307819	0.820545	Igfals	0.0699295	0.0969671	0.470807	1	0.016552	0.0969273	0.864407	0.998617	0.0772281	0.0969107	0.425509	0.819226	0.136354	0.0968967	0.159364	0.755577
Arhgef12	69632	-0.304004	0.0850466	0.000350826	0.0842093	Arhgef12	-0.258788	0.107597	0.0161658	1	-0.303984	0.107572	0.0047154	0.602256	-0.344079	0.107526	0.00137453	0.243502	-0.267941	0.107523	0.0127045	0.356524
Tspan12	269831	-0.0756755	0.0636632	0.234563	0.7958	Tspan12	-0.0940938	0.076256	0.217233	1	-0.156769	0.0762053	0.0396677	0.998617	-0.029824	0.0762242	0.6956	0.912606	-0.00851298	0.0761862	0.91103	0.992659
9530068E07Rik	213673	-0.055218	0.0333071	0.0973488	0.718054	9530068E07Rik	-0.0446398	0.0413399	0.280221	1	-0.0503595	0.0413022	0.222733	0.998617	-0.0867003	0.0411426	0.0350907	0.622449	-0.0374199	0.0410955	0.362528	0.875683
Grn	14824	0.00392757	0.0740139	0.95768	0.989751	Grn	-0.0669084	0.0916675	0.465449	1	0.0799743	0.0917387	0.383339	0.998617	0.046334	0.0916649	0.613228	0.89016	-0.0667736	0.0915612	0.465831	0.912073
Sec62	69276	0.0481805	0.0396973	0.224863	0.793709	Sec62	0.034102	0.0443709	0.442151	1	-0.0250626	0.0442767	0.571363	0.998617	0.0336768	0.0442382	0.446501	0.825858	0.156432	0.0442745	0.000410515	0.0536363
Fbxo21	231670	-0.2008	0.103632	0.0526696	0.629123	Fbxo21	-0.147329	0.128626	0.252043	1	-0.225413	0.128603	0.0796404	0.998617	-0.162556	0.128596	0.206203	0.731188	-0.169011	0.128577	0.188688	0.77953
Arl6ip1	54208	-0.00667498	0.0545899	0.902681	0.981776	Arl6ip1	-0.0160645	0.0698326	0.818058	1	-0.00415941	0.0698257	0.952499	0.998617	0.0295985	0.0697908	0.671491	0.907476	-0.0137878	0.0697198	0.843233	0.984047
Aspg	104816	0.136959	0.0812703	0.0919447	0.709744	Aspg	0.0758516	0.0930013	0.414731	1	0.118626	0.0930104	0.202164	0.998617	0.308478	0.0930581	0.000916755	0.196202	0.0542779	0.0929011	0.559049	0.934307
Cltc	67300	-0.103316	0.0886912	0.244063	0.798511	Cltc	-0.0426577	0.111972	0.703228	1	-0.156532	0.111924	0.161948	0.998617	-0.15004	0.111896	0.179955	0.718359	-0.0426903	0.111902	0.702834	0.958326
Sec63	140740	-0.0449823	0.0666422	0.499687	0.894213	Sec63	0.0355262	0.0821051	0.665239	1	-0.0581717	0.0820415	0.478293	0.998617	-0.156668	0.0819476	0.0559001	0.654054	0.02633	0.0819924	0.748114	0.968135
Spp2	75396	0.110675	0.108285	0.306744	0.820545	Spp2	0.071242	0.133384	0.593264	1	0.102291	0.133386	0.443152	0.998617	0.21704	0.133392	0.103717	0.702276	0.0102903	0.133318	0.938475	0.994369
Rpn1	103963	0.0735731	0.0841429	0.38191	0.850394	Rpn1	0.107341	0.10316	0.29809	1	0.0554555	0.103127	0.590758	0.998617	0.0335975	0.103081	0.744476	0.927396	0.0936634	0.103071	0.363494	0.875785
Tor1aip2	240832	-0.0458984	0.0475835	0.334752	0.83308	Tor1aip2	0.00573135	0.0566853	0.919465	1	-0.112506	0.0565563	0.04667	0.998617	-0.0793548	0.0565046	0.160201	0.714016	0.00878006	0.0565041	0.876516	0.990293
Insig2	72999	0.034353	0.198666	0.862716	0.976058	Insig2	0.11962	0.20545	0.56041	1	-0.0166298	0.20545	0.935487	0.998617	-0.0975767	0.20545	0.634828	0.896458	0.129401	0.20545	0.528797	0.929532
Acaa1a	113868	0.0129961	0.125112	0.917268	0.982778	Acaa1a	-0.0250366	0.150983	0.868295	1	0.0353953	0.150989	0.814657	0.998617	0.146438	0.150992	0.332127	0.781143	-0.058706	0.150946	0.697334	0.957686
Adh4	26876	-0.0317746	0.0930208	0.732663	0.951818	Adh4	0.111281	0.115348	0.334675	1	-0.072641	0.115282	0.52862	0.998617	-0.104256	0.115247	0.365662	0.798689	-0.00962317	0.115249	0.933455	0.993616
Paics	67054	-0.0362334	0.0556316	0.514846	0.89807	Paics	0.0251007	0.0673875	0.709533	1	0.00999895	0.0673578	0.881991	0.998617	-0.0559112	0.0672429	0.405702	0.811522	-0.113179	0.0671488	0.0918928	0.666179
Pklr	18770	-0.0885835	0.122368	0.469122	0.881628	Pklr	-0.215088	0.140183	0.124946	1	-0.114954	0.140202	0.412264	0.998617	0.036408	0.140217	0.795129	0.944195	-0.12152	0.140156	0.385924	0.883523
Sar1b	66397	0.0223751	0.0811104	0.782655	0.961048	Sar1b	0.0432346	0.0993258	0.663358	1	0.0409908	0.0993142	0.679798	0.998617	0.0778582	0.0992893	0.43295	0.821376	-0.0655328	0.0991985	0.508854	0.926509
Tmem106b	71900	-0.163313	0.0797301	0.0405279	0.610801	Tmem106b	-0.18183	0.102997	0.0774981	1	-0.172069	0.102991	0.0947784	0.998617	-0.155449	0.102961	0.131096	0.706755	-0.127414	0.102938	0.2158	0.80273
Gucd1	68778	0.0589382	0.075664	0.436011	0.8702	Gucd1	0.121836	0.0951801	0.200526	1	0.0692859	0.0951449	0.466483	0.998617	-0.0421258	0.0950587	0.657653	0.903927	0.101697	0.095081	0.284807	0.845414
Slc37a4	14385	0.0209726	0.151202	0.889683	0.980693	Slc37a4	-0.103157	0.174689	0.554843	1	0.131836	0.17471	0.450489	0.998617	0.207129	0.174708	0.235791	0.738529	-0.0949674	0.174672	0.586655	0.937364
Cyp2d13	68444	0.132528	0.0894443	0.138426	0.747488	Cyp2d13	0.0302344	0.103122	0.769377	1	0.184794	0.103177	0.0732876	0.998617	0.178348	0.103134	0.0837602	0.685998	0.133154	0.103082	0.196454	0.788336
Rsrp1	27981	0.202873	0.0978837	0.0382101	0.60623	Rsrp1	0.106724	0.122915	0.385244	1	0.251726	0.122952	0.0406231	0.998617	0.254066	0.122923	0.0387467	0.630654	0.183847	0.122878	0.134609	0.727765
C1rl	232371	-0.0376397	0.0374898	0.315381	0.824269	C1rl	-0.0416358	0.0488084	0.393634	1	-0.0310319	0.0487945	0.524795	0.998617	-0.0670936	0.0486618	0.167964	0.714044	-0.00743976	0.0486332	0.878416	0.990393
Sep15	#N/A	0.0726254	0.0595362	0.222521	0.793623	Sep15	0.0879952	0.0763353	0.249015	1	0.0757719	0.0763128	0.320752	0.998617	0.0457214	0.0762388	0.548698	0.86716	0.0865657	0.0762124	0.25602	0.826379
Copz1	56447	0.0685683	0.0796706	0.389432	0.852668	Copz1	0.101645	0.0986651	0.302913	1	0.0537685	0.0986314	0.585653	0.998617	0.104852	0.0986119	0.287657	0.757153	0.00961963	0.0985354	0.922229	0.992659
Srrm2	75956	0.0174612	0.1637	0.915054	0.982419	Srrm2	-0.0699246	0.187096	0.7086	1	0.0505426	0.187102	0.787057	0.998617	0.0586342	0.187097	0.753984	0.930367	0.0543086	0.187091	0.771603	0.973927
Ctsh	13036	0.0507996	0.0641034	0.42809	0.868112	Ctsh	0.0496975	0.0775921	0.521849	1	0.100904	0.0776106	0.193555	0.998617	0.0431188	0.0775126	0.578018	0.876203	0.00837737	0.0774405	0.913854	0.992659
Rps5	20103	0.0440816	0.122164	0.718219	0.949219	Rps5	0.0666369	0.148781	0.654235	1	0.0497471	0.148773	0.738091	0.998617	0.101649	0.148765	0.494429	0.842802	-0.0153004	0.148731	0.918064	0.992659
Rnf10	50849	-0.0241633	0.0432862	0.576693	0.912118	Rnf10	0.000412286	0.055317	0.994053	1	-0.0406154	0.0552569	0.462322	0.998617	-0.0499044	0.0551661	0.365666	0.798689	-0.00164864	0.0551323	0.976144	0.998732
Cpt2	12896	-0.00571767	0.0460081	0.901097	0.981745	Cpt2	-0.0144868	0.0563231	0.797018	1	0.0254104	0.0563382	0.651966	0.998617	-0.032365	0.0562037	0.564715	0.870559	0.00276363	0.0561594	0.960752	0.997278
Ei24	13663	0.0307205	0.0585537	0.599823	0.917468	Ei24	0.0859922	0.071978	0.232203	1	-0.01779	0.0718849	0.804537	0.998617	0.0115559	0.0718406	0.872208	0.966271	0.0421753	0.0718029	0.556951	0.934307
Slco2b1	101488	-0.0969922	0.0731268	0.184722	0.769709	Slco2b1	-0.0108457	0.0892391	0.903267	1	-0.0190994	0.0892201	0.830492	0.998617	-0.122477	0.0891114	0.16931	0.714597	-0.227678	0.0890185	0.0105381	0.33139
Faah	14073	-0.0176971	0.0341475	0.604281	0.918385	Faah	-0.0198907	0.0421403	0.636919	1	0.0191354	0.0421606	0.649923	0.998617	0.00452796	0.0420226	0.914194	0.979579	-0.0707816	0.0418305	0.0906258	0.664362
Ctage5	#N/A	-0.123601	0.0745084	0.0971385	0.718054	Ctage5	-0.144813	0.0957004	0.13023	1	-0.0687388	0.0957248	0.472703	0.998617	-0.146083	0.095648	0.126687	0.702276	-0.114443	0.0956249	0.231389	0.812993
Urah	76974	0.110315	0.0930117	0.235607	0.796345	Urah	0.0883092	0.116143	0.447047	1	0.111579	0.116143	0.336702	0.998617	0.146174	0.116124	0.208109	0.732406	0.101067	0.116083	0.383951	0.883145
Hsd17b12	56348	0.0952489	0.0468271	0.0419461	0.610801	Hsd17b12	0.138329	0.0584771	0.0180042	1	0.0759554	0.058401	0.193401	0.998617	0.0348115	0.05829	0.550365	0.867356	0.137688	0.0583013	0.0181929	0.415864
Eif4h	22384	0.0674772	0.0591294	0.253795	0.800578	Eif4h	0.0582166	0.0754392	0.440291	1	0.0580938	0.0754239	0.441163	0.998617	0.134497	0.0754126	0.0745079	0.681912	0.0255916	0.0752966	0.733948	0.964577
Cox6a1	12861	0.101951	0.123566	0.409331	0.860818	Cox6a1	0.0562194	0.150156	0.708103	1	0.130096	0.150165	0.386297	0.998617	0.166337	0.150155	0.267961	0.749868	0.0807901	0.150127	0.590476	0.937709
Rab14	68365	-0.0250286	0.035701	0.483264	0.888887	Rab14	0.000117158	0.0404729	0.99769	1	-0.0873686	0.0403214	0.0302498	0.956954	-0.0464285	0.0402531	0.248741	0.742415	0.0367611	0.0402442	0.361005	0.875523
Stard5	170460	-0.122497	0.100195	0.221486	0.79327	Stard5	-0.167106	0.124428	0.179274	1	-0.0600742	0.124452	0.629302	0.998617	-0.0335812	0.124432	0.787256	0.941386	-0.191598	0.124367	0.123417	0.715658
Hint1	15254	0.103509	0.105785	0.327833	0.830062	Hint1	0.0393449	0.130748	0.763475	1	0.113273	0.130761	0.386349	0.998617	0.154122	0.130748	0.238489	0.73909	0.1242	0.130719	0.342046	0.86572
Xylb	102448	-0.00758979	0.058342	0.896494	0.981433	Xylb	-0.0498721	0.0752026	0.507222	1	0.041727	0.0752474	0.579216	0.998617	0.0191381	0.0751718	0.799038	0.945102	-0.0340184	0.075088	0.650514	0.948984
Atp5j	11957	0.112644	0.0719933	0.117665	0.729261	Atp5j	0.122216	0.0923625	0.185763	1	0.0773835	0.0923287	0.401957	0.998617	0.154482	0.0923206	0.094263	0.699813	0.0987633	0.0922556	0.284377	0.845414
Abcg8	67470	-0.24365	0.126114	0.0533624	0.630518	Abcg8	-0.259196	0.146019	0.0758837	1	-0.0909203	0.14605	0.533594	0.998617	-0.162813	0.146015	0.26483	0.748583	-0.400917	0.145956	0.00601738	0.257923
C2cd2	207781	-0.0527113	0.0693402	0.447144	0.875052	C2cd2	0.0088828	0.0834685	0.915248	1	-0.055231	0.0834174	0.507904	0.998617	-0.126885	0.0833287	0.127834	0.704044	-0.0241031	0.0833363	0.772408	0.973983
March6	223455	-0.176429	0.067842	0.00930658	0.411327	March6	-0.142876	0.0857961	0.0958537	1	-0.201593	0.0857493	0.018725	0.868966	-0.171	0.0857149	0.0460446	0.633208	-0.178226	0.0856663	0.0374824	0.528276
Mdh2	17448	0.0642706	0.0591051	0.276863	0.811082	Mdh2	0.049788	0.0753419	0.508723	1	0.066366	0.0753372	0.378361	0.998617	0.0857225	0.075289	0.254879	0.746813	0.0576731	0.0752188	0.443238	0.90539
Ugdh	22235	-0.0729307	0.0944187	0.439867	0.87306	Ugdh	0.0791796	0.106729	0.458165	1	-0.0525581	0.106675	0.622229	0.998617	-0.150578	0.106615	0.157847	0.714016	-0.071859	0.106613	0.500298	0.922607
Ahcy	269378	0.00986542	0.130275	0.939636	0.986716	Ahcy	-0.0532407	0.15166	0.725548	1	0.1014	0.151683	0.503815	0.998617	0.150862	0.151675	0.319911	0.773397	-0.107572	0.151619	0.478021	0.916528
Sqle	20775	-0.231492	0.130896	0.0769741	0.672479	Sqle	0.0800643	0.131062	0.541274	1	-0.210301	0.130957	0.1083	0.998617	-0.313655	0.130901	0.0165692	0.557144	-0.473697	0.130841	0.000294131	0.0449807
Akr7a5	110198	0.0795389	0.121798	0.513732	0.89807	Akr7a5	0.047411	0.148063	0.748811	1	0.0785295	0.148064	0.595852	0.998617	0.196479	0.148069	0.184527	0.718832	0.0512564	0.148029	0.729148	0.964395
Rpl14-ps1	100040970	0.136871	0.083461	0.101018	0.719982	Rpl14-ps1	0.125147	0.0995512	0.208712	1	0.124556	0.0995403	0.210821	0.998617	0.126973	0.0995006	0.201919	0.728406	0.175219	0.0994844	0.0781918	0.647443
Aamp	227290	0.0812392	0.100079	0.416933	0.864983	Aamp	0.0259438	0.123392	0.833468	1	0.0912278	0.123404	0.459748	0.998617	0.165365	0.123398	0.180213	0.718359	0.0607392	0.123345	0.622412	0.94563
Tax1bp1	52440	-0.0462718	0.0342692	0.176937	0.76578	Tax1bp1	-0.0388351	0.0422874	0.35843	1	-0.0623419	0.0422277	0.139856	0.998617	-0.0585201	0.0421185	0.164706	0.714016	-0.0219137	0.0420569	0.602332	0.941518
Cmah	12763	-0.0776911	0.147375	0.598079	0.916606	Cmah	-0.0386035	0.168568	0.818862	1	-0.123104	0.168556	0.465182	0.998617	-0.130795	0.168546	0.437737	0.823349	0.146685	0.168566	0.384195	0.883145
Epn1	13854	0.00906229	0.0444935	0.838606	0.968964	Epn1	-0.0206561	0.0540866	0.70253	1	0.0331357	0.0541163	0.540335	0.998617	0.0393517	0.0540318	0.466426	0.833689	-0.0106383	0.053908	0.843561	0.984164
Prkar1a	19084	0.0413707	0.0513321	0.420276	0.865229	Prkar1a	0.0437725	0.0626722	0.484905	1	-0.00533214	0.0626078	0.932128	0.998617	0.00337504	0.0625361	0.956959	0.989578	0.123912	0.0625625	0.0476351	0.565119
Abca8a	217258	-0.0471338	0.105987	0.656526	0.93131	Abca8a	-0.0350725	0.127966	0.784026	1	-0.0675598	0.12795	0.597488	0.998617	-0.0548708	0.127928	0.667982	0.906555	-0.0146677	0.127916	0.908709	0.992659
Serbp1	66870	0.058143	0.0536813	0.278758	0.811082	Serbp1	0.0213648	0.06693	0.749566	1	0.0408055	0.0669268	0.542058	0.998617	0.058077	0.0668684	0.385106	0.805137	0.114485	0.0668451	0.0867701	0.660744
Abcc6	27421	0.0683307	0.0591096	0.247681	0.799449	Abcc6	-0.0111475	0.0737441	0.879845	1	0.113679	0.0738151	0.12355	0.998617	0.138962	0.0737663	0.0595893	0.658217	0.0357736	0.0736418	0.627124	0.945744
Rad23b	19359	-0.0724718	0.056599	0.200389	0.781269	Rad23b	0.0145489	0.0679673	0.830503	1	-0.115133	0.0678539	0.0897398	0.998617	-0.162557	0.0677592	0.0164385	0.557144	-0.00735456	0.0678029	0.913623	0.992659
Fkbp4	14228	0.0641297	0.067918	0.345055	0.836371	Fkbp4	0.151885	0.0829165	0.0669845	1	0.109342	0.0828712	0.187028	0.998617	-0.0130999	0.0827364	0.874194	0.966791	0.00571816	0.0826974	0.944874	0.995033
Hectd1	207304	-0.248592	0.0985279	0.0116338	0.439814	Hectd1	-0.235727	0.124626	0.0585609	1	-0.24841	0.124616	0.0462174	0.998617	-0.27869	0.124583	0.0252875	0.614999	-0.157997	0.124592	0.204755	0.793064
Cct8	12469	0.102394	0.062704	0.102475	0.721096	Cct8	0.0847583	0.0785535	0.280592	1	0.0894353	0.0785414	0.254827	0.998617	0.0982122	0.0784889	0.210829	0.732448	0.138895	0.0784611	0.076687	0.647443
Hdgf	15191	0.0231822	0.0790259	0.769255	0.95988	Hdgf	0.0199655	0.0985591	0.839468	1	0.0599013	0.0985668	0.543371	0.998617	0.0623896	0.0985244	0.526577	0.860554	-0.0418849	0.098444	0.670494	0.952588
Lypla1	18777	-0.0390008	0.0711244	0.583455	0.914061	Lypla1	-0.0457648	0.084983	0.59022	1	-0.0971752	0.0849404	0.252607	0.998617	-0.0918426	0.0848927	0.279312	0.755649	0.0946911	0.0849458	0.264969	0.832369
F11	109821	0.0562724	0.0796923	0.480113	0.887238	F11	0.0459489	0.102538	0.654069	1	0.0583563	0.102533	0.569257	0.998617	0.0380368	0.102489	0.71054	0.917128	0.102959	0.10248	0.315054	0.854264
Dhcr7	13360	-0.147197	0.10879	0.176042	0.76459	Dhcr7	0.106298	0.110973	0.33813	1	-0.10523	0.110867	0.342542	0.998617	-0.232515	0.110782	0.0358298	0.624326	-0.330771	0.11072	0.00281304	0.169183
Ndufs1	227197	0.0224877	0.0510021	0.659273	0.932515	Ndufs1	0.00368014	0.06409	0.954209	1	-0.0199868	0.0640515	0.755008	0.998617	0.0510843	0.0640333	0.425	0.819194	0.0595818	0.0639721	0.351661	0.8707
Atl3	109168	-0.114157	0.0735773	0.120775	0.731033	Atl3	-0.0273204	0.0928973	0.768687	1	-0.164791	0.0928141	0.0758164	0.998617	-0.131339	0.092785	0.156918	0.714016	-0.115759	0.092752	0.212014	0.79925
Caprin1	53872	0.0587602	0.151544	0.698205	0.944148	Caprin1	0.184885	0.176272	0.294243	1	-0.051225	0.176244	0.771321	0.998617	-0.0683483	0.176234	0.698144	0.913482	0.15511	0.176247	0.378819	0.881761
Agxt2	268782	-0.00219499	0.0385526	0.954597	0.989396	Agxt2	0.0160634	0.0484262	0.740109	1	-0.00868073	0.0483739	0.857584	0.998617	-0.0123274	0.0482734	0.79844	0.945078	0.00241973	0.048201	0.959962	0.997278
Gfra1	14585	-0.187786	0.0830366	0.0237297	0.530135	Gfra1	-0.279539	0.102909	0.00660039	1	-0.0956854	0.102977	0.352791	0.998617	-0.14985	0.102914	0.145375	0.711087	-0.19106	0.102864	0.0632541	0.612849
Abca1	11303	-0.0127455	0.132296	0.92325	0.982972	Abca1	0.0294129	0.157688	0.852032	1	-0.105179	0.157662	0.504698	0.998617	-0.0664454	0.157654	0.673417	0.907911	0.122864	0.15767	0.435833	0.902301
Nnt	18115	-0.0666239	0.0508729	0.190326	0.774725	Nnt	-0.0379412	0.0646076	0.557032	1	-0.0193696	0.0646026	0.764309	0.998617	-0.104543	0.0644369	0.104717	0.702276	-0.108181	0.0643592	0.0927834	0.667017
Selt	#N/A	0.0837276	0.0526245	0.111601	0.729261	Selt	0.0640727	0.0600435	0.285925	1	0.0295847	0.0599899	0.621898	0.998617	0.0449995	0.0599206	0.452662	0.828722	0.20177	0.0599804	0.000768404	0.0801445
Cox8a	12868	0.0193621	0.0792227	0.806921	0.963068	Cox8a	0.056232	0.0946268	0.552345	1	0.0448519	0.0946094	0.635447	0.998617	0.0390476	0.094562	0.679657	0.909178	-0.0418937	0.0944891	0.657498	0.951333
Azin1	54375	-0.243224	0.132689	0.0667975	0.657304	Azin1	-0.241381	0.159544	0.130295	1	-0.236769	0.159541	0.137793	0.998617	-0.13478	0.159542	0.398229	0.808549	-0.269472	0.15951	0.0911483	0.664809
Clpx	270166	0.124635	0.205195	0.543586	0.900231	Clpx	0.140341	0.204588	0.492731	1	0.041707	0.204588	0.838464	0.998617	0.0130127	0.204589	0.949285	0.988378	0.264726	0.204588	0.195684	0.787012
Adtrp	109254	-0.00181098	0.0478393	0.969803	0.992398	Adtrp	0.0451748	0.0616705	0.463852	1	0.00946935	0.0616145	0.877857	0.998617	-0.0265423	0.0614992	0.666041	0.905813	-0.0327424	0.0614214	0.593979	0.937872
Ube2d3	66105	0.012014	0.0548501	0.826625	0.966686	Ube2d3	-0.00442815	0.0654396	0.94605	1	-0.0626563	0.0653719	0.337832	0.998617	0.0690385	0.0654025	0.291154	0.758395	0.0511247	0.065318	0.4338	0.902229
Acot12	74156	-0.12658	0.0660049	0.0551453	0.634	Acot12	-0.190348	0.0799369	0.0172553	1	-0.0452869	0.0800204	0.571433	0.998617	-0.0959967	0.0799216	0.229699	0.737886	-0.168505	0.0798228	0.0347735	0.52362
Eef1b2	55949	0.0812407	0.105244	0.440157	0.87306	Eef1b2	0.0706097	0.130689	0.588998	1	0.0692267	0.130682	0.596295	0.998617	0.113103	0.130667	0.386723	0.805137	0.0675364	0.130632	0.605159	0.941518
Pxmp2	19301	0.0198493	0.0874749	0.82049	0.965049	Pxmp2	0.0134973	0.109167	0.901601	1	0.029789	0.109164	0.784943	0.998617	0.082419	0.109146	0.450174	0.82759	-0.0487148	0.109062	0.655112	0.949874
Rab1	#N/A	-0.0252896	0.0458153	0.580956	0.913427	Rab1	0.0423439	0.0554678	0.445227	1	-0.0591063	0.0553369	0.285468	0.998617	-0.0797622	0.0552261	0.148659	0.714016	0.000960335	0.0552186	0.986124	0.999275
Gclm	14630	-0.087856	0.05821	0.131224	0.742939	Gclm	-0.0243112	0.0712567	0.73297	1	-0.143324	0.0711486	0.0439639	0.998617	-0.135735	0.0710879	0.0562117	0.654054	-0.0366679	0.0710954	0.606024	0.941518
Vkorc1	27973	0.0665943	0.108148	0.538048	0.899621	Vkorc1	0.0623177	0.133989	0.641863	1	0.0735299	0.133985	0.583149	0.998617	0.110224	0.13397	0.410647	0.814452	0.0109783	0.133922	0.934666	0.993616
Insr	16337	-0.124863	0.081335	0.124741	0.733983	Insr	-0.17891	0.10195	0.0792793	1	-0.133192	0.10196	0.191443	0.998617	-0.0650726	0.101948	0.523283	0.859251	-0.107377	0.101892	0.291962	0.848536
G6pc	14377	0.435244	0.206116	0.034717	0.590719	G6pc	0.334502	0.204527	0.101947	1	0.246472	0.204528	0.228173	0.998617	0.406607	0.204528	0.0468088	0.633208	0.492123	0.204528	0.0161221	0.392896
Ncl	17975	0.0221676	0.0779613	0.776149	0.960515	Ncl	-0.0244948	0.0983849	0.803385	1	0.0393252	0.0984041	0.689429	0.998617	0.0416088	0.0983608	0.672279	0.907486	0.0411296	0.0983217	0.675715	0.95336
Pnpla7	241274	0.122242	0.094434	0.195505	0.778087	Pnpla7	0.0851634	0.114536	0.457146	1	0.108436	0.114536	0.34377	0.998617	0.0944029	0.1145	0.409669	0.814215	0.238691	0.114518	0.0371326	0.528215
Coasy	71743	0.0710159	0.0601039	0.237384	0.796482	Coasy	0.00481165	0.0753289	0.94907	1	0.0681072	0.0753565	0.366102	0.998617	0.138494	0.0753399	0.0660256	0.667524	0.0766511	0.0752409	0.308325	0.850298
Il1rap	16180	0.0318075	0.0500142	0.524795	0.899148	Il1rap	0.0345066	0.0620357	0.578048	1	0.0334774	0.0620158	0.589321	0.998617	0.00135002	0.0619191	0.982605	0.995185	0.072536	0.0619065	0.241317	0.817708
Atp5f1	11950	0.0851647	0.0940245	0.365057	0.846053	Atp5f1	0.0822269	0.116424	0.48002	1	0.0391027	0.1164	0.736921	0.998617	0.135	0.116401	0.246135	0.742256	0.0913417	0.116357	0.432446	0.902229
Pcbp1	23983	0.0474432	0.0505996	0.34844	0.837289	Pcbp1	0.018214	0.0644351	0.777428	1	0.0262256	0.0644215	0.683939	0.998617	0.0322417	0.0643474	0.616332	0.891549	0.114778	0.0643426	0.0744466	0.643912
Srpr	67398	-0.0686004	0.0541141	0.204905	0.782562	Srpr	-0.0619445	0.0663544	0.350541	1	-0.0290434	0.0663621	0.661639	0.998617	-0.0445794	0.0662746	0.501172	0.846153	-0.127253	0.0661504	0.0543938	0.582962
Ubqln1	56085	0.0170025	0.0653789	0.794816	0.961726	Ubqln1	0.0739162	0.0813452	0.363523	1	-0.033544	0.0812597	0.679753	0.998617	-0.0609227	0.081187	0.453014	0.828789	0.0982535	0.0812289	0.226437	0.811102
Slc19a2	116914	-0.140607	0.081807	0.0856578	0.694913	Slc19a2	0.0344245	0.0871138	0.692719	1	-0.166216	0.0869724	0.0559873	0.998617	-0.165419	0.0869196	0.0570241	0.655962	-0.247848	0.0868317	0.00431255	0.215044
Kynu	70789	0.0480986	0.0874217	0.582188	0.913547	Kynu	0.156193	0.109017	0.151931	1	0.00438981	0.108947	0.967859	0.998617	-0.0280106	0.108902	0.797017	0.944753	0.094129	0.108914	0.387449	0.88418
Gpr146	80290	-0.151514	0.11097	0.172138	0.760663	Gpr146	-0.215581	0.135276	0.111016	1	-0.155247	0.135285	0.251154	0.998617	-0.0277936	0.135294	0.837235	0.954997	-0.161365	0.135239	0.232796	0.813844
Tkt	21881	0.0538817	0.0713002	0.449828	0.875052	Tkt	0.0408893	0.0904583	0.651252	1	0.0847362	0.0904697	0.348952	0.998617	0.0812257	0.0904157	0.368995	0.800485	0.0119799	0.0903361	0.894498	0.991672
Apol7a	75761	0.0232012	0.118199	0.844385	0.970605	Apol7a	0.0262129	0.146537	0.85803	1	0.0557736	0.146538	0.703495	0.998617	0.041713	0.146513	0.775869	0.93766	-0.0634612	0.146472	0.664821	0.952305
Pctp	18559	-0.0392263	0.0859592	0.648148	0.929885	Pctp	-0.0138917	0.105591	0.895332	1	-0.0449273	0.105562	0.670399	0.998617	-0.0125429	0.105531	0.90539	0.977123	-0.114368	0.105442	0.278075	0.842239
H2-D1	14964	0.0753636	0.10454	0.470968	0.883269	H2-D1	0.046467	0.131127	0.723065	1	0.104445	0.131139	0.425771	0.998617	0.0928774	0.131104	0.478682	0.837959	0.0142845	0.131055	0.913206	0.992659
Atp13a3	224088	-0.21068	0.101604	0.0381219	0.60564	Atp13a3	-0.190056	0.125652	0.130394	1	-0.24175	0.125629	0.054314	0.998617	-0.269384	0.125593	0.0319609	0.618701	-0.0936654	0.125619	0.455889	0.90815
Mup21	381531	0.102095	0.11756	0.385151	0.850427	Mup21	0.336806	0.128828	0.0089389	1	0.0786145	0.12878	0.541558	0.998617	0.172675	0.12878	0.179967	0.718359	0.630827	0.128845	9.78077e-07	0.000914902
Hs6st1	50785	-0.100178	0.108987	0.358003	0.842765	Hs6st1	-0.178417	0.135396	0.18759	1	-0.0343946	0.13543	0.799521	0.998617	-0.0827219	0.13539	0.541207	0.865049	-0.0852806	0.135367	0.528699	0.929532
Krt18	16668	0.0204337	0.0956774	0.830884	0.967457	Krt18	0.0842921	0.116998	0.471242	1	0.0181935	0.116964	0.87639	0.998617	0.0304322	0.116936	0.794673	0.944095	-0.0296369	0.116888	0.799844	0.978449
Cpox	12892	-0.0957364	0.0862464	0.266984	0.808761	Cpox	-0.0751238	0.10399	0.470042	1	-0.105832	0.103965	0.308695	0.998617	-0.206252	0.103881	0.0470914	0.633208	0.0215785	0.10394	0.835537	0.981961
Tuba4a	22145	0.154164	0.139626	0.26954	0.810654	Tuba4a	0.224288	0.165829	0.176205	1	0.0830262	0.165805	0.616549	0.998617	0.0248986	0.165785	0.880618	0.968538	0.302891	0.16581	0.0677394	0.626627
Sigmar1	18391	0.0862118	0.133241	0.51761	0.898976	Sigmar1	0.19908	0.159621	0.212325	1	0.0453913	0.159587	0.776082	0.998617	-0.0369622	0.159557	0.816806	0.949312	0.0858643	0.159563	0.590493	0.937709
Grpel1	17713	0.0757338	0.0836571	0.365312	0.846106	Grpel1	0.0294988	0.106173	0.781136	1	0.0754699	0.106182	0.477234	0.998617	0.130178	0.106165	0.220129	0.737886	0.0743487	0.106107	0.483493	0.91766
Sel1l	20338	-0.0669585	0.0856022	0.434094	0.8702	Sel1l	0.0416887	0.106349	0.695059	1	-0.0779354	0.106281	0.463378	0.998617	-0.175718	0.1062	0.0980078	0.702204	-0.0410911	0.106219	0.698865	0.957984
Masp2	17175	0.00462156	0.0563904	0.934681	0.985409	Masp2	-0.025163	0.0695139	0.717363	1	0.0594838	0.0695641	0.392499	0.998617	-0.0325453	0.0694172	0.639187	0.897408	0.0223183	0.0693927	0.747738	0.968135
Rdh16	19683	-0.213414	0.08768	0.0149326	0.475393	Rdh16	-0.128163	0.0955428	0.179784	1	-0.114421	0.095536	0.231042	0.998617	-0.221384	0.0954069	0.0203182	0.592208	-0.406541	0.0952578	1.97414e-05	0.00726716
Sidt2	214597	-0.0254486	0.0720966	0.724104	0.951289	Sidt2	-0.0161222	0.0902272	0.858186	1	0.0356551	0.0902448	0.692774	0.998617	-0.0507782	0.0901376	0.573203	0.874108	-0.0700599	0.09008	0.436715	0.902301
Ndst1	15531	-0.16029	0.143789	0.264953	0.807332	Ndst1	-0.0277904	0.171059	0.870943	1	-0.181168	0.171036	0.289489	0.998617	-0.204976	0.171022	0.230707	0.737886	-0.157394	0.171017	0.357395	0.875358
Cct5	12465	0.0931729	0.0778445	0.231342	0.795285	Cct5	0.0706812	0.0974526	0.468275	1	0.0964832	0.0974538	0.322154	0.998617	0.0992684	0.0974066	0.308149	0.767504	0.100618	0.0973647	0.301409	0.849108
Adi1	104923	0.0319069	0.0755057	0.672604	0.935878	Adi1	0.0427039	0.0958752	0.656022	1	0.0200609	0.0958516	0.834221	0.998617	0.0577078	0.0958237	0.547022	0.866551	0.0212681	0.0957662	0.824249	0.980379
Dhrs1	52585	0.0595612	0.0676244	0.378444	0.84977	Dhrs1	-0.0183844	0.0863149	0.831333	1	0.0629242	0.0863502	0.466179	0.998617	0.0780734	0.0863021	0.36565	0.798689	0.118275	0.0862743	0.1704	0.766741
Agpat2	67512	0.0918088	0.12444	0.460653	0.877708	Agpat2	0.147719	0.151005	0.327956	1	0.0280942	0.150976	0.852379	0.998617	0.0260524	0.150958	0.862981	0.964394	0.16875	0.150968	0.263658	0.832187
Dhdh	71755	-0.128773	0.0871608	0.139565	0.748092	Dhdh	-0.0936115	0.111754	0.402221	1	-0.107098	0.111738	0.337824	0.998617	-0.124556	0.111694	0.264784	0.748583	-0.164128	0.111648	0.14155	0.733344
Fdx1	14148	0.00753971	0.116997	0.948617	0.987679	Fdx1	-0.0153843	0.14244	0.913991	1	-0.0121098	0.142435	0.932246	0.998617	0.156546	0.142452	0.271795	0.752553	-0.0144567	0.142398	0.919135	0.992659
C2	12263	0.00194043	0.0701197	0.977923	0.994501	C2	-0.0492429	0.0857663	0.565865	1	0.0493548	0.0858078	0.565171	0.998617	0.100485	0.0857837	0.241446	0.741086	-0.0572894	0.085659	0.503618	0.924412
Gckr	231103	0.136209	0.0716033	0.057136	0.64098	Gckr	0.157728	0.0890546	0.0765385	1	0.170116	0.0890471	0.056081	0.998617	0.199938	0.089005	0.0246807	0.609535	0.00738332	0.088842	0.933767	0.993616
Stra6l	74152	0.0958684	0.138193	0.487852	0.890358	Stra6l	0.236019	0.165042	0.152703	1	0.017143	0.165002	0.917252	0.998617	-0.00402838	0.164985	0.98052	0.994279	0.0915808	0.164986	0.578838	0.936497
Tomm70a	28185	-0.0333927	0.0370133	0.366961	0.846397	Tomm70a	-0.0382969	0.0454883	0.39984	1	-0.0752414	0.0454065	0.0975068	0.998617	0.0136644	0.0454	0.763432	0.9334	-0.0314064	0.0452294	0.487444	0.918803
Ldhd	52815	-0.0579362	0.0579273	0.317236	0.824269	Ldhd	-0.0393701	0.069893	0.573237	1	-0.0658851	0.0698572	0.34561	0.998617	-0.0575251	0.0697989	0.409851	0.814215	-0.0451705	0.0697501	0.51724	0.929532
Dio1	13370	-0.0619674	0.12284	0.613942	0.921312	Dio1	-0.128261	0.151164	0.396168	1	-0.105269	0.151164	0.486187	0.998617	0.0158457	0.151171	0.916519	0.980262	-0.0865117	0.151128	0.567023	0.934653
Pnpla8	67452	-0.099719	0.0514186	0.0524581	0.629123	Pnpla8	-0.0790691	0.0660486	0.231253	1	-0.119752	0.0659927	0.0695822	0.998617	-0.0913221	0.0659381	0.166062	0.714044	-0.0999231	0.0658617	0.129225	0.720081
Copb2	50797	-0.0425691	0.0476997	0.372158	0.847402	Copb2	-0.0126053	0.0614109	0.837368	1	-0.033531	0.0613656	0.584782	0.998617	-0.085719	0.0612261	0.161501	0.714016	-0.0357123	0.0611915	0.559479	0.934307
Car8	12319	-0.0538374	0.0569097	0.344141	0.835761	Car8	-0.0256819	0.0681242	0.706184	1	-0.105767	0.0680334	0.120034	0.998617	-0.0498685	0.0680016	0.463349	0.833456	-0.0307494	0.0679458	0.650867	0.948984
Pmpcb	73078	0.0623614	0.0483659	0.197271	0.77869	Pmpcb	0.0450409	0.0629063	0.473991	1	0.0895796	0.0629264	0.154573	0.998617	0.0489189	0.0628018	0.436014	0.822101	0.0665884	0.0627406	0.28854	0.847346
Eci1	13177	0.0983208	0.0855905	0.250666	0.799835	Eci1	0.0341687	0.107947	0.751598	1	0.0962858	0.107964	0.372482	0.998617	0.154315	0.107948	0.15285	0.714016	0.100988	0.107888	0.349251	0.86953
Anpep	16790	-0.142353	0.0781082	0.0683769	0.659069	Anpep	-0.139539	0.0954163	0.143626	1	-0.0323811	0.0954669	0.734469	0.998617	-0.175953	0.0953301	0.0649319	0.667338	-0.215576	0.0952655	0.0236417	0.455931
Aup1	11993	0.0418371	0.0552201	0.448665	0.875052	Aup1	-0.0126589	0.0686234	0.853645	1	0.0790882	0.068682	0.249521	0.998617	0.0390356	0.0685691	0.56916	0.87344	0.0643006	0.0685194	0.348024	0.868741
Nsdhl	18194	-0.0727637	0.107957	0.500306	0.894213	Nsdhl	0.0959397	0.123946	0.438905	1	-0.0628132	0.123877	0.612112	0.998617	-0.174565	0.123809	0.158552	0.714016	-0.127019	0.123797	0.304876	0.849108
Gm6548	625054	0.0134974	0.0619516	0.82753	0.966704	Gm6548	0.0464865	0.0775055	0.54865	1	0.0308409	0.077476	0.690579	0.998617	0.00479704	0.0773904	0.950575	0.988795	-0.0239537	0.0773137	0.756694	0.970644
Hspa4	15525	0.0430676	0.0499903	0.388952	0.852559	Hspa4	0.0550753	0.062192	0.37585	1	-0.0177025	0.062102	0.775602	0.998617	0.0157001	0.0620483	0.800244	0.945163	0.125741	0.062067	0.0427766	0.549649
Dcn	13179	0.017672	0.0796886	0.824498	0.966342	Dcn	0.00124203	0.102673	0.990348	1	-0.0401503	0.102635	0.695653	0.998617	0.0319251	0.102623	0.75573	0.931052	0.0417163	0.10258	0.68425	0.955171
C6	12274	-0.0571858	0.124518	0.646051	0.929885	C6	0.0594095	0.145788	0.683636	1	0.0949017	0.14579	0.515079	0.998617	0.0170755	0.145767	0.906747	0.977375	0.299467	0.145793	0.0399702	0.535541
Sult1d1	53315	-0.202388	0.123769	0.102007	0.720919	Sult1d1	-0.290789	0.144703	0.0444777	1	-0.129372	0.144746	0.371438	0.998617	-0.204385	0.144693	0.157791	0.714016	-0.279708	0.144648	0.0531483	0.581996
Psme4	103554	-0.00654204	0.050378	0.896678	0.981433	Psme4	-0.00615138	0.0635786	0.922923	1	-0.0638283	0.0635071	0.314869	0.998617	-0.00894568	0.063474	0.887922	0.971503	0.0626494	0.06346	0.323532	0.857361
Idh2	269951	-0.059634	0.0809963	0.461575	0.878121	Idh2	-0.0501713	0.0992336	0.613146	1	0.0177429	0.0992626	0.858136	0.998617	-0.0547321	0.0991578	0.580969	0.877066	-0.177153	0.0990416	0.0736675	0.642449
Suclg2	20917	-0.0657257	0.0577129	0.25477	0.800578	Suclg2	-0.0205335	0.073302	0.779384	1	-0.0549516	0.0732525	0.453154	0.998617	-0.0495945	0.0731804	0.497961	0.845571	-0.134037	0.073052	0.066534	0.624049
Sds	231691	0.184526	0.174014	0.288958	0.814259	Sds	0.0769656	0.193516	0.690835	1	0.208207	0.193522	0.281979	0.998617	0.327709	0.193524	0.0903832	0.696138	0.0029164	0.193502	0.987975	0.999461
Dhrs4	28200	0.0984522	0.0835911	0.238883	0.796498	Dhrs4	0.0420831	0.104939	0.688403	1	0.1362	0.104971	0.19446	0.998617	0.131641	0.104927	0.209623	0.732406	0.0980278	0.104876	0.349942	0.869596
Ccbl1	#N/A	0.156026	0.0670627	0.0199881	0.514511	Ccbl1	0.139987	0.0868478	0.106992	1	0.142388	0.0868333	0.101051	0.998617	0.123933	0.0867603	0.153162	0.714016	0.203649	0.0867552	0.0189052	0.417314
Agpat6	#N/A	0.0536561	0.0922755	0.560919	0.904239	Agpat6	-0.0409355	0.11358	0.718539	1	0.138054	0.11364	0.224429	0.998617	0.103395	0.11359	0.36269	0.798689	0.046771	0.113538	0.680382	0.954213
Suox	211389	-0.0523457	0.0805317	0.515692	0.898223	Suox	0.0488633	0.0983504	0.61931	1	-0.0291281	0.0982887	0.766961	0.998617	-0.124646	0.0981844	0.20426	0.730112	-0.107688	0.0981489	0.272558	0.83899
Sdf4	20318	0.0278085	0.0487042	0.568022	0.907803	Sdf4	0.0229506	0.0612077	0.707689	1	0.0714582	0.0612339	0.243222	0.998617	0.0200577	0.0610869	0.74265	0.926637	-0.00227204	0.0609839	0.970281	0.998732
Huwe1	59026	-0.119561	0.147765	0.418442	0.865229	Huwe1	-0.0796528	0.174502	0.64806	1	-0.108135	0.174496	0.535455	0.998617	-0.149902	0.174481	0.390269	0.806107	-0.0411229	0.174483	0.813678	0.979699
Gm4952	240549	0.0528533	0.122177	0.665308	0.933811	Gm4952	0.172207	0.148372	0.245788	1	-0.0347703	0.148319	0.814651	0.998617	-0.048484	0.148296	0.743713	0.927037	0.131727	0.148315	0.374458	0.87931
Psmb4	19172	0.172004	0.123809	0.164749	0.75812	Psmb4	0.0757527	0.150138	0.613873	1	0.141601	0.150147	0.345638	0.998617	0.28419	0.150158	0.0584101	0.658217	0.179243	0.150118	0.232472	0.813844
Snd1	56463	-0.00581572	0.0797592	0.941873	0.986906	Snd1	-0.017849	0.0954449	0.851654	1	0.0174917	0.0954516	0.8546	0.998617	0.0285116	0.0954051	0.765056	0.934174	-0.0454569	0.0953218	0.633449	0.947675
Aifm1	26926	0.0172748	0.050126	0.730375	0.951551	Aifm1	0.010228	0.064382	0.873776	1	0.0346595	0.0643828	0.590346	0.998617	0.0195053	0.0642784	0.761547	0.932973	0.0045638	0.0641863	0.943316	0.995033
Dpp4	13482	-0.107808	0.0836352	0.197388	0.77869	Dpp4	-0.0759605	0.106447	0.475473	1	-0.0646831	0.10644	0.54339	0.998617	-0.169146	0.106344	0.11171	0.702276	-0.119042	0.106327	0.262893	0.831476
Rnf128	66889	-0.0187196	0.0581321	0.747439	0.955299	Rnf128	-0.0467778	0.0696865	0.502055	1	-0.0646089	0.0696477	0.353588	0.998617	0.0062308	0.0696264	0.928693	0.983069	0.0239976	0.0695636	0.730114	0.964395
Ssr1	107513	-0.00159858	0.0835811	0.984741	0.996012	Ssr1	0.0930561	0.101318	0.358381	1	-0.0610569	0.101226	0.546392	0.998617	-0.0650744	0.101179	0.520121	0.856908	0.0422177	0.101188	0.676518	0.953403
Dcaf8	98193	-0.0865861	0.0414532	0.0367285	0.597827	Dcaf8	-0.0738503	0.0539406	0.170967	1	-0.0858798	0.0539006	0.111093	0.998617	-0.0822044	0.0538032	0.126545	0.702276	-0.0974031	0.0536979	0.0696917	0.630115
Rps3	27050	0.079852	0.101123	0.42973	0.869181	Rps3	0.0819764	0.126005	0.515317	1	0.0966116	0.126002	0.443231	0.998617	0.128728	0.125981	0.306872	0.765963	0.0256389	0.125923	0.83866	0.982332
Rac1	19353	0.0371368	0.0411929	0.367304	0.846397	Rac1	0.0438809	0.0530585	0.408222	1	0.0091867	0.0529886	0.86236	0.998617	0.0325649	0.0529075	0.538221	0.863957	0.0640581	0.0528439	0.225431	0.810011
Acnat1	230161	0.014314	0.130358	0.912564	0.982419	Acnat1	0.230479	0.151298	0.127672	1	-0.10737	0.151204	0.47764	0.998617	-0.173934	0.151169	0.249902	0.742415	0.0728087	0.151204	0.630142	0.946203
Grsf1	231413	-0.0260744	0.060323	0.665562	0.933899	Grsf1	-0.0368033	0.0764804	0.630366	1	-0.0457814	0.0764573	0.549316	0.998617	0.015364	0.0764344	0.840692	0.955393	-0.0211892	0.0763524	0.781382	0.975551
Gpam	14732	-0.249807	0.150559	0.0970766	0.718054	Gpam	0.019437	0.174102	0.911108	1	-0.272806	0.174061	0.117045	0.998617	-0.357756	0.174042	0.0398238	0.630654	-0.248392	0.174044	0.153529	0.746809
BC005537	79555	-0.0671279	0.0826475	0.416666	0.864873	BC005537	-0.0792745	0.106012	0.454587	1	-0.0604178	0.106009	0.568725	0.998617	-0.0236162	0.10598	0.823662	0.951211	-0.113223	0.105895	0.28498	0.845414
Brap	72399	-0.191341	0.104833	0.0679716	0.658889	Brap	-0.185604	0.131183	0.157113	1	-0.10927	0.131199	0.404927	0.998617	-0.175054	0.131152	0.181963	0.718705	-0.225135	0.131116	0.0859671	0.659107
Cfl1	12631	0.0926536	0.0885206	0.295242	0.816357	Cfl1	0.0566136	0.111292	0.610966	1	0.118051	0.111309	0.288885	0.998617	0.0620952	0.111243	0.576713	0.875708	0.129656	0.111235	0.243775	0.820406
Tob1	22057	-0.0489893	0.134462	0.715607	0.948005	Tob1	-0.0233995	0.163216	0.886002	1	-0.0910297	0.1632	0.576995	0.998617	-0.0798021	0.163187	0.624825	0.894094	0.0168618	0.163188	0.917703	0.992659
Adipor1	72674	-0.0181612	0.051765	0.725709	0.951289	Adipor1	0.00769981	0.064285	0.90466	1	-0.000172077	0.0642538	0.997863	1	0.0276727	0.0641903	0.666392	0.905813	-0.0999793	0.0640017	0.118256	0.704885
Copb1	70349	-0.0694927	0.0399316	0.0818079	0.680965	Copb1	-0.0337213	0.0469328	0.472448	1	-0.100225	0.0468074	0.032256	0.956954	-0.0817473	0.0467079	0.0800875	0.684611	-0.0588947	0.0466236	0.20652	0.793613
Bche	12038	-0.207218	0.103169	0.0445876	0.613393	Bche	-0.181657	0.13025	0.163114	1	-0.216645	0.130224	0.096186	0.998617	-0.256576	0.130167	0.0487092	0.634768	-0.24712	0.130136	0.0575728	0.591633
Elovl3	12686	-0.248974	0.206838	0.228701	0.794038	Elovl3	0.437555	0.203267	0.0313487	1	0.156158	0.203269	0.442348	0.998617	-0.0502809	0.203271	0.804631	0.946374	0.42016	0.203269	0.0387322	0.531549
Cyp4f15	106648	-0.0521798	0.0592955	0.378862	0.84977	Cyp4f15	-0.099942	0.0670264	0.135939	1	0.0668362	0.0671683	0.319709	0.998617	-0.0515245	0.0669625	0.441624	0.824302	-0.117841	0.06683	0.077851	0.647443
Wdtc1	230796	-0.0276358	0.064656	0.669067	0.935346	Wdtc1	0.0131727	0.0808647	0.870599	1	-0.0445005	0.0808073	0.58184	0.998617	-0.0271114	0.0807559	0.737082	0.925149	-0.0396832	0.0806925	0.622873	0.94563
Rplp1	56040	0.0804301	0.115452	0.486019	0.889551	Rplp1	0.0975711	0.140874	0.488554	1	0.0759158	0.140863	0.589932	0.998617	0.114915	0.140849	0.414572	0.817409	0.0569667	0.140814	0.685807	0.955413
Ctsa	19025	-0.0122101	0.0488811	0.802748	0.962852	Ctsa	-0.0734873	0.0596649	0.218073	1	0.0535128	0.0597798	0.370699	0.998617	-0.00637723	0.0596116	0.914805	0.979994	-0.0199114	0.059509	0.73793	0.965807
Aqp1	11826	-0.101306	0.0535362	0.0584517	0.641614	Aqp1	-0.0168593	0.0649089	0.795066	1	-0.0775359	0.0648173	0.23161	0.998617	-0.130073	0.0646697	0.044289	0.631979	-0.176649	0.064546	0.00620417	0.261453
Prdx3	11757	0.0426682	0.0798186	0.592951	0.915659	Prdx3	0.0366101	0.101467	0.718244	1	0.0156694	0.101443	0.877243	0.998617	0.102801	0.101439	0.310855	0.76839	0.009531	0.101348	0.925076	0.992659
Hnrnpab	15384	-0.0183709	0.0582108	0.752311	0.955541	Hnrnpab	0.0133503	0.0737484	0.856348	1	-0.0345366	0.0736906	0.639305	0.998617	-0.0476682	0.0736089	0.517252	0.854656	0.0040452	0.0735824	0.956158	0.997061
Dsg2	13511	-0.173344	0.123839	0.161588	0.75744	Dsg2	-0.126212	0.15113	0.403646	1	-0.148258	0.151119	0.326559	0.998617	-0.245047	0.151077	0.104804	0.702276	-0.153909	0.151078	0.308327	0.850298
Lrpprc	72416	-0.00522988	0.0671298	0.937902	0.986531	Lrpprc	-0.100222	0.0791117	0.205213	1	-0.0102334	0.0791577	0.897137	0.998617	0.062226	0.0791424	0.431719	0.821371	0.0460582	0.079072	0.56024	0.934307
Galm	319625	-0.00410625	0.0547714	0.940238	0.986831	Galm	0.0128418	0.0709233	0.856316	1	0.00894463	0.0708988	0.899605	0.998617	0.017566	0.0708255	0.804121	0.946374	-0.0517658	0.0707009	0.464059	0.911911
Ndufa9	66108	0.0940209	0.0820477	0.251824	0.800242	Ndufa9	0.0494533	0.102735	0.630257	1	0.0872929	0.102743	0.395533	0.998617	0.165077	0.102734	0.108091	0.702276	0.0751479	0.102649	0.464116	0.911911
Vegfa	22339	0.129822	0.0924553	0.160272	0.75623	Vegfa	-0.00820625	0.109014	0.939994	1	0.189719	0.1091	0.0820443	0.998617	0.225626	0.10907	0.0385799	0.630654	0.104479	0.108972	0.337674	0.864254
H13	14950	-0.0264886	0.0630093	0.674199	0.936571	H13	0.0166357	0.0770679	0.829098	1	0.0147883	0.0770478	0.847791	0.998617	-0.0541421	0.0769272	0.481551	0.838154	-0.0702515	0.0768568	0.360687	0.875523
Nqo2	18105	0.0353953	0.0642432	0.581663	0.913427	Nqo2	0.0952627	0.0815611	0.24281	1	0.039757	0.0814986	0.625675	0.998617	-0.00452167	0.081397	0.9557	0.989433	0.00824717	0.0813456	0.919245	0.992659
Zdhhc9	208884	-0.0982519	0.0705836	0.163925	0.75812	Zdhhc9	-0.027511	0.089825	0.759397	1	-0.0750959	0.0897761	0.402885	0.998617	-0.122309	0.0896858	0.172645	0.715299	-0.160053	0.0896125	0.0740898	0.642654
Ceacam1	26365	-0.140838	0.126269	0.264685	0.807332	Ceacam1	-0.010821	0.151542	0.943075	1	-0.111769	0.151513	0.460703	0.998617	-0.23137	0.151467	0.12663	0.702276	-0.172142	0.151462	0.255733	0.826379
Pm20d1	212933	-0.059355	0.0850608	0.485305	0.88942	Pm20d1	0.0164135	0.106893	0.877964	1	-0.0214804	0.106859	0.840687	0.998617	-0.116307	0.106764	0.275987	0.753744	-0.118213	0.106723	0.268009	0.834451
Tcf25	66855	0.0699813	0.0361831	0.0531024	0.630269	Tcf25	0.0426194	0.044964	0.343202	1	0.109438	0.04503	0.0150852	0.828328	0.104743	0.0448826	0.0196103	0.585869	0.0257848	0.0446506	0.563616	0.934307
Zcchc24	71918	-0.187255	0.0797211	0.0188305	0.507236	Zcchc24	-0.258765	0.100536	0.0100575	1	-0.165268	0.100572	0.100326	0.998617	-0.155398	0.100529	0.122152	0.702276	-0.13885	0.100495	0.167074	0.765411
Ddrgk1	77006	0.080552	0.0950116	0.396543	0.854167	Ddrgk1	0.0565734	0.119108	0.634805	1	0.0880495	0.119112	0.459774	0.998617	0.10415	0.119081	0.381785	0.803269	0.0756506	0.119038	0.525093	0.929532
Nckap1	50884	-0.0857058	0.0546564	0.116862	0.729261	Nckap1	-0.0470206	0.0708237	0.506747	1	-0.106495	0.0707511	0.132273	0.998617	-0.124529	0.0706595	0.0780044	0.684611	-0.0547552	0.070645	0.438295	0.902301
Eprs	107508	-0.0390591	0.0667899	0.558679	0.903922	Eprs	-0.0327357	0.0865404	0.70523	1	-0.0576245	0.0865084	0.505338	0.998617	-0.0515559	0.0864529	0.550943	0.867356	-0.00233469	0.0864295	0.97845	0.998954
0610005C13Rik	71661	0.0825395	0.121006	0.49517	0.893018	0610005C13Rik	-0.00593682	0.148576	0.968126	1	0.0949028	0.148594	0.523037	0.998617	0.198364	0.148596	0.181904	0.718705	0.048928	0.148543	0.741864	0.966806
Mknk2	17347	-0.193803	0.176085	0.271062	0.811082	Mknk2	-0.177526	0.196372	0.365982	1	-0.0104573	0.196379	0.957532	0.998617	-0.124668	0.196369	0.525517	0.860554	-0.330517	0.196358	0.0923285	0.66627
Atp2a2	11938	-0.0245151	0.131835	0.852482	0.971863	Atp2a2	0.13398	0.157523	0.395025	1	-0.0383718	0.157482	0.807495	0.998617	-0.175603	0.15744	0.264693	0.748583	0.0184924	0.157458	0.906509	0.992659
Sec31a	69162	-0.0652464	0.0959901	0.496681	0.893088	Sec31a	-0.0690034	0.121857	0.571213	1	-0.0586937	0.121852	0.630032	0.998617	-0.0945893	0.121803	0.437409	0.823302	-0.0256567	0.121796	0.833158	0.981231
Hyou1	12282	0.0528159	0.169645	0.755549	0.955759	Hyou1	0.247145	0.189987	0.193308	1	0.0658973	0.189972	0.728682	0.998617	-0.062818	0.189957	0.740874	0.925975	0.011224	0.189956	0.952883	0.996553
Qprt	67375	0.104652	0.0577142	0.0697893	0.66231	Qprt	0.114906	0.0744247	0.122606	1	0.0788108	0.0743797	0.289338	0.998617	0.105558	0.074331	0.155577	0.714016	0.131098	0.0742878	0.077609	0.647443
Park7	57320	0.0699548	0.0935997	0.454832	0.876086	Park7	0.0522701	0.115363	0.650483	1	0.126365	0.115384	0.273443	0.998617	0.101113	0.115336	0.380659	0.803269	0.0294227	0.115278	0.798544	0.977847
Rpl41	67945	0.144974	0.123565	0.240692	0.79809	Rpl41	0.139486	0.14956	0.351005	1	0.207707	0.149571	0.164927	0.998617	0.14338	0.149534	0.337635	0.783042	0.085395	0.149503	0.567869	0.934653
Aadat	23923	0.10299	0.0596292	0.0841367	0.688606	Aadat	0.033111	0.0645719	0.608107	1	0.0575154	0.0645725	0.373084	0.998617	0.0675863	0.0645078	0.294767	0.759284	0.30164	0.0646223	3.04522e-06	0.002006
Osbpl1a	64291	-0.0452158	0.0723527	0.532013	0.899318	Osbpl1a	-0.104253	0.0906755	0.25025	1	-0.0181219	0.0907146	0.841661	0.998617	0.014568	0.0906761	0.872361	0.966271	-0.0592998	0.0905821	0.512691	0.927546
Grina	66168	-0.0101193	0.0566647	0.858266	0.974125	Grina	-0.0820345	0.070382	0.243792	1	0.0609216	0.0704856	0.387416	0.998617	-0.00691667	0.070347	0.921676	0.981151	-0.000184299	0.0702827	0.997908	1
Tmem183a	57439	0.0457636	0.0497807	0.357937	0.842765	Tmem183a	0.0566795	0.0617659	0.358803	1	0.0206841	0.0617038	0.737463	0.998617	0.0766169	0.0616654	0.214066	0.73482	0.0330378	0.0615393	0.591366	0.937872
Cisd1	52637	0.0354914	0.133096	0.789731	0.961708	Cisd1	0.00476802	0.158631	0.976021	1	0.0715743	0.158639	0.651862	0.998617	0.163298	0.158639	0.303305	0.763195	-0.0740582	0.158581	0.640496	0.948245
Ddx17	67040	0.129055	0.109285	0.237642	0.796482	Ddx17	0.0810106	0.13282	0.54191	1	0.163328	0.13284	0.218883	0.998617	0.10809	0.13279	0.415652	0.817911	0.128982	0.132769	0.331312	0.862159
Pex19	19298	-0.101879	0.0557868	0.0678173	0.658475	Pex19	-0.109047	0.0696191	0.11727	1	-0.0684256	0.069635	0.325789	0.998617	-0.0418548	0.0695729	0.547443	0.866551	-0.178502	0.0693853	0.0100933	0.329838
Ndufb10	68342	0.156552	0.102911	0.128199	0.738241	Ndufb10	0.0825812	0.127239	0.516321	1	0.168282	0.12726	0.186051	0.998617	0.209961	0.127242	0.0989229	0.702204	0.169877	0.1272	0.18171	0.773884
Cct6a	12466	0.0338259	0.0608267	0.57814	0.912118	Cct6a	0.0514262	0.073099	0.481735	1	0.0503812	0.0730777	0.490559	0.998617	0.0278234	0.0729816	0.703026	0.915263	0.0121346	0.0729021	0.867803	0.988446
Nrp1	18186	0.0854348	0.112807	0.448839	0.875052	Nrp1	0.0260828	0.135664	0.847538	1	0.0271733	0.135657	0.841239	0.998617	0.167192	0.135671	0.217826	0.737886	0.115253	0.135629	0.395458	0.888008
Pex5	19305	0.0350456	0.0653334	0.591674	0.915659	Pex5	0.0550395	0.0837384	0.511001	1	0.00318598	0.0836854	0.969631	0.998617	0.0670583	0.0836649	0.422836	0.81908	0.0227361	0.08358	0.785601	0.975688
Pcsk6	18553	-0.170697	0.0638647	0.00752244	0.393614	Pcsk6	-0.139951	0.0764109	0.0670165	1	-0.077771	0.0764453	0.308991	0.998617	-0.190198	0.076271	0.0126415	0.532323	-0.26518	0.0761496	0.000497027	0.0609881
Dstn	56431	0.0185464	0.0442033	0.674799	0.936789	Dstn	0.0129738	0.0559727	0.816703	1	0.00333001	0.055933	0.952525	0.998617	-0.00491946	0.055816	0.929768	0.983292	0.0653001	0.0557953	0.241859	0.818358
Atp5e	67126	0.105728	0.151093	0.484082	0.889355	Atp5e	0.0853494	0.177786	0.63118	1	0.0865035	0.177784	0.626566	0.998617	0.238946	0.17779	0.178956	0.718359	0.0437351	0.177761	0.805656	0.978705
Tcn2	21452	-0.0814358	0.0627674	0.194486	0.778087	Tcn2	-0.0527327	0.0723834	0.466296	1	0.0119485	0.0724371	0.868984	0.998617	-0.124624	0.0721538	0.0841329	0.685998	-0.189067	0.0719884	0.00863067	0.302724
Mtpn	14489	-0.0447663	0.0569004	0.43143	0.869652	Mtpn	0.00706916	0.0715487	0.921295	1	-0.0878209	0.0714393	0.218956	0.998617	-0.0738368	0.0713702	0.300874	0.760523	-0.0202396	0.0713413	0.77664	0.974751
Zfp36l1	12192	-0.0752347	0.118721	0.526271	0.899148	Zfp36l1	-0.0195234	0.145451	0.893223	1	-0.126765	0.145413	0.383338	0.998617	-0.181942	0.145374	0.210736	0.732448	0.0115918	0.145401	0.936457	0.993616
H1f0	14958	-0.0715334	0.0564902	0.205407	0.78278	H1f0	-0.0205795	0.0711463	0.772385	1	-0.0951959	0.0710546	0.180324	0.998617	-0.0418928	0.0710182	0.555266	0.869065	-0.121385	0.0708788	0.0867924	0.660744
Rab7	19349	0.00423121	0.0319981	0.8948	0.981372	Rab7	0.0302853	0.0396483	0.444957	1	-0.00103869	0.0395479	0.979047	0.999134	-0.0168637	0.0393577	0.668307	0.906713	0.0056985	0.0392449	0.88455	0.990894
Stt3a	16430	-0.0860052	0.0699375	0.218793	0.792003	Stt3a	0.00614349	0.0857711	0.942899	1	-0.0623759	0.0856998	0.466711	0.998617	-0.148247	0.0855728	0.0832002	0.685998	-0.131469	0.0855267	0.124253	0.715658
Gm4951	240327	-0.163437	0.0743952	0.0280291	0.556453	Gm4951	-0.0909521	0.093391	0.330113	1	-0.165048	0.0933273	0.0769792	0.998617	-0.251707	0.09322	0.00693106	0.428416	-0.127869	0.0932403	0.170252	0.766741
Txnrd1	50493	-0.15789	0.0496943	0.00148691	0.190402	Txnrd1	-0.0597547	0.059341	0.313948	1	-0.149495	0.0592154	0.0115831	0.822803	-0.199942	0.0590686	0.000711993	0.186241	-0.206265	0.0589794	0.000470116	0.0582572
Ctnna1	12385	-0.0232099	0.0368224	0.528485	0.899318	Ctnna1	-0.024178	0.0468665	0.605931	1	-0.0630911	0.046773	0.177376	0.998617	-0.022252	0.0466967	0.633702	0.896458	0.0176747	0.0466267	0.704637	0.958326
Rplp0	11837	0.0597331	0.0800317	0.455445	0.876685	Rplp0	0.0699346	0.0970809	0.471294	1	0.103219	0.0970866	0.287706	0.998617	0.0277781	0.0969911	0.774573	0.937243	0.0481886	0.0969561	0.619179	0.944617
Dazap2	23994	-0.00418696	0.0506105	0.934067	0.98539	Dazap2	0.0199956	0.062769	0.750061	1	-0.0210182	0.0627017	0.737467	0.998617	0.0259751	0.0626545	0.678452	0.909178	-0.0356275	0.0625134	0.568733	0.934769
Xdh	22436	-0.217205	0.0975034	0.0259028	0.544786	Xdh	-0.217974	0.120205	0.0697784	1	-0.0726363	0.120259	0.545846	0.998617	-0.245399	0.120146	0.041102	0.630654	-0.301616	0.120093	0.0120217	0.349444
F7	14068	0.0391633	0.0725248	0.589198	0.915223	F7	-0.0155833	0.0904162	0.863162	1	0.076987	0.0904687	0.394781	0.998617	0.121534	0.0904306	0.178964	0.718359	-0.0430703	0.0902556	0.633217	0.947441
Mrfap1	67568	0.0349909	0.0916366	0.702577	0.944889	Mrfap1	0.048333	0.114881	0.673957	1	-0.00681612	0.114844	0.952673	0.998617	0.048366	0.114827	0.673604	0.907919	0.0456805	0.114789	0.690666	0.956611
Jak1	16451	-0.154725	0.0632052	0.0143662	0.464201	Jak1	-0.142288	0.0802729	0.0763029	1	-0.195402	0.0802134	0.0148497	0.824696	-0.177238	0.0801574	0.027027	0.616251	-0.0911854	0.0801559	0.255288	0.825698
Cmtm6	67213	0.0820554	0.0861126	0.340648	0.834878	Cmtm6	0.067527	0.102159	0.508613	1	-0.00436037	0.10211	0.965938	0.998617	0.0311756	0.102081	0.760061	0.932027	0.259198	0.102152	0.0111683	0.339958
[truncated: 17,230 more rows]

## Sheet: Day5, LIVER, Female
Dose Dependent response ->	Entrez Gene ID	Log2FC Treatment	lfcSE Treatment (standard error on log2 fold change)	P value Treatment	FDR Treatment	Dose Contrasts ->	Log2FC 150ppm	lfcSE 150ppm	P value 150ppm	FDR 150ppm	Log2FC 300ppm	lfcSE 300ppm	P value 300ppm	FDR 300ppm	Log2FC 1250ppm	lfcSE 1250ppm	P value 1250ppm	FDR 1250ppm	Log2FC 2500ppm	lfcSE 2500ppm	P value 2500ppm	FDR 2500ppm
Kdm5d	20592	1.22437	0.191049	1.46809e-10	5.64393e-07	Kdm5d	0.189885	0.196773	0.334547	1	0.041239	0.195996	0.83335	1	0.173579	0.195351	0.374245	1	0.236479	0.196095	0.227839	0.999459
Mup7	100041658	1.49285	0.180585	1.37632e-16	1.32278e-12	Mup7	-0.0600299	0.201117	0.765334	1	-0.0616054	0.201118	0.759365	1	-0.0602401	0.201111	0.764531	1	-0.0006584	0.201114	0.997388	0.999986
Mup12	100039054	0.660161	0.148303	8.53012e-06	0.014906	Mup12	-0.155758	0.17265	0.366971	1	-0.0893527	0.172723	0.604934	1	-0.245946	0.172497	0.153926	1	-0.124477	0.17258	0.470742	0.999459
Cyp2a4	13086	-0.833327	0.193152	1.60076e-05	0.0219784	Cyp2a4	-0.302181	0.202862	0.136332	1	-0.0270639	0.202863	0.893869	1	0.0950461	0.202862	0.639409	1	-0.10893	0.202862	0.591291	0.999459
Cyp4a12a	277753	1.9065	0.204206	9.98722e-21	1.91974e-16	Cyp4a12a	-0.00498665	0.204842	0.980578	1	0.00141124	0.204841	0.994503	1	-0.0394663	0.204843	0.847221	1	0.00114534	0.204843	0.995539	0.999459
Mup14	100039116	0.713602	0.147816	1.38174e-06	0.0029511	Mup14	-0.193978	0.164087	0.23714	1	0.0142277	0.165118	0.931334	1	-0.0502655	0.163988	0.759209	1	0.0215286	0.164373	0.895796	0.999459
Elovl3	12686	0.979902	0.206931	2.18618e-06	0.00420228	Elovl3	0.0289694	0.20323	0.88665	1	-0.0150971	0.20323	0.940783	1	-0.0631027	0.203235	0.756188	1	-0.0469174	0.203234	0.817429	0.999459
Ddx3y	26900	1.60518	0.196694	3.32752e-16	2.13205e-12	Ddx3y	0	0.194849	1	1	-0.0718042	0.194866	0.712515	1	0.0122235	0.194013	0.949764	1	0.0100224	0.194222	0.958845	0.999459
Cyp4a12b	13118	1.3353	0.192058	3.5862e-12	1.72335e-08	Cyp4a12b	-0.0418873	0.193109	0.828279	1	-0.0309522	0.193518	0.872925	1	-0.012557	0.191819	0.947805	1	0.077788	0.192913	0.68678	0.999459
Gm4956	241041	1.13853	0.195068	5.32908e-09	1.46337e-05	Gm4956	0.160372	0.198572	0.419305	1	-0.00610289	0.197606	0.975362	1	0.270834	0.198019	0.1714	1	0.0274954	0.196379	0.88865	0.999459
Gm12718	622167	1.23781	0.206919	2.20288e-09	7.0573e-06	Gm12718	0.0585608	0.203897	0.773953	1	-0.0332838	0.203705	0.87021	1	0.109438	0.203379	0.59051	1	0.133281	0.20365	0.512815	0.999459
Cml5	#N/A	1.10466	0.207729	1.05044e-07	0.000252395	Cml5	0.0108816	0.20551	0.957772	1	-0.0056029	0.205516	0.97825	1	0.0226132	0.205409	0.912339	1	0.0870779	0.20548	0.671728	0.999459
Tff3	21786	0.927442	0.210156	1.01899e-05	0.0163225	Tff3	0.0273839	0.203069	0.89273	1	-0.00673167	0.203058	0.973554	1	-0.0545478	0.203472	0.788633	1	0.0749445	0.203235	0.712308	0.999459
Obp2a	227627	0.915067	0.208308	1.11865e-05	0.0165406	Obp2a	0.0148895	0.191929	0.938164	1	-0.0241814	0.191933	0.899741	1	-3.18862e-05	0.193428	0.999868	1	0.049537	0.19279	0.797219	0.999459
Hnf4a	15378	0.0499176	0.0951972	0.600028	1	Hnf4a	0.17068	0.117941	0.147851	1	0.0211781	0.11793	0.85748	1	0.0224675	0.117911	0.848881	1	-0.0251806	0.117908	0.83089	0.999459
Rxra	20181	-0.0491244	0.072641	0.498874	1	Rxra	-0.0595422	0.0932846	0.523288	1	-0.0150101	0.0932988	0.872186	1	-0.027107	0.0932643	0.771321	1	-0.0918672	0.0932581	0.324582	0.999459
Cebpa	12606	-0.0806442	0.0975655	0.408484	1	Cebpa	-0.17106	0.12006	0.154218	1	-0.0081784	0.120086	0.945702	1	-0.0949875	0.12005	0.428806	1	-0.0561863	0.120056	0.639785	0.999459
Ppara	19013	0.0524019	0.134284	0.696366	1	Ppara	-0.0244213	0.161614	0.87989	1	0.00879795	0.161618	0.956587	1	0.211494	0.161618	0.190668	1	0.0463889	0.16161	0.774079	0.999459
Srebf1	20787	0.0856712	0.12426	0.49054	1	Srebf1	-0.0205734	0.150411	0.891204	1	0.0528344	0.15042	0.725404	1	0.193787	0.150415	0.197625	1	0.159255	0.150414	0.289701	0.999459
Xbp1	22433	-0.194586	0.0989569	0.0492554	1	Xbp1	-0.241863	0.124995	0.0529924	1	-0.13346	0.12502	0.285744	1	-0.230916	0.124972	0.0646384	1	-0.16042	0.124985	0.199313	0.999459
Atf5	107503	0.0990857	0.154401	0.52104	1	Atf5	0.136815	0.180338	0.448057	1	0.04972	0.180335	0.782772	1	0.0605318	0.180327	0.737114	1	0.142088	0.180331	0.430741	0.999459
Mlxipl	58805	0.164906	0.109623	0.132502	1	Mlxipl	0.106046	0.126809	0.403007	1	-0.057166	0.126789	0.65208	1	0.291212	0.126813	0.0216532	1	0.316547	0.126821	0.0125598	0.618013
Tef	21685	-0.111807	0.197814	0.571928	1	Tef	-0.153503	0.20553	0.455145	1	-0.0241358	0.20553	0.906518	1	-0.0037865	0.20553	0.985301	1	-0.16718	0.20553	0.415984	0.999459
Epas1	13819	0.0548986	0.101768	0.589579	1	Epas1	0.0540547	0.126068	0.668088	1	0.029554	0.126072	0.814659	1	0.149114	0.12605	0.23682	1	-0.000138077	0.12602	0.999126	1
Id2	15902	0.0632201	0.136713	0.643774	1	Id2	-0.00920061	0.164344	0.955355	1	0.0972308	0.164365	0.554148	1	-0.0115682	0.164324	0.943876	1	0.0893404	0.164338	0.586691	0.999459
Nr1d1	217166	0.0733431	0.164771	0.656232	1	Nr1d1	-0.0138708	0.189306	0.94159	1	0.12543	0.189317	0.507625	1	0.0805621	0.189302	0.670418	1	-0.00728169	0.189299	0.969316	0.999459
Klf15	66277	-0.00851194	0.119513	0.943221	1	Klf15	0.0599782	0.145622	0.680431	1	0.0816927	0.145637	0.574842	1	-0.0821825	0.14556	0.572349	1	-0.114213	0.145558	0.432657	0.999459
Nr1i3	12355	0.0498964	0.130558	0.70233	1	Nr1i3	0.149749	0.14844	0.313062	1	0.0151538	0.148422	0.918678	1	0.193962	0.148417	0.191258	1	-0.0588633	0.148379	0.691582	0.999459
Nfe2l1	18023	0.0626893	0.0645563	0.331509	1	Nfe2l1	0.121065	0.0825268	0.142384	1	0.0120867	0.0824811	0.883496	1	0.0689184	0.0823868	0.402861	1	0.0517745	0.08239	0.529737	0.999459
Nr1h4	20186	-0.00491045	0.0916371	0.957265	1	Nr1h4	-0.0303608	0.114615	0.791092	1	0.0243106	0.114656	0.832083	1	0.0194548	0.11457	0.865162	1	-0.0401329	0.114556	0.726089	0.999459
Nr1d2	353187	-0.132336	0.142548	0.353219	1	Nr1d2	-0.300763	0.166966	0.0716485	1	-0.0157964	0.16702	0.92465	1	0.0230609	0.166991	0.890164	1	-0.193525	0.166961	0.246414	0.999459
Atf4	11911	-0.0834605	0.0929799	0.369389	1	Atf4	-0.00538438	0.115576	0.962842	1	-0.0340001	0.115582	0.768633	1	-0.106487	0.115456	0.356361	1	-0.194875	0.115429	0.0913601	0.999459
Dbp	13170	-0.187631	0.20951	0.370482	1	Dbp	-0.183237	0.188882	0.331991	1	-0.0579378	0.18888	0.759038	1	-0.115498	0.188884	0.540885	1	-0.172016	0.188884	0.362457	0.999459
Bhlhe40	20893	-0.101837	0.155232	0.511803	1	Bhlhe40	-0.312006	0.174383	0.0735831	1	-0.119565	0.174412	0.49301	1	0.152788	0.174421	0.381046	1	0.006928	0.174404	0.968313	0.999459
Zfand6	65098	-0.0269134	0.0679624	0.692102	1	Zfand6	-0.1099	0.0845716	0.193775	1	0.0444613	0.0847375	0.599796	1	-0.0543397	0.0844874	0.520114	1	0.0107813	0.084554	0.898539	0.999459
Nr1h3	22259	0.00485375	0.0610008	0.93658	1	Nr1h3	0.0152384	0.0791697	0.847368	1	0.0187101	0.0792111	0.813273	1	-0.0532355	0.0789718	0.500243	1	0.0399408	0.0790658	0.613447	0.999459
Csde1	229663	-0.0187012	0.0423581	0.658849	1	Csde1	-0.00791885	0.0493618	0.872546	1	0.0624058	0.0495585	0.207945	1	-0.0700824	0.0489958	0.152609	1	-0.0570182	0.0490529	0.245081	0.999459
Stat3	20848	0.00840023	0.068208	0.901983	1	Stat3	-0.0190341	0.0855789	0.82399	1	0.000670648	0.0856292	0.993751	1	0.0794736	0.0855258	0.352767	1	-0.0217285	0.0854668	0.799315	0.999459
Carhsp1	52502	-0.0147633	0.0719998	0.837536	1	Carhsp1	-0.0356356	0.0912354	0.6961	1	0.0214326	0.0913165	0.814437	1	-0.0718161	0.0910849	0.430432	1	0.019386	0.0911672	0.831606	0.999459
Hhex	15242	-0.208429	0.192061	0.277821	1	Hhex	-0.147111	0.204536	0.471992	1	-0.293097	0.204535	0.151859	1	-0.349521	0.204532	0.0874719	1	-0.0171503	0.204536	0.933176	0.999459
Smarcc2	68094	0.0489357	0.106918	0.647173	1	Smarcc2	0.142162	0.133113	0.285529	1	-0.0483031	0.133051	0.716574	1	0.0372411	0.133005	0.77948	1	0.0682816	0.133025	0.607742	0.999459
Nr3c1	14815	-0.00932649	0.0785672	0.905507	1	Nr3c1	-0.0983422	0.0968006	0.309665	1	-0.021781	0.0968853	0.822125	1	0.107223	0.0968286	0.268142	1	-0.00779425	0.096765	0.935801	0.999459
Klf9	16601	-0.0793013	0.14255	0.578003	1	Klf9	-0.0563014	0.169975	0.740469	1	-0.103157	0.169974	0.543921	1	-0.0741056	0.169941	0.662788	1	-0.0917014	0.169941	0.589469	0.999459
Nr2f6	13864	-0.023528	0.122714	0.847953	1	Nr2f6	0.0303851	0.150179	0.839662	1	-0.0211403	0.150176	0.888052	1	-0.148294	0.15008	0.323104	1	0.0357406	0.150137	0.81184	0.999459
Onecut2	225631	-0.0488918	0.133169	0.713514	1	Onecut2	-0.00461378	0.161405	0.977196	1	-0.147425	0.161382	0.360969	1	0.0426974	0.161378	0.791333	1	-0.04163	0.161365	0.796417	0.999459
Zbtb7b	22724	-0.0624756	0.0681526	0.359299	1	Zbtb7b	-0.0362276	0.0871553	0.677654	1	-0.0386462	0.0871956	0.657612	1	-0.0863805	0.0869488	0.320484	1	-0.0852731	0.0869703	0.326846	0.999459
Ncor1	20185	0.0817951	0.133818	0.54104	1	Ncor1	0.14246	0.16175	0.378458	1	-0.0450524	0.161709	0.780551	1	0.0715864	0.161686	0.657947	1	0.115187	0.161703	0.476254	0.999459
Zfp445	235682	0.0270472	0.128042	0.832703	1	Zfp445	0.0311752	0.151467	0.83693	1	-0.140275	0.151414	0.35422	1	0.0972893	0.151426	0.520557	1	-0.0041685	0.151395	0.978034	0.999459
Zfp871	208292	0.0773106	0.119119	0.516326	1	Zfp871	-0.0295792	0.146424	0.839909	1	0.0153091	0.146459	0.91675	1	0.16935	0.146438	0.247492	1	0.106399	0.146422	0.467431	0.999459
Aff4	93736	-0.0382771	0.0993925	0.700155	1	Aff4	-0.0687964	0.124089	0.579297	1	-0.0327636	0.124138	0.791835	1	-0.00198817	0.12403	0.987211	1	-0.0683072	0.124005	0.581741	0.999459
Srebf2	20788	0.015567	0.117042	0.89419	1	Srebf2	0.192818	0.136108	0.156583	1	0.0261246	0.136048	0.847723	1	0.0673357	0.135977	0.620458	1	-0.138882	0.135906	0.306828	0.999459
[truncated: 19,178 more rows]

## Sheet: Day5, LUNG, Male
Dose Dependent response ->	Entrez gene ID	Log2FC Treatment	lfcSE Treatment (standard error on log2 fold change)	P.value Treatment	FDR Treatment	Dose Contrasts, GLOBAL ->	Log2FC 150ppm	lfcSE 150ppm	P value 150ppm	FDR 150ppm	Log2FC 300ppm	lfcSE 300ppm	P value 300ppm	FDR 300ppm	Log2FC 1250ppm	lfcSE 1250ppm	P value 1250ppm	FDR 1250ppm	Log2FC 2500ppm	lfcSE 2500ppm	P value 2500ppm	FDR 2500ppm
[truncated: 21,444 more rows]

[truncated: 1 more sheets: Day5, LUNG, Female]
