# Supplementary material for: RNA-sequencing (transcriptomic) data collected in liver and lung of male and female B6C3F1 mice exposed to various dose levels of 4-methylimidazole for 2, 5, or 28 days
Source: Data Brief. 2021 Sep 23;38:107420. doi: 10.1016/j.dib.2021.107420 (PMC8502903; doi:10.1016/j.dib.2021.107420)
Supplement: Supplementary file 4 [file mmc4.xlsx]

## Sheet: Day28, LIVER, Male
Dose Dependent response ->	Entrez Gene ID	Log2FC Treatment	lfcSE Treatment (standard error on log2 fold change)	P.value Treatment	FDR Treatment	Dose Contrasts ->	Log2FC 150ppm	lfcSE 150ppm	P value 150ppm	FDR 150ppm	Log2FC 300ppm	lfcSE 300ppm	P value 300ppm	FDR 300ppm	Log2FC 1250ppm	lfcSE 1250ppm	P value 1250ppm	FDR 1250ppm	Log2FC 2500ppm	lfcSE 2500ppm	P value 2500ppm	FDR 2500ppm
Yy1	22632	-0.235523	0.0565181	3.0836e-05	0.00738008	Yy1	-0.27125	0.0681001	6.80197e-05	0.0231752	-0.233091	0.0680141	0.000610066	0.155459	-0.27012	0.0676234	6.48381e-05	0.0164788	-0.156917	0.0683805	0.0217471	0.50851
Zbtb39	320080	-0.362964	0.0845893	1.77953e-05	0.00453378	Zbtb39	-0.24357	0.106112	0.0217101	0.222714	-0.345575	0.105337	0.00103561	0.184891	-0.403122	0.104641	0.000116959	0.0196227	-0.432368	0.105188	3.9492e-05	0.0339183
Nr1h3	22259	0.227845	0.0588591	0.000108377	0.0157024	Nr1h3	0.21623	0.0702783	0.00209263	0.0852249	0.221044	0.0701978	0.00163903	0.19723	0.286579	0.070142	4.3946e-05	0.0144691	0.18372	0.0702193	0.00888675	0.404971
Zfand5	22682	-0.256179	0.0779945	0.00102138	0.0471744	Zfand5	-0.176932	0.0930239	0.0571702	0.321414	-0.199354	0.0928304	0.0317529	0.401226	-0.219761	0.092572	0.0175991	0.152726	-0.417115	0.0925172	6.52824e-06	0.00959326
Zbtb43	71834	-0.20822	0.0563718	0.000221014	0.0223791	Zbtb43	-0.248289	0.0699204	0.000383741	0.0502189	-0.194287	0.0698686	0.00542331	0.238941	-0.154033	0.0696197	0.0269327	0.187853	-0.228739	0.0699278	0.00107139	0.206011
Cux2	13048	1.69266	0.201491	4.44064e-17	3.50722e-14	Cux2	-0.0181939	0.209957	0.930945	0.978395	0.0309325	0.209959	0.882874	0.977662	0.00736986	0.209972	0.972001	0.989376	0.0122956	0.209955	0.9533	0.995001
Mysm1	320713	-0.227326	0.0621025	0.000251724	0.0233896	Mysm1	-0.229204	0.0771201	0.00295833	0.0973003	-0.243118	0.0766364	0.0015121	0.19723	-0.152096	0.07652	0.0468495	0.246154	-0.272475	0.0767441	0.000384603	0.136355
Rxra	20181	-0.0108756	0.0640831	0.865238	0.954863	Rxra	-0.0761869	0.0753051	0.311677	0.636784	-0.00472146	0.0753051	0.950007	0.991193	0.00728928	0.0752848	0.922867	0.972236	0.0339553	0.0753256	0.652148	0.942664
Bach1	12013	-0.222254	0.138576	0.108748	0.389055	Bach1	-0.349925	0.1626	0.0313923	0.254011	-0.131751	0.162655	0.417938	0.82048	-0.2828	0.162559	0.0819166	0.315097	0.000405479	0.162734	0.998012	1
Kcmf1	74287	0.000883378	0.0521627	0.986488	0.995109	Kcmf1	-0.0687796	0.065267	0.291966	0.617943	0.0776967	0.0654337	0.235066	0.698385	-0.00267905	0.0650294	0.967138	0.98733	0.00939	0.0654004	0.885834	0.988326
Sp1	20683	-0.194588	0.0726678	0.00741123	0.119207	Sp1	-0.201553	0.0915042	0.0276186	0.243109	-0.200771	0.0913872	0.0280252	0.386183	-0.251595	0.0911329	0.00576689	0.0902192	-0.107122	0.0916426	0.242438	0.816159
Smad4	17128	-0.109889	0.0457666	0.0163471	0.171208	Smad4	-0.151266	0.0561221	0.00703247	0.136625	-0.0824152	0.0561293	0.14202	0.604351	-0.138477	0.0554602	0.0125293	0.127745	-0.0596112	0.0564341	0.290833	0.837451
Foxq1	15220	0.184206	0.200915	0.359227	0.66657	Foxq1	0.17225	0.205773	0.402544	0.710981	0.428754	0.205763	0.0371852	0.419967	-0.272563	0.205799	0.185366	0.463348	0.478041	0.205757	0.0201617	0.495252
Zfp260	26466	0.0210695	0.063308	0.739278	0.903422	Zfp260	-0.0034178	0.0793486	0.965643	0.989958	-0.00532658	0.0790967	0.946309	0.99062	0.0290977	0.0788327	0.712048	0.871655	0.073734	0.0795702	0.354106	0.865476
Zfp397	69256	-0.0258231	0.0658127	0.694783	0.879249	Zfp397	-0.0376371	0.0802334	0.639001	0.85821	-0.0977944	0.0797146	0.219895	0.687968	-0.0337108	0.0795318	0.671664	0.854643	0.0749355	0.0806424	0.352769	0.865284
Zfp266	77519	-0.184373	0.0751919	0.0142049	0.159135	Zfp266	-0.0975472	0.0924753	0.291496	0.617933	-0.178467	0.0919198	0.052192	0.462688	-0.250631	0.0913041	0.0060508	0.0920678	-0.201872	0.092023	0.0282561	0.539839
Foxa1	15375	0.00719735	0.149832	0.961688	0.986565	Foxa1	-0.107503	0.170606	0.528614	0.798235	0.157106	0.170755	0.357536	0.794256	-0.170545	0.170441	0.317016	0.599478	0.387932	0.171014	0.0233035	0.517968
Mecp2	17257	-0.149506	0.084971	0.078494	0.335106	Mecp2	-0.215111	0.107357	0.0451028	0.291506	-0.101634	0.107483	0.344361	0.787445	-0.134192	0.107077	0.210122	0.490252	-0.12641	0.107568	0.239927	0.816159
Etv6	14011	0.0218252	0.0943071	0.816983	0.935421	Etv6	0.10451	0.118464	0.377665	0.693588	-0.0345827	0.117901	0.769277	0.955658	-0.0333417	0.11763	0.776834	0.904383	0.0503778	0.118267	0.670131	0.947608
Nr2c1	22025	-0.11107	0.076281	0.145376	0.442285	Nr2c1	-0.0261038	0.091589	0.775636	0.921169	-0.222449	0.0904269	0.0138944	0.298712	-0.0736469	0.0905776	0.416172	0.682496	-0.10078	0.091164	0.26895	0.823124
Zfp568	243905	-0.102523	0.0894702	0.251838	0.566748	Zfp568	-0.241906	0.101063	0.016683	0.201437	-0.0809243	0.101388	0.424773	0.824017	-0.108637	0.100897	0.281612	0.565326	0.0779378	0.102211	0.44575	0.899394
Farsa	66590	0.115029	0.0701839	0.10122	0.375852	Farsa	0.128494	0.0911417	0.158591	0.479092	0.0771341	0.0905949	0.394537	0.81252	0.164817	0.090489	0.0685457	0.29128	0.103832	0.0909452	0.253578	0.819647
Mta3	116871	-0.0792118	0.0873787	0.364653	0.671368	Mta3	-0.0107367	0.105966	0.919294	0.973801	-0.143831	0.105138	0.171304	0.640008	-0.0532519	0.105055	0.612228	0.817687	-0.0885335	0.105565	0.40166	0.887565
Zxdc	80292	-0.00551488	0.0813613	0.945959	0.981758	Zxdc	-0.0652502	0.103485	0.528347	0.798235	0.0113551	0.103515	0.912651	0.982264	-0.0218026	0.10294	0.832263	0.931369	0.0878088	0.104068	0.3988	0.88704
Zfp654	72020	-0.0841724	0.0720264	0.242552	0.557368	Zfp654	-0.0634102	0.0924132	0.492613	0.776485	-0.151649	0.0915929	0.0977856	0.550981	-0.0800049	0.0913944	0.381367	0.656507	-0.0202405	0.0925521	0.826889	0.979636
Zfp687	78266	-0.0819112	0.0904007	0.364888	0.671368	Zfp687	-0.0199312	0.107454	0.852848	0.950326	-0.0867632	0.106872	0.416884	0.82048	-0.0175705	0.106698	0.8692	0.950044	-0.158852	0.106791	0.136882	0.72497
Ar	11835	-0.0923255	0.141346	0.513637	0.775362	Ar	-0.123059	0.165823	0.45802	0.752001	-0.210723	0.165452	0.202797	0.674364	-0.126421	0.165388	0.444634	0.703881	-0.171334	0.165668	0.301043	0.842202
Zfp874b	408067	0.0574031	0.0736191	0.435549	0.72313	Zfp874b	0.0802374	0.0950439	0.39855	0.708269	0.0791003	0.0945821	0.402979	0.814446	0.0740371	0.0938341	0.4301	0.692908	-0.0120929	0.0943033	0.897964	0.990323
Zfp961	234413	0.131667	0.0816953	0.107031	0.386433	Zfp961	0.156543	0.102809	0.127842	0.438868	0.0096413	0.101429	0.924272	0.985344	0.189446	0.101851	0.0628823	0.280225	0.172986	0.102795	0.09241	0.665466
Hes1	15205	-0.354442	0.18502	0.0554041	0.290945	Hes1	-0.192425	0.200838	0.338006	0.661794	-0.4312	0.200639	0.0316238	0.401226	-0.145076	0.200745	0.469873	0.723634	-0.677531	0.200535	0.000728502	0.180497
Zbtb16	235320	0.18073	0.20091	0.368355	0.674012	Zbtb16	0.216146	0.205386	0.29262	0.618314	0.223694	0.205396	0.276114	0.732247	0.0568033	0.205435	0.782162	0.907114	0.101267	0.205406	0.622005	0.936387
Hsf4	26386	0.00550857	0.117216	0.962517	NA	Hsf4	-0.0773406	0.140897	0.583064	0.831844	0.0574492	0.141174	0.684053	0.932437	-0.0557082	0.140261	0.691239	NA	0.125941	0.141714	0.374166	0.876708
Gatad2b	229542	-0.177466	0.101754	0.0811453	NA	Gatad2b	-0.197858	0.126197	0.116916	0.42341	-0.0963893	0.126389	0.445679	0.837848	-0.243119	0.124975	0.0517345	NA	-0.134431	0.126464	0.287783	0.834838
Rarb	218772	0.133477	0.140193	0.341052	NA	Rarb	0.123293	0.164571	0.45375	0.748496	0.047861	0.16396	0.770358	0.955714	0.050082	0.163526	0.759405	NA	0.0437004	0.16416	0.790081	0.975806
Zfp553	233887	-0.104473	0.0984997	0.288851	NA	Zfp553	-0.325624	0.112658	0.00384798	0.108959	0.0188142	0.114979	0.870021	0.975984	-0.0945533	0.113079	0.403058	NA	0.0293203	0.115499	0.799606	0.977177
Zfp189	230162	-0.126688	0.0952836	0.183653	NA	Zfp189	-0.179862	0.119554	0.132467	0.446027	-0.140843	0.119328	0.23788	NA	-0.0747764	0.118969	0.529652	NA	-0.085988	0.120177	0.474291	0.907304
Zfp2	22678	0.0526493	0.0991726	0.595498	NA	Zfp2	-0.0530727	0.122082	0.663759	0.872828	0.119438	0.122938	0.331283	NA	0.00193267	0.121138	0.987271	NA	0.161417	0.123704	0.191939	0.779086
Zfp958	233987	0.0233246	0.0936232	0.803258	NA	Zfp958	0.0439759	0.119972	0.713955	0.897128	0.0242194	0.119232	0.839035	NA	-0.0192635	0.117987	0.870308	NA	0.0753336	0.120079	0.53042	0.920859
Etv5	104156	-0.165823	0.131446	0.207118	NA	Etv5	-0.220142	0.15851	0.164886	0.487899	-0.179663	0.158346	0.256532	NA	-0.17939	0.157714	0.255356	NA	-0.059047	0.159385	0.711034	0.958086
Mitf	17342	-0.0470834	0.138645	0.734161	NA	Mitf	-0.012435	0.168828	0.941285	0.983152	-0.0189374	0.168408	0.910467	NA	-0.0566331	0.167616	0.735457	NA	-0.093319	0.168282	0.579211	0.928323
Zfp846	244721	0.0186629	0.108456	0.863376	NA	Zfp846	-0.0167836	0.133798	0.900175	NA	0.143375	0.135022	0.288296	NA	0.000452104	0.131875	0.997265	NA	-0.0527283	0.133092	0.691974	0.952526
Tbx20	57246	-0.241521	0.142768	0.0907014	NA	Tbx20	-0.459218	0.163526	0.00498165	NA	-0.196598	0.165253	0.234171	NA	-0.230363	0.163964	0.160033	NA	-0.0967339	0.166629	0.561555	0.928003
Pbx3	18516	0.0368278	0.129946	0.776863	NA	Pbx3	-0.0342056	0.159284	0.829965	NA	0.111406	0.160045	0.48637	NA	-0.0479591	0.157536	0.760798	NA	0.160082	0.160992	0.320055	0.851672
Zfp937	245174	0.0812317	0.169029	0.630817	NA	Zfp937	0.0772002	0.197897	0.69646	NA	0.0258427	0.197334	0.895808	NA	-0.0777112	0.196352	0.692271	NA	0.0330303	0.197601	0.867247	0.985102
Rel	19696	-0.0788203	0.161535	0.625587	NA	Rel	0.0294711	0.190458	0.877028	NA	-0.0840031	0.189018	0.65674	NA	-0.21612	0.187136	0.24814	NA	-0.013006	0.189957	0.945413	0.994252
Zfp14	243906	0.0808368	0.157277	0.607267	NA	Zfp14	0.0939217	0.185447	0.612533	NA	-0.0243524	0.183601	0.89448	NA	0.156945	0.184313	0.394483	NA	0.0711944	0.185011	0.700377	0.954465
Zfp551	619331	-0.294016	0.164957	0.0746869	NA	Zfp551	-0.234196	0.192864	0.22463	NA	-0.263245	0.192022	0.170402	NA	-0.429274	0.189587	0.0235584	NA	-0.160222	0.193342	0.407275	0.889105
Zbtb32	58206	0.195602	0.157069	0.213012	NA	Zbtb32	0.255758	0.188452	0.174733	NA	0.310231	0.18835	0.0995384	NA	0.136887	0.185683	0.460995	NA	0.102643	0.186817	0.582709	0.929407
Ehf	13661	0.236082	0.187873	0.208896	NA	Ehf	0.0789475	0.208433	0.704862	NA	0.168616	0.208486	0.418652	NA	0.125841	0.208115	0.545397	NA	0.268735	0.208798	0.198074	0.783476
Zfp57	22715	0.334363	0.185976	0.0721964	NA	Zfp57	0.196804	0.208485	0.345184	NA	0.332817	0.208657	0.110703	NA	0.301519	0.208293	0.147738	NA	0.253616	0.208577	0.22401	0.801867
Zfp521	225207	0.261776	0.198069	0.186287	NA	Zfp521	0.203385	0.209481	0.3316	NA	0.372884	0.209216	0.0747011	NA	-0.0964079	0.209978	0.646138	NA	0.172155	0.209589	0.411424	0.889105
Prdm16	70673	0.063913	0.196318	0.744759	NA	Prdm16	0.144254	0.209651	0.49141	NA	0.086157	0.209847	0.681388	NA	0.114404	0.209932	0.585782	NA	0.0682322	0.209812	0.745025	NA
Hoxa3	15400	0.0614243	0.198308	0.756757	NA	Hoxa3	0.0852075	0.208417	0.682663	NA	-0.0720811	0.209058	0.730252	NA	-0.0661511	0.209242	0.751892	NA	0.119708	0.208368	0.565627	NA
Hif3a	53417	-0.0055442	0.194859	0.977301	NA	Hif3a	-0.1736	0.184365	0.346393	NA	0.152483	0.181913	0.401908	NA	-0.11997	0.185416	0.517611	NA	0.107084	0.181914	0.556096	NA
Zscan18	232875	0.216145	0.179726	0.229115	NA	Zscan18	0.16716	0.154285	0.278609	NA	0.137636	0.155578	0.376332	NA	0.080009	0.157834	0.612213	NA	0.134831	0.155026	0.384446	NA
Hoxb6	15414	0.0414291	0.157533	0.79256	NA	Hoxb6	0.00197653	0.126564	0.98754	NA	0.0889574	0.126291	0.481193	NA	-0.0148917	0.128894	0.908021	NA	-0.0994499	0.12805	0.437365	NA
Mixl1	27217	0.000480469	0.0427896	0.991041	NA	Mixl1	-0.00171044	0.0268297	0.949168	NA	0	0.0268297	1	NA	0	0.0268297	1	NA	0	0.0268297	1	NA
Zic1	22771	-0.00210825	0.0370681	0.954645	NA	Zic1	0	0.0268297	1	NA	-0.00143715	0.0268297	0.957281	NA	0	0.0268297	1	NA	-0.00163278	0.0268297	0.951473	NA
Ddit3	13198	0.383557	0.117737	0.00112306	NA	Ddit3	0.525927	0.144133	0.000263359	0.0416914	0.255086	0.141565	0.0715618	NA	0.445171	0.142125	0.0017347	NA	0.281885	0.14211	0.0473034	0.605173
Irf7	54123	0.282093	0.140236	0.0442664	0.262816	Irf7	-0.0121748	0.122202	0.920639	0.974135	0.199381	0.122545	0.103737	0.557552	0.388942	0.122745	0.00153125	0.0549651	0.499883	0.123555	5.21345e-05	0.0373139
Klf11	194655	-0.44362	0.146466	0.00245505	0.0696046	Klf11	-0.421745	0.167378	0.0117448	0.173346	-0.410193	0.167255	0.0141867	0.300212	-0.181792	0.167499	0.277777	0.561557	-0.667585	0.166867	6.31588e-05	0.0406837
Hnf4a	15378	-0.00734678	0.0706612	0.917192	0.972869	Hnf4a	-0.0719619	0.0904896	0.426468	0.729612	-0.00422608	0.0904891	0.96275	0.994785	0.0388539	0.0904805	0.66762	0.851817	0.0196137	0.0904996	0.828421	0.979747
Ppara	19013	-0.0923126	0.108364	0.394282	0.694588	Ppara	-0.141192	0.1343	0.293112	0.618421	-0.0953981	0.134298	0.477488	0.852102	-0.0797427	0.134288	0.552634	0.780567	-0.0873502	0.134304	0.515441	0.918784
Cebpa	12606	0.000465929	0.078247	0.995249	0.998507	Cebpa	-0.10683	0.0901398	0.235956	0.565098	-0.073987	0.0901319	0.411717	0.818785	0.114036	0.0901472	0.205871	0.487035	0.0971959	0.0901814	0.281131	0.831588
Srebf1	20787	0.327499	0.163009	0.0445271	0.263033	Srebf1	0.303446	0.181675	0.0948668	0.388938	0.00679481	0.181659	0.970163	0.99584	0.426608	0.181672	0.0188628	0.158805	0.506099	0.181685	0.0053432	0.347659
Mlxipl	58805	-0.0344877	0.0950951	0.716855	0.890792	Mlxipl	-0.00593778	0.114914	0.95879	0.988511	-0.140828	0.114878	0.22024	0.688121	0.0634975	0.114893	0.580492	0.798354	-0.0364395	0.114906	0.751148	0.967499
Xbp1	22433	0.00755932	0.107346	0.943859	0.980774	Xbp1	-0.126709	0.132811	0.340057	0.663288	0.0227104	0.132821	0.864236	0.974492	0.0541131	0.13281	0.68368	0.860813	0.139451	0.132847	0.29385	0.837964
Atf5	107503	0.00507728	0.152059	0.973363	0.992001	Atf5	0.184815	0.177047	0.296543	0.620921	-0.0516871	0.177023	0.770303	0.955714	0.0593121	0.177023	0.737585	0.886871	-0.126693	0.177022	0.474182	0.907304
Tef	21685	0.0717421	0.188951	0.704178	0.884278	Tef	-0.105363	0.208376	0.613111	0.847681	0.0446563	0.208377	0.830309	0.968862	0.104843	0.208377	0.614865	0.818585	0.130885	0.208378	0.529931	0.920859
Epas1	13819	-0.0428196	0.0833898	0.607611	0.835744	Epas1	-0.0664607	0.104234	0.523729	0.795973	0.0673543	0.104258	0.518256	0.869615	-0.107855	0.104157	0.30043	0.586105	-0.0587885	0.104232	0.572742	0.928079
Nr1i3	12355	-0.13803	0.147776	0.350278	0.659003	Nr1i3	-0.314811	0.174606	0.0713918	0.348612	0.0239073	0.17464	0.891114	0.979586	-0.159234	0.174603	0.36178	0.639219	-0.21984	0.174616	0.208032	0.78774
Nr1d1	217166	-0.199344	0.182683	0.275183	0.589956	Nr1d1	-0.120885	0.205529	0.55642	0.816455	-0.234161	0.205525	0.254564	0.717147	-0.0918699	0.205525	0.654875	0.843095	-0.250645	0.205526	0.222643	0.800533
Klf15	66277	0.16085	0.11337	0.155955	0.457882	Klf15	0.0907473	0.13313	0.495465	0.77717	0.171571	0.133133	0.197496	0.669167	0.191922	0.133108	0.149344	0.420379	0.188962	0.133154	0.155865	0.748408
Id2	15902	-0.238968	0.140528	0.0890366	0.351983	Id2	-0.287575	0.164744	0.0808823	0.365329	-0.193637	0.164747	0.239852	0.701816	-0.147714	0.164737	0.369898	0.647548	-0.207524	0.164753	0.207812	0.78774
Nfe2l1	18023	-0.0804328	0.0602704	0.182029	0.490456	Nfe2l1	-0.123319	0.0751327	0.100725	0.396412	-0.0684186	0.0751194	0.362401	0.797263	-0.0232964	0.0750651	0.756295	0.896847	-0.111259	0.0751301	0.138636	0.729787
Nr1h4	20186	-0.0587536	0.0947869	0.535357	0.788852	Nr1h4	-0.0346558	0.115903	0.764934	0.917611	-0.115313	0.115836	0.319499	0.769851	-0.0345566	0.115822	0.765429	0.900163	-0.0630072	0.115883	0.586638	0.929407
Onecut2	225631	-0.151904	0.0952308	0.110687	0.39167	Onecut2	-0.202257	0.114074	0.0762214	0.355435	-0.192358	0.114046	0.0916678	0.536372	-0.167923	0.114009	0.140779	0.409448	-0.0316816	0.114148	0.781358	0.974737
Nr1d2	353187	-0.0561171	0.132672	0.672312	0.868414	Nr1d2	-0.204569	0.155748	0.189029	0.516514	-0.0944106	0.155757	0.544422	0.880014	-0.00747575	0.155751	0.961718	0.985851	0.0829378	0.155818	0.594536	0.930329
Bhlhe40	20893	-0.0288387	0.168637	0.864215	0.954786	Bhlhe40	-0.298979	0.187382	0.110587	0.412789	-0.219758	0.187383	0.240884	0.702701	0.291481	0.187427	0.119906	0.378324	0.120983	0.187427	0.518607	0.9189
Smarcc2	68094	-0.0687581	0.0530755	0.195155	0.506186	Smarcc2	-0.118316	0.0646078	0.0670556	0.338228	0.0105808	0.0646773	0.870052	0.975984	-0.0931036	0.0644316	0.148458	0.419586	-0.0698918	0.0646466	0.279636	0.830847
Zfp445	235682	-0.0549711	0.118327	0.642239	0.854228	Zfp445	-0.184892	0.136467	0.175468	0.501372	-0.166077	0.136453	0.223566	0.689207	0.101799	0.136496	0.455788	0.711045	0.252598	0.1366	0.0644309	0.63318
Csde1	229663	0.0257976	0.0346596	0.456687	0.737971	Csde1	-0.000839955	0.0444485	0.984923	0.99732	-0.0048704	0.0443162	0.912488	0.982264	0.0581829	0.0442309	0.188363	0.46705	0.0523056	0.0445161	0.240002	0.816159
Atf4	11911	-0.10924	0.0891477	0.220433	0.536181	Atf4	-0.0506315	0.104563	0.628231	0.852618	-0.150599	0.104464	0.149404	0.613187	-0.0267323	0.10447	0.798039	0.915302	-0.165585	0.104487	0.113025	0.696035
Dbp	13170	0.106577	0.20105	0.59604	0.829959	Dbp	-0.0553326	0.201855	0.783991	0.923807	0.0360254	0.201854	0.858352	0.974492	0.121844	0.201855	0.546096	0.775075	0.103119	0.201852	0.609448	0.935109
Ncor1	20185	-0.182013	0.0570678	0.00142557	0.0563206	Ncor1	-0.216991	0.0720446	0.00259621	0.0920367	-0.12864	0.0720628	0.0742426	0.511318	-0.190782	0.0718885	0.00795756	0.106019	-0.180383	0.0720668	0.0123148	0.440698
Klf9	16601	-0.154771	0.11012	0.159878	0.462518	Klf9	-0.350487	0.125425	0.00519974	0.121839	-0.106421	0.125497	0.396441	0.81328	-0.178724	0.12542	0.154156	0.426166	0.103721	0.125627	0.409017	0.889105
Nr3c1	14815	-0.118096	0.0698786	0.0910256	0.355961	Nr3c1	-0.228936	0.076642	0.00281656	0.0943499	-0.176604	0.0766231	0.0211756	0.346161	-0.0931973	0.0765935	0.223689	0.504768	0.0338526	0.0769158	0.659846	0.944533
Stat3	20848	-0.0616087	0.065188	0.344612	0.654423	Stat3	-0.0723987	0.083042	0.3833	0.697717	0.00197418	0.0830452	0.981034	0.996504	-0.0892964	0.0828563	0.281156	0.564856	-0.0822614	0.0830173	0.321737	0.851672
Zfp871	208292	-0.285518	0.1012	0.00478262	0.0987914	Zfp871	-0.334837	0.119772	0.00518011	0.121839	-0.20344	0.119803	0.0894852	0.534047	-0.354444	0.119676	0.00305961	0.0688325	-0.206346	0.119831	0.0850754	0.661476
Zfand6	65098	-0.107625	0.0662554	0.104291	0.380931	Zfand6	-0.11696	0.0767297	0.127432	0.438088	-0.0199133	0.0767586	0.795305	0.96129	-0.128157	0.0765289	0.0940092	0.33562	-0.158179	0.0766687	0.039098	0.583362
Hhex	15242	0.019643	0.187636	0.916624	0.972734	Hhex	0.00139652	0.205259	0.994571	0.998974	0.296724	0.205268	0.148304	0.61075	-0.264829	0.205245	0.196944	0.477076	0.46767	0.205278	0.0227133	0.517968
Carhsp1	52502	0.0516819	0.0578734	0.371849	0.675918	Carhsp1	0.0771734	0.0744808	0.300131	0.624637	1.10771e-05	0.0743028	0.999881	0.999996	0.08797	0.0742744	0.236258	0.518336	0.0454747	0.0744221	0.541174	0.923713
Aff4	93736	-0.118379	0.0652324	0.0695661	0.325494	Aff4	-0.147954	0.0734566	0.0439922	0.288335	-0.0934652	0.0734379	0.203121	0.674364	-0.21215	0.0731946	0.00375017	0.0749213	0.00610575	0.0736228	0.933905	0.993382
Kdm5c	20591	-0.0452187	0.0545493	0.407132	0.703616	Kdm5c	-0.047037	0.0707689	0.506271	0.784256	-0.0868004	0.0706022	0.218911	0.686196	-1.35444e-05	0.0705646	0.999847	1	-0.0607107	0.0707231	0.390656	0.883677
Atf6	226641	0.0373253	0.0719065	0.603704	0.833722	Atf6	-0.00867955	0.0919858	0.924825	0.976039	0.00529881	0.0919333	0.954037	0.992677	0.0751669	0.0918949	0.413377	0.681416	0.0802812	0.0920563	0.383161	0.881097
Srebf2	20788	-0.147611	0.0821287	0.0722851	0.328864	Srebf2	0.00244363	0.0966463	0.979828	0.995629	-0.0712571	0.0964871	0.460202	0.844615	-0.200023	0.0962534	0.0377012	0.223183	-0.316083	0.0963015	0.00102991	0.204129
Klf13	50794	0.0721088	0.175961	0.681952	0.873226	Klf13	-0.0923282	0.199044	0.642749	0.860515	0.017081	0.199047	0.931614	0.987774	0.0994435	0.199044	0.617354	0.819956	0.184032	0.199066	0.355239	0.866441
Nr2f6	13864	-0.042723	0.0871735	0.624069	0.844279	Nr2f6	0.0334531	0.106487	0.753405	0.913825	-0.00649663	0.106394	0.95131	0.991265	-0.0404019	0.106282	0.703844	0.868018	-0.135485	0.106338	0.202626	0.785564
Zfp91	109910	-0.0243075	0.0694162	0.726211	0.89661	Zfp91	-0.101124	0.0833108	0.224818	0.553933	-0.0315323	0.0833092	0.705061	0.937787	0.00524094	0.0832233	0.949787	0.981865	0.0387618	0.0834606	0.642338	0.942664
Zbtb7b	22724	0.00104101	0.0868581	0.990437	0.996621	Zbtb7b	-0.0112971	0.104832	0.914183	0.972263	-0.0538767	0.104737	0.606972	0.907687	0.0906153	0.104762	0.38706	0.661172	-0.00555365	0.104824	0.957747	0.995001
Nfe2l2	18024	-0.0374495	0.0846062	0.658031	0.862948	Nfe2l2	0.0362323	0.104246	0.728168	0.903993	-0.137105	0.104011	0.187447	0.659908	0.0628855	0.10409	0.545749	0.775001	-0.116161	0.104081	0.264398	0.823124
Rora	19883	-0.129293	0.0825335	0.117219	0.400952	Rora	-0.151979	0.10228	0.137302	0.450559	-0.0933357	0.102268	0.361424	0.79699	-0.20117	0.102076	0.0487473	0.24981	-0.0574499	0.102357	0.574614	0.928079
Zfp207	22680	-0.0839511	0.0482324	0.0817619	0.338912	Zfp207	-0.0331953	0.0590618	0.574086	0.825715	-0.142735	0.05872	0.0150666	0.304336	-0.0883736	0.0586173	0.131647	0.395546	-0.0634351	0.0589691	0.282046	0.831588
Rorc	19885	0.115583	0.179092	0.51868	0.778217	Rorc	-0.0363772	0.198971	0.854934	0.951648	0.193538	0.198986	0.330743	0.779956	0.0584867	0.198962	0.768789	0.901632	0.0971899	0.198982	0.625242	0.936387
Hes6	55927	0.253312	0.164525	0.123645	0.409111	Hes6	0.360216	0.176357	0.0410974	0.279952	0.08427	0.176285	0.632627	0.916666	0.481445	0.176342	0.00633004	0.09414	0.364993	0.176354	0.0384842	0.583362
Cebpg	12611	-0.0437389	0.0783632	0.576737	0.816321	Cebpg	-0.147543	0.0926311	0.111205	0.41384	-0.101821	0.0926035	0.271533	0.729507	0.00589922	0.0925977	0.949203	0.981865	0.0818216	0.0928836	0.378369	0.877765
Hlf	217082	0.119589	0.136977	0.38263	0.685731	Hlf	-0.0245307	0.162956	0.880342	0.962445	0.127116	0.162983	0.435432	0.830966	0.118035	0.162942	0.468822	0.723385	0.217072	0.163038	0.183051	0.770418
Stat2	20847	0.0665817	0.0915645	0.46713	0.747742	Stat2	0.055222	0.112791	0.62442	0.852512	-0.0133281	0.112674	0.905838	0.98185	0.105158	0.112678	0.350685	0.629113	0.116531	0.112832	0.301706	0.843324
Irf6	54139	-0.200723	0.114101	0.0785472	0.335147	Irf6	-0.0545352	0.136752	0.690049	0.884759	-0.12546	0.13667	0.358631	0.794473	-0.283818	0.136535	0.0376427	0.223171	-0.266446	0.136625	0.0511533	0.609065
Stat6	20852	-0.0112011	0.0388963	0.773368	0.916163	Stat6	0.0099355	0.0494675	0.840817	0.946835	-0.0346197	0.0491874	0.481537	0.854621	-0.0353858	0.0489276	0.46954	0.723573	0.0203285	0.0494498	0.681003	0.950073
Ybx1	22608	0.0731891	0.0550951	0.184041	0.49201	Ybx1	0.0619744	0.0693474	0.371494	0.689786	0.085542	0.0692614	0.216808	0.684059	0.0735889	0.0690438	0.286501	0.569468	0.0657509	0.0693245	0.3429	0.859833
Ncoa2	17978	-0.174137	0.0589177	0.00312063	0.07775	Ncoa2	-0.187892	0.0690208	0.00648401	0.133325	-0.173298	0.068924	0.0119255	0.283852	-0.215313	0.0686724	0.00171644	0.0571931	-0.112683	0.0691276	0.103087	0.680397
Nfx1	74164	-0.0928637	0.0665916	0.163159	0.467297	Nfx1	-0.176834	0.0840956	0.0354859	0.265104	-0.106088	0.0840954	0.20712	0.676071	-0.0533489	0.0840192	0.525454	0.761658	-0.0177871	0.0842897	0.832869	0.980087
Stat5b	20851	-0.125684	0.115496	0.276499	0.591331	Stat5b	-0.0467805	0.139838	0.737976	0.907894	-0.043464	0.139795	0.755867	0.95145	-0.176822	0.139655	0.205467	0.486905	-0.22212	0.139723	0.111898	0.693205
Gzf1	74533	-0.0240975	0.0551923	0.662395	0.864298	Gzf1	-0.0304639	0.0645472	0.636953	0.857303	-0.0278038	0.0643964	0.665915	0.925904	-0.0463698	0.0641195	0.469571	0.723573	-0.00523987	0.0645671	0.93532	0.993382
Nr1i2	18171	0.154307	0.117921	0.190683	0.500005	Nr1i2	0.0455142	0.140176	0.745413	0.909979	0.130157	0.140185	0.353165	0.792496	0.216214	0.140167	0.12294	0.38389	0.146834	0.140234	0.295069	0.838164
Gabpa	14390	-0.154175	0.0612249	0.0117966	0.146493	Gabpa	-0.186921	0.0710598	0.00852655	0.145798	-0.138732	0.0710179	0.0507628	0.459081	-0.228568	0.070658	0.00121705	0.0525404	-0.0551375	0.0712906	0.439274	0.897595
Mafb	16658	-0.0694058	0.199121	0.727418	0.897281	Mafb	-0.308267	0.209392	0.140967	0.456932	0.0116124	0.209389	0.955773	0.993106	0.0604427	0.20939	0.772841	0.902561	0.0909801	0.209387	0.663921	0.946272
Maz	17188	-0.0741597	0.0586511	0.206079	0.51934	Maz	-0.109477	0.0730572	0.134001	0.447528	0.0191331	0.0731688	0.793713	0.961055	-0.0896	0.0727673	0.218203	0.498588	-0.108003	0.0730301	0.13917	0.729787
Stat1	20846	0.108638	0.0960281	0.257922	0.573668	Stat1	0.019264	0.0987925	0.845397	0.947861	0.0521998	0.0987387	0.597037	0.902619	0.127902	0.098687	0.194962	0.474165	0.192329	0.0990309	0.0521235	0.610461
Irf2	16363	-0.0461323	0.0981915	0.638484	0.85369	Irf2	-0.110823	0.119402	0.353328	0.673774	0.0155034	0.119449	0.896732	0.979639	-0.0583047	0.119294	0.625021	0.821947	-0.0102158	0.119477	0.93186	0.993229
Egr1	13653	-0.240378	0.189581	0.204818	0.517651	Egr1	-0.0150092	0.177938	0.932778	0.979022	-0.265039	0.177949	0.136378	0.601153	-0.291828	0.177953	0.101022	0.347484	-0.469171	0.177953	0.00837683	0.399415
Zhx1	22770	-0.108871	0.037795	0.00396972	0.0906903	Zhx1	-0.100745	0.0488511	0.0391814	0.274995	-0.136578	0.0485226	0.00488199	0.237511	-0.122923	0.0482306	0.0108139	0.120076	-0.0703944	0.048891	0.149917	0.744267
Prox1	19130	-0.179935	0.117231	0.124816	0.410919	Prox1	-0.0830405	0.140087	0.553331	0.815397	-0.20379	0.139944	0.14533	0.607458	-0.174903	0.139886	0.211182	0.490662	-0.284416	0.139927	0.0420929	0.592739
Ubp1	22221	-0.0924125	0.0485246	0.0568521	0.294245	Ubp1	-0.162279	0.060522	0.00733315	0.138595	-0.0597453	0.0606019	0.324199	0.773817	-0.0787581	0.0602952	0.191482	0.469367	-0.0592033	0.0607331	0.329654	0.853997
Zkscan1	74570	-0.0277428	0.0909092	0.760236	0.910163	Zkscan1	0.0382947	0.11003	0.727811	0.903664	0.0264344	0.109932	0.809974	0.96409	-0.00938061	0.10977	0.931898	0.974855	-0.147168	0.109803	0.180149	0.767439
Mta2	23942	-0.0664586	0.0541805	0.219967	0.536181	Mta2	-0.0877335	0.0653401	0.179362	0.505894	-0.0850971	0.0651887	0.191758	0.663141	-0.035238	0.065053	0.588038	0.803387	-0.0484607	0.0653928	0.45865	0.90359
Nfatc3	18021	-0.0377218	0.0494053	0.445154	0.730638	Nfatc3	-0.0459652	0.0628333	0.464448	0.756733	0.000544681	0.0627768	0.993077	0.998347	-0.0959025	0.062297	0.123697	0.384581	-0.0009462	0.0629042	0.987999	0.999107
Irf3	54131	0.053316	0.0385475	0.166627	0.47203	Irf3	0.0380861	0.0442473	0.389373	0.7011	0.0276795	0.0439616	0.528937	0.875064	0.147989	0.0439954	0.00076897	0.0450993	0.00230014	0.0440434	0.95835	0.995001
Prdm2	110593	-0.101343	0.104927	0.334122	0.646277	Prdm2	-0.29175	0.122783	0.0174945	0.204121	-0.05808	0.122915	0.636553	0.917632	-0.0381552	0.122837	0.756093	0.896847	0.0763544	0.123089	0.535047	0.922197
Cebpb	12608	-0.175583	0.175135	0.316072	0.630069	Cebpb	-0.210061	0.20009	0.293794	0.619138	-0.126342	0.200091	0.527766	0.874797	-0.142078	0.200077	0.477631	0.729425	-0.152105	0.200095	0.447158	0.899693
Baz2a	116848	-0.085339	0.065526	0.19279	0.503025	Baz2a	-0.134843	0.083812	0.107644	0.407766	-0.0933012	0.0837614	0.265325	0.725396	-0.0656752	0.083618	0.432207	0.695141	-0.0351796	0.0839639	0.675227	0.948094
Zbtb44	235132	-0.151834	0.0788906	0.0542777	0.287901	Zbtb44	-0.222542	0.097322	0.0222161	0.224202	-0.07448	0.0974335	0.444618	0.837054	-0.146732	0.0971751	0.13105	0.394986	-0.146877	0.0974083	0.131593	0.719537
Repin1	58887	-0.00476503	0.0628345	0.939551	0.980275	Repin1	-0.0764679	0.075695	0.312394	0.637486	0.0734147	0.0758657	0.333198	0.781815	0.047395	0.0755745	0.530574	0.764658	-0.0564941	0.0757029	0.45551	0.902976
Ncor2	20602	-0.00911708	0.086263	0.915829	0.972337	Ncor2	-0.0436027	0.104304	0.675922	0.877769	0.00340104	0.104274	0.97398	0.9964	0.0108738	0.104145	0.916844	0.969902	0.0072162	0.10435	0.944867	0.994097
Foxa3	15377	0.239744	0.135856	0.0776172	0.333922	Foxa3	0.0616384	0.16126	0.702292	0.890913	0.22618	0.161301	0.160848	0.623809	0.376694	0.161318	0.0195378	0.160385	0.380476	0.161402	0.0184075	0.482464
Adcy9	11515	-0.110483	0.0800469	0.167515	0.473528	Adcy9	-0.138461	0.0973534	0.154953	0.475192	0.000914897	0.0974546	0.99251	0.998155	-0.173475	0.0970594	0.0738875	0.300109	-0.106814	0.0973768	0.272677	0.828495
Crebl2	232430	-0.0198474	0.0621634	0.749516	0.90586	Crebl2	-0.109429	0.0734593	0.136315	0.449723	0.0292163	0.0736078	0.691428	0.934465	-0.0596086	0.07319	0.415394	0.682416	0.0731868	0.0738303	0.321547	0.851672
Gatad1	67210	0.0482848	0.0518965	0.352162	0.660816	Gatad1	0.0323885	0.0660753	0.62401	0.852512	0.0779113	0.0660133	0.237906	0.699286	0.0885282	0.065759	0.178221	0.454393	-0.00418732	0.0659382	0.949365	0.994723
Thrb	21834	-0.0990751	0.0695698	0.154414	0.455551	Thrb	-0.113304	0.0852712	0.183931	0.512402	-0.0452642	0.0852668	0.59552	0.902064	-0.156941	0.08488	0.0644619	0.283906	-0.070113	0.0853223	0.411223	0.889105
Nr5a2	26424	-0.0416702	0.0788095	0.596982	0.830498	Nr5a2	-0.077807	0.0998829	0.43599	0.737166	0.0155177	0.0999182	0.876582	0.975984	-0.122061	0.0995538	0.220169	0.500337	0.0218009	0.100017	0.827451	0.979636
Jund	16478	-0.149529	0.0970816	0.123502	0.409111	Jund	-0.0659148	0.113439	0.5612	0.819032	-0.12143	0.113284	0.283762	0.738513	-0.0651186	0.113219	0.565186	0.789848	-0.301955	0.113145	0.0076134	0.383138
Ahr	11622	-0.0930694	0.101839	0.360777	0.66778	Ahr	0.139394	0.115869	0.228964	0.559164	-0.0227581	0.115537	0.843845	0.971442	-0.227165	0.115159	0.0485391	0.249228	-0.251456	0.115321	0.0292222	0.542663
Hif1a	15251	-0.137781	0.0882585	0.1185	0.402196	Hif1a	-0.17241	0.102	0.0909734	0.382426	-0.272094	0.101761	0.00749847	0.258543	-0.101741	0.101838	0.317776	0.600066	0.0138112	0.102268	0.892573	0.989295
Nfat5	54446	-0.195987	0.0923328	0.0337861	0.232644	Nfat5	-0.22786	0.116214	0.0499151	0.303517	-0.262839	0.116093	0.0235717	0.363126	-0.162752	0.116079	0.160889	0.435771	-0.103087	0.116348	0.375607	0.877476
Mbd3	17192	0.0675902	0.0572405	0.237678	0.551644	Mbd3	0.0732762	0.0728113	0.314231	0.638678	0.114457	0.0727416	0.11561	0.571033	0.0878134	0.0724194	0.225296	0.507172	5.25794e-05	0.0725969	0.999422	1
Rela	19697	0.0138964	0.0448403	0.756631	0.90892	Rela	0.0355725	0.0560541	0.525682	0.796476	0.0201092	0.0557814	0.718473	0.94223	0.0567622	0.0555483	0.30685	0.591163	-0.0509661	0.0557172	0.360334	0.869784
Zfpm1	22761	0.251888	0.094047	0.00739921	0.119207	Zfpm1	0.246052	0.118048	0.0371298	0.268951	0.304936	0.118033	0.0097809	0.281455	0.250327	0.117834	0.0336354	0.210359	0.195225	0.117966	0.0979404	0.674168
Arnt	11863	-0.0871303	0.0862003	0.312117	0.625978	Arnt	-0.186225	0.104055	0.0735057	0.352241	-0.10201	0.104074	0.327006	0.775151	-0.0584846	0.103976	0.573788	0.795254	0.0153476	0.104339	0.883058	0.987709
Id3	15903	-0.121819	0.177571	0.492694	0.762833	Id3	-0.252039	0.200404	0.208516	0.539427	0.0392073	0.200431	0.844912	0.971717	-0.0607715	0.200404	0.761703	0.898323	0.00709618	0.200434	0.971758	0.997532
Hopx	74318	0.121601	0.12445	0.328515	0.640053	Hopx	0.119222	0.145983	0.414109	0.720303	0.172913	0.145971	0.236186	0.698943	0.226941	0.145929	0.119912	0.378324	0.0385005	0.145917	0.791894	0.975806
Rere	68703	-0.105677	0.0969969	0.275937	0.59077	Rere	-0.186452	0.118261	0.114885	0.420192	-0.132821	0.11824	0.261303	0.721824	-0.0712019	0.118178	0.546844	0.775302	-0.0279537	0.118446	0.81343	0.978713
Rreb1	68750	0.0390437	0.0902525	0.665302	0.865374	Rreb1	0.157297	0.112316	0.161368	0.482832	0.0585181	0.112068	0.601553	0.904647	-0.0773625	0.111751	0.488763	0.736391	0.0255244	0.112099	0.819883	0.979636
Smad5	17129	-0.0563594	0.0529811	0.287435	0.602166	Smad5	-0.167423	0.0590026	0.00454621	0.115003	-0.121273	0.0589303	0.0395999	0.425674	0.00342109	0.0589724	0.953739	0.983505	0.0704623	0.0597738	0.238472	0.81595
Nr2f2	11819	-0.00266159	0.0779704	0.972769	0.991601	Nr2f2	-0.0552088	0.0957575	0.564245	0.820273	-0.0206141	0.0956943	0.829443	0.96828	-0.0170404	0.0955116	0.8584	0.944716	0.0929702	0.0960026	0.332838	0.855514
Sp3	20687	-0.17879	0.0632973	0.00473381	0.0986482	Sp3	-0.184245	0.0782728	0.0185784	0.210637	-0.140635	0.0782067	0.072138	0.506897	-0.238817	0.0777119	0.00211844	0.0616272	-0.144297	0.0783331	0.065462	0.633419
Foxk1	17425	-0.270257	0.0917219	0.00321405	0.0788341	Foxk1	-0.393826	0.114386	0.00057542	0.0577685	-0.19787	0.11456	0.084129	0.523255	-0.255468	0.114326	0.0254471	0.18353	-0.212509	0.11462	0.0637337	0.63318
Zmiz1	328365	-0.026346	0.113667	0.816708	0.935421	Zmiz1	0.0693948	0.138772	0.617031	0.850226	0.0188665	0.138647	0.891761	0.979586	-0.16765	0.138378	0.225688	0.507519	-0.017303	0.138667	0.900697	0.990519
Foxo1	56458	-0.0142058	0.126275	0.910428	0.971222	Foxo1	-0.0799141	0.149859	0.593851	0.837159	0.0633079	0.149914	0.672811	0.928364	-0.0809662	0.149726	0.588671	0.803862	0.0589792	0.149957	0.694092	0.952794
Nr1h2	22260	0.00342432	0.0551287	0.950471	0.983454	Nr1h2	-0.0110194	0.0638399	0.862958	0.955218	0.083509	0.0639327	0.191484	0.663141	-0.0306093	0.0631773	0.628032	0.824122	-0.0300234	0.0637128	0.637476	0.940997
Clock	12753	-0.141696	0.18781	0.45057	0.734268	Clock	0.0278401	0.207803	0.893423	0.965411	-0.0484757	0.207795	0.815539	0.966089	-0.0976554	0.207787	0.638371	0.832295	-0.117783	0.207794	0.570833	0.928079
Sall1	58198	-0.0863711	0.113637	0.447216	0.732196	Sall1	-0.166369	0.132729	0.210041	0.540949	-0.128028	0.132672	0.334545	0.783591	-0.154844	0.132441	0.242342	0.523747	-0.133394	0.13276	0.315004	0.851668
Aff1	17355	-0.0411639	0.0757592	0.586888	0.822828	Aff1	-0.119546	0.0938823	0.202891	0.532881	-0.0311579	0.0939161	0.740068	0.947481	-0.059124	0.0936599	0.527869	0.763435	0.0682161	0.0942244	0.469081	0.905344
Irf1	16362	-0.102788	0.111739	0.35763	0.665743	Irf1	0.00759689	0.13576	0.955375	0.987781	-0.0841047	0.13554	0.534918	0.876527	-0.152447	0.135321	0.25993	0.543033	-0.249377	0.135405	0.065517	0.633419
Tbx3	21386	-0.492311	0.167568	0.00330371	0.0802853	Tbx3	-0.357289	0.19298	0.0641076	0.334053	-0.431796	0.192943	0.0252248	0.372422	-0.282227	0.192952	0.143555	0.412839	-0.738125	0.192889	0.000129882	0.0669306
Mrpl28	68611	0.190321	0.0618906	0.00210413	0.0660018	Mrpl28	0.158351	0.0790553	0.0451733	0.291506	0.21207	0.079014	0.00727574	0.258543	0.230231	0.0787799	0.00347279	0.0732469	0.161473	0.0790212	0.0410119	0.586444
Mbd2	17191	-0.0241759	0.0429223	0.573266	0.814732	Mbd2	0.0232623	0.0520172	0.654728	0.866406	0.00967217	0.0516712	0.851514	0.974215	-0.0691813	0.0509151	0.174223	0.449915	-0.0528623	0.05161	0.30571	0.846088
Zbtb7a	16969	-0.120838	0.0746034	0.105289	0.383037	Zbtb7a	-0.231285	0.0915362	0.0115138	0.171224	-0.0502983	0.0917569	0.583576	0.896054	-0.128325	0.0913856	0.160256	0.435342	-0.0485411	0.0918751	0.597265	0.930962
Zfp148	22661	-0.0275762	0.0549711	0.615915	0.838439	Zfp148	-0.0398957	0.0671191	0.552244	0.814516	-0.0845693	0.0667696	0.205305	0.675673	-0.0222407	0.0666241	0.738512	0.887271	0.0440802	0.0673359	0.512705	0.918552
Esr1	13982	0.17347	0.172278	0.313973	0.627311	Esr1	-0.0762698	0.186658	0.682829	0.881203	-0.0159728	0.186652	0.931804	0.987783	0.00692697	0.186606	0.970389	0.98854	0.0210493	0.186704	0.910235	0.991714
Pias2	17344	0.012887	0.0573031	0.822063	0.937838	Pias2	-0.0429061	0.0674424	0.524653	0.796145	0.00921865	0.0673886	0.89119	0.979586	-0.028674	0.0669306	0.66835	0.852384	0.12226	0.067942	0.071943	0.639959
Klf10	21847	0.00543169	0.186261	0.976736	0.993297	Klf10	-0.172542	0.206439	0.403265	0.711496	-0.2569	0.206427	0.213312	0.67946	0.289266	0.206464	0.161199	0.435862	0.0510558	0.206457	0.80468	0.977177
Atf7	223922	-0.125992	0.0677343	0.0628717	0.310545	Atf7	-0.150038	0.0800394	0.0608538	0.328099	-0.0790289	0.0800432	0.323482	0.773249	-0.183299	0.0794913	0.0211165	0.165106	-0.0858097	0.0801711	0.284469	0.832535
Foxo4	54601	-0.0896854	0.0574023	0.118193	0.401756	Foxo4	-0.0831568	0.0721736	0.249248	0.573323	-0.0403862	0.0720855	0.575306	0.892439	-0.0955502	0.0715535	0.181756	0.459307	-0.143179	0.0719175	0.0464936	0.605173
Zfp664	269704	-0.0213945	0.0468682	0.648044	0.856611	Zfp664	-0.0161069	0.0591153	0.785264	0.923807	-0.0112584	0.0588709	0.848339	0.973125	-0.0834656	0.0582077	0.151593	0.422567	0.0337814	0.0592417	0.568522	0.928007
Kdm5a	214899	-0.20588	0.0655291	0.00167902	0.0600041	Kdm5a	-0.240643	0.0830147	0.00374589	0.107507	-0.223777	0.0828833	0.00693604	0.254635	-0.20628	0.0826584	0.0125755	0.12781	-0.139363	0.0832345	0.0940628	0.667954
Zfp592	233410	-0.065352	0.0689452	0.343188	0.653733	Zfp592	-0.102774	0.0886809	0.246489	0.572606	-0.00679645	0.0887387	0.93895	0.990338	-0.0637024	0.0883754	0.471023	0.724799	-0.0694696	0.0887194	0.433611	0.896874
Mef2a	17258	-0.17067	0.0636916	0.00737034	0.119207	Mef2a	-0.263593	0.0792205	0.000876817	0.0656468	-0.116744	0.0794316	0.141633	0.603594	-0.179485	0.0789671	0.0230315	0.1724	-0.112975	0.079593	0.15578	0.748408
Rxrb	20182	0.0454125	0.0568359	0.424285	0.716186	Rxrb	0.0666378	0.0697744	0.339554	0.662985	0.0949066	0.069635	0.172909	0.640806	0.0673075	0.0691801	0.330587	0.611679	-0.0454417	0.0693419	0.512256	0.918552
Klf12	16597	-0.256126	0.107841	0.0175476	0.177396	Klf12	-0.298617	0.132858	0.0245987	0.234293	-0.211389	0.132876	0.111637	0.566991	-0.309864	0.13265	0.0194938	0.16019	-0.15827	0.133005	0.234066	0.811483
Ncoa3	17979	-0.0972283	0.0843491	0.249038	0.564066	Ncoa3	-0.229653	0.101214	0.0232693	0.227932	-0.111381	0.1013	0.271544	0.729507	-0.0609991	0.101188	0.54662	0.775262	0.0476383	0.101721	0.639552	0.94125
Mafg	17134	-0.0138978	0.0866402	0.87256	0.957531	Mafg	-0.0416705	0.103866	0.688277	0.883873	0.00389057	0.103818	0.970106	0.99584	-0.00343859	0.103599	0.973522	0.990093	-0.00902182	0.103899	0.930805	0.992546
Ep300	328572	-0.222142	0.0831518	0.0075509	0.119683	Ep300	-0.322783	0.0929636	0.000516326	0.0577685	-0.187226	0.0931018	0.0443275	0.439421	-0.300397	0.0926468	0.00118533	0.0525404	-0.0484031	0.0935464	0.60486	0.933661
Mga	29808	-0.0852024	0.084077	0.310876	0.625205	Mga	-0.201256	0.098126	0.040267	0.278606	-0.0840952	0.0982201	0.391892	0.810679	-0.0751731	0.0980143	0.443105	0.70287	0.0338011	0.0985934	0.731724	0.962253
Bcl6	12053	-0.0381875	0.201046	0.849353	0.948788	Bcl6	0.26209	0.204513	0.200006	0.528555	0.160459	0.20452	0.432711	0.828331	0.311303	0.204519	0.127979	0.390617	-0.280892	0.204535	0.169652	0.759072
Mbd6	110962	0.072633	0.0731228	0.320563	0.632979	Mbd6	-0.0101836	0.0848742	0.904495	0.968432	0.10544	0.0849918	0.214758	0.681249	0.139802	0.0847927	0.0991988	0.345555	0.0630783	0.0850209	0.458139	0.90359
Zmiz2	52915	0.0754698	0.05723	0.187266	0.497034	Zmiz2	0.048581	0.0727363	0.504194	0.783264	0.129372	0.0727743	0.0754518	0.51293	0.0803159	0.0722753	0.266461	0.549766	0.0440725	0.0726673	0.544185	0.924906
Junb	16477	-0.163022	0.19394	0.400585	0.698472	Junb	-0.0301268	0.209727	0.885779	0.963102	-0.152068	0.209722	0.468395	0.848104	-0.133419	0.20972	0.524661	0.761449	-0.326612	0.209719	0.119381	0.699182
Mta1	116870	-0.0188622	0.0556984	0.734875	0.901158	Mta1	0.0145586	0.0687109	0.832199	0.942103	0.0410396	0.0685619	0.549454	0.880889	-0.0704725	0.0678328	0.298845	0.584755	-0.0548551	0.0684085	0.422625	0.893356
Zhx3	320799	-0.215628	0.0866917	0.0128717	0.152644	Zhx3	-0.170217	0.102145	0.0956282	0.3903	-0.137951	0.102072	0.176533	0.647261	-0.275211	0.10164	0.00677514	0.0987133	-0.241441	0.101983	0.0179099	0.481727
Bptf	207165	-0.223079	0.0721302	0.00198329	0.0644975	Bptf	-0.232302	0.083493	0.00539766	0.123492	-0.263457	0.0832325	0.00154914	0.19723	-0.207611	0.0830934	0.0124711	0.127632	-0.177773	0.0835955	0.0334541	0.567862
Zkscan3	72739	-0.0624297	0.0783897	0.425798	0.716864	Zkscan3	0.0740664	0.0887535	0.403989	0.712005	-0.0907914	0.0882262	0.303444	0.755472	-0.0429206	0.0880943	0.626108	0.82269	-0.132778	0.0882519	0.132445	0.720519
Mlx	21428	0.157252	0.0731011	0.031464	0.223054	Mlx	0.196864	0.0922659	0.0328708	0.257484	0.0619998	0.0917955	0.499414	0.860986	0.232532	0.091922	0.0114172	0.12334	0.152293	0.0921203	0.0982908	0.674168
Camta2	216874	0.0339122	0.0824688	0.680917	0.872741	Camta2	0.112267	0.101883	0.270492	0.595397	0.107337	0.101725	0.291348	0.743324	0.0246105	0.101349	0.808137	0.92221	-0.0809582	0.101463	0.424925	0.893673
Foxa2	15376	0.0577144	0.146733	0.694076	0.878885	Foxa2	-0.127927	0.171058	0.454545	0.749318	0.00443289	0.171091	0.97933	0.996504	0.0321171	0.171044	0.851056	0.941815	0.395845	0.171388	0.0209082	0.501305
Creb3	12913	0.174799	0.0543729	0.00130526	0.0543807	Creb3	0.163752	0.0696887	0.0187856	0.211203	0.147578	0.0693841	0.0334218	0.406673	0.200595	0.0691814	0.00373691	0.0749213	0.184363	0.0697004	0.00816722	0.39705
Ctcf	13018	-0.0928523	0.056241	0.0987443	0.370139	Ctcf	-0.080725	0.0687193	0.240112	0.567725	-0.150064	0.0682387	0.0278702	0.386183	-0.114651	0.067989	0.0917335	0.331694	-0.0129174	0.0689046	0.851294	0.982506
Hnf1a	21405	-0.022021	0.0681296	0.746527	0.905335	Hnf1a	-0.0417312	0.0846097	0.621857	0.851615	0.03105	0.0846186	0.713664	0.94162	0.0205811	0.0842804	0.807078	0.921777	-0.0948213	0.0844158	0.261325	0.82264
Zfp707	69020	-0.213831	0.0990466	0.0308586	0.221163	Zfp707	-0.0576119	0.119255	0.629027	0.852624	-0.182691	0.118878	0.124343	0.585562	-0.268953	0.11854	0.0232749	0.173562	-0.34134	0.118697	0.00403093	0.332471
Maf	17132	-0.208548	0.0809976	0.0100316	0.135667	Maf	-0.176858	0.102797	0.085348	0.37297	-0.179578	0.102614	0.0801116	0.515477	-0.292323	0.1021	0.00419515	0.0796191	-0.195832	0.102708	0.0565601	0.623693
Ecd	70601	0.0544181	0.0421874	0.197081	0.508023	Ecd	0.0722267	0.0554153	0.192448	0.520441	0.0256032	0.0548672	0.640757	0.918262	0.0683298	0.0545534	0.210377	0.490506	0.0539823	0.0552296	0.328363	0.853638
Zfp110	65020	-0.0324807	0.0631051	0.606757	0.835198	Zfp110	-0.0439426	0.0778963	0.572675	0.824874	-0.099712	0.0775183	0.198337	0.669167	0.00747758	0.0775035	0.923139	0.972263	0.024934	0.0780622	0.749414	0.967325
Elf2	69257	-0.087191	0.0925896	0.346349	0.655452	Elf2	-0.211516	0.111779	0.0584551	0.32393	-0.00910877	0.112027	0.935197	0.989201	-0.135994	0.11159	0.22296	0.503924	0.0327742	0.112224	0.770253	0.971684
Setdb1	84505	-0.0804624	0.0522776	0.123771	0.409158	Setdb1	-0.0616543	0.0673048	0.359643	0.679611	-0.0861261	0.0669379	0.198214	0.669167	-0.136419	0.066343	0.0397561	0.227338	-0.0282499	0.0673681	0.674971	0.948075
Mbd1	17190	0.159207	0.139932	0.255224	0.569746	Mbd1	0.126797	0.166625	0.446675	0.742929	0.17712	0.166612	0.287751	0.742239	0.124857	0.166518	0.45337	0.709948	0.398325	0.166796	0.016936	0.478479
Ets1	23871	-0.0739244	0.0691804	0.285262	0.599756	Ets1	-0.0472399	0.0831435	0.569917	0.823399	-0.0653895	0.0828249	0.429826	0.826639	-0.218897	0.081953	0.00756233	0.10375	0.0322253	0.0833816	0.699141	0.95394
Crebzf	233490	-0.184498	0.0673622	0.00616465	0.108923	Crebzf	-0.193887	0.083671	0.0204897	0.217648	-0.127533	0.0836615	0.127411	0.587975	-0.271221	0.0829353	0.00107443	0.0514141	-0.126353	0.0838296	0.131742	0.719537
Smad2	17126	-0.0340616	0.0595358	0.56724	0.810541	Smad2	-0.126246	0.072177	0.0802712	0.364432	-0.0204905	0.0723091	0.776891	0.956738	0.00732843	0.0720132	0.918943	0.970678	0.0114085	0.0726162	0.875161	0.985946
Zkscan17	268417	-0.19235	0.0973447	0.0481579	0.275308	Zkscan17	-0.222995	0.119316	0.06163	0.329316	-0.0503071	0.119519	0.673818	0.929019	-0.253129	0.118932	0.0333077	0.209362	-0.250809	0.119233	0.0354205	0.575374
Erf	13875	-0.126177	0.108018	0.242764	0.557694	Erf	-0.248019	0.133335	0.0628693	0.331433	-0.0347612	0.133543	0.794633	0.961055	-0.069204	0.133328	0.603725	0.812292	-0.149372	0.133455	0.263024	0.82264
Cux1	13047	0.0993254	0.0582627	0.0882344	0.350013	Cux1	0.17297	0.0715013	0.0155586	0.195943	0.0662264	0.0708586	0.34998	0.791291	0.0782186	0.0705218	0.267369	0.550582	0.0924651	0.0711343	0.193647	0.7811
Sart1	20227	-0.0355209	0.052243	0.496556	0.765081	Sart1	-0.0080766	0.0651167	0.901289	0.967322	-0.0490071	0.0646377	0.448342	0.839171	-0.00693474	0.064347	0.914177	0.968638	-0.0767569	0.0647307	0.235706	0.813883
Zfp467	68910	-0.0823353	0.0760041	0.278675	0.593508	Zfp467	-0.0801844	0.0948134	0.397716	0.707475	-0.0919783	0.0945946	0.33088	0.780067	-0.0373483	0.0944462	0.692515	0.864357	-0.109539	0.09469	0.247348	0.818453
Tfe3	209446	-0.029464	0.0616718	0.632825	0.850587	Tfe3	0.0449717	0.073941	0.543048	0.80891	0.0132364	0.0735509	0.857182	0.974492	-0.0662766	0.0728687	0.363068	0.64056	-0.0943412	0.073342	0.198332	0.783476
Nfkb1	18033	-0.0432631	0.0534399	0.418191	0.710447	Nfkb1	0.0302139	0.0675052	0.654457	0.866283	-0.0842026	0.0666528	0.206481	0.675851	-0.106952	0.06608	0.105551	0.355101	-0.00566547	0.0672409	0.932853	0.993236
Arid2	77044	-0.122784	0.0537543	0.0223616	0.194506	Arid2	-0.121107	0.0668212	0.0699234	0.344515	-0.165423	0.0663252	0.0126267	0.288793	-0.14277	0.0659541	0.0304119	0.200805	-0.0553286	0.067041	0.409204	0.889105
Smad9	55994	-0.39137	0.157562	0.0129949	0.152956	Smad9	-0.548525	0.182993	0.00272196	0.0940704	-0.318707	0.183063	0.0816885	0.515477	-0.378708	0.182987	0.0384909	0.224493	-0.120667	0.183191	0.51009	0.918552
Tcf12	21406	-0.139535	0.0607725	0.0216743	0.194048	Tcf12	-0.0898235	0.072312	0.214176	0.546151	-0.172947	0.0716695	0.0158169	0.310041	-0.229717	0.0710189	0.00121815	0.0525404	-0.0531812	0.0723952	0.462586	0.904184
Mxd4	17122	0.0415524	0.0607624	0.494069	0.763614	Mxd4	0.0369697	0.0759123	0.626254	0.852618	0.151116	0.0761092	0.0470874	0.446449	0.00640914	0.0750739	0.931966	0.974855	-0.0265305	0.0755775	0.725561	0.960519
Esrra	26379	0.152802	0.133888	0.253758	0.568408	Esrra	0.0532746	0.157747	0.735572	0.907042	0.142808	0.157765	0.36536	0.798293	0.216185	0.157726	0.170488	0.445604	0.202145	0.157883	0.200424	0.783476
Ets2	23872	-0.115155	0.0866121	0.183668	0.491733	Ets2	-0.173788	0.107525	0.106038	0.405009	-0.138776	0.107434	0.196448	0.667986	-0.123901	0.107191	0.247728	0.529304	-0.0324994	0.107865	0.763188	0.971131
Kdm5b	75605	-0.14157	0.108427	0.191662	0.501098	Kdm5b	-0.239828	0.126419	0.0578159	0.322789	-0.194748	0.12638	0.123324	0.58387	-0.0963001	0.126359	0.44599	0.704678	0.0717561	0.126908	0.571789	0.928079
Hsf2	15500	-0.0763695	0.086813	0.379021	0.681272	Hsf2	0.0358313	0.108043	0.740161	0.908334	-0.0977829	0.107512	0.363083	0.797822	-0.0825728	0.107282	0.441488	0.702262	-0.15647	0.107501	0.145527	0.740836
Tfdp2	211586	-0.0676001	0.0883931	0.44441	0.730023	Tfdp2	-0.125137	0.106714	0.240941	0.56837	0.0558988	0.106994	0.601358	0.904647	-0.178816	0.106178	0.0921606	0.331871	0.00384329	0.106999	0.971347	0.997532
Foxk2	68837	0.0689866	0.104559	0.509391	0.772349	Foxk2	0.0500552	0.12662	0.692608	0.88538	-0.0171814	0.12639	0.891869	0.979586	0.0745718	0.126357	0.555077	0.78192	0.217533	0.126898	0.0864851	0.661476
Smarcc1	20588	-0.108094	0.0565587	0.0559823	0.291847	Smarcc1	-0.116895	0.0687642	0.0891414	0.379412	-0.154798	0.0682879	0.0233996	0.363126	-0.102311	0.0680343	0.132627	0.396877	-0.0474964	0.0690051	0.491262	0.913408
Tulp4	68842	-0.0580463	0.0827588	0.483059	0.757435	Tulp4	-0.139532	0.0967947	0.149437	0.46865	-0.0723944	0.096787	0.454474	0.841866	-0.0451965	0.0965584	0.639732	0.832554	0.0505734	0.0972999	0.603225	0.933117
Zfp809	235047	0.0319373	0.152849	0.834489	0.943429	Zfp809	-0.0537443	0.178174	0.762927	0.917234	0.0633961	0.178198	0.722019	0.942966	-0.013916	0.178102	0.937721	0.97711	0.435589	0.178464	0.0146563	0.452746
Zfp292	30046	-0.302251	0.10347	0.0034876	0.082718	Zfp292	-0.271466	0.126017	0.0312251	0.253401	-0.352968	0.125666	0.00497304	0.237511	-0.343332	0.125446	0.00620235	0.0933444	-0.289386	0.125936	0.0215691	0.50707
Mxi1	17859	-0.0948941	0.0845661	0.261807	0.576876	Mxi1	-0.133144	0.105546	0.207134	0.53734	0.0496253	0.105862	0.639232	0.918154	-0.125924	0.105096	0.230847	0.512798	-0.147215	0.105465	0.162753	0.753973
Dpf2	19708	0.0230556	0.0604952	0.703118	0.883287	Dpf2	-0.059535	0.0728257	0.413643	0.719969	0.0161366	0.0728599	0.824723	0.967556	0.0998267	0.0727367	0.169927	0.445226	0.0446902	0.0732171	0.54161	0.923713
Zfp281	226442	-0.149953	0.0979989	0.125981	0.412178	Zfp281	-0.22404	0.121829	0.0659197	0.336454	-0.192822	0.12175	0.113249	0.568475	-0.138018	0.121637	0.25651	0.539027	-0.004746	0.122271	0.969038	0.997388
Ncoa1	17977	-0.104097	0.0673501	0.122198	0.406879	Ncoa1	-0.15018	0.0820914	0.0673356	0.338228	-0.131541	0.0818975	0.108238	0.563564	-0.110316	0.0815608	0.176195	0.451757	-0.00459763	0.0826145	0.955619	0.995001
Onecut1	15379	-0.19313	0.198722	0.331122	0.642782	Onecut1	-0.213188	0.194831	0.27386	0.597584	-0.0614591	0.194826	0.752415	0.950847	-0.0645312	0.194834	0.740485	0.88779	0.312159	0.194791	0.109037	0.68638
Zfp335	329559	-0.103397	0.0586787	0.0780561	0.334321	Zfp335	-0.155759	0.0750757	0.0380147	0.272134	-0.0664161	0.0751774	0.376988	0.803698	-0.0577052	0.0747033	0.439843	0.700855	-0.128233	0.0751198	0.0878127	0.663903
Churc1	211151	0.163722	0.0739976	0.0269299	0.210378	Churc1	0.170194	0.0921965	0.0648931	0.3349	0.131004	0.0918	0.153563	0.617959	0.236148	0.0917749	0.0100786	0.117046	0.118739	0.0919438	0.196555	0.783476
Zbtb33	56805	-0.116259	0.0791146	0.141696	0.437253	Zbtb33	-0.0877525	0.0947119	0.354176	0.67408	-0.0653898	0.0945609	0.489245	0.8565	-0.23287	0.0937524	0.0129959	0.129933	-0.0256371	0.0948613	0.786961	0.975207
Zfp874a	238692	0.0636808	0.0639875	0.319636	0.632979	Zfp874a	0.102333	0.0797596	0.199485	0.528031	0.0553616	0.0791837	0.484456	0.855153	0.0955326	0.0788444	0.225643	0.507519	-0.00441597	0.0791362	0.955499	0.995001
Zfp869	66869	-0.0276523	0.062903	0.660226	0.863379	Zfp869	-0.0172682	0.0721981	0.810968	0.93252	0.020921	0.0720465	0.771524	0.956244	0.0411612	0.0715875	0.565306	0.789848	-0.146742	0.0714537	0.0400084	0.585122
Foxp4	74123	0.0494496	0.0614833	0.421236	0.712838	Foxp4	-0.0104439	0.0713684	0.883654	0.962711	0.0575638	0.0713711	0.41993	0.82115	0.103192	0.0710509	0.146401	0.416922	0.0592576	0.0716261	0.408056	0.889105
Zfhx4	80892	-0.111351	0.113615	0.327048	0.638729	Zfhx4	-0.0849293	0.138331	0.539243	0.805581	-0.0336495	0.138294	0.807759	0.963695	-0.180233	0.137849	0.191055	0.469367	-0.123636	0.13823	0.371096	0.874105
Zfp523	224656	-0.0262753	0.0539972	0.626538	0.846561	Zfp523	-0.0437611	0.0662374	0.508824	0.786225	0.078317	0.0665599	0.239339	0.701007	-0.0337505	0.0653275	0.605411	0.813182	-0.0942227	0.0658488	0.15246	0.744961
Zbtb41	226470	-0.119365	0.0897669	0.183608	0.491733	Zbtb41	-0.178174	0.10573	0.0919557	0.384062	-0.112111	0.105719	0.288936	0.742486	-0.169271	0.105277	0.107865	0.358808	0.0297973	0.106291	0.779219	0.974696
Rfx7	319758	0.00414807	0.0778055	0.957482	0.986399	Rfx7	0.102963	0.0991627	0.29912	0.623751	-0.0462802	0.0983964	0.638109	0.917973	-0.0156463	0.0981356	0.873326	0.952051	-0.0129911	0.098686	0.895269	0.989652
Aebp2	11569	-0.169149	0.0602711	0.00500883	0.0998478	Aebp2	-0.261295	0.0729582	0.000341724	0.0493802	-0.185416	0.0730033	0.0110907	0.283085	-0.136977	0.0726831	0.0594872	0.273123	-0.0850451	0.0738085	0.249223	0.818787
Atf6b	12915	0.132432	0.0936758	0.157443	0.459812	Atf6b	0.180759	0.117617	0.124332	0.434431	0.0973605	0.117213	0.406184	0.816078	0.171721	0.117118	0.142589	0.412042	0.0915775	0.117336	0.435115	0.896874
Mtf1	17764	0.16006	0.0759378	0.0350499	0.236099	Mtf1	0.143435	0.0890144	0.1071	0.407278	0.0250953	0.0882887	0.776226	0.956738	0.226596	0.0886249	0.0105641	0.119691	0.266197	0.0894606	0.00292434	0.3053
Zfp62	22720	-0.0772006	0.0566422	0.172898	0.481694	Zfp62	-0.0365086	0.0702704	0.603381	0.843016	-0.134814	0.0693264	0.051819	0.462688	-0.063405	0.0691127	0.358925	0.636253	-0.0679283	0.0699713	0.331647	0.855041
Crebbp	12914	-0.137618	0.0814045	0.090924	0.355961	Crebbp	-0.191258	0.0963334	0.0471031	0.295788	-0.104059	0.0963984	0.280381	0.736455	-0.0904719	0.0960487	0.346224	0.626196	-0.15496	0.096404	0.107967	0.68397
Zfp219	69890	0.0429737	0.0719121	0.550116	0.800297	Zfp219	0.0241966	0.0890507	0.78584	0.923807	0.0792237	0.0889925	0.373343	0.802856	0.0426683	0.0883912	0.629294	0.825095	0.0266388	0.0889877	0.76467	0.971131
Pbx2	18515	-0.0078693	0.0620111	0.899018	0.967097	Pbx2	-0.00124951	0.0729131	0.986327	0.998021	0.0589576	0.0728751	0.418502	0.820782	-0.0602584	0.0716602	0.400409	0.671134	-0.0217151	0.0726941	0.765154	0.971131
Zfp768	233890	0.112999	0.0708872	0.110921	0.392322	Zfp768	0.0536463	0.0912618	0.556647	0.816666	0.12993	0.091291	0.154663	0.617981	0.127627	0.0908481	0.16007	0.435136	0.141942	0.0915514	0.121043	0.702194
Hivep1	110521	-0.0466251	0.120657	0.69918	0.881406	Hivep1	-0.145884	0.14669	0.319976	0.644351	-0.107357	0.146643	0.464106	0.845646	-0.00939448	0.146621	0.948912	0.98186	0.152482	0.147147	0.30008	0.841404
Creb1	12912	-0.0574138	0.0729622	0.431342	0.720474	Creb1	-0.0736133	0.0888393	0.407324	0.714419	-0.113953	0.0883808	0.197279	0.669167	-0.0489036	0.0881925	0.57923	0.79741	0.0183287	0.0891698	0.837144	0.980673
Zbtb4	75580	-0.124921	0.0766156	0.102997	0.378635	Zbtb4	-0.157271	0.0924064	0.0887657	0.378633	-0.0693686	0.0924875	0.453235	0.841404	-0.261743	0.0913017	0.00414653	0.079286	0.0103501	0.0930686	0.911451	0.991776
Zfp146	26465	-0.0023412	0.0763102	0.975525	0.992873	Zfp146	-0.0826293	0.0942888	0.380844	0.695863	-0.0206114	0.094262	0.826915	0.967579	0.0773045	0.0942093	0.411896	0.680348	0.0340996	0.0946714	0.718705	0.959888
Irf5	27056	-0.0694686	0.11669	0.551626	0.801019	Irf5	-0.0924104	0.144101	0.521334	0.794717	-0.0892383	0.143987	0.535411	0.876527	-0.0680666	0.14384	0.636063	0.830933	0.0159626	0.144265	0.911896	0.991776
Wiz	22404	-0.0325183	0.0738114	0.659532	0.863379	Wiz	-0.0834021	0.0912879	0.360918	0.680908	-0.00369926	0.0913324	0.967692	0.99584	-0.0248021	0.0908047	0.784748	0.907641	-0.00648235	0.0915364	0.943543	0.99396
Foxp1	108655	-0.145038	0.093785	0.121985	0.40675	Foxp1	-0.11832	0.115434	0.305359	0.630245	-0.0298082	0.11549	0.796328	0.961847	-0.193795	0.114711	0.0911393	0.331177	-0.21499	0.115104	0.0617903	0.632283
Rlf	109263	0.0727408	0.123721	0.556572	0.804393	Rlf	-0.0278484	0.15002	0.852734	0.950326	0.093484	0.150089	0.533379	0.876126	0.0566519	0.149889	0.705461	0.868173	0.308482	0.150503	0.0403966	0.58607
Rara	19401	0.0927299	0.080865	0.251495	0.566748	Rara	0.0442472	0.0995261	0.656624	0.867514	0.163551	0.0997137	0.100963	0.554686	0.150482	0.0992535	0.129485	0.392871	0.0267705	0.099401	0.787685	0.97531
Tshz1	110796	-0.0360228	0.0749066	0.630586	0.84897	Tshz1	-0.080027	0.0783392	0.306997	0.631031	-0.0182744	0.0783097	0.815482	0.966089	-0.102666	0.077419	0.184802	0.463149	0.0916659	0.079114	0.246597	0.818356
2010315B03Rik	630836	-0.0177384	0.0698304	0.799479	0.926664	2010315B03Rik	0.0354554	0.0862746	0.681102	0.880841	-0.109607	0.0852967	0.198789	0.669167	-0.0149786	0.0852231	0.860485	0.945814	0.0362478	0.0861923	0.674087	0.948063
Zfp629	320683	-0.0199187	0.0851313	0.815004	0.934766	Zfp629	-0.121351	0.104931	0.247485	0.572606	0.0931465	0.105477	0.377182	0.803701	-0.0847828	0.104432	0.416877	0.682862	0.0338916	0.10545	0.747908	0.967109
Zscan29	99334	0.0158768	0.0638207	0.803537	0.928777	Zscan29	-0.0192168	0.0802517	0.810751	0.93245	0.0474298	0.0802459	0.554484	0.88319	0.0767661	0.0798383	0.336291	0.617315	-0.0344241	0.0800844	0.667306	0.947483
Mafk	17135	-0.124265	0.108597	0.252505	0.567526	Mafk	-0.103489	0.136263	0.447566	0.742934	-0.085455	0.136138	0.530196	0.875351	-0.0874675	0.13588	0.519762	0.757632	-0.232436	0.135929	0.0872703	0.662341
Zfp68	24135	-0.110068	0.0621747	0.0766754	0.333922	Zfp68	-0.101902	0.0770116	0.185765	0.514003	-0.118923	0.0765525	0.120308	0.579157	-0.0503355	0.0763282	0.5096	0.749685	-0.159927	0.0765938	0.036799	0.583362
Gata4	14463	0.0456031	0.129023	0.723752	0.895333	Gata4	-0.0468202	0.154135	0.761309	0.916809	0.0174078	0.154125	0.910073	0.98185	-0.0231601	0.153912	0.880389	0.954244	0.319017	0.154708	0.0392029	0.583362
Elf1	13709	-0.127036	0.0983215	0.196342	0.506768	Elf1	-0.120054	0.116171	0.301406	0.626158	-0.0555928	0.116153	0.632212	0.916666	-0.315453	0.115049	0.00610864	0.0925911	-0.00534222	0.116508	0.963428	0.995516
E2f4	104394	-0.110921	0.0636722	0.0814972	0.338771	E2f4	-0.0949205	0.0810634	0.241622	0.568668	-0.136101	0.0805119	0.0909425	0.534912	-0.0763388	0.0802618	0.341542	0.621752	-0.123863	0.0808207	0.125383	0.710338
Pbx1	18514	-0.234444	0.0904082	0.00950948	0.133279	Pbx1	-0.327426	0.103578	0.00157139	0.0786897	-0.139089	0.104149	0.181719	0.652777	-0.250776	0.103112	0.0150128	0.14054	-0.277079	0.103731	0.0075595	0.38202
Foxo3	56484	-0.112175	0.12467	0.368238	0.674012	Foxo3	-0.21449	0.138154	0.120533	0.427896	-0.0376451	0.138385	0.785597	0.958245	-0.173259	0.137869	0.208865	0.488633	-0.0271387	0.138534	0.844689	0.981859
Zeb1	21417	-0.0754427	0.062132	0.224659	0.540135	Zeb1	-0.0199168	0.0790308	0.801031	0.928982	-0.0875824	0.078235	0.262936	0.721824	-0.147596	0.0773073	0.0562346	0.266034	-0.0409464	0.0787889	0.603274	0.933117
Crem	12916	-0.146116	0.114316	0.201187	0.513234	Crem	-0.11729	0.143296	0.413064	0.719648	-0.170809	0.143059	0.232486	0.695291	-0.192106	0.142822	0.178602	0.454828	-0.0530463	0.143394	0.711433	0.958422
Smad3	17127	0.0468808	0.11807	0.691323	0.877542	Smad3	0.224027	0.143033	0.117288	0.423977	0.151901	0.142729	0.287212	0.742194	-0.0927954	0.142078	0.513673	0.753154	-0.0439101	0.142455	0.757901	0.970122
Tcf3	21423	-0.0481356	0.0777396	0.535791	0.789191	Tcf3	-0.0717408	0.0943722	0.447141	0.742929	0.0228009	0.0944963	0.809332	0.963865	-0.0242326	0.0937678	0.796073	0.915078	-0.125135	0.0940447	0.183322	0.770552
Atoh8	71093	-0.058317	0.187409	0.755667	0.908549	Atoh8	0.128013	0.205621	0.53357	0.801584	0.10474	0.205601	0.610448	0.907786	-0.132999	0.205536	0.517578	0.75593	-0.185532	0.205556	0.366746	0.871978
Zfp946	74149	0.0145653	0.0645843	0.821572	0.937548	Zfp946	0.0323205	0.0829654	0.696858	0.886934	-0.062049	0.0821119	0.449851	0.839879	0.0438945	0.082084	0.592822	0.806756	0.0501428	0.0829628	0.545577	0.925145
Pknox1	18771	-0.0532732	0.0633992	0.400751	0.698472	Pknox1	0.00730282	0.0781699	0.925568	0.976207	-0.0214645	0.0776082	0.782106	0.957086	-0.152081	0.0763196	0.0462957	0.24503	-0.0285125	0.0778463	0.714166	0.958459
Foxn2	14236	-0.00924373	0.0646619	0.886326	0.961874	Foxn2	-0.0205495	0.0789897	0.794745	0.927186	-0.126534	0.0780316	0.104895	0.558141	0.0513033	0.0783888	0.512807	0.752721	0.0687474	0.0794076	0.386625	0.881332
Zbtb22	81630	-0.0630773	0.0702185	0.369026	0.6742	Zbtb22	-0.100068	0.0866782	0.248303	0.573164	0.0404745	0.0870737	0.642053	0.918358	-0.0565168	0.0859833	0.510988	0.750888	-0.135793	0.086397	0.116013	0.699064
Elk4	13714	-0.195446	0.0920379	0.0337085	0.232312	Elk4	-0.235409	0.109588	0.0317039	0.254469	-0.135795	0.109689	0.215714	0.682051	-0.260142	0.108942	0.0169446	0.14951	-0.118234	0.109934	0.28215	0.831588
Zfp384	269800	-0.0592729	0.0737045	0.421284	0.712838	Zfp384	-0.111537	0.092618	0.228487	0.558694	-0.0494453	0.0925887	0.59332	0.901567	-0.0220376	0.0922191	0.811129	0.922848	-0.0448821	0.0928423	0.628796	0.938133
Zkscan5	22757	0.0571896	0.0788271	0.468142	0.748522	Zkscan5	0.0472446	0.0968783	0.625784	0.852592	-0.0685416	0.0961243	0.475814	0.851043	0.0738215	0.096242	0.443057	0.70287	0.194142	0.0974591	0.046367	0.605173
Zhx2	387609	-0.00593049	0.0737353	0.935896	0.979163	Zhx2	-0.0347552	0.0880353	0.693	0.885758	0.0555847	0.0881417	0.528283	0.875064	-0.0489925	0.0871558	0.57403	0.795303	0.0183912	0.0882065	0.834837	0.98042
E2f6	50496	0.0484628	0.0593465	0.414153	0.708154	E2f6	0.105903	0.0734691	0.149452	0.46865	0.10728	0.0730424	0.141904	0.604259	-0.0271511	0.071561	0.704382	0.868039	0.0199629	0.0727848	0.783875	0.974737
AI987944	233168	-0.0876352	0.0740692	0.236748	0.551101	AI987944	-5.28008e-05	0.0889051	0.999526	1	-0.109157	0.0880625	0.215146	0.681249	-0.0843528	0.0876805	0.336026	0.617257	-0.134344	0.0881789	0.127623	0.712689
Fiz1	23877	-0.0810168	0.061345	0.186609	0.496242	Fiz1	-0.20986	0.0714706	0.00332144	0.103164	-0.00916003	0.0723209	0.899211	0.97997	-0.0397777	0.0714286	0.577604	0.797153	-0.0542356	0.0723297	0.453352	0.901555
Hnf1b	21410	-0.0889796	0.0999371	0.373275	0.677542	Hnf1b	0.0108723	0.116399	0.925581	0.976207	0.064919	0.116347	0.576859	0.89328	-0.154787	0.115365	0.179687	0.45612	-0.215287	0.115656	0.0626822	0.632383
Zfx	22764	-0.102048	0.0609876	0.0942754	0.362153	Zfx	-0.141084	0.0755432	0.0618183	0.329637	-0.160641	0.0750348	0.0322828	0.402112	-0.0434234	0.0750707	0.562972	0.787562	-0.0573832	0.0759398	0.449864	0.90068
Jun	16476	-0.397562	0.19066	0.0370522	0.24165	Jun	-0.1629	0.20785	0.433192	0.73497	-0.292737	0.207825	0.15896	0.621473	-0.0904868	0.207836	0.663289	0.849221	-0.58583	0.207799	0.00481422	0.343298
Zfp507	668501	-0.116649	0.0856902	0.173424	0.481781	Zfp507	-0.103153	0.105403	0.327753	0.65093	-0.216401	0.104748	0.0388354	0.42352	-0.103702	0.104749	0.322169	0.604522	-0.00739365	0.105709	0.944239	0.99396
Zfp275	27081	-0.125412	0.101434	0.216314	0.532739	Zfp275	-0.198803	0.124392	0.109998	0.411915	-0.11163	0.124441	0.369695	0.800798	-0.191481	0.123911	0.122272	0.383166	0.0175647	0.125008	0.888258	0.988362
Max	17187	0.133072	0.0814758	0.102412	0.377439	Max	0.0854817	0.0960823	0.373642	0.69077	0.0071997	0.0954161	0.939852	0.990344	0.182675	0.0956971	0.0562771	0.266034	0.2587	0.0968534	0.00756151	0.38202
Zfp746	69228	0.0672363	0.0717388	0.348636	0.657167	Zfp746	0.104657	0.0887375	0.23824	0.566872	0.107185	0.0884	0.225322	0.689207	0.137338	0.0879977	0.118595	0.376578	-0.0636087	0.0878141	0.468847	0.905163
Tshz2	228911	-0.135269	0.0715241	0.0585935	0.29757	Tshz2	-0.0683768	0.0879531	0.436909	0.738223	-0.0885991	0.0875394	0.311488	0.760849	-0.249233	0.0863958	0.00391683	0.0767524	-0.0829865	0.0877999	0.344568	0.860885
Vezf1	22344	-0.12822	0.0678113	0.0586465	0.29757	Vezf1	-0.133466	0.0857888	0.119768	0.427049	-0.0934071	0.0856369	0.27539	0.732247	-0.170101	0.0846607	0.0445155	0.241607	-0.103033	0.0858563	0.230117	0.806397
Smad1	17125	-0.0836575	0.0810786	0.302162	0.61906	Smad1	0.0294593	0.10068	0.769827	0.918979	-0.20685	0.0993682	0.0373742	0.419967	-0.0509078	0.0995421	0.609057	0.815964	-0.0799413	0.100107	0.424547	0.893673
Zfp644	52397	-0.132318	0.0629971	0.0356952	0.237047	Zfp644	-0.176187	0.0789206	0.025585	0.23735	-0.161977	0.0786083	0.0393447	0.424624	-0.13291	0.0781398	0.0889562	0.328022	-0.0435207	0.0796262	0.584679	0.929407
Setdb2	239122	-0.0246834	0.0808472	0.760131	0.910163	Setdb2	-0.0502664	0.103417	0.626928	0.852618	0.00875082	0.103377	0.93254	0.987873	-0.0544375	0.10272	0.596138	0.807773	0.02692	0.103661	0.7951	0.97692
Zfp444	72667	0.0293042	0.0757205	0.698753	0.881346	Zfp444	0.0357164	0.0854069	0.675807	0.877735	0.194578	0.085984	0.0236384	0.363126	0.00720223	0.0842092	0.931842	0.974855	-0.111277	0.0844408	0.187567	0.774554
Zfp410	52708	0.0486626	0.0606238	0.422149	0.713713	Zfp410	0.0589373	0.0774955	0.446941	0.742929	-0.0128499	0.0766417	0.866849	0.975374	0.0874694	0.0765784	0.253362	0.535117	0.070681	0.0774485	0.361443	0.869784
Pias1	56469	-0.115166	0.0768306	0.133885	0.423349	Pias1	-0.162619	0.0948635	0.0864847	0.374336	-0.13714	0.0946507	0.147363	0.610205	-0.143206	0.0940918	0.128013	0.390617	-0.0109061	0.0955634	0.909139	0.991714
Zfp646	233905	-0.169028	0.0859394	0.0492025	0.276929	Zfp646	-0.250887	0.105094	0.0169741	0.202645	-0.104046	0.105402	0.323574	0.773249	-0.203155	0.104595	0.0521003	0.256966	-0.0842772	0.105701	0.425266	0.893673
Zfp317	244713	-0.0167355	0.0638951	0.793382	0.924344	Zfp317	-0.0255773	0.0796906	0.748243	0.911279	-0.0395047	0.0791749	0.617811	0.910669	0.0163764	0.0788352	0.83544	0.933692	-0.0176485	0.0796174	0.824574	0.979636
Zfp367	238673	-0.0815041	0.0844322	0.334384	0.646277	Zfp367	0.0468259	0.101836	0.645646	0.862075	-0.0648134	0.101017	0.521127	0.871295	-0.191433	0.100062	0.0557303	0.264614	-0.0808387	0.101172	0.424278	0.893356
Zfp422	67255	-0.0583072	0.0687724	0.396534	0.696829	Zfp422	0.0251456	0.0758821	0.74036	0.908334	-0.123779	0.0743632	0.09601	0.549084	-0.0187081	0.0743266	0.801272	0.916917	-0.106085	0.0747962	0.156099	0.748408
Zfp639	67778	-0.0261914	0.062675	0.676026	0.869586	Zfp639	-0.0849831	0.0765576	0.266976	0.591505	-0.0189508	0.0765544	0.804485	0.963695	0.0408422	0.0762372	0.592149	0.806519	-0.0266932	0.0768058	0.728184	0.960935
Creb3l2	208647	-0.034854	0.162448	0.830115	0.942217	Creb3l2	0.0156613	0.191655	0.934873	0.980054	-0.0490249	0.191565	0.798014	0.962282	0.00307989	0.191527	0.98717	0.994173	-0.0671004	0.191589	0.726166	0.960519
E2f8	108961	-0.145968	0.183805	0.427112	0.71783	E2f8	-0.0813028	0.207348	0.694978	0.886322	-0.131654	0.207327	0.525423	0.873588	-0.266979	0.207288	0.19776	0.47788	-0.0388696	0.207353	0.851303	0.982506
Zbtb48	100090	0.135182	0.0958153	0.158286	0.461023	Zbtb48	0.047885	0.117722	0.684182	0.881613	0.140339	0.117804	0.23354	0.696279	0.228832	0.117718	0.0519069	0.256674	0.119949	0.117925	0.309074	0.849449
Smad7	17131	-0.419719	0.149517	0.00499808	0.0998478	Smad7	-0.582934	0.170908	0.000647716	0.0597406	-0.169662	0.171359	0.322128	0.772391	-0.438504	0.170862	0.0102752	0.11794	-0.362139	0.171167	0.0343698	0.574131
Foxn3	71375	-0.201276	0.108319	0.0631447	0.310727	Foxn3	-0.169409	0.12644	0.180298	0.507638	-0.043479	0.126608	0.731287	0.944854	-0.348989	0.12548	0.00541507	0.0887912	-0.157963	0.126426	0.211499	0.790696
Zfp710	209225	-0.0540748	0.0779962	0.488121	0.760391	Zfp710	0.00303976	0.0982259	0.975312	0.993538	-0.00785702	0.0978233	0.935984	0.989536	-0.130902	0.0967343	0.175988	0.451372	-0.0610768	0.0978115	0.532343	0.921789
Stat5a	20850	-0.191319	0.13636	0.160604	0.463785	Stat5a	-0.0439767	0.160826	0.784513	0.923807	-0.149282	0.160491	0.352288	0.792412	-0.187783	0.16023	0.241214	0.522617	-0.357871	0.160228	0.025515	0.526077
Zfp942	73233	-0.0355183	0.0808022	0.660248	0.863379	Zfp942	-0.0116211	0.0950523	0.902693	0.96756	-0.165517	0.0939359	0.0780657	0.515477	0.0412738	0.0943961	0.661937	0.847982	0.0126331	0.0950866	0.894305	0.989295
Usf1	22278	0.0937109	0.0672222	0.163303	0.467308	Usf1	0.0645087	0.0862838	0.454681	0.749318	0.108875	0.0861414	0.206262	0.675851	0.15329	0.0857343	0.0737819	0.300029	0.0431045	0.0860355	0.616365	0.936387
Nr3c2	110784	-0.158265	0.151988	0.297737	0.613255	Nr3c2	-0.26746	0.17401	0.124284	0.434431	-0.0533019	0.174181	0.759593	0.952956	-0.253364	0.173827	0.144961	0.415097	0.00474759	0.174328	0.978273	0.997677
Zfp715	69930	-0.10772	0.0754973	0.153634	0.45466	Zfp715	-0.140488	0.0940251	0.135135	0.449611	-0.142194	0.0936426	0.128895	0.589933	-0.166075	0.0929404	0.0739537	0.300109	0.0263354	0.094894	0.781377	0.974737
Nfil3	18030	-0.288057	0.173865	0.0975636	0.368626	Nfil3	0.0982348	0.193292	0.611299	0.847186	-0.138986	0.193079	0.471623	0.849156	-0.303332	0.192921	0.115878	0.372745	-0.547919	0.192883	0.00450169	0.332471
Zfp623	78834	-0.132141	0.0734569	0.0720364	0.328665	Zfp623	-0.138086	0.0926574	0.136148	0.449723	-0.16385	0.092179	0.0754832	0.51293	-0.0902905	0.091992	0.326344	0.608307	-0.112167	0.0926994	0.226278	0.802915
Nr2c2	22026	-0.16211	0.086793	0.0617929	0.306558	Nr2c2	-0.210861	0.105794	0.0462474	0.293736	-0.101905	0.105974	0.336252	0.784214	-0.24591	0.104893	0.0190585	0.159264	-0.0701935	0.106363	0.509289	0.918552
Zfp276	57247	0.157316	0.09511	0.0981184	0.369055	Zfp276	0.0938245	0.115181	0.415309	0.720608	0.166758	0.115195	0.147724	0.61075	0.255754	0.115102	0.0262849	0.18633	0.104116	0.115155	0.365924	0.871547
Hsf1	15499	-0.043207	0.0739924	0.559261	0.805589	Hsf1	-0.0766154	0.0896405	0.392719	0.70454	-0.0418141	0.0894528	0.640183	0.918262	-0.00992454	0.0890118	0.911222	0.967523	-0.0351546	0.0897748	0.695364	0.952794
Jarid2	16468	0.0151405	0.0822369	0.853928	0.950335	Jarid2	0.0929231	0.0977891	0.34199	0.665471	-0.0578857	0.0965571	0.548842	0.880691	-0.0361975	0.0960937	0.706404	0.868987	0.0545326	0.0974566	0.575781	0.928079
Tgif1	21815	-0.207845	0.135124	0.124005	0.409446	Tgif1	-0.0853737	0.157804	0.588499	0.834661	-0.280414	0.157296	0.0746317	0.511461	-0.011617	0.157583	0.941233	0.979046	-0.401733	0.157182	0.0105932	0.422513
Zfp322a	218100	0.0639385	0.0820714	0.435945	0.72319	Zfp322a	0.0388783	0.103908	0.708285	0.894095	0.0204659	0.103507	0.843261	0.971442	0.0773626	0.103264	0.453751	0.710128	0.126276	0.104245	0.225767	0.802915
Zfp943	74670	-0.0540274	0.0704516	0.443158	0.728315	Zfp943	-0.0118145	0.0844506	0.88874	0.964214	-0.141321	0.0831868	0.0893485	0.533938	-0.000521424	0.0833696	0.99501	0.998549	-0.0574673	0.0840191	0.493989	0.914007
Zfp574	232976	-0.192979	0.0787363	0.0142476	0.159274	Zfp574	-0.253981	0.0961151	0.00823042	0.143239	-0.0565189	0.0968339	0.559443	0.886268	-0.167881	0.0956281	0.0791628	0.30971	-0.282271	0.0958721	0.00323746	0.306678
Baz2b	407823	-0.182811	0.0936398	0.0509048	0.280115	Baz2b	-0.136655	0.117084	0.24315	0.569303	-0.2869	0.116266	0.0136011	0.2946	-0.149913	0.116352	0.197591	0.477709	-0.129424	0.117047	0.268838	0.823124
Mef2d	17261	-0.0500647	0.0996414	0.615352	0.838285	Mef2d	-0.0841864	0.126119	0.504442	0.783278	-0.0231504	0.12609	0.854325	0.974492	-0.0154042	0.125759	0.902511	0.964951	-0.0542794	0.126163	0.667028	0.947483
Zfp672	319475	0.0919637	0.0847872	0.27808	0.593091	Zfp672	0.0355158	0.102797	0.729724	0.904552	0.00447297	0.10233	0.965134	0.995121	0.241392	0.102921	0.0190056	0.159006	0.0955204	0.103005	0.353753	0.865476
Zfp825	235956	0.0398714	0.0876999	0.649372	0.857362	Zfp825	0.0053263	0.102001	0.958355	0.988511	0.0452198	0.101861	0.657089	0.921648	0.124571	0.101706	0.220643	0.500944	-0.00448402	0.101869	0.96489	0.996245
Zfp787	67109	0.0190394	0.0718255	0.790949	0.92341	Zfp787	-0.0634704	0.0835859	0.447648	0.742934	0.0674518	0.0840115	0.42204	0.822644	0.10971	0.0835562	0.189181	0.467764	-0.0367506	0.0836362	0.660364	0.944644
Foxj3	230700	-0.046781	0.0732158	0.522857	0.779314	Foxj3	-0.14789	0.0874886	0.0909523	0.382426	-0.0517483	0.0876565	0.554954	0.883557	-0.0353179	0.0871115	0.685159	0.861283	0.0687487	0.0887027	0.438313	0.89705
Gmeb2	229004	-0.116735	0.0885767	0.187537	0.497034	Gmeb2	-0.123068	0.111796	0.270973	0.595714	-0.0802228	0.111682	0.472563	0.849764	-0.130733	0.111012	0.238937	0.52085	-0.120848	0.111732	0.279435	0.830847
Rfx5	53970	-0.135737	0.108641	0.211517	0.526326	Rfx5	-0.0461322	0.136575	0.735529	0.907042	-0.138873	0.135992	0.307167	0.759242	-0.192382	0.135454	0.155527	0.42884	-0.210437	0.135931	0.121596	0.702791
Nfxl1	100978	-0.0676864	0.143102	0.636217	0.852875	Nfxl1	-0.000950792	0.172909	0.995613	0.999063	-0.150185	0.17262	0.384284	0.807289	0.0149989	0.172685	0.930785	0.974769	-0.0582714	0.172809	0.735966	0.962965
Nfatc1	18018	-0.0385231	0.0721092	0.593181	0.827888	Nfatc1	-0.0947733	0.0906356	0.295722	0.620385	-0.0412318	0.0905522	0.648866	0.918358	-0.0725786	0.0897311	0.418604	0.683847	0.0657274	0.0915261	0.472679	0.907304
Zeb2	24136	-0.192144	0.0983076	0.0506399	0.280115	Zeb2	-0.239507	0.116067	0.0390637	0.274649	-0.0633248	0.116608	0.587091	0.897416	-0.351967	0.114753	0.00216092	0.0616272	-0.136669	0.116494	0.240723	0.816159
Zfp263	74120	-0.194481	0.0741154	0.00868978	0.126861	Zfp263	-0.219095	0.0932111	0.0187469	0.21101	-0.201261	0.0929259	0.0303245	0.399125	-0.155218	0.0925634	0.0935643	0.335011	-0.187588	0.0932881	0.0443422	0.599361
Zbtb5	230119	-0.104031	0.11376	0.360466	0.667622	Zbtb5	0.0782463	0.138646	0.572509	0.824874	-0.154594	0.137765	0.261797	0.721824	-0.089573	0.137641	0.515192	0.75384	-0.201248	0.137786	0.144129	0.739231
Tead1	21676	-0.0531591	0.0964289	0.581443	0.818872	Tead1	-0.0628552	0.121473	0.604848	0.843295	-0.14262	0.120693	0.237335	0.69923	-0.0569129	0.120562	0.636882	0.831229	-0.049188	0.121452	0.685479	0.950889
Mnt	17428	-0.231787	0.140309	0.0985412	0.369729	Mnt	-0.362112	0.165476	0.0286474	0.245724	-0.199153	0.165632	0.229215	0.691637	-0.0328325	0.165726	0.842956	0.93813	-0.300405	0.165553	0.0695922	0.63858
Zfp120	104348	0.083696	0.0823871	0.309683	0.624951	Zfp120	0.221875	0.0978973	0.0234266	0.228561	0.0224127	0.0961967	0.81577	0.966089	0.0593567	0.0957656	0.535382	0.768013	0.0247504	0.0965068	0.797594	0.977177
Srf	20807	-0.0934569	0.0842303	0.267197	0.582479	Srf	-0.0690933	0.104735	0.509448	0.786448	-0.0771849	0.104339	0.459452	0.844615	-0.0440492	0.10395	0.671745	0.854643	-0.16718	0.104145	0.108434	0.684895
Tcf4	21413	-0.0737283	0.0776031	0.342077	0.652605	Tcf4	-0.109483	0.0961286	0.254737	0.579297	-0.073144	0.0959362	0.445808	0.837848	-0.107312	0.0950804	0.259047	0.542337	-0.00373619	0.0966852	0.969175	0.997388
Zscan21	22697	-0.158518	0.0692693	0.022112	0.194048	Zscan21	-0.164267	0.0892877	0.0658055	0.336454	-0.173857	0.0887881	0.0502166	0.456906	-0.126743	0.0883859	0.151579	0.422567	-0.156721	0.0892121	0.0789653	0.649017
Zfhx2	239102	-0.00662715	0.107845	0.951	0.983501	Zfhx2	0.0337934	0.129449	0.79405	0.927148	0.191412	0.129752	0.140156	0.601831	-0.0801231	0.128539	0.533062	0.765798	-0.087817	0.129006	0.496048	0.91482
Deaf1	54006	0.0751847	0.0742213	0.311069	0.625205	Deaf1	0.0875449	0.0917214	0.339848	0.663011	0.172302	0.0918386	0.0606362	0.488481	0.0957019	0.090646	0.29107	0.575653	-0.043704	0.0907723	0.630184	0.938622
Elk3	13713	-0.0137033	0.0937473	0.883785	0.960915	Elk3	0.0149899	0.117567	0.898544	0.966347	-0.0641582	0.116866	0.583011	0.895881	-0.0775654	0.116317	0.50487	0.747512	0.0586476	0.117699	0.618283	0.936387
Zfp451	98403	-0.0777037	0.0641393	0.225711	0.540692	Zfp451	-0.160207	0.078862	0.0422058	0.283599	-0.0613162	0.0791164	0.438332	0.833745	-0.0523264	0.078357	0.504264	0.747265	-0.0283291	0.0797303	0.722357	0.960519
Zfp652	268469	-0.322977	0.111817	0.00387169	0.0892925	Zfp652	-0.296491	0.133464	0.0263167	0.239865	-0.153503	0.133703	0.250931	0.715181	-0.383214	0.132669	0.00387099	0.0762324	-0.379223	0.133157	0.00440033	0.332471
Zfp704	170753	-0.0533426	0.084007	0.525442	0.780799	Zfp704	-0.112768	0.10336	0.275262	0.599445	-0.035114	0.103419	0.73421	0.944906	-0.104428	0.102373	0.307693	0.591673	0.0185295	0.104065	0.858678	0.98293
Myc	17869	0.13971	0.187796	0.45691	0.737971	Myc	0.237174	0.184472	0.198552	0.526416	0.303768	0.184473	0.0996246	0.550981	-0.393873	0.184582	0.0328539	0.208938	0.334463	0.184457	0.0697973	0.63858
Zfp35	22694	0.0784852	0.0736102	0.286321	0.60107	Zfp35	0.115724	0.0933686	0.215187	0.547324	0.0106685	0.0922796	0.907961	0.98185	0.0564794	0.0918923	0.538802	0.7704	0.146414	0.0934489	0.117167	0.699182
Zfp637	232337	0.0744639	0.0867902	0.390906	0.692703	Zfp637	0.129953	0.104978	0.215752	0.547894	0.119126	0.104553	0.25454	0.717147	0.157372	0.104174	0.130874	0.394621	-0.0796652	0.10381	0.442838	0.898962
Nr6a1	14536	-0.0110864	0.100923	0.912529	0.971461	Nr6a1	0.140582	0.120106	0.241805	0.568826	0.0456666	0.119316	0.701916	0.936176	-0.039773	0.11846	0.73706	0.886605	-0.181104	0.118556	0.126617	0.711159
Pias4	59004	-0.041059	0.0643239	0.523268	0.779319	Pias4	-0.0967967	0.078104	0.215223	0.547324	0.0154766	0.0784908	0.843689	0.971442	-0.0596832	0.0770248	0.438424	0.700028	-0.0155768	0.078603	0.842912	0.981612
2610008E11Rik	72128	-0.129305	0.0804678	0.108074	0.38829	2610008E11Rik	-0.103433	0.0987036	0.294678	0.61956	-0.0902669	0.0983576	0.358754	0.794542	-0.191069	0.0971015	0.0490993	0.250638	-0.124088	0.0984538	0.207537	0.78774
Zbtb24	268294	0.108792	0.0918162	0.236062	0.550925	Zbtb24	0.0397048	0.111812	0.722511	0.901302	0.0956574	0.111752	0.392011	0.810679	0.0526539	0.111083	0.635497	0.830331	0.288114	0.112936	0.0107377	0.426194
Rabgef1	56715	0.000189622	0.120093	0.99874	0.999499	Rabgef1	0.0732897	0.143603	0.609797	0.846558	0.0908872	0.143442	0.52633	0.874141	-0.0843235	0.142642	0.554418	0.781712	-0.0559362	0.143169	0.696018	0.952902
Zfp217	228913	0.0366063	0.12538	0.770315	0.91488	Zfp217	0.0892925	0.143707	0.534369	0.801963	0.254004	0.143995	0.0777353	0.515477	-0.251007	0.142387	0.0779251	0.306571	0.172087	0.143908	0.231771	0.808139
Zfhx3	11906	0.0284836	0.0883325	0.747105	0.905335	Zfhx3	0.0157432	0.111793	0.888009	0.964043	0.0901603	0.111819	0.420067	0.82115	0.0471278	0.111115	0.671467	0.854564	-0.0168729	0.111561	0.879784	0.986763
Rcor1	217864	-0.0799682	0.108174	0.459751	0.740439	Rcor1	0.00130627	0.13048	0.992012	0.998934	-0.014079	0.130166	0.913867	0.982264	-0.214264	0.129138	0.0970796	0.341487	-0.0428727	0.130254	0.742045	0.964793
Zfp512	269639	-0.0247856	0.0800697	0.756903	0.908928	Zfp512	-0.0175857	0.0996967	0.859986	0.954298	0.0597441	0.0997606	0.549256	0.880889	-0.0545037	0.0983833	0.579583	0.797659	-0.0807753	0.099183	0.415412	0.890444
Klf6	23849	-0.122797	0.135245	0.363902	0.67115	Klf6	0.125403	0.154712	0.41762	0.722609	-0.0661164	0.153786	0.66725	0.926303	-0.402225	0.152495	0.00834868	0.107975	-0.232052	0.15343	0.130426	0.718079
Zfp386	56220	0.123037	0.0815686	0.131457	0.419663	Zfp386	0.205309	0.0976327	0.0354765	0.265104	0.064818	0.0960975	0.499992	0.860986	0.154157	0.0959461	0.108119	0.359197	0.0537857	0.0963596	0.576723	0.928079
Zfp426	235028	-0.00957206	0.0727167	0.895273	0.965306	Zfp426	0.0616542	0.0903832	0.495149	0.77717	0.00216268	0.0894687	0.980715	0.996504	0.0460981	0.0890071	0.604518	0.812575	-0.1245	0.0889279	0.161508	0.753063
Zfp358	140482	-0.211451	0.0838968	0.0117233	0.146042	Zfp358	-0.295712	0.103527	0.00428498	0.114342	-0.103026	0.104262	0.323079	0.773249	-0.195043	0.103088	0.0584902	0.271066	-0.219393	0.103863	0.0346584	0.574131
Trp53	22059	-0.114387	0.0778646	0.141819	0.437363	Trp53	-0.0229817	0.0940193	0.806893	0.930943	-0.161899	0.0925221	0.0801462	0.515477	-0.132881	0.0919699	0.148506	0.419586	-0.12507	0.0931166	0.179223	0.767439
Lcorl	209707	-0.0897028	0.0973501	0.356818	0.665599	Lcorl	-0.225468	0.115628	0.0511838	0.305578	-0.0549195	0.116101	0.636189	0.917528	-0.128419	0.115258	0.265198	0.548195	0.0973763	0.117136	0.405799	0.889105
Zfp524	66056	-0.0837663	0.0924148	0.364716	0.671368	Zfp524	-0.167333	0.114472	0.143803	0.462006	0.0428576	0.11524	0.709968	0.940332	-0.118303	0.113814	0.298598	0.584683	-0.0804274	0.11484	0.483713	0.911775
Zfp113	56314	-0.0750885	0.116344	0.518667	0.778217	Zfp113	-0.107158	0.135774	0.429976	0.732804	-0.128516	0.135366	0.342421	0.787445	-0.231877	0.134476	0.0846549	0.319713	0.0848379	0.136624	0.534628	0.921789
Zfp157	72154	0.0211506	0.126686	0.867407	0.955479	Zfp157	0.108893	0.153104	0.476937	0.766771	0.0233619	0.152687	0.878394	0.976197	-0.15487	0.152008	0.308284	0.591673	0.176427	0.15325	0.249634	0.818787
Zbtb40	230848	0.033897	0.116598	0.771267	0.914961	Zbtb40	-0.0704752	0.142496	0.620898	0.851467	0.0077913	0.142522	0.956403	0.993106	0.0639188	0.142345	0.653401	0.841884	0.136179	0.143134	0.341397	0.859103
Nfya	18044	-0.0472904	0.089296	0.596395	0.830307	Nfya	-0.100608	0.11071	0.363483	0.683418	-0.0804959	0.110448	0.466117	0.845746	-0.0699098	0.109921	0.524778	0.761449	0.0775383	0.111634	0.48732	0.911908
Snapc4	227644	-0.0576488	0.0735736	0.433302	0.7221	Snapc4	0.0064855	0.093723	0.944832	0.984241	-0.0820477	0.0925862	0.375522	0.803266	-0.0270153	0.092199	0.769514	0.901636	-0.119651	0.0926572	0.196588	0.783476
Sp4	20688	-0.115704	0.113189	0.306675	0.623392	Sp4	-0.131679	0.138689	0.342387	0.665889	-0.0522	0.138729	0.706714	0.939226	-0.277467	0.137481	0.0435688	0.239046	-0.0271752	0.139053	0.845056	0.981859
Thra	21833	-0.156631	0.103538	0.130333	0.417765	Thra	0.00158901	0.122421	0.989644	0.998702	-0.143439	0.121433	0.237516	0.69923	-0.237667	0.120591	0.0487411	0.24981	-0.179797	0.121502	0.138931	0.729787
Zfp518a	72672	-0.0701012	0.0973057	0.471265	0.749895	Zfp518a	-0.110424	0.121826	0.364722	0.683418	-0.0381386	0.121843	0.75427	0.950847	-0.107491	0.120986	0.374293	0.651199	-0.0212486	0.12219	0.861946	0.983826
Mlxip	208104	0.0196956	0.0989212	0.842182	0.946461	Mlxip	-0.0710012	0.122871	0.563364	0.820012	0.0536586	0.123128	0.662984	0.924345	-0.0264469	0.122273	0.828759	0.929542	0.137772	0.123792	0.265736	0.823124
Zfp777	72306	0.0450258	0.0809403	0.578017	0.816798	Zfp777	-0.0587574	0.102432	0.566224	0.82193	0.0428587	0.102642	0.676273	0.929284	0.0733959	0.102147	0.47243	0.726257	0.133433	0.103551	0.197546	0.783476
Foxj2	60611	-0.109879	0.0732829	0.133775	0.423349	Foxj2	-0.120102	0.0899586	0.181849	0.509665	-0.1084	0.0895211	0.22594	0.689207	-0.145288	0.0883897	0.100233	0.346549	-0.0583029	0.0903056	0.518527	0.9189
Zfp865	319748	-0.0375898	0.0878878	0.668868	0.867156	Zfp865	-0.133937	0.109439	0.221009	0.551679	0.00822975	0.109866	0.940288	0.990344	0.0449436	0.109433	0.681296	0.86042	-0.0626658	0.109745	0.567991	0.928003
Zfp945	240041	-0.0290879	0.0877811	0.740367	0.903495	Zfp945	-0.0696575	0.11032	0.527772	0.798235	0.0371706	0.110563	0.736725	0.946349	-0.0658517	0.109288	0.546805	0.775302	-0.0277542	0.110468	0.801628	0.977177
Tead3	21678	-0.0808051	0.0832348	0.331643	0.64341	Tead3	-0.0993886	0.096851	0.304797	0.629426	0.0170708	0.0972098	0.860602	0.974492	-0.123663	0.095485	0.195285	0.47465	-0.0995939	0.0967157	0.303123	0.844401
Bach2	12014	-0.446128	0.161653	0.00578388	0.105809	Bach2	-0.374517	0.191466	0.0504596	0.303802	-0.368265	0.191404	0.0543527	0.46441	-0.322699	0.191342	0.0916998	0.331694	-0.535303	0.191304	0.00513914	0.343323
Zfp790	233056	-0.149158	0.0852354	0.0801258	0.337075	Zfp790	-0.120618	0.105493	0.252881	0.577704	-0.0844	0.105302	0.422841	0.822882	-0.173456	0.104173	0.0958982	0.339296	-0.182007	0.105023	0.0830924	0.658508
Hivep2	15273	0.0479542	0.131929	0.716243	0.890792	Hivep2	-0.0160523	0.146901	0.912986	0.972263	0.0172393	0.146778	0.906502	0.98185	-0.0562538	0.14619	0.700386	0.867666	0.215659	0.147684	0.144213	0.739231
Zfp12	231866	-0.0109316	0.0740239	0.882597	0.960915	Zfp12	-0.0559553	0.092529	0.545357	0.810643	0.0194651	0.0925979	0.833503	0.969647	0.00399063	0.0916646	0.965275	0.986767	-0.00615809	0.092762	0.947071	0.994252
Rcor3	214742	-0.17494	0.0887168	0.0486224	0.276807	Rcor3	-0.216302	0.110593	0.0504854	0.303802	-0.180639	0.110394	0.101774	0.556059	-0.103679	0.110184	0.346721	0.626844	-0.205427	0.110548	0.0631332	0.632941
Baz1a	217578	-0.0981827	0.117759	0.404417	0.700665	Baz1a	-0.235702	0.138865	0.0896306	0.380423	-0.117301	0.13904	0.398868	0.814247	-0.108673	0.138671	0.43323	0.695935	0.087053	0.140057	0.534236	0.921789
Mynn	80732	-0.185755	0.0695991	0.00760935	0.119683	Mynn	-0.208569	0.0875118	0.0171572	0.202645	-0.194027	0.087077	0.0258653	0.375372	-0.192031	0.0861839	0.0258699	0.184715	-0.138267	0.0879507	0.115928	0.699064
Zfp513	101023	0.0955452	0.0683569	0.162191	0.466403	Zfp513	0.0393056	0.0873013	0.652545	0.865153	0.129883	0.0875133	0.137768	0.601153	0.121106	0.086525	0.161612	0.436421	0.0931199	0.0875884	0.287713	0.834838
Zbtb17	22642	0.101181	0.0761353	0.183858	0.49201	Zbtb17	0.0435597	0.0942292	0.643885	0.861116	0.0161884	0.0935131	0.862562	0.974492	0.160669	0.093766	0.0866196	0.323613	0.185002	0.0952143	0.0520152	0.610461
Zfp84	74352	-0.150843	0.0842165	0.0732712	0.329558	Zfp84	-0.218359	0.102582	0.0332847	0.259119	-0.0953347	0.102942	0.354392	0.793605	-0.240915	0.101366	0.0174689	0.152264	-0.0105458	0.103853	0.919118	0.991776
Zfp160	224585	-0.102513	0.0754553	0.174275	0.482616	Zfp160	-0.202408	0.0899302	0.0244033	0.233854	-0.126849	0.0900039	0.158726	0.621473	-0.00689104	0.0900768	0.93902	0.977774	-0.0547723	0.0909491	0.547021	0.925145
Zfp597	71063	-0.0231693	0.0758127	0.7599	0.910163	Zfp597	-0.0217314	0.0951262	0.819298	0.936583	-0.0778976	0.0942037	0.40829	0.817146	0.0980471	0.094686	0.300437	0.586105	-0.0755837	0.09457	0.424154	0.893356
Zfp612	234725	-0.0605352	0.150632	0.687777	0.875292	Zfp612	-0.0928692	0.180697	0.607288	0.844627	-0.00193355	0.180729	0.991464	0.998116	-0.0433566	0.180494	0.810166	0.922544	-0.0973136	0.180666	0.590137	0.929407
Pou2f1	18986	-0.189912	0.100321	0.0583505	0.297193	Pou2f1	-0.154562	0.12597	0.219833	0.550735	-0.295009	0.124887	0.0181668	0.325656	-0.201562	0.124797	0.106286	0.355954	-0.101942	0.126165	0.419086	0.892013
Rbpj	19664	-0.101403	0.0711683	0.154207	0.455551	Rbpj	-0.0428769	0.0890224	0.63006	0.852859	-0.105741	0.0878477	0.228712	0.691403	-0.10246	0.0869221	0.238497	0.52085	-0.14621	0.0878836	0.0961762	0.673078
Zfp60	22718	-0.043093	0.0740534	0.560622	0.806638	Zfp60	-0.031354	0.0930126	0.736046	0.907042	-0.0561729	0.0922553	0.5426	0.879037	0.0141195	0.0919299	0.877933	0.953913	-0.0914277	0.0923442	0.322138	0.851826
Cdc5l	71702	-0.014275	0.0695754	0.837437	0.944667	Cdc5l	-0.0212154	0.0879959	0.809482	0.932004	-0.0119605	0.0874706	0.891238	0.979586	-0.0235974	0.0863687	0.784687	0.907641	-0.00121142	0.0879887	0.989015	0.999174
Phf20	228829	0.0704231	0.0933044	0.450389	0.734268	Phf20	-0.0444122	0.111128	0.689415	0.88464	0.13212	0.11185	0.237513	0.69923	0.0807972	0.110785	0.465808	0.721527	0.106393	0.112012	0.342196	0.859319
Vps72	21427	0.0332953	0.0808164	0.680349	0.872304	Vps72	0.0364205	0.0970658	0.707501	0.893479	0.132964	0.0973219	0.171866	0.640632	0.00834904	0.0954419	0.930292	0.974468	-0.0355228	0.0963217	0.712282	0.958459
Mxd1	17119	-0.153241	0.10273	0.13578	0.427419	Mxd1	-0.104463	0.119753	0.383033	0.697564	-0.000305955	0.119974	0.997965	0.999994	-0.151696	0.118459	0.200342	0.480592	-0.33746	0.118338	0.00434913	0.332471
Bhlhe41	79362	-0.136747	0.200929	0.496142	0.764818	Bhlhe41	-0.187083	0.203858	0.35877	0.678838	-0.124247	0.203859	0.54221	0.878586	0.107786	0.203841	0.59696	0.80861	0.0490726	0.203822	0.80974	0.977623
Zfp771	244216	-0.258422	0.115582	0.0253619	0.204814	Zfp771	-0.333182	0.138782	0.0163615	0.200076	-0.126429	0.139334	0.364207	0.798293	-0.303124	0.138221	0.0283048	0.193359	-0.208425	0.139213	0.13435	0.721856
Tfcp2l1	81879	-0.023462	0.112134	0.834267	0.943429	Tfcp2l1	0.00529415	0.142155	0.970292	0.991968	-0.0507448	0.141654	0.72017	0.94223	-0.0562704	0.141215	0.690282	0.863207	0.0215468	0.142153	0.879523	0.986752
Zbtb1	268564	-0.177969	0.0895824	0.046961	0.271323	Zbtb1	-0.256061	0.103925	0.0137433	0.187231	-0.176155	0.104011	0.0903364	0.534222	-0.221728	0.102988	0.0313228	0.203295	-0.0206636	0.105476	0.844682	0.981859
Zfp800	627049	-0.0673228	0.100573	0.503247	0.768506	Zfp800	-0.0361864	0.124074	0.770552	0.919398	-0.113159	0.123359	0.35898	0.794838	-0.1151	0.122841	0.348767	0.627955	0.0514731	0.12444	0.67914	0.950073
Lzts2	226154	0.0614031	0.120503	0.610364	NA	Lzts2	0.103324	0.149634	0.489872	0.775211	0.0606853	0.149234	0.684268	0.932437	0.118673	0.149049	0.425917	NA	-0.0190083	0.149145	0.898586	0.990323
Nufip1	27275	0.0279945	0.0894072	0.754195	0.907603	Nufip1	-0.0164196	0.110643	0.882026	0.962617	-0.0273843	0.110152	0.803666	0.963481	0.152902	0.110579	0.166747	0.442347	0.0291409	0.110819	0.792582	0.975899
Zbtb38	245007	-0.173148	0.107211	0.106308	NA	Zbtb38	-0.20988	0.129745	0.105743	0.405009	-0.125851	0.129821	0.332338	0.780853	-0.218313	0.128847	0.0901975	NA	-0.126521	0.130082	0.33074	0.854638
Rest	19712	-0.381924	0.125294	0.00230205	NA	Rest	-0.447405	0.146472	0.00225409	0.0860852	-0.368648	0.146503	0.0118588	0.283826	-0.420032	0.145961	0.00400581	NA	-0.210657	0.147284	0.152635	0.744961
Zfp944	319615	0.151633	0.0820401	0.0645613	NA	Zfp944	0.245353	0.104567	0.0189567	0.211673	0.0753924	0.102736	0.463042	0.845646	0.154681	0.102507	0.131303	NA	0.133453	0.103528	0.197378	0.783476
Zfp770	228491	-0.0260371	0.0721425	0.718166	NA	Zfp770	-0.0619016	0.0917335	0.499804	0.780775	-0.0589472	0.0911552	0.517846	0.869615	0.00405686	0.0907276	0.964335	NA	0.0114256	0.0922388	0.901419	0.990581
Tfeb	21425	0.0722175	0.0998773	0.469642	NA	Tfeb	-0.0233953	0.122907	0.849035	0.949445	0.0932298	0.123179	0.449131	0.839178	0.146595	0.122849	0.232755	NA	0.0696216	0.123336	0.572423	0.928079
Kdm5d	20592	-0.194863	0.0819307	0.0173883	0.176068	Kdm5d	-0.0897331	0.0989638	0.364551	0.683418	-0.129287	0.0984864	0.18927	0.660881	-0.138132	0.0979892	0.158637	0.432583	0.069419	0.0996358	0.485973	0.911886
Pias3	229615	0.082063	0.0878297	0.350127	NA	Pias3	0.132579	0.111204	0.233176	0.562314	0.131097	0.110714	0.236372	0.698951	0.0104507	0.109193	0.923752	NA	0.068715	0.110622	0.534488	0.921789
Prdm4	72843	-0.100714	0.0873453	0.248888	NA	Prdm4	-0.185943	0.104112	0.0741008	0.353229	-0.142674	0.103947	0.169885	0.636906	0.00715019	0.104215	0.9453	NA	-0.042505	0.105008	0.68564	0.950889
Zfp955a	77652	-0.0758924	0.080531	0.345988	NA	Zfp955a	-0.0349924	0.101827	0.731113	0.905816	-0.104399	0.100661	0.299676	0.749968	-0.023188	0.100418	0.817382	NA	-0.142488	0.100732	0.157208	0.749925
Zbtb6	241322	-0.02925	0.081529	0.719769	NA	Zbtb6	-0.0338614	0.102569	0.741299	0.908556	-0.0883588	0.101617	0.384558	0.807289	-0.0755124	0.100889	0.454176	NA	0.10383	0.103558	0.316041	0.851672
Zfp64	22722	0.0964513	0.0869829	0.267494	NA	Zfp64	0.102707	0.110441	0.352387	0.673156	0.132553	0.110172	0.228917	0.69154	0.147412	0.109503	0.178242	NA	0.00859448	0.109651	0.937525	0.993382
E4f1	13560	-0.0757722	0.0876991	0.387587	NA	E4f1	-0.0827703	0.108021	0.443532	0.741729	0.0209393	0.108299	0.846687	0.97213	-0.180528	0.106099	0.0888477	NA	-0.0325834	0.108258	0.76343	0.971131
Tfcp2	21422	-0.0872091	0.0841814	0.300218	NA	Tfcp2	-0.0432599	0.100979	0.668358	0.874425	-0.0155587	0.100647	0.877146	0.975984	-0.135583	0.0987734	0.169857	NA	-0.134158	0.100037	0.179895	0.767439
Zfp760	240034	0.142222	0.110301	0.19726	NA	Zfp760	0.120913	0.137436	0.378981	0.694697	0.100179	0.136919	0.464371	0.845646	0.155998	0.136607	0.253475	NA	0.0938035	0.137175	0.494087	0.914007
Zfp362	230761	-0.18644	0.092621	0.0441209	NA	Zfp362	-0.134104	0.113218	0.236226	0.565098	-0.0762811	0.11315	0.500211	0.860986	-0.238187	0.111322	0.0323855	NA	-0.25791	0.11223	0.0215589	0.50707
Pou6f1	19009	-0.184976	0.101984	0.0697131	NA	Pou6f1	-0.170699	0.111526	0.125874	0.435721	-0.0460714	0.11191	0.680572	0.931491	-0.296727	0.109664	0.00681448	NA	-0.13099	0.111669	0.240785	0.816159
Id1	15901	-0.236612	0.189841	0.21263	NA	Id1	-0.585515	0.203253	0.00396778	0.110951	-0.217973	0.203448	0.283991	0.738667	-0.0232602	0.203507	0.909003	NA	-0.385031	0.203371	0.0583251	0.627099
Zfp229	381067	-0.0935054	0.0949332	0.324644	NA	Zfp229	-0.0221058	0.11841	0.851905	0.950224	-0.185251	0.116679	0.112355	0.567316	-0.125714	0.116318	0.279795	NA	-0.0444358	0.118086	0.706695	0.95723
Rfx1	19724	-0.0811447	0.0937315	0.386647	NA	Rfx1	-0.194128	0.114285	0.0893895	0.379973	0.0348849	0.115494	0.762614	0.95357	-0.12316	0.113537	0.27803	NA	-0.0312151	0.115356	0.7867	0.97513
Hmbox1	219150	-0.203666	0.0940458	0.0303411	NA	Hmbox1	-0.121575	0.118037	0.303023	0.627594	-0.232687	0.116815	0.0463781	0.445842	-0.291858	0.115753	0.011689	NA	-0.127746	0.117862	0.278427	0.830664
Sp100	20684	-0.0978288	0.107686	0.363633	NA	Sp100	-0.218292	0.130668	0.0948037	0.388842	0.00631739	0.131737	0.961753	0.994711	-0.141291	0.130014	0.277155	NA	-0.0906642	0.131405	0.49022	0.912899
E2f3	13557	0.187267	0.0949935	0.0486825	NA	E2f3	0.236195	0.122034	0.0529306	0.311833	0.163925	0.121131	0.175963	0.647091	0.182427	0.120568	0.130262	NA	0.174109	0.121511	0.151896	0.744294
Nfkb2	18034	0.0259396	0.0878607	0.767814	NA	Nfkb2	0.0809069	0.110393	0.46362	0.756012	0.074352	0.10968	0.497837	0.859607	-0.00746582	0.1079	0.944837	NA	-0.0836836	0.108625	0.441069	0.89773
Ppard	19015	-0.0419807	0.109373	0.701103	NA	Ppard	0.0172367	0.133091	0.896953	0.966154	0.0661383	0.132974	0.618922	0.911034	-0.0241184	0.131833	0.854841	NA	-0.214015	0.131694	0.104142	0.680397
Zfp212	232784	-0.127677	0.0784544	0.103652	NA	Zfp212	-0.157193	0.0989173	0.11203	0.415245	-0.0723277	0.0990979	0.465475	0.845646	-0.115752	0.0977175	0.236193	NA	-0.149807	0.0987999	0.129453	0.715928
Zmat1	215693	-0.0477657	0.102006	0.639595	NA	Zmat1	-0.0397353	0.124996	0.750567	0.912091	0.0598748	0.125232	0.632572	0.916666	-0.122509	0.123214	0.320086	NA	-0.10869	0.124376	0.382182	0.881093
Fosl2	14284	-0.439766	0.131922	0.00085754	NA	Fosl2	-0.496167	0.155193	0.00138818	0.0751188	-0.190022	0.156101	0.223491	0.689207	-0.549562	0.154403	0.000371887	NA	-0.43151	0.155368	0.00548052	0.348267
Top3a	21975	-0.0712749	0.0754516	0.344841	NA	Top3a	-0.126413	0.0942886	0.180017	0.507139	-0.0948037	0.0939638	0.313004	0.76234	-0.0748073	0.0931077	0.421715	NA	0.0301783	0.0956735	0.752435	0.967943
Rarg	19411	-0.0092686	0.105768	0.93017	NA	Rarg	-0.0631253	0.133692	0.636807	0.857303	0.0419559	0.133946	0.754105	0.950847	-0.0889459	0.132377	0.501638	NA	0.0168997	0.134117	0.899726	0.990323
Zbtb20	56490	-0.154031	0.150466	0.305981	NA	Zbtb20	-0.127067	0.174751	0.467146	0.759113	-0.0916223	0.174669	0.599896	0.904071	-0.100678	0.174394	0.563736	NA	-0.213877	0.174514	0.220365	0.798584
Mbd5	109241	0.0278433	0.082097	0.734496	NA	Mbd5	0.0571317	0.100437	0.569471	0.823399	-0.045348	0.0988415	0.646381	0.918358	-0.0422743	0.0978893	0.665844	NA	0.174017	0.101415	0.0861816	0.661476
Zfp930	234358	-0.184645	0.0821438	0.0245873	NA	Zfp930	-0.10897	0.103628	0.293007	0.618421	-0.267817	0.10162	0.00840187	0.265671	-0.163555	0.101567	0.10733	NA	-0.15471	0.103017	0.133151	0.721348
Smad6	17130	0.0381488	0.113842	0.737547	NA	Smad6	0.00185967	0.138307	0.989272	0.998702	0.0781583	0.138364	0.57216	0.890975	0.0926521	0.137709	0.501068	NA	-0.103212	0.137488	0.452835	0.901555
Ikzf5	67143	0.0197976	0.0896958	0.825311	NA	Ikzf5	0.00612908	0.113983	0.957117	0.98842	0.109629	0.114278	0.337399	0.784261	-0.0682663	0.112093	0.542513	NA	0.0599105	0.114264	0.600058	0.931729
Zfp143	20841	-0.223596	0.091136	0.01415	NA	Zfp143	-0.15647	0.113949	0.169702	0.492771	-0.314039	0.112058	0.00507151	0.237511	-0.162744	0.112384	0.147587	NA	-0.234008	0.113105	0.0385512	0.583362
Maff	17133	-0.149105	0.19522	0.444998	NA	Maff	-0.257679	0.210121	0.220072	0.550735	-0.0223138	0.210116	0.915426	0.982264	-0.046449	0.210121	0.825047	NA	-0.258708	0.210122	0.218238	0.797279
Hinfp	102423	-0.110781	0.0832782	0.183435	NA	Hinfp	-0.114269	0.104512	0.274239	0.597999	-0.202105	0.103113	0.0499929	0.456906	-0.0565779	0.103424	0.584345	NA	-0.0446055	0.104987	0.670934	0.947608
Plagl2	54711	-0.209802	0.106077	0.0479479	NA	Plagl2	-0.273447	0.13206	0.0383939	0.27307	-0.135736	0.132505	0.305655	0.757632	-0.235352	0.131204	0.0728459	NA	-0.173404	0.132586	0.190922	0.778485
Zfp142	77264	0.0380218	0.104171	0.715116	NA	Zfp142	0.0258595	0.132568	0.845342	0.947861	0.0344054	0.132203	0.794673	0.961055	0.0225742	0.131483	0.863682	NA	0.0884962	0.13285	0.505325	0.917641
Zbtb34	241311	-0.147457	0.100843	0.143675	NA	Zbtb34	-0.218438	0.125452	0.0816463	0.366207	-0.0245457	0.126367	0.845987	0.971971	-0.153173	0.124677	0.219239	NA	-0.173553	0.125639	0.167169	0.7547
Zfp606	67370	-0.066407	0.0914554	0.467769	NA	Zfp606	-0.150768	0.106659	0.157494	0.477837	0.0362562	0.107814	0.736657	0.946349	-0.0771478	0.105734	0.465611	NA	-0.0577985	0.107345	0.590275	0.929407
Erg	13876	-0.0199656	0.0953165	0.834084	NA	Erg	-0.0642452	0.118271	0.586991	0.834006	0.0578798	0.11878	0.626055	0.913546	-0.109093	0.11638	0.348562	NA	0.0177948	0.118842	0.880974	0.987079
Zfp661	72180	0.0919739	0.0802283	0.251629	NA	Zfp661	0.0714169	0.102729	0.486933	0.773466	0.096706	0.102302	0.344505	0.787544	0.15064	0.101708	0.138577	NA	0.035949	0.102124	0.72483	0.960519
Zscan12	22758	0.0127063	0.0931457	0.891494	NA	Zscan12	0.0522301	0.110193	0.63551	0.856729	0.154957	0.110555	0.161026	0.624044	-0.118146	0.107102	0.269976	NA	-0.0109171	0.109406	0.920515	0.991776
Zfp329	67230	0.00399141	0.100617	0.968357	NA	Zfp329	0.0275601	0.12838	0.83002	0.94083	-0.0505386	0.127389	0.691568	0.934465	0.0188553	0.127116	0.882081	NA	0.0427371	0.128359	0.739173	0.963603
Zfp758	224598	-0.208243	0.0917603	0.0232425	NA	Zfp758	-0.214888	0.115874	0.0636694	0.333111	-0.222725	0.115258	0.0533092	0.462688	-0.235727	0.114281	0.0391417	NA	-0.122136	0.116506	0.29449	0.838164
Zfp408	381410	0.045716	0.101018	0.650871	NA	Zfp408	0.0147795	0.127484	0.907706	0.969553	0.0851864	0.127501	0.504056	0.863278	0.0760036	0.126694	0.548574	NA	0.023792	0.127421	0.851881	0.982506
Zfp868	234362	-0.117321	0.0866706	0.17585	NA	Zfp868	-0.0961203	0.107158	0.36972	0.688203	-0.126214	0.106178	0.234557	NA	-0.0273646	0.106064	0.796407	NA	-0.209156	0.105797	0.0480478	0.606568
Gmeb1	56809	-0.0301058	0.0907466	0.740073	NA	Gmeb1	0.0210761	0.112179	0.850972	0.949873	-0.0495548	0.110922	0.655055	NA	-0.0688396	0.109804	0.530702	NA	-0.00141429	0.111783	0.989905	0.999434
Zfp277	246196	-0.109121	0.114436	0.340307	NA	Zfp277	-0.10583	0.137592	0.441801	0.740357	-0.0542965	0.137487	0.692902	NA	-0.178584	0.1361	0.18947	NA	-0.0751293	0.137674	0.585269	0.929407
Zfp324	243834	0.085686	0.112791	0.44744	NA	Zfp324	0.0749169	0.138953	0.589781	0.834828	0.0135937	0.138169	0.921627	NA	0.0306519	0.13763	0.823759	NA	0.223816	0.1398	0.109382	0.687067
Zscan22	232878	0.00609252	0.107624	0.954856	NA	Zscan22	-0.0858099	0.131211	0.513121	0.789022	0.0405197	0.131582	0.758126	NA	0.119723	0.131373	0.362127	NA	-0.0146415	0.13155	0.911379	0.991776
Elk1	13712	-0.134644	0.0859957	0.117418	NA	Elk1	-0.185873	0.107643	0.0842123	0.371036	-0.0672259	0.108179	0.534315	NA	-0.119186	0.106592	0.263504	NA	-0.156383	0.107735	0.146625	0.741656
Zfp954	232853	-0.0545885	0.0949627	0.565398	NA	Zfp954	-0.0985981	0.115143	0.391826	0.70361	0.0770103	0.116167	0.507376	NA	0.0144253	0.11457	0.899805	NA	-0.195802	0.114114	0.0861892	0.661476
Tada2a	217031	0.0177133	0.0814143	0.827764	NA	Tada2a	0.0720897	0.102414	0.481493	0.770185	-0.0798566	0.100065	0.424841	NA	0.110276	0.100908	0.274463	NA	-0.0231465	0.101125	0.818955	0.979636
Zcchc4	78796	-0.107512	0.091235	0.238633	NA	Zcchc4	0.039965	0.109536	0.715218	0.89791	-0.123049	0.106997	0.250132	NA	-0.103025	0.106064	0.331379	NA	-0.23904	0.106251	0.0244645	0.521004
Pparg	19016	-0.198647	0.123837	0.108692	NA	Pparg	-0.30015	0.133697	0.0247678	0.234569	-0.118623	0.134431	0.377556	NA	-0.258076	0.132863	0.0520851	NA	-0.0805524	0.135031	0.550808	0.925418
Zfp526	210172	0.0495636	0.122795	0.686486	NA	Zfp526	-0.0357286	0.150305	0.812109	0.93316	-0.0103292	0.150093	0.945134	NA	0.114583	0.150155	0.445406	NA	0.116801	0.150994	0.439199	0.897595
Zfp1	22640	-0.00841318	0.0886068	0.924355	NA	Zfp1	-0.133035	0.108035	0.218173	0.549633	0.124794	0.109878	0.256064	NA	-0.0243344	0.107426	0.820795	NA	0.0320312	0.10941	0.769703	0.971684
Zfp691	195522	-0.0427387	0.102188	0.675774	NA	Zfp691	0.130567	0.119914	0.276225	0.600875	-0.0726479	0.117475	0.536305	NA	0.0438776	0.117523	0.708885	NA	-0.238079	0.11651	0.0410106	0.586444
Rfx4	71137	-0.165967	0.186712	0.374059	NA	Rfx4	-0.0374284	0.205544	0.855509	0.951755	-0.0461197	0.205488	0.822415	NA	-0.267095	0.20528	0.193217	NA	-0.36159	0.205323	0.0782256	0.648994
Gata6	14465	-0.0667653	0.110764	0.546661	NA	Gata6	0.00706799	0.135701	0.958461	0.988511	0.0280119	0.135354	0.836047	NA	-0.176245	0.133216	0.185835	NA	-0.114332	0.13469	0.395964	0.885121
Zfp182	319535	-0.00300163	0.118216	0.979743	NA	Zfp182	0.141589	0.144217	0.32621	0.649966	-0.113311	0.142348	0.426026	NA	0.0966294	0.142881	0.498856	NA	-0.0831338	0.14279	0.560424	0.928003
Zfp316	54201	-0.301922	0.110394	0.00623888	NA	Zfp316	-0.391706	0.134944	0.0036992	0.107507	-0.197736	0.135814	0.14541	NA	-0.302042	0.134358	0.024574	NA	-0.275848	0.135612	0.0419417	0.592739
Zkscan14	67235	0.158452	0.0892108	0.0757068	NA	Zkscan14	0.210248	0.115452	0.0685949	0.341063	0.0996829	0.113748	0.380839	NA	0.204373	0.113692	0.0722417	NA	0.111461	0.114294	0.329455	0.853997
Snai2	20583	0.138084	0.161289	0.391928	NA	Snai2	0.300852	0.188569	0.110613	0.412789	0.116425	0.187938	0.535595	NA	0.132232	0.187719	0.481174	NA	-0.17718	0.187418	0.344468	0.860885
Zfp319	79233	-0.258239	0.0967297	0.00759193	NA	Zfp319	-0.361455	0.117953	0.00218112	0.0855292	-0.124512	0.119446	0.297221	NA	-0.306682	0.116956	0.00873671	NA	-0.19909	0.119194	0.09486	0.670001
Zfp39	22698	-0.0385339	0.130321	0.76747	NA	Zfp39	0.129511	0.156708	0.408549	0.716056	-0.164359	0.154825	0.288427	NA	0.0042307	0.155095	0.978238	NA	-0.149011	0.155148	0.336831	0.856584
E2f5	13559	0.0692259	0.0972606	0.476616	NA	E2f5	0.0711933	0.123344	0.56381	0.820012	0.116635	0.12316	0.343632	NA	0.144523	0.122462	0.237942	NA	-0.0494105	0.12218	0.685913	0.950889
Zfp867	237775	-0.0779932	0.115278	0.498681	NA	Zfp867	-0.0113191	0.134573	0.932968	0.979022	0.0569612	0.134577	0.672106	NA	-0.155683	0.132414	0.239702	NA	-0.163032	0.133397	0.221649	0.80025
Klf1	16596	0.0573464	0.144523	0.691516	NA	Klf1	-0.0286774	0.172822	0.868207	0.957682	0.100369	0.173027	0.561862	NA	0.0214738	0.172388	0.900867	NA	0.0579375	0.173065	0.737796	0.962978
Zbtb2	381990	-0.187032	0.0970792	0.0540304	NA	Zbtb2	-0.31923	0.117405	0.00654713	0.133325	-0.128738	0.118457	0.277131	NA	-0.227363	0.116716	0.0514143	NA	-0.0212079	0.119861	0.859558	0.98293
Zfp952	240067	0.147932	0.089552	0.0985515	NA	Zfp952	0.142776	0.111295	0.199542	0.528042	0.211337	0.111334	0.0576657	NA	0.116204	0.109159	0.287085	NA	0.105866	0.11067	0.33877	0.858116
Dnajc2	22791	0.0222385	0.0983271	0.82107	NA	Dnajc2	0.0441963	0.123553	0.720559	0.900584	-0.0148947	0.122493	0.903218	NA	0.0604706	0.122204	0.620718	NA	0.0169875	0.123157	0.890293	0.989018
Klf2	16598	-0.0283026	0.130284	0.828022	NA	Klf2	-0.228754	0.15282	0.134422	0.448212	0.148237	0.154652	0.337802	NA	-0.189401	0.152072	0.212962	NA	0.113248	0.154752	0.464288	0.904303
Homez	239099	0.11545	0.0987597	0.242404	NA	Homez	0.156123	0.119115	0.189965	0.517774	0.0800089	0.117725	0.496742	NA	0.24173	0.118215	0.0408706	NA	-0.014529	0.117278	0.901407	0.990581
Klf16	118445	-0.0574597	0.1296	0.657504	NA	Klf16	-0.198212	0.155987	0.203837	0.534221	0.0262834	0.156671	0.866771	NA	-0.0775595	0.155733	0.618463	NA	0.0935396	0.157239	0.551919	0.925423
Zfp959	224893	-0.0217554	0.0918586	0.812785	NA	Zfp959	-0.0287353	0.116869	0.805779	0.930772	-0.0164233	0.116367	0.887765	NA	0.0322366	0.115804	0.780726	NA	-0.0518038	0.116471	0.65648	0.944467
Zfp820	75424	-0.342362	0.123913	0.00572859	NA	Zfp820	-0.298427	0.149297	0.0456205	0.292657	-0.507194	0.147377	0.000578555	NA	-0.338444	0.147753	0.0219863	NA	-0.284635	0.149263	0.0565293	0.623693
Zfp759	268670	-0.271301	0.100861	0.00714848	NA	Zfp759	-0.270391	0.124931	0.0304399	0.250652	-0.213601	0.124845	0.0870932	NA	-0.286525	0.123242	0.0200769	NA	-0.293004	0.124551	0.0186484	0.485349
Zfp935	71508	-0.106377	0.104527	0.308822	NA	Zfp935	-0.107441	0.128327	0.402454	0.710981	-0.109605	0.127684	0.390669	NA	-0.166543	0.126193	0.186918	NA	-0.0687389	0.128511	0.592728	0.929646
Zfp58	238693	-0.0219398	0.0852843	0.796983	NA	Zfp58	-0.00828732	0.106386	0.937909	0.981121	0.0527466	0.106349	0.61991	NA	-0.0771949	0.103644	0.456387	NA	-0.0449952	0.105706	0.670351	0.947608
Prdm15	114604	0.0504737	0.116235	0.664117	NA	Prdm15	0.135481	0.140996	0.336611	0.659844	-0.0893258	0.13917	0.520974	NA	0.0344468	0.139239	0.804604	NA	0.171134	0.141116	0.225236	0.802915
Zfp605	675812	0.113024	0.0956404	0.237302	NA	Zfp605	0.184539	0.114271	0.106327	0.405126	0.0519078	0.112177	0.643557	NA	0.149913	0.112053	0.180936	NA	0.0724615	0.112853	0.520815	0.919331
Rxrg	20183	0.120934	0.121961	0.321405	NA	Rxrg	0.0416512	0.150896	0.782529	0.92325	0.119741	0.150962	0.42767	NA	0.193925	0.150715	0.198199	NA	0.0105951	0.150577	0.943904	0.99396
Zfp46	22704	-0.078687	0.0972898	0.418636	NA	Zfp46	-0.182576	0.118771	0.124244	0.434431	0.0475385	0.12032	0.692768	NA	-0.14464	0.117552	0.218535	NA	-0.00269391	0.120281	0.982131	0.998668
Zfp628	232816	-0.0496308	0.091384	0.58706	NA	Zfp628	-0.0695749	0.114413	0.54312	0.80891	0.0669885	0.115131	0.560671	NA	-0.109864	0.112368	0.328216	NA	-0.052311	0.114387	0.647443	0.942664
Zfp516	329003	-0.0856723	0.143636	0.550872	NA	Zfp516	-0.189178	0.165165	0.25205	0.577333	-0.146111	0.165033	0.37597	NA	-0.226209	0.164098	0.16805	NA	0.0351216	0.16629	0.832725	0.980087
Hand2	15111	-0.107793	0.137599	0.433402	NA	Hand2	-0.251873	0.161875	0.119715	0.427049	-0.0027347	0.162772	0.986596	NA	-0.281956	0.160925	0.079758	NA	0.0973681	0.163592	0.551717	0.925423
Zfp27	22689	0.0104123	0.105683	0.921516	NA	Zfp27	0.0423345	0.128622	0.742051	0.908769	-0.119049	0.126806	0.34782	NA	0.0100088	0.12694	0.937155	NA	0.144956	0.12934	0.262402	0.82264
Zbtb45	232879	0.16186	0.147362	0.272038	NA	Zbtb45	0.158296	0.173915	0.362722	0.682669	0.201847	0.173819	0.245541	NA	0.0697842	0.172979	0.686635	NA	0.147985	0.173816	0.394554	0.884506
Tfap4	83383	-0.163974	0.11742	0.162571	NA	Tfap4	-0.241661	0.141489	0.0876396	0.376283	0.00366741	0.142806	0.979512	NA	-0.159009	0.14082	0.258828	NA	-0.26091	0.141227	0.0646818	0.63318
Sp2	78912	-0.131744	0.0944348	0.162993	NA	Sp2	-0.059443	0.119557	0.619052	0.850741	-0.215725	0.117329	0.0659693	NA	-0.134435	0.117053	0.250762	NA	-0.0940877	0.118986	0.429093	0.896664
Zfp595	218314	-0.0558576	0.0842303	0.507232	NA	Zfp595	-0.0583037	0.105526	0.580603	0.830702	0.042262	0.105922	0.689898	NA	-0.144156	0.102846	0.161016	NA	-0.0062707	0.105869	0.952768	0.995001
L3mbtl3	237339	0.219611	0.112387	0.0506935	NA	L3mbtl3	0.332935	0.139338	0.0168753	0.201743	0.197262	0.137736	0.152095	NA	0.098343	0.136238	0.470389	NA	0.235103	0.138403	0.0893788	0.664521
Zfp810	235050	-0.0318458	0.104394	0.760326	NA	Zfp810	0.120937	0.132172	0.360191	0.680038	-0.109211	0.129858	0.400344	NA	-0.059277	0.129422	0.646942	NA	-0.0095642	0.13097	0.941786	0.993441
Zfp953	629016	-0.142756	0.0912127	0.117561	NA	Zfp953	-0.148915	0.112528	0.185715	0.514003	-0.0125413	0.113412	0.911948	NA	-0.196135	0.109991	0.0745562	NA	-0.203073	0.111636	0.068903	0.63858
Zbtb26	320633	-0.06296	0.099643	0.527481	NA	Zbtb26	-0.0393178	0.121982	0.747207	0.910786	-0.128922	0.120462	0.284515	NA	-0.127134	0.119463	0.287232	NA	0.0702066	0.122908	0.567857	0.928003
Apex2	77622	0.0453467	0.102134	0.657049	NA	Apex2	-0.0213421	0.12755	0.867116	0.957118	0.0486336	0.127569	0.70303	NA	0.119464	0.127267	0.347892	NA	0.108749	0.128412	0.397065	0.88549
Meis2	17536	0.0332603	0.106682	0.755215	NA	Meis2	0.0808935	0.131587	0.538718	0.805418	-0.0194631	0.130066	0.881049	NA	-0.0900065	0.128544	0.483801	NA	0.159605	0.132157	0.227165	0.802915
Eri2	71151	-0.0782457	0.0995366	0.431809	NA	Eri2	-0.116239	0.115949	0.3161	0.64031	-0.0205731	0.116297	0.859585	NA	-0.166448	0.113548	0.142681	NA	-0.0022142	0.117016	0.984903	0.999009
Zfp213	449521	-0.037447	0.117173	0.749281	NA	Zfp213	-0.154362	0.142707	0.279398	0.604542	-0.0665003	0.142839	0.64153	NA	0.000209444	0.142541	0.998828	NA	0.0986212	0.144362	0.49451	0.914007
Rbak	57782	0.0519345	0.101907	0.610312	NA	Rbak	-0.013479	0.127046	0.915506	0.972267	0.130315	0.127773	0.307778	NA	0.0293216	0.125843	0.81576	NA	0.0569184	0.127522	0.655352	0.944395
Zfp111	56707	-0.0269613	0.0936609	0.773454	NA	Zfp111	-0.0270371	0.118352	0.819299	0.936583	0.0723832	0.118747	0.542155	NA	-0.0805212	0.11588	0.48714	NA	-0.0652695	0.117694	0.579188	0.928323
Zfp708	432769	-0.060094	0.0997019	0.546684	NA	Zfp708	-0.0240586	0.122649	0.844487	0.947742	0.0501719	0.122754	0.682746	NA	-0.16686	0.119267	0.161798	NA	-0.100286	0.121573	0.409427	0.889105
Zfp938	237411	0.226586	0.106987	0.0341845	NA	Zfp938	0.266636	0.13754	0.0525498	0.310335	0.207115	0.136532	0.129274	NA	0.227995	0.13585	0.0932913	NA	0.205502	0.136902	0.133332	0.721348
Zfp169	67911	-0.163719	0.126027	0.193918	NA	Zfp169	-0.101557	0.155922	0.514833	0.790286	-0.138476	0.155212	0.372301	NA	-0.280777	0.153636	0.0676186	NA	-0.165149	0.155368	0.287804	0.834838
Zfp282	101095	-0.0800102	0.100949	0.42802	NA	Zfp282	-0.0639019	0.129124	0.62068	0.851467	-0.0684723	0.128484	0.594085	NA	-0.0548667	0.127641	0.667305	NA	-0.102402	0.128604	0.425881	0.89417
Irf8	15900	0.0506469	0.131706	0.700574	NA	Irf8	-0.183608	0.144566	0.204061	0.534381	0.0713016	0.146056	0.625421	NA	-0.0792015	0.14401	0.582338	NA	0.330576	0.148786	0.026295	0.529309
Zfp719	210105	-0.121792	0.107578	0.257581	NA	Zfp719	-0.183008	0.130666	0.16134	0.482832	-0.133499	0.130511	0.306358	NA	-0.134485	0.129515	0.299098	NA	-0.0304462	0.131929	0.817487	0.979636
Zfp51	22709	0.0409435	0.109821	0.709283	NA	Zfp51	0.0526877	0.133663	0.693445	0.885758	-0.0530972	0.132211	0.687971	NA	0.0747698	0.132346	0.572104	NA	0.121362	0.134103	0.365471	0.871333
Zfp74	72723	-0.0933768	0.106645	0.381255	NA	Zfp74	-0.0378643	0.133592	0.776845	0.921534	-0.129528	0.132186	0.327138	NA	-0.12012	0.131337	0.360405	NA	-0.0671502	0.133151	0.61404	0.936387
Zfp948	381066	-0.176547	0.116691	0.130294	NA	Zfp948	-0.32137	0.142453	0.0240725	0.232551	-0.12892	0.143372	0.368549	NA	-0.13829	0.142481	0.331758	NA	-0.0842459	0.144099	0.55879	0.928003
Zfp235	56525	-0.0233934	0.104032	0.822082	NA	Zfp235	-0.0381569	0.13174	0.772092	0.919894	-0.0199226	0.131313	0.879409	NA	-0.0155147	0.130408	0.905298	NA	-0.0028281	0.131885	0.982892	0.998706
Zfp932	69504	0.220435	0.105586	0.0368234	NA	Zfp932	0.343663	0.132989	0.00976201	0.156304	0.0666078	0.1299	0.608119	NA	0.183609	0.129949	0.157676	NA	0.313135	0.132512	0.0181238	0.481727
Zfp653	319601	0.0419756	0.0989609	0.671446	NA	Zfp653	-0.105218	0.121345	0.385889	0.699143	0.0526875	0.122265	0.666519	NA	0.06533	0.121287	0.590134	NA	0.186904	0.124177	0.132288	0.720519
Arntl	11865	-0.288757	0.174654	0.0982685	NA	Arntl	0.0186735	0.159449	0.906771	0.969169	-0.0963302	0.159502	0.545881	NA	-0.243333	0.159566	0.127266	NA	-0.300179	0.159539	0.0598993	0.628275
Zfp53	24132	0.0544519	0.129316	0.673699	NA	Zfp53	0.160143	0.15615	0.305094	0.629891	0.142982	0.155563	0.358028	NA	-0.0257075	0.15379	0.867244	NA	-0.0700689	0.154506	0.650188	0.942664
Ttf2	74044	0.114537	0.120879	0.343366	NA	Ttf2	0.193517	0.148322	0.191993	0.51984	-0.0272989	0.146268	0.851945	NA	0.0922787	0.14632	0.528262	NA	0.207714	0.148291	0.161298	0.753063
Zfp446	269870	-0.0397157	0.0960044	0.679104	NA	Zfp446	0.0270988	0.11945	0.820529	0.936998	-0.107859	0.117115	0.35707	NA	0.0197666	0.117313	0.866194	NA	-0.0781149	0.117954	0.507812	0.918552
E430018J23Rik	101604	-0.052258	0.118843	0.660137	NA	E430018J23Rik	-0.127885	0.14526	0.378651	0.694348	-0.0930561	0.145017	0.521075	NA	0.0578185	0.14531	0.690707	NA	-0.0371865	0.145809	0.798695	0.977177
Zfp354a	21408	-0.116288	0.104972	0.267948	NA	Zfp354a	-0.113505	0.126356	0.369027	0.687645	-0.0128473	0.126732	0.919254	NA	-0.101707	0.124674	0.414625	NA	-0.217143	0.125081	0.0825604	0.658508
Zfp956	101197	-0.128072	0.104181	0.218953	NA	Zfp956	-0.108474	0.125277	0.386561	0.699143	-0.179345	0.12382	0.147495	NA	-0.0453998	0.124066	0.714416	NA	-0.166684	0.124428	0.180374	0.767679
Zfp579	68490	-0.293211	0.124294	0.0183238	NA	Zfp579	-0.254972	0.153141	0.0959223	0.3903	-0.302043	0.152241	0.0472589	NA	-0.324363	0.151248	0.0319869	NA	-0.303123	0.152611	0.0470065	0.605173
Patz1	56218	-0.160256	0.114797	0.162717	NA	Patz1	-0.303086	0.138921	0.0291307	0.247762	-0.00398578	0.141002	0.977449	NA	-0.231937	0.138037	0.0929086	NA	-0.0842335	0.140693	0.549371	0.925381
Foxp2	114142	-0.0889679	0.130985	0.496997	NA	Foxp2	-0.20802	0.160625	0.195297	0.523012	-0.0817683	0.160973	0.611479	NA	-0.12691	0.160051	0.427815	NA	0.032927	0.16202	0.838957	0.980818
A430033K04Rik	243308	-0.0970515	0.119381	0.416244	NA	A430033K04Rik	-0.177669	0.136325	0.192481	0.520441	-0.0622227	0.136811	0.649247	NA	-0.0585688	0.135768	0.666187	NA	-0.125762	0.136642	0.357377	0.867877
Zfp119a	104349	-0.0549188	0.109919	0.617335	NA	Zfp119a	-0.00113497	0.132289	0.993155	0.998974	-0.0403383	0.131258	0.758599	NA	-0.0386533	0.13024	0.766631	NA	-0.100257	0.131133	0.444545	0.899068
Zbtb12	193736	0.0388969	0.120564	0.74698	NA	Zbtb12	-0.121201	0.146882	0.409281	0.716769	0.172841	0.148616	0.244829	NA	0.0218221	0.146622	0.881686	NA	0.0962006	0.148394	0.516805	0.9189
Esrrg	26381	-0.323848	0.162886	0.0467908	NA	Esrrg	-0.658523	0.186311	0.000408492	0.0521891	-0.403293	0.187023	0.0310533	NA	-0.112125	0.187767	0.550406	NA	-0.39847	0.187252	0.0333384	0.567862
Zfp784	654801	0.0867527	0.108549	0.424171	NA	Zfp784	0.0507748	0.1279	0.691376	0.884839	0.193596	0.128876	0.133048	NA	0.212024	0.127734	0.0969377	NA	-0.140046	0.125415	0.264138	0.823124
Zkscan6	52712	-0.0777555	0.110023	0.479739	NA	Zkscan6	-0.0850736	0.134996	0.528567	0.798235	-0.113976	0.134018	0.395074	NA	-0.00604609	0.133992	0.964009	NA	-0.116344	0.134464	0.386907	0.881332
Peg3	18616	-0.036856	0.161707	0.819709	NA	Peg3	0.102109	0.173889	0.557063	0.816829	0.130907	0.173652	0.450942	NA	-0.207269	0.171225	0.226083	NA	-0.299759	0.171575	0.0806202	0.651179
Zfp398	272347	-0.113135	0.10773	0.293637	NA	Zfp398	-0.0262324	0.135854	0.846886	0.948577	-0.20001	0.133634	0.134471	NA	-0.102932	0.133513	0.440736	NA	-0.0721964	0.135227	0.593416	0.929898
Mkx	210719	0.139331	0.161354	0.387858	NA	Mkx	0.106578	0.187609	0.569975	0.823399	0.267889	0.187958	0.154083	NA	-0.124576	0.186214	0.503498	NA	0.0730584	0.187424	0.696683	0.953258
Meis1	17268	0.126819	0.120011	0.290635	NA	Meis1	0.0782302	0.143301	0.585124	0.83248	-0.0791675	0.141155	0.574895	NA	0.183475	0.142589	0.198186	NA	0.282699	0.145229	0.051587	0.609422
Zfp560	434377	0.0174927	0.106069	0.869008	NA	Zfp560	0.0164966	0.134171	0.902145	0.96756	0.0140894	0.13342	0.915898	NA	0.02593	0.132367	0.844693	NA	0.00220892	0.133789	0.986827	0.999107
Rfx3	19726	-0.0439374	0.117846	0.709269	NA	Rfx3	-0.0892331	0.147762	0.545912	0.810777	-0.0230149	0.147755	0.876219	NA	-0.0719914	0.146443	0.623002	NA	0.0135004	0.148487	0.927556	0.991924
Six5	20475	0.0872804	0.114257	0.444928	NA	Six5	0.0892595	0.142528	0.531145	0.80006	0.0140016	0.141147	0.920981	NA	0.0783823	0.140712	0.577499	NA	0.139067	0.142835	0.330244	0.854319
Hlx	15284	-0.139153	0.124902	0.265239	NA	Hlx	-0.334466	0.146444	0.0223762	0.224793	-0.0430526	0.148538	0.771937	NA	-0.266387	0.145495	0.067116	NA	0.0834233	0.150288	0.578834	0.928079
9130023H24Rik	100043133	-0.13388	0.119902	0.264173	NA	9130023H24Rik	-0.18255	0.148765	0.219782	0.550735	-0.209062	0.147986	0.157739	NA	-0.0296963	0.148551	0.841554	NA	-0.0794897	0.149493	0.594913	0.930522
Zfp873	408062	-0.0190875	0.114348	0.86743	NA	Zfp873	0.0165117	0.136435	0.903674	NA	-0.0368878	0.135103	0.784826	NA	0.0671782	0.135034	0.618843	NA	-0.111197	0.13479	0.409394	0.889105
Ccdc17	622665	0.247007	0.125421	0.0489051	NA	Ccdc17	0.160497	0.153141	0.294622	NA	0.301794	0.153806	0.0497422	NA	0.32509	0.153023	0.0336325	NA	0.117224	0.152603	0.442392	0.898666
Zfp119b	240120	-0.191834	0.108803	0.0778782	NA	Zfp119b	-0.110275	0.135769	0.416664	NA	-0.171366	0.134358	0.202154	NA	-0.123174	0.133691	0.356876	NA	-0.299548	0.133475	0.0248179	0.521004
Zfp788	67607	0.21252	0.120922	0.0788337	NA	Zfp788	0.230398	0.14689	0.116762	NA	0.0740865	0.144567	0.608322	NA	0.349499	0.146271	0.0168758	NA	0.135712	0.145671	0.351527	0.865082
Zfp775	243372	0.14871	0.131005	0.256315	NA	Zfp775	0.117899	0.148327	0.426695	NA	0.174381	0.14823	0.239426	NA	0.307787	0.148452	0.0381432	NA	-0.0177211	0.146858	0.903954	0.991282
Lcor	212391	0.0224244	0.130004	0.863052	NA	Lcor	-0.00637009	0.155713	0.967368	NA	0.0913714	0.15596	0.557966	NA	-0.148257	0.153309	0.333518	NA	0.191804	0.157212	0.222452	0.800533
N4bp3	212706	0.257649	0.149855	0.0855561	NA	N4bp3	0.125748	0.171912	0.464495	NA	0.252758	0.172232	0.142228	NA	0.300957	0.171883	0.0799565	NA	0.353946	0.173103	0.0408833	0.586444
Zfp420	233058	0.13398	0.117929	0.25591	NA	Zfp420	0.240075	0.140433	0.0873519	NA	0.144085	0.138615	0.298591	NA	0.147883	0.137477	0.282064	NA	0.0373261	0.137962	0.786734	0.97513
Tcf21	21412	0.0516213	0.13323	0.698416	NA	Tcf21	0.0802201	0.162327	0.621174	NA	-0.0625889	0.160657	0.696847	NA	-0.0641555	0.159819	0.688106	NA	0.2148	0.163308	0.188407	0.775081
AU041133	216177	0.0198441	0.116765	0.86505	NA	AU041133	0.0114122	0.144674	0.937126	NA	-0.0889721	0.142953	0.533688	NA	0.10838	0.143836	0.451153	NA	0.0785121	0.145183	0.58866	0.929407
Mef2c	17260	-0.118253	0.122113	0.332852	NA	Mef2c	-0.262675	0.147604	0.075142	NA	-0.0747336	0.148969	0.615898	NA	-0.0611542	0.147884	0.67922	NA	-0.107015	0.149116	0.472965	0.907304
Tbx2	21385	-0.0454695	0.123021	0.711675	NA	Tbx2	-0.0771102	0.149839	0.606818	NA	-0.136078	0.148404	0.359174	NA	-0.186706	0.146641	0.20294	NA	0.170322	0.152617	0.264418	0.823124
Rslcan18	432770	0.0146633	0.129855	0.910094	NA	Rslcan18	0.0647797	0.157872	0.681564	NA	0.116614	0.157733	0.459719	NA	-0.119356	0.154657	0.440265	NA	-0.0266612	0.156841	0.865019	0.984923
Zfp763	73451	-0.0306189	0.153656	0.842052	NA	Zfp763	0.078119	0.183029	0.669515	NA	-0.0197146	0.182155	0.913813	NA	-0.0292462	0.181553	0.872023	NA	-0.237128	0.181341	0.190996	0.778485
Zbtb46	72147	0.00545344	0.122811	0.964582	NA	Zbtb46	-0.0470093	0.148416	0.751441	NA	0.219295	0.150647	0.14548	NA	-0.0816085	0.146246	0.576828	NA	-0.0612396	0.148054	0.679146	0.950073
Prdm10	382066	-0.00948688	0.13939	0.945738	NA	Prdm10	0.13197	0.165907	0.426355	NA	0.0367523	0.164652	0.82337	NA	-0.138474	0.162637	0.394531	NA	-0.0420554	0.164433	0.798136	0.977177
Zfp59	22717	-0.0400117	0.123867	0.746678	NA	Zfp59	-0.113294	0.147591	0.442714	NA	-0.0899973	0.147153	0.540809	NA	0.169542	0.148717	0.254272	NA	-0.0938147	0.147589	0.525006	0.920541
Zfp472	224691	0.113236	0.122604	0.355697	NA	Zfp472	0.146959	0.150321	0.328256	NA	0.180725	0.149984	0.228219	NA	-0.0101096	0.147031	0.945182	NA	0.162545	0.150279	0.279422	0.830847
Zfp882	382019	0.0156823	0.122732	0.898326	NA	Zfp882	0.0415486	0.151335	0.783664	NA	0.0210577	0.150391	0.888645	NA	0.0901996	0.149948	0.547482	NA	-0.121342	0.149373	0.416594	0.890444
Hic1	15248	-0.148052	0.139853	0.289771	NA	Hic1	-0.211893	0.166828	0.20404	NA	-0.127177	0.166984	0.446292	NA	-0.356113	0.164214	0.030114	NA	0.0475083	0.168988	0.778607	0.974691
Zfp54	22712	0.0800183	0.128263	0.532719	NA	Zfp54	0.139394	0.155373	0.369635	NA	-0.00853029	0.153241	0.955608	NA	0.124242	0.153452	0.41814	NA	0.0617192	0.154386	0.689323	0.951624
Zfp709	236193	-0.0440936	0.123188	0.72039	NA	Zfp709	-0.0542458	0.153618	0.723998	NA	-0.0379626	0.153103	0.804169	NA	-0.0199423	0.152167	0.895732	NA	-0.083647	0.15311	0.584847	0.929407
Zfp931	353208	0.0224558	0.136945	0.86975	NA	Zfp931	0.0952333	0.16421	0.561949	NA	0.0197024	0.162977	0.903778	NA	0.0350267	0.162185	0.829013	NA	-0.0809542	0.162542	0.618447	0.936387
Zscan2	22691	-0.0185578	0.138364	0.893305	NA	Zscan2	0.0758463	0.168734	0.65307	NA	0.0662654	0.168091	0.693416	NA	-0.0764039	0.166082	0.645489	NA	-0.190011	0.166435	0.253599	0.819647
Zfp668	244219	0.00951876	0.112276	0.932436	NA	Zfp668	-0.0363686	0.139981	0.795009	NA	0.0589789	0.140362	0.674345	NA	0.00801162	0.1384	0.953838	NA	0.035821	0.140624	0.798933	0.977177
Zbtb8a	73680	0.0997828	0.128288	0.436684	NA	Zbtb8a	0.158253	0.155514	0.308864	NA	-0.03658	0.152907	0.810927	NA	0.145505	0.153594	0.343467	NA	0.133086	0.15505	0.390703	0.883677
Nr4a1	15370	-0.426198	0.189851	0.0247743	NA	Nr4a1	-0.278141	0.176068	0.114167	NA	-0.14019	0.176032	0.425806	NA	-0.254209	0.176148	0.148977	NA	-0.460239	0.176165	0.00898703	0.404971
Tnfaip3	21929	0.255552	0.142701	0.0733215	NA	Tnfaip3	0.270601	0.167409	0.106006	NA	0.277635	0.166855	0.0961258	NA	0.190545	0.165088	0.248418	NA	0.132469	0.16597	0.424784	0.893673
Lhx2	16870	-0.0686717	0.132001	0.602898	NA	Lhx2	-0.154868	0.160141	0.333507	NA	0.117933	0.162298	0.467443	NA	-0.150224	0.15846	0.343118	NA	-0.115244	0.160342	0.472305	0.907304
2810021J22Rik	69944	0.0409202	0.123843	0.741084	NA	2810021J22Rik	0.0715632	0.152805	0.639547	NA	0.0130689	0.151394	0.931209	NA	0.154699	0.151744	0.307978	NA	-0.0914589	0.150746	0.544043	0.924902
Fli1	14247	-0.0226759	0.124026	0.85493	NA	Fli1	-0.0320775	0.150486	0.831203	NA	-0.0947493	0.148815	0.524325	NA	-0.19018	0.146256	0.193491	NA	0.172735	0.153011	0.258939	0.82264
Zfp40	22700	0.0249635	0.136083	0.85445	NA	Zfp40	-0.0193227	0.166118	0.907399	NA	-0.0468407	0.165285	0.776875	NA	0.0144559	0.164857	0.930125	NA	0.10384	0.167068	0.534244	0.921789
Zfp667	384763	0.0698782	0.135673	0.606517	NA	Zfp667	0.0411546	0.157347	0.793666	NA	0.0861356	0.157115	0.583533	NA	0.191513	0.157059	0.222704	NA	-0.114352	0.155419	0.461872	0.904184
Lhx6	16874	0.220987	0.167112	0.186041	NA	Lhx6	0.22819	0.192723	0.236401	NA	0.200475	0.192387	0.297393	NA	0.256468	0.192198	0.182075	NA	0.206826	0.192589	0.282857	0.832149
Zfp688	69234	0.0219476	0.12015	0.855058	NA	Zfp688	0.133492	0.148804	0.369664	NA	0.0815565	0.147289	0.579772	NA	-0.0753585	0.144036	0.60084	NA	-0.0364658	0.146359	0.803242	0.977177
Hic2	58180	-0.438927	0.145572	0.00256824	NA	Hic2	-0.41758	0.170578	0.0143637	NA	-0.45135	0.169646	0.00780154	NA	-0.337017	0.169679	0.0470108	NA	-0.584072	0.168874	0.000542937	0.162666
Zfp7	223669	0.00480511	0.121591	0.968477	NA	Zfp7	0.0548816	0.150669	0.715669	NA	-0.0272486	0.148646	0.854553	NA	0.0158599	0.147753	0.914519	NA	-0.0952047	0.14831	0.520919	0.919331
Ikzf1	22778	-0.0332613	0.146763	0.820709	NA	Ikzf1	-0.0593842	0.174395	0.733468	NA	-0.00250086	0.174306	0.988553	NA	-0.234468	0.171159	0.170722	NA	-0.0659884	0.174142	0.704737	0.956472
Zfp532	328977	0.016387	0.146379	0.910864	NA	Zfp532	0.122706	0.17149	0.47428	NA	-0.0712275	0.168837	0.673119	NA	-0.20048	0.166565	0.228739	NA	0.0426348	0.170448	0.802484	0.977177
Zfp341	228807	0.0615567	0.133744	0.645331	NA	Zfp341	0.00551266	0.164079	0.973198	NA	0.0233259	0.163638	0.886649	NA	0.189071	0.164134	0.249348	NA	0.0246067	0.164078	0.880789	0.987079
Zfp109	56869	-0.188602	0.129409	0.145001	NA	Zfp109	-0.109041	0.157697	0.489276	NA	-0.0939996	0.157121	0.549665	NA	-0.255886	0.154164	0.0969482	NA	-0.245896	0.155931	0.114806	0.699064
Bcl6b	12029	0.115599	0.153478	0.451331	NA	Bcl6b	0.139145	0.185644	0.453543	NA	0.147316	0.185302	0.426612	NA	0.0193383	0.184	0.916297	NA	0.0646085	0.185119	0.727081	0.960519
Camta1	100072	0.0557318	0.127472	0.661961	NA	Camta1	-0.0708246	0.156128	0.650093	NA	0.119859	0.157612	0.446975	NA	0.0788742	0.155829	0.612745	NA	0.0782323	0.157648	0.619721	0.936387
Zscan20	269585	-0.0224851	0.136335	0.869003	NA	Zscan20	-0.0672083	0.161564	0.677421	NA	0.146397	0.163066	0.369306	NA	0.0202445	0.160689	0.899744	NA	-0.112526	0.160929	0.484412	0.911883
Zfp41	22701	-0.0316576	0.159845	0.843005	NA	Zfp41	0.073065	0.190388	0.701149	NA	0.00611518	0.189621	0.974273	NA	-0.100826	0.188439	0.59261	NA	-0.19868	0.188777	0.292589	0.837451
Zfp81	224694	-0.237756	0.146523	0.104663	NA	Zfp81	-0.299644	0.171524	0.0806462	NA	-0.14049	0.172344	0.414973	NA	-0.357975	0.16955	0.0347442	NA	-0.0917347	0.173217	0.596394	0.930962
Zfp764	233893	-0.288705	0.133136	0.030121	NA	Zfp764	-0.352278	0.159735	0.0274271	NA	-0.122763	0.161778	0.447949	NA	-0.264752	0.158693	0.0952507	NA	-0.39017	0.159034	0.0141522	0.45018
Bmyc	107771	0.444325	0.148106	0.0026993	NA	Bmyc	0.485751	0.178858	0.00661073	NA	0.245307	0.177033	0.16585	NA	0.599952	0.178453	0.00077392	NA	0.570305	0.17928	0.00146723	0.222727
Nfe2	18022	0.0637396	0.19015	0.737469	NA	Nfe2	0.207109	0.209332	0.322476	NA	-0.0873893	0.209054	0.675931	NA	-0.0311593	0.209011	0.881491	NA	-0.190482	0.209016	0.362124	0.869784
Prox2	73422	0.0518773	0.134775	0.700299	NA	Prox2	0.075046	0.166302	0.6518	NA	0.153214	0.166435	0.35728	NA	-0.0341725	0.163389	0.834333	NA	0.00241024	0.165332	0.988369	0.999107
Sall2	50524	-0.229005	0.127052	0.0714746	NA	Sall2	-0.272158	0.153715	0.0766371	NA	-0.127339	0.154659	0.410307	NA	-0.230112	0.152193	0.130541	NA	-0.15254	0.15489	0.324709	0.852819
Elf4	56501	-0.0567244	0.1509	0.706985	NA	Elf4	-0.237516	0.1737	0.171503	NA	0.0203355	0.17567	0.907843	NA	-0.168592	0.172641	0.328792	NA	-0.0144345	0.175781	0.934554	0.993382
Zfp354b	27274	-0.148173	0.133406	0.266702	NA	Zfp354b	-0.126981	0.160536	0.428955	NA	-0.0497792	0.160697	0.756736	NA	-0.156478	0.158006	0.322012	NA	-0.26854	0.158514	0.0902453	0.664521
Zfp821	75871	-0.0196093	0.131478	0.881439	NA	Zfp821	0.0584694	0.160234	0.715185	NA	-0.0463208	0.158261	0.769762	NA	-0.0744488	0.156732	0.634781	NA	0.0290125	0.159646	0.855795	0.982712
Sp5	64406	-0.135217	0.154439	0.381281	NA	Sp5	-0.0367117	0.17837	0.836934	NA	-0.161344	0.17681	0.361491	NA	0.0138843	0.177324	0.93759	NA	-0.335772	0.175835	0.056186	0.623693
Zfp3	193043	0.043584	0.135897	0.748427	NA	Zfp3	0.05017	0.164036	0.759721	NA	-0.123303	0.161382	0.444839	NA	0.122067	0.16286	0.453542	NA	0.112148	0.164518	0.495443	0.914572
Zfp689	71131	-0.0115905	0.137145	0.932649	NA	Zfp689	-0.183324	0.162124	0.258155	NA	0.166571	0.165144	0.313146	NA	0.10374	0.163268	0.52517	NA	-0.067175	0.163117	0.68047	0.950073
Heyl	56198	-0.0836946	0.165897	0.613912	NA	Heyl	-0.0651249	0.193171	0.736015	NA	-0.0191295	0.193066	0.921072	NA	-0.0417057	0.192444	0.828429	NA	-0.196594	0.192479	0.307075	0.846409
Olig1	50914	0.457698	0.153191	0.00281038	NA	Olig1	0.752026	0.179701	2.85324e-05	NA	0.533841	0.1778	0.00267795	NA	0.471621	0.176736	0.00761908	NA	0.373007	0.177116	0.0352035	0.574131
9130019O22Rik	78921	-0.172892	0.137744	0.209418	NA	9130019O22Rik	-0.203579	0.164656	0.216313	NA	-0.262823	0.163332	0.107588	NA	0.0616598	0.165635	0.709697	NA	-0.194155	0.164541	0.238008	0.81595
Zxdb	668166	0.0870296	0.13049	0.504809	NA	Zxdb	0.221487	0.162714	0.17345	NA	0.0545359	0.159884	0.733031	NA	0.0194936	0.158203	0.901934	NA	0.0904531	0.160847	0.573873	0.928079
E2f1	13555	-0.0258627	0.131365	0.843925	NA	E2f1	-0.131956	0.160327	0.410483	NA	0.1144	0.162462	0.481331	NA	0.00508916	0.159887	0.974608	NA	-0.0293092	0.161281	0.855797	0.982712
Zfp94	22756	-0.221791	0.142699	0.120123	NA	Zfp94	-0.239881	0.173217	0.166094	NA	-0.140591	0.173534	0.417847	NA	-0.220536	0.171753	0.199132	NA	-0.20756	0.173338	0.231139	0.807285
Zbtb49	75079	0.00731551	0.135059	0.956803	NA	Zbtb49	0.0912042	0.165536	0.581658	NA	0.0672887	0.164497	0.682497	NA	0.002951	0.162532	0.985514	NA	-0.0926393	0.163195	0.570267	0.928079
Zfp30	22693	-0.104726	0.15079	0.48736	NA	Zfp30	-0.0625213	0.179304	0.727323	NA	0.0733432	0.179867	0.683447	NA	-0.171782	0.177086	0.332023	NA	-0.161426	0.178372	0.365465	0.871333
Zfp11	22648	-0.0807401	0.138777	0.560702	NA	Zfp11	0.0192352	0.169502	0.90965	NA	-0.172618	0.166581	0.30009	NA	0.00498686	0.167328	0.976224	NA	-0.160768	0.167211	0.336318	0.85645
Zfp772	232855	0.0916689	0.149551	0.539903	NA	Zfp772	0.323135	0.180073	0.072739	NA	0.021346	0.176618	0.903802	NA	-0.0482236	0.175035	0.782926	NA	0.0425439	0.177235	0.810297	0.977623
Zfp251	71591	0.117256	0.137544	0.393937	NA	Zfp251	0.0170527	0.16837	0.919327	NA	0.240654	0.170257	0.157515	NA	0.0688686	0.166948	0.679961	NA	0.0595866	0.168628	0.723818	0.960519
Zfp438	240186	-0.0554541	0.156987	0.723908	NA	Zfp438	-0.0657139	0.183652	0.72048	NA	-0.147785	0.182527	0.418136	NA	-0.0433665	0.182477	0.812149	NA	0.0134209	0.184118	0.941891	0.993441
Irx1	16371	0.0438651	0.159082	0.782748	NA	Irx1	-0.131214	0.182447	0.472023	NA	-0.00712641	0.182812	0.968905	NA	0.193204	0.183402	0.292139	NA	0.237417	0.184815	0.198925	0.783476
Zfp69	381549	0.231842	0.145967	0.112215	NA	Zfp69	0.256717	0.177726	0.148613	NA	0.24235	0.176936	0.170779	NA	0.205162	0.175513	0.242433	NA	0.128008	0.176275	0.467727	0.904644
Atf3	11910	-0.160389	0.196321	0.413945	NA	Atf3	-0.0849396	0.210159	0.686089	NA	-0.292432	0.210154	0.164071	NA	-0.00742743	0.210161	0.971807	NA	-0.39546	0.210151	0.0598643	0.628275
Zfp619	70227	0.00679996	0.136772	0.960347	NA	Zfp619	0.0262524	0.168115	0.875909	NA	0.00466577	0.16709	0.977723	NA	-0.0077517	0.165675	0.962682	NA	-0.00187332	0.167537	0.991079	0.999913
Zfp429	72807	-0.259245	0.160258	0.105734	NA	Zfp429	-0.340624	0.18618	0.0673189	NA	-0.242766	0.186526	0.193083	NA	-0.509157	0.182665	0.0053135	NA	-0.189421	0.187549	0.312506	0.850596
Zfp334	228876	-0.235697	0.150461	0.117233	NA	Zfp334	-0.234762	0.178133	0.187536	NA	-0.299028	0.176554	0.0903246	NA	-0.209527	0.176308	0.23467	NA	-0.315063	0.176885	0.0748848	0.645269
Zfp13	22654	-0.10024	0.164606	0.542545	NA	Zfp13	0.111491	0.192904	0.563292	NA	-0.339943	0.188285	0.0710003	NA	-0.208122	0.188472	0.26948	NA	-0.274543	0.189264	0.146896	0.741656
Fos	14281	-0.26562	0.188473	0.158738	NA	Fos	-0.0451503	0.179022	0.800882	NA	-0.0365946	0.179092	0.838093	NA	-0.476704	0.1796	0.00794862	NA	-0.356874	0.179358	0.0466211	0.605173
Zfp518b	100515	-0.0905266	0.152374	0.552441	NA	Zfp518b	0.0492176	0.182429	0.787321	NA	-0.183339	0.179581	0.307291	NA	-0.218361	0.178257	0.220585	NA	0.0140575	0.181891	0.938397	0.993382
Zfp108	54678	0.357049	0.148789	0.0164082	NA	Zfp108	0.580463	0.178722	0.00116278	NA	0.327681	0.174944	0.0610602	NA	0.328714	0.173676	0.0584004	NA	0.036319	0.172113	0.832873	0.980087
Rsl1	380855	-0.00781306	0.144112	0.956764	NA	Rsl1	-0.201613	0.170124	0.235981	NA	0.0883424	0.173088	0.609778	NA	0.00949826	0.170606	0.955602	NA	-0.0311972	0.172068	0.856126	0.982712
Relb	19698	-0.231242	0.162405	0.154486	NA	Relb	-0.264432	0.188923	0.16161	NA	-0.0260246	0.190329	0.891241	NA	-0.424419	0.186297	0.0227157	NA	-0.228334	0.189057	0.227143	0.802915
Glis2	83396	0.271369	0.145159	0.0615591	NA	Glis2	0.233693	0.177278	0.187428	NA	0.138861	0.175559	0.428965	NA	0.223286	0.175286	0.202721	NA	0.408565	0.178973	0.0224402	0.515325
Zfp28	22690	-0.0313996	0.159857	0.844278	NA	Zfp28	-0.0245546	0.189282	0.896784	NA	0.0561374	0.189408	0.766937	NA	-0.0884999	0.187281	0.636534	NA	-0.211244	0.187566	0.260064	0.82264
Zfp90	22751	-0.258202	0.151928	0.0892246	NA	Zfp90	-0.176645	0.180102	0.326688	NA	-0.190333	0.17918	0.288125	NA	-0.343788	0.176148	0.0509741	NA	-0.35336	0.177791	0.0468667	0.605173
Zfp941	407812	-0.139631	0.176457	0.428767	NA	Zfp941	-0.0765315	0.201699	0.704365	NA	-0.210202	0.200831	0.295255	NA	-0.161862	0.200562	0.419642	NA	-0.234981	0.200937	0.242231	0.816159
Tfec	21426	-0.189144	0.158335	0.232252	NA	Tfec	-0.16809	0.18641	0.367203	NA	-0.267567	0.184811	0.147676	NA	-0.307383	0.183388	0.0937122	NA	-0.041818	0.18745	0.823467	0.979636
Tulp3	22158	0.0442726	0.150124	0.768065	NA	Tulp3	0.0116753	0.178237	0.947773	NA	0.207214	0.179846	0.249249	NA	-0.174226	0.17395	0.316542	NA	0.140633	0.179555	0.433492	0.896874
Zfp658	210104	0.0741893	0.155214	0.632663	NA	Zfp658	0.173762	0.187101	0.353038	NA	0.134562	0.186062	0.469549	NA	-0.0273785	0.183392	0.881325	NA	-0.0824603	0.184367	0.654687	0.943965
Klf7	93691	0.114028	0.157836	0.470022	NA	Klf7	0.35202	0.189697	0.0634961	NA	0.101288	0.186796	0.587656	NA	0.0218401	0.185092	0.906071	NA	-0.0451276	0.18589	0.808187	0.977177
Klf4	16600	0.0383244	0.164625	0.815918	NA	Klf4	-0.0688806	0.190971	0.718333	NA	-0.127062	0.189979	0.503611	NA	0.00400645	0.190141	0.983189	NA	0.348933	0.194187	0.0723525	0.640191
Zfp78	330463	0.0682667	0.163947	0.677121	NA	Zfp78	0.339429	0.192885	0.078451	NA	-0.0324013	0.189081	0.863939	NA	0.115276	0.189402	0.542771	NA	-0.165989	0.188331	0.378118	0.877765
Tulp2	56734	0.0650334	0.177692	0.714373	NA	Tulp2	0.0973128	0.203467	0.632456	NA	0.135181	0.203354	0.506206	NA	0.0163441	0.202468	0.935661	NA	-0.0340344	0.202892	0.866783	0.985102
Tgif2	228839	-0.119057	0.16657	0.47476	NA	Tgif2	-0.0811428	0.194274	0.676188	NA	-0.104419	0.193576	0.589596	NA	-0.112567	0.192649	0.55901	NA	-0.148676	0.19359	0.44249	0.898722
Mecom	14013	0.112592	0.165397	0.496037	NA	Mecom	0.0565107	0.194812	0.771756	NA	0.145398	0.194987	0.455861	NA	-0.0203699	0.192898	0.9159	NA	0.166183	0.195491	0.395279	0.884709
Zfp202	80902	-0.0390043	0.16556	0.813751	NA	Zfp202	-0.151331	0.190111	0.426024	NA	-0.00306557	0.190986	0.987193	NA	-0.27234	0.187031	0.145359	NA	0.14707	0.192973	0.445985	0.899394
Zfp418	232854	-0.193328	0.165954	0.24404	NA	Zfp418	-0.0361145	0.193161	0.851687	NA	-0.258892	0.190497	0.174135	NA	-0.32103	0.188919	0.0892622	NA	-0.0876341	0.192494	0.648925	0.942664
Zfp697	242109	-0.0109154	0.158211	0.944995	NA	Zfp697	0.105014	0.189872	0.580209	NA	-0.0588208	0.187696	0.75399	NA	0.0271208	0.187467	0.884972	NA	-0.0363588	0.188335	0.846916	0.982391
Zfp454	237758	0.171613	0.169467	0.311222	NA	Zfp454	0.251712	0.197105	0.201587	NA	0.118559	0.19568	0.544591	NA	0.204478	0.195502	0.295601	NA	0.0285337	0.195366	0.88388	0.987933
Tal1	21349	-0.152685	0.167484	0.361961	NA	Tal1	-0.188121	0.194964	0.334592	NA	-0.0443117	0.195589	0.82077	NA	-0.35339	0.192257	0.0660465	NA	-0.0125176	0.196202	0.94913	0.994723
E2f2	242705	0.427729	0.184873	0.0206878	NA	E2f2	0.585949	0.206489	0.00454423	NA	0.146009	0.205235	0.476822	NA	0.694256	0.206319	0.000765542	NA	0.439687	0.206092	0.0328878	0.563286
Zfp651	270210	-0.0671934	0.16403	0.68207	NA	Zfp651	0.0064288	0.192719	0.973389	NA	-0.272387	0.189227	0.150016	NA	-0.0911163	0.189955	0.63146	NA	0.116025	0.193602	0.548974	0.925226
Sp110	109032	-0.107054	0.175376	0.54158	NA	Sp110	-0.263099	0.200038	0.188427	NA	0.0397167	0.201727	0.843919	NA	-0.19903	0.199219	0.31777	NA	-0.165703	0.200595	0.40877	0.889105
Dzip1	66573	0.121934	0.17559	0.487415	NA	Dzip1	0.0820642	0.200646	0.68254	NA	0.0963873	0.200303	0.630369	NA	-0.10648	0.198134	0.590982	NA	0.186453	0.2012	0.354081	0.865476
Zkscan4	544922	0.237777	0.167471	0.155663	NA	Zkscan4	0.379486	0.19682	0.0538443	NA	0.305032	0.195592	0.118871	NA	0.128958	0.192937	0.503881	NA	-0.0706766	0.192505	0.713514	0.958459
Rfx2	19725	0.0169516	0.171259	0.921152	NA	Rfx2	0.188901	0.199539	0.3438	NA	0.107149	0.198542	0.58942	NA	-0.0352577	0.196798	0.857815	NA	-0.137692	0.197176	0.484977	0.911885
Tead2	21677	0.309881	0.173171	0.0735428	NA	Tead2	0.236458	0.200576	0.238439	NA	0.0611507	0.198749	0.758327	NA	0.20259	0.198996	0.30865	NA	0.231888	0.200389	0.247195	0.818453
Jdp2	81703	0.231642	0.181931	0.202933	NA	Jdp2	0.112172	0.204544	0.583417	NA	0.210719	0.204686	0.303256	NA	0.0162016	0.203296	0.93648	NA	0.315158	0.205325	0.124804	0.708926
Zfp458	238690	-0.082381	0.166097	0.619907	NA	Zfp458	0.00330422	0.194945	0.986477	NA	-0.0976972	0.193277	0.613224	NA	-0.136298	0.19175	0.477201	NA	-0.114198	0.193546	0.555171	0.925488
Hoxb4	15412	0.0752219	0.168713	0.6557	NA	Hoxb4	0.0767547	0.196188	0.695627	NA	0.0863255	0.195684	0.659107	NA	-0.138329	0.192519	0.472436	NA	0.195539	0.197069	0.321082	0.851672
Ikzf4	22781	0.0269904	0.20112	0.893244	NA	Ikzf4	-0.058784	0.205124	0.774436	NA	0.120509	0.204981	0.556598	NA	0.144578	0.205098	0.48086	NA	0.644743	0.203975	0.00157288	0.232912
Zfp456	408065	-0.138454	0.175174	0.429305	NA	Zfp456	-0.239177	0.199728	0.231107	NA	-0.335804	0.198226	0.090257	NA	-0.13942	0.199048	0.483657	NA	-0.0712467	0.201029	0.723032	0.960519
Npas2	18143	-0.123267	0.165882	0.45742	NA	Npas2	0.0925398	0.149125	0.534895	NA	0.0255763	0.149299	0.86398	NA	-0.133301	0.149599	0.372897	NA	-0.196437	0.149488	0.188824	0.776449
Creb3l1	26427	0.0197339	0.178797	0.912116	NA	Creb3l1	-0.0419847	0.204379	0.837239	NA	-0.0456289	0.204012	0.823023	NA	-0.00860018	0.203613	0.966309	NA	0.0287446	0.204642	0.888294	0.988362
Hoxb3	15410	-0.17022	0.183009	0.35231	NA	Hoxb3	-0.0710781	0.205731	0.729726	NA	-0.25488	0.204501	0.212636	NA	-0.106626	0.204694	0.602433	NA	-0.243091	0.204796	0.235233	0.813339
Zfp112	57745	-0.0563111	0.172788	0.744503	NA	Zfp112	0.130966	0.200586	0.513809	NA	0.0537581	0.199573	0.787648	NA	0.0102797	0.198445	0.958687	NA	-0.250809	0.197661	0.204483	0.787392
Mbd4	17193	-0.0825386	0.178498	0.643789	NA	Mbd4	-0.135404	0.203028	0.50482	NA	-0.125631	0.202636	0.535269	NA	-0.0850341	0.202127	0.673977	NA	-0.200509	0.202407	0.321871	0.851822
Spic	20728	0.016971	0.18754	0.927895	NA	Spic	0.0113465	0.208641	0.95663	NA	-0.165709	0.207929	0.425481	NA	-0.121753	0.207711	0.557763	NA	0.00637298	0.208576	0.975625	0.997659
Zfp462	242466	-0.169674	0.191851	0.376476	NA	Zfp462	0.0293634	0.209443	0.888504	NA	-0.106451	0.209074	0.610645	NA	-0.433663	0.208068	0.0371385	NA	-0.0731332	0.209232	0.72669	0.960519
Zfp647	239546	-0.249496	0.183996	0.175103	NA	Zfp647	-0.381791	0.205066	0.0626319	NA	-0.258766	0.205414	0.207767	NA	-0.0775284	0.205827	0.706421	NA	-0.441688	0.204571	0.0308429	0.547313
Gata2	14461	0.0326841	0.174423	0.85136	NA	Gata2	-0.159611	0.198688	0.421787	NA	0.117999	0.200438	0.556058	NA	-0.119282	0.197539	0.545952	NA	0.285909	0.202028	0.157011	0.749925
Grhl1	195733	-0.15496	0.19234	0.420441	NA	Grhl1	-0.153366	0.209325	0.463759	NA	-0.160504	0.209174	0.442889	NA	-0.163305	0.20892	0.434413	NA	-0.252399	0.209078	0.227357	0.802915
Zbtb7c	207259	-0.189506	0.20073	0.345127	NA	Zbtb7c	0.273991	0.202677	0.176419	NA	-0.0789875	0.203518	0.697934	NA	0.186695	0.203244	0.358317	NA	-0.354442	0.203859	0.0820946	0.657096
Id4	15904	-0.171219	0.191574	0.371456	NA	Id4	0.139357	0.209728	0.506393	NA	-0.338693	0.208583	0.104423	NA	-0.260586	0.208492	0.211351	NA	-0.207269	0.209042	0.321432	0.851672
Nfe2l3	18025	-0.205966	0.181561	0.25662	NA	Nfe2l3	-0.212461	0.206	0.302371	NA	-0.0549047	0.20639	0.79022	NA	-0.0951207	0.20574	0.643841	NA	-0.202856	0.205957	0.324652	0.852819
Satb2	212712	0.0872076	0.175618	0.619489	NA	Satb2	0.0715965	0.202871	0.724151	NA	0.078843	0.202495	0.697011	NA	-0.0377069	0.200938	0.851148	NA	0.183747	0.203446	0.366435	0.871958
Prrx1	18933	0.089041	0.188154	0.636045	NA	Prrx1	0.115598	0.207662	0.577755	NA	-0.0379149	0.207068	0.854717	NA	0.225402	0.207483	0.277318	NA	0.508552	0.208499	0.0147234	0.452746
Tshz3	243931	0.137553	0.179889	0.444479	NA	Tshz3	0.19587	0.204923	0.33916	NA	0.0120952	0.203407	0.952583	NA	-0.0549903	0.202207	0.785661	NA	0.250618	0.205108	0.221753	0.80025
Zfp61	22719	0.0925749	0.18451	0.615854	NA	Zfp61	0.035648	0.207344	0.863495	NA	0.075835	0.207243	0.714422	NA	0.143456	0.207065	0.488431	NA	-0.130857	0.206538	0.526361	0.920541
Esrrb	26380	0.0745655	0.182235	0.682413	NA	Esrrb	0.317568	0.206216	0.123566	NA	0.135574	0.204851	0.508089	NA	-0.168595	0.201942	0.403791	NA	-0.146134	0.203246	0.472142	0.907304
Glis3	226075	0.114101	0.182317	0.531421	NA	Glis3	0.0733148	0.206095	0.72204	NA	0.111718	0.205962	0.587529	NA	-0.0964863	0.204175	0.636523	NA	0.204295	0.206617	0.32278	0.852649
Trps1	83925	-0.0761907	0.185938	0.681978	NA	Trps1	-0.139932	0.207911	0.500923	NA	-0.0942754	0.207833	0.650109	NA	-0.132477	0.207188	0.522561	NA	-0.112059	0.20794	0.589954	0.929407
Zfp566	72556	-0.314774	0.179719	0.0798632	NA	Zfp566	-0.184524	0.204667	0.367279	NA	-0.339681	0.203131	0.0944803	NA	-0.189463	0.203426	0.351666	NA	-0.357495	0.203318	0.0786958	0.648994
Zfpm2	22762	-0.0134138	0.180361	0.940714	NA	Zfpm2	-0.0131598	0.204235	0.948624	NA	-0.147037	0.202799	0.468428	NA	-0.161406	0.201827	0.423871	NA	0.189813	0.205391	0.355406	0.866599
Arntl2	272322	0.0288345	0.181856	0.874019	NA	Arntl2	0.191349	0.206768	0.354743	NA	-0.126011	0.204815	0.538392	NA	0.130064	0.205621	0.527034	NA	-0.0642717	0.205407	0.754357	0.968448
Zfp354c	30944	0.0920582	0.185008	0.618772	NA	Zfp354c	-0.0490999	0.206428	0.811993	NA	-0.123163	0.205718	0.549375	NA	0.248259	0.206998	0.230398	NA	0.179972	0.207357	0.385432	0.881097
Zfp940	233057	-0.196517	0.182276	0.280976	NA	Zfp940	-0.203539	0.204553	0.319715	NA	-0.0584481	0.205093	0.775657	NA	-0.0933723	0.204111	0.647341	NA	-0.366128	0.203239	0.0716286	0.639938
Lyl1	17095	0.120324	0.184166	0.513534	NA	Lyl1	-0.0798907	0.206483	0.698821	NA	0.130102	0.207149	0.529964	NA	-0.0121304	0.205943	0.95303	NA	0.258191	0.20782	0.214099	0.79214
Zfp433	73610	-0.0498811	0.18428	0.786636	NA	Zfp433	-0.113679	0.206601	0.582159	NA	-0.0380566	0.206652	0.85389	NA	0.0736839	0.20666	0.721431	NA	-0.119475	0.206475	0.562829	0.928003
Zfp52	22710	0.176507	0.183248	0.335441	NA	Zfp52	0.133968	0.206758	0.517019	NA	0.13311	0.206447	0.519078	NA	-0.0748962	0.204693	0.714443	NA	0.306333	0.207397	0.139665	0.729787
Zfp105	22646	0.229332	0.17868	0.199325	NA	Zfp105	0.182762	0.203863	0.369989	NA	0.0855974	0.202857	0.673055	NA	0.242448	0.203157	0.232713	NA	0.473974	0.205321	0.0209736	0.501305
Zfp449	78619	0.13881	0.185989	0.455468	NA	Zfp449	0.202276	0.208846	0.332772	NA	0.0924928	0.208342	0.657081	NA	0.016936	0.207674	0.935004	NA	0.000636317	0.208184	0.997561	1
Zfp248	72720	-0.0222462	0.187765	0.905688	NA	Zfp248	0.0535516	0.208816	0.7976	NA	0.0375072	0.20857	0.857286	NA	-0.0931465	0.207692	0.653804	NA	-0.157028	0.208048	0.450388	0.90068
Zfp677	210503	-0.00578311	0.18707	0.975338	NA	Zfp677	-0.0331974	0.208785	0.873667	NA	-0.00417038	0.208677	0.984055	NA	-0.030608	0.208221	0.883134	NA	-0.0598675	0.208643	0.77416	0.972645
Hoxb5	15413	-0.24181	0.187858	0.198025	NA	Hoxb5	-0.117077	0.209096	0.575533	NA	-0.0452827	0.209115	0.828563	NA	-0.329577	0.207747	0.112641	NA	-0.354395	0.208254	0.0888029	0.664521
Foxm1	14235	-0.135309	0.198073	0.494526	NA	Foxm1	-0.274277	0.208783	0.188949	NA	0.00671688	0.2084	0.974288	NA	-0.289001	0.209014	0.166761	NA	-0.281725	0.20882	0.177294	0.766759
Mycn	18109	0.291405	0.19383	0.132734	NA	Mycn	0.180424	0.210073	0.390415	NA	0.27249	0.210081	0.194606	NA	0.589684	0.210101	0.00500562	NA	0.492986	0.210087	0.0189467	0.487207
Sebox	18292	0.0168957	0.19299	0.930236	NA	Sebox	0.210871	0.21013	0.315606	NA	0.132989	0.210083	0.526714	NA	0.0481778	0.209934	0.818488	NA	-0.0586261	0.209983	0.780095	0.974737
Zfp879	214779	0.10238	0.184364	0.578679	NA	Zfp879	0.0549216	0.20656	0.790326	NA	0.237239	0.2071	0.251991	NA	0.247111	0.206646	0.231768	NA	-0.0867661	0.205719	0.673193	0.947929
Tbx6	21389	-0.209459	0.190148	0.270655	NA	Tbx6	-0.131618	0.209847	0.53052	NA	-0.138136	0.209725	0.510117	NA	-0.137146	0.209506	0.512714	NA	-0.346406	0.209387	0.0980507	0.674168
Adnp	11538	0.0252405	0.192986	0.895942	NA	Adnp	0.0955318	0.210164	0.649427	NA	0.0549797	0.210135	0.793599	NA	-0.0795767	0.209945	0.704661	NA	0.0744458	0.210157	0.72316	0.960519
Snai1	20613	0.160659	0.185884	0.387426	NA	Snai1	0.212805	0.208071	0.306424	NA	0.0141807	0.206859	0.945346	NA	0.000237464	0.206148	0.999081	NA	0.157953	0.207763	0.447101	0.899693
Zik1	22775	-0.095381	0.187557	0.611072	NA	Zik1	0.0604109	0.208131	0.771622	NA	0.0550676	0.207857	0.791063	NA	-0.366184	0.205145	0.074261	NA	0.0542766	0.208027	0.794161	0.976565
Nr2f1	13865	-0.133802	0.190105	0.481538	NA	Nr2f1	-0.274545	0.209158	0.189311	NA	-0.0875447	0.209513	0.676058	NA	-0.21367	0.208764	0.30607	NA	-0.0576221	0.209688	0.78347	0.974737
Irx3	16373	0.00397382	0.19877	0.98405	NA	Irx3	-0.19746	0.209129	0.345067	NA	0.00586619	0.208865	0.977594	NA	-0.4927	0.209419	0.0186375	NA	0.104917	0.208484	0.614798	0.936387
Snai3	30927	0.508815	0.187332	0.0066052	NA	Snai3	0.0572247	0.178076	0.747945	NA	0.0504575	0.178382	0.777283	NA	0.0158347	0.178938	0.929485	NA	-0.0133641	0.178426	0.940295	0.993382
Dzip1l	72507	0.51116	0.187519	0.00641244	NA	Dzip1l	0.455599	0.209025	0.0292845	NA	0.495607	0.208985	0.0177162	NA	0.262247	0.208143	0.207691	NA	0.494991	0.209054	0.0178956	0.481727
Runx1	12394	-0.0373284	0.195492	0.848568	NA	Runx1	-0.302792	0.209898	0.149143	NA	-0.163994	0.210005	0.434858	NA	-0.144108	0.209871	0.492302	NA	0.179278	0.210103	0.393499	0.884506
Pou2f2	18987	0.00276482	0.195942	0.988742	NA	Pou2f2	-0.147763	0.209972	0.481602	NA	0.0123696	0.209911	0.95301	NA	-0.276218	0.209872	0.188133	NA	-0.087922	0.209953	0.675384	0.948128
Dmrta1	242523	0.0714956	0.200763	0.721751	NA	Dmrta1	-0.114751	0.199218	0.56461	NA	0.072417	0.19885	0.715724	NA	0.110998	0.199082	0.577154	NA	0.107902	0.198559	0.586837	0.929407
Zfp580	68992	-0.00933027	0.19253	0.961348	NA	Zfp580	-0.148958	0.209831	0.477767	NA	-0.136096	0.209717	0.516371	NA	-0.0346525	0.209697	0.868747	NA	-0.0667539	0.209944	0.750515	0.967499
Ikzf3	22780	0.287302	0.193368	0.137338	NA	Ikzf3	0.132769	0.210099	0.527428	NA	-0.074219	0.209705	0.723398	NA	0.191929	0.209994	0.360731	NA	0.142281	0.210093	0.49826	0.915639
Etv1	14009	0.139816	0.186893	0.454395	NA	Etv1	0.0784371	0.208222	0.706398	NA	0.202697	0.208452	0.330855	NA	0.0339982	0.207211	0.869672	NA	0.0683202	0.208093	0.742672	0.964793
Dmrt2	226049	-0.166832	0.198273	0.400109	NA	Dmrt2	-0.11254	0.193069	0.55996	NA	-0.10462	0.19332	0.588386	NA	-0.371208	0.194676	0.056547	NA	-0.244031	0.193667	0.207648	0.78774
Elf3	13710	-0.0533501	0.191849	0.780948	NA	Elf3	-0.0282261	0.209966	0.893061	NA	-0.18507	0.209504	0.377035	NA	-0.0248111	0.209633	0.905786	NA	-0.0571007	0.209886	0.785579	0.974765
Nr4a2	18227	0.365762	0.193928	0.0592848	NA	Nr4a2	0.233827	0.210109	0.265757	NA	0.31291	0.2101	0.136398	NA	0.409215	0.21011	0.0514599	NA	0.290193	0.210082	0.167177	0.7547
Hivep3	16656	0.252759	0.194104	0.192853	NA	Hivep3	0.0268432	0.210105	0.898338	NA	-0.000337914	0.210016	0.998716	NA	0.140357	0.21005	0.504001	NA	0.394996	0.210002	0.059983	0.628275
Hoxb2	103889	0.0900449	0.19216	0.639361	NA	Hoxb2	0.0307889	0.209947	0.883408	NA	-0.0961507	0.209586	0.646403	NA	-0.056239	0.209406	0.788265	NA	0.305119	0.210082	0.146396	0.741656
Pitx3	18742	-0.662046	0.164619	5.77846e-05	NA	Pitx3	0.0104462	0.149739	0.944382	NA	0.07642	0.14975	0.609829	NA	-0.345748	0.150853	0.0219082	NA	-0.526747	0.150874	0.000480682	0.15104
Zfp287	170740	0.14154	0.196865	0.47216	NA	Zfp287	-0.0327381	0.20969	0.875934	NA	0.123447	0.209555	0.555799	NA	-0.0802469	0.209871	0.702192	NA	0.188765	0.209335	0.367196	0.871998
Hoxa5	15402	-0.131375	0.193098	0.496279	NA	Hoxa5	-0.163285	0.210081	0.437015	NA	-0.0421038	0.210126	0.841188	NA	-0.0948257	0.209951	0.651516	NA	-0.207816	0.210008	0.322388	0.852241
Zfp37	22696	-0.0868788	0.19323	0.652989	NA	Zfp37	0.0388024	0.210118	0.853488	NA	0.131098	0.210134	0.532707	NA	-0.338361	0.20898	0.105423	NA	-0.0165289	0.210051	0.937279	0.993382
E2f7	52679	-0.200676	0.199682	0.314908	NA	E2f7	-0.214578	0.196232	0.274178	NA	-0.27002	0.196661	0.169745	NA	0.0121192	0.196064	0.950712	NA	-0.121352	0.195952	0.535723	0.92269
Elf5	13711	-0.374377	0.199285	0.0602983	NA	Elf5	-0.270569	0.206016	0.18907	NA	-0.235102	0.2061	0.253987	NA	-0.0121811	0.205796	0.952801	NA	-0.419604	0.206419	0.0420752	0.592739
Nfatc4	73181	0.589638	0.195243	0.00252754	NA	Nfatc4	0.326517	0.210061	0.120092	NA	0.476052	0.209998	0.0233942	NA	0.431595	0.210076	0.0399303	NA	0.436585	0.209994	0.0376146	0.583362
Hey1	15213	0.308976	0.197118	0.117005	NA	Hey1	0.259512	0.20972	0.21593	NA	0.509454	0.20923	0.014896	NA	0.0221265	0.210098	0.916126	NA	0.0520128	0.210039	0.804417	0.977177
Stat4	20849	-0.0674977	0.198939	0.734393	NA	Stat4	-0.186904	0.20787	0.368578	NA	0.0525098	0.207332	0.800064	NA	-0.228094	0.208343	0.273604	NA	-0.144661	0.207809	0.48635	NA
Batf2	74481	0.127592	0.195174	0.513283	NA	Batf2	0.0292408	0.210127	0.889325	NA	0.0620449	0.210137	0.767796	NA	0.0440385	0.210109	0.833982	NA	0.0226921	0.210137	0.914006	NA
Hoxa2	15399	-0.289387	0.196829	0.141495	NA	Hoxa2	-0.318885	0.208913	0.126911	NA	-0.204038	0.208833	0.32855	NA	-0.333644	0.209111	0.110592	NA	-0.222903	0.208785	0.285693	NA
Zfp618	72701	-0.561605	0.196433	0.00424952	NA	Zfp618	-0.294045	0.209455	0.16036	NA	-0.199864	0.209426	0.339911	NA	-0.652442	0.209363	0.00183124	NA	-0.278107	0.209459	0.184263	NA
Twist1	22160	-0.0468816	0.200379	0.815012	NA	Twist1	-0.329766	0.202435	0.103313	NA	0.0880404	0.201071	0.661489	NA	0.0146203	0.201841	0.942256	NA	0.0876244	0.20085	0.662643	NA
Aff3	16764	0.305389	0.199243	0.125338	NA	Aff3	0.265153	0.208915	0.204373	NA	0.417046	0.208608	0.0455883	NA	0.0505016	0.209732	0.809717	NA	0.0911031	0.20943	0.663559	NA
Zfp786	330301	-0.161935	0.196823	0.410654	NA	Zfp786	-0.283895	0.209719	0.175835	NA	-0.189002	0.209703	0.367438	NA	0.109434	0.209487	0.601401	NA	-0.167246	0.209651	0.425025	NA
Gli3	14634	-0.181364	0.196451	0.355902	NA	Gli3	-0.397952	0.209723	0.0577603	NA	-0.142212	0.209687	0.497639	NA	-0.224362	0.209723	0.284708	NA	0.124661	0.209107	0.551071	NA
Zfp423	94187	-0.102645	0.19645	0.601325	NA	Zfp423	-0.0224218	0.209492	0.914766	NA	-0.30892	0.209768	0.140839	NA	-0.127875	0.209773	0.542136	NA	0.0901553	0.209287	0.666633	NA
Batf3	381319	0.189162	0.199285	0.342515	NA	Batf3	0.00528973	0.208689	0.979778	NA	-0.0527807	0.209023	0.800646	NA	-0.126357	0.209323	0.546077	NA	0.240067	0.207829	0.248042	NA
Pknox2	208076	-0.330265	0.194611	0.0896863	NA	Pknox2	-0.339338	0.209923	0.105988	NA	0.0854833	0.209956	0.683898	NA	-0.182352	0.209901	0.384982	NA	-0.363063	0.209862	0.083629	NA
Irf4	16364	-0.245725	0.198186	0.215023	NA	Irf4	-0.0817538	0.20653	0.69222	NA	-0.274878	0.207437	0.185132	NA	-0.479761	0.20804	0.0211053	NA	-0.17572	0.206983	0.395904	NA
Nfatc2	18019	0.35565	0.199528	0.074675	NA	Nfatc2	0.0508008	0.208878	0.807844	NA	0.254567	0.208485	0.222073	NA	0.370438	0.208467	0.0755741	NA	0.369174	0.207903	0.0757821	NA
Plag1	56711	-0.242387	0.197325	0.219309	NA	Plag1	-0.246812	0.208661	0.236874	NA	-0.373883	0.208953	0.0735642	NA	-0.0790071	0.208675	0.704975	NA	-0.151883	0.208489	0.466311	NA
Prdm1	12142	-0.202163	0.198325	0.308035	NA	Prdm1	-0.323559	0.206663	0.117433	NA	-0.196515	0.206436	0.341126	NA	-0.29699	0.207106	0.151572	NA	-0.179056	0.206189	0.385173	NA
Cdx4	12592	0.685833	0.200175	0.000612149	NA	Cdx4	0.0791017	0.197446	0.688696	NA	0.0932179	0.19783	0.637496	NA	0.297696	0.197111	0.130968	NA	0.1989	0.196661	0.311832	NA
Mesp2	17293	-0.0323971	0.199009	0.870682	NA	Mesp2	0.0125267	0.193248	0.948316	NA	0.0820485	0.193235	0.671125	NA	-0.114178	0.194839	0.557867	NA	-0.203334	0.194493	0.295813	NA
Spib	272382	-0.137116	0.199022	0.490855	NA	Spib	-0.167823	0.20483	0.412598	NA	-0.0977043	0.204802	0.633314	NA	-0.386807	0.206342	0.0608484	NA	-0.130874	0.204748	0.522695	NA
Zfp82	330502	0.237956	0.200685	0.235733	NA	Zfp82	0.406005	0.205586	0.0482835	NA	0.0508369	0.207696	0.806637	NA	0.30412	0.207106	0.141988	NA	-0.09475	0.208035	0.648784	NA
Ikzf2	22779	0.0972432	0.199448	0.625861	NA	Ikzf2	-0.19832	0.208308	0.341069	NA	0.0551849	0.207696	0.790471	NA	0.233508	0.207416	0.260251	NA	0.114226	0.207267	0.581562	NA
Zfp811	240063	0.142174	0.200715	0.478736	NA	Zfp811	0.364425	0.20425	0.0743894	NA	0.0934539	0.205995	0.650066	NA	0.0793645	0.20649	0.700719	NA	0.0922686	0.2058	0.653907	NA
Hoxa4	15401	0.107977	0.198857	0.587138	NA	Hoxa4	0.0841272	0.20832	0.686333	NA	0.228445	0.207968	0.272002	NA	-0.127988	0.209287	0.54084	NA	0.0649138	0.208478	0.755519	NA
Mzf1	109889	-0.0225832	0.199804	0.910009	NA	Mzf1	-0.356192	0.20718	0.0855716	NA	0.0803986	0.205619	0.695792	NA	0.122531	0.205972	0.551915	NA	0.00810598	0.205776	0.968578	NA
Tead4	21679	0.388801	0.2008	0.0528363	NA	Tead4	0.332516	0.206296	0.106996	NA	0.296233	0.206866	0.152143	NA	0.206671	0.207786	0.319916	NA	0.226943	0.207004	0.272937	NA
Hnf4g	30942	0.51106	0.201725	0.0112947	NA	Hnf4g	0.28636	0.200852	0.153948	NA	-0.0724293	0.204028	0.722592	NA	0.147132	0.203327	0.469296	NA	0.294193	0.200978	0.143245	NA
Bcl11b	58208	0.313166	0.20008	0.117536	NA	Bcl11b	0.159797	0.195309	0.413257	NA	0.257102	0.19508	0.187526	NA	-0.0509658	0.197783	0.796649	NA	0.240892	0.194855	0.216361	NA
Dpf1	29861	0.387118	0.19552	0.0477109	NA	Dpf1	0.35884	0.188828	0.0573864	NA	0.172824	0.190932	0.365382	NA	0.134711	0.192042	0.483011	NA	0.0270215	0.19168	0.887892	NA
Zfp599	235048	0.0305657	0.20041	0.87878	NA	Zfp599	0.16953	0.197001	0.389484	NA	0.0615434	0.198219	0.756195	NA	-0.0988651	0.199832	0.620783	NA	0.0228676	0.19817	0.908133	NA
Zfp296	63872	0.102195	0.200693	0.610607	NA	Zfp296	0.0911518	0.200386	0.649194	NA	0.0232662	0.201274	0.907974	NA	-0.0122376	0.202136	0.951725	NA	0.168032	0.199979	0.40077	NA
Zfp773	76373	-0.0951171	0.199162	0.632944	NA	Zfp773	-0.0093572	0.200912	0.962853	NA	-0.109732	0.202111	0.587177	NA	-0.317304	0.203894	0.119656	NA	-0.127963	0.201944	0.526305	NA
Mybl2	17865	0.193496	0.20126	0.33634	NA	Mybl2	0.206285	0.201722	0.306488	NA	0.092949	0.202895	0.64687	NA	0.348258	0.201952	0.084626	NA	0.0842852	0.202673	0.677507	NA
Batf	53314	0.240847	0.200383	0.229388	NA	Batf	0.161105	0.195934	0.41094	NA	0.120317	0.196802	0.540959	NA	0.0765079	0.197956	0.699134	NA	-0.00499291	0.197419	0.979823	NA
Bhlha15	17341	0.220775	0.183728	0.229502	NA	Bhlha15	0.366013	0.164882	0.0264295	NA	-0.0221529	0.167297	0.894655	NA	0.287752	0.16632	0.0836107	NA	0.310989	0.165304	0.0599282	NA
Zfp827	622675	-0.0920631	0.198578	0.642927	NA	Zfp827	-0.088397	0.194179	0.64894	NA	-0.114914	0.194869	0.555395	NA	-0.101155	0.19555	0.604956	NA	-0.000967069	0.193648	0.996015	NA
Tbx21	57765	0.236774	0.198604	0.233185	NA	Tbx21	-0.0736073	0.195633	0.706729	NA	0.0715939	0.194905	0.713374	NA	0.267672	0.194081	0.167842	NA	-0.14922	0.19645	0.447505	NA
Wt1	22431	-0.0540406	0.195443	0.782161	NA	Wt1	0.0944013	0.18825	0.616041	NA	0.0871964	0.188869	0.644313	NA	-0.304949	0.192483	0.113128	NA	0.0801696	0.18854	0.670682	NA
Creb3l4	78284	-0.195237	0.198006	0.324124	NA	Creb3l4	-0.249373	0.193464	0.197403	NA	0.00959826	0.192003	0.96013	NA	-0.0539949	0.19333	0.780023	NA	-0.138893	0.1928	0.471281	NA
Gm3604	100041979	0.294208	0.198298	0.137897	NA	Gm3604	0.142192	0.189691	0.453496	NA	-0.052523	0.192105	0.78454	NA	0.126225	0.191502	0.509812	NA	0.0609158	0.190679	0.749372	NA
Csdc2	105859	0.174178	0.199763	0.383249	NA	Csdc2	0.0524978	0.194592	0.787326	NA	0.0949985	0.194776	0.62574	NA	0.15766	0.195153	0.419159	NA	0.349517	0.192146	0.0689087	NA
Hey2	15214	0.148922	0.199512	0.455408	NA	Hey2	-0.106317	0.196779	0.588999	NA	-0.118721	0.197431	0.54762	NA	0.0749171	0.196713	0.703318	NA	0.166692	0.194371	0.391113	NA
Runx3	12399	0.0551777	0.1979	0.780386	NA	Runx3	0.0147458	0.191533	0.938633	NA	-0.0588784	0.192854	0.760138	NA	-0.117351	0.194318	0.545901	NA	-0.102095	0.192849	0.596528	NA
Zglp1	100009600	-0.108601	0.198323	0.58397	NA	Zglp1	-0.0394067	0.189403	0.835184	NA	-0.0586122	0.190075	0.757806	NA	0.0191375	0.190326	0.919907	NA	-0.0802238	0.189882	0.672665	NA
Pbx4	80720	-0.205987	0.198263	0.298823	NA	Pbx4	-0.0593225	0.192596	0.758071	NA	-0.0918519	0.193419	0.634868	NA	-0.164628	0.194827	0.398112	NA	-0.169209	0.19368	0.382307	NA
Zfp934	77117	0.370748	0.197683	0.0607285	NA	Zfp934	0.233142	0.186448	0.211137	NA	-0.0506921	0.18982	0.789428	NA	0.182391	0.188701	0.333762	NA	0.240148	0.186591	0.198084	NA
Foxj1	15223	0.178387	0.196646	0.36433	NA	Foxj1	0.202865	0.181168	0.262815	NA	0.0552771	0.183107	0.76274	NA	0.0354157	0.184197	0.847531	NA	0.0619307	0.182642	0.734547	NA
Ovol1	18426	-0.131778	0.198332	0.506412	NA	Ovol1	-0.208954	0.196142	0.286731	NA	0.00801956	0.194733	0.96715	NA	-0.114603	0.196814	0.56037	NA	-0.00402537	0.194435	0.983483	NA
Grhl2	252973	0.223797	0.198086	0.258561	NA	Grhl2	0.0155789	0.188716	0.934208	NA	0.266024	0.186934	0.154711	NA	0.148402	0.189105	0.432594	NA	0.131718	0.187816	0.483107	NA
Bnc1	12173	0.248491	0.194791	0.202068	NA	Bnc1	0.3839	0.181917	0.0348328	NA	0.299018	0.183296	0.102817	NA	0.0762329	0.186006	0.681923	NA	0.372891	0.182205	0.0407028	NA
Gata5	14464	0.206408	0.199259	0.300259	NA	Gata5	-0.0108365	0.19395	0.955443	NA	0.106421	0.193422	0.582179	NA	0.0760201	0.194778	0.696321	NA	0.412807	0.18954	0.0294103	NA
Gata3	14462	0.466465	0.196136	0.0173938	NA	Gata3	0.333536	0.185434	0.0720694	NA	0.346991	0.186047	0.0621721	NA	0.00797724	0.190909	0.96667	NA	0.227818	0.186952	0.222999	NA
Runx2	12393	0.11433	0.196948	0.56157	NA	Runx2	0.0892385	0.186632	0.632542	NA	0.0315211	0.188007	0.866852	NA	0.0304854	0.189187	0.871984	NA	0.0281999	0.18757	0.880494	NA
Gm13212	433801	0.270263	0.191695	0.158583	NA	Gm13212	0.0236904	0.177461	0.893801	NA	0.125562	0.17706	0.478231	NA	-0.0881303	0.180398	0.625172	NA	0.255617	0.175077	0.144283	NA
Mxd3	17121	0.247193	0.195057	0.205053	NA	Mxd3	0.120177	0.182246	0.509626	NA	0.210252	0.181925	0.247802	NA	0.0943384	0.184593	0.609307	NA	-0.143745	0.185529	0.438466	NA
Prdm5	70779	-0.0171079	0.194919	0.93006	NA	Prdm5	0.0523142	0.182688	0.774604	NA	-0.109109	0.185298	0.555975	NA	-0.0430967	0.185774	0.81655	NA	-0.0517875	0.18417	0.778562	NA
Zfp583	213011	-0.0294006	0.188698	0.876185	NA	Zfp583	-0.195219	0.176569	0.268887	NA	-0.0781378	0.175964	0.657002	NA	-0.245949	0.17903	0.169507	NA	0.0502014	0.173895	0.77282	NA
Ybx2	53422	-0.199696	0.152118	0.18926	NA	Ybx2	-0.0280598	0.118686	NA	NA	0.0386116	0.118698	NA	NA	-0.412434	0.120578	NA	NA	-0.184465	0.119323	NA	NA
Neil3	234258	0.0952171	0.188308	0.613105	NA	Neil3	-0.0184782	0.169848	0.913367	NA	0.052552	0.169788	0.756929	NA	-0.100387	0.172507	0.560614	NA	-0.106674	0.170993	0.532727	NA
Hoxa1	15394	0.262829	0.194538	0.176683	NA	Hoxa1	0.0857768	0.180128	0.633933	NA	0.00177584	0.181857	0.992209	NA	0.160864	0.181294	0.374913	NA	0.16323	0.179446	0.363017	NA
Msc	17681	-0.00054913	0.187335	0.997661	NA	Msc	0.0401763	0.170825	0.814062	NA	-0.0028802	0.172002	0.98664	NA	-0.201359	0.175092	0.250137	NA	0.0179455	0.17129	0.916561	NA
Hsf5	327992	0.0202067	0.189271	0.914979	NA	Hsf5	0.2184	0.170059	0.199051	NA	0.230905	0.170625	0.175963	NA	-0.140114	0.175262	0.424026	NA	0.0969164	0.17154	0.572089	NA
Fosb	14282	0.201046	0.183481	0.273197	NA	Fosb	0.210106	0.164259	0.200856	NA	0.165018	0.165413	0.318469	NA	0.12708	0.166891	0.446386	NA	-0.0232205	0.166821	0.889297	NA
Zfp184	193452	0.0652934	0.193758	0.736129	NA	Zfp184	0.239722	0.177099	0.175862	NA	-0.0353735	0.181316	0.84532	NA	-0.0397915	0.182613	0.827507	NA	-0.0087265	0.180492	0.961439	NA
Bcl11a	14025	-0.253406	0.188339	0.178471	NA	Bcl11a	-0.295108	0.173907	0.0897088	NA	-0.257821	0.174224	0.138919	NA	-0.194785	0.174758	0.265023	NA	-0.16244	0.172584	0.34659	NA
Pax9	18511	-0.139146	0.191767	0.468083	NA	Pax9	-0.130721	0.177615	0.461743	NA	-0.183128	0.17901	0.306306	NA	-0.0182327	0.178359	0.918578	NA	-0.192886	0.178617	0.280192	NA
Barx1	12022	0.0630282	0.184975	0.7333	NA	Barx1	0.0143927	0.164428	0.930249	NA	-0.038179	0.165763	0.817841	NA	-0.0787496	0.167398	0.638046	NA	0.0122843	0.164685	0.940539	NA
Ahrr	11624	0.104874	0.189778	0.580527	NA	Ahrr	-0.123765	0.174396	0.477904	NA	0.0956368	0.172469	0.579226	NA	0.087161	0.17395	0.616321	NA	-0.0526573	0.173784	0.761887	NA
Foxs1	14239	0.200478	0.181221	0.268613	NA	Foxs1	0.0857354	0.154947	0.580044	NA	0.165167	0.154833	0.286086	NA	0.135988	0.156072	0.383583	NA	0.0890225	0.155088	0.565958	NA
Tcf23	69852	-0.0269886	0.185	0.884013	NA	Tcf23	-0.0264875	0.166391	0.873521	NA	-0.149015	0.168677	0.377002	NA	-0.222959	0.170789	0.191735	NA	0.0169796	0.166107	0.918581	NA
Lbx2	16815	0.154523	0.18804	0.411215	NA	Lbx2	0.0105352	0.168188	0.950054	NA	0.0626905	0.168334	0.709582	NA	0.0859591	0.169279	0.611597	NA	0.283923	0.165278	0.0858238	NA
Scx	20289	-0.212043	0.186408	0.255321	NA	Scx	-0.0801201	0.163801	0.624748	NA	-0.156266	0.165298	0.344474	NA	-0.15556	0.166406	0.34988	NA	-0.044644	0.163633	0.784983	NA
Etv4	18612	0.0505458	0.184532	0.784151	NA	Etv4	-0.0214003	0.169892	0.89976	NA	-0.0467573	0.171064	0.784598	NA	-0.0949321	0.173054	0.583301	NA	-0.0223229	0.170185	0.895642	NA
Foxc1	17300	0.361276	0.193374	0.0617234	NA	Foxc1	0.299706	0.174578	0.0860259	NA	0.241234	0.176167	0.17089	NA	0.264994	0.177246	0.134897	NA	0.233899	0.175712	0.183139	NA
Gli1	14632	0.197843	0.187301	0.290838	NA	Gli1	0.0907785	0.164543	0.581153	NA	0.217522	0.163906	0.184471	NA	0.301036	0.16419	0.0667342	NA	0.130453	0.164336	0.427301	NA
Zfp239	22685	0.120039	0.188587	0.52444	NA	Zfp239	0.194505	0.168201	0.247523	NA	-0.0692198	0.172272	0.687827	NA	0.017314	0.172547	0.920072	NA	0.128249	0.169321	0.448793	NA
Zfp473	243963	0.221052	0.192584	0.25104	NA	Zfp473	0.118287	0.175856	0.501178	NA	0.249171	0.174987	0.154463	NA	0.270534	0.176132	0.124545	NA	0.13274	0.175944	0.450582	NA
Osr1	23967	0.177123	0.16072	0.270435	NA	Osr1	0.0514413	0.136584	0.706449	NA	0.0781444	0.136895	0.568113	NA	-0.0171247	0.138406	0.901531	NA	0.174464	0.135766	0.198779	NA
5730507C01Rik	236366	0.193683	0.187228	0.300915	NA	5730507C01Rik	0.0482522	0.168484	0.77458	NA	0.134322	0.168214	0.424568	NA	0.223373	0.168476	0.184892	NA	0.0900712	0.168221	0.59235	NA
Grhl3	230824	0.159294	0.186335	0.392616	NA	Grhl3	0.146029	0.16477	0.375477	NA	0.160723	0.165386	0.331149	NA	-0.0121074	0.1687	0.942786	NA	0.227478	0.164013	0.165456	NA
Egr2	13654	0.16497	0.167887	0.325793	NA	Egr2	-0.0818747	0.140128	0.559028	NA	0.0930355	0.139175	0.503828	NA	-0.0295779	0.141198	0.834074	NA	-0.0759565	0.140239	0.588079	NA
Gli2	14633	0.0391725	0.178812	0.826595	NA	Gli2	0.0461175	0.154147	0.764803	NA	-0.130575	0.156826	0.405062	NA	-0.0550123	0.157197	0.72637	NA	0.107809	0.15367	0.482953	NA
Egr3	13655	0.0887577	0.180882	0.623643	NA	Egr3	-0.10347	0.160033	0.517921	NA	-0.0171314	0.159748	0.914598	NA	-0.0723717	0.161869	0.654803	NA	-0.0660312	0.159818	0.679486	NA
Nr4a3	18124	-0.203281	0.177281	0.25152	NA	Nr4a3	-0.0963528	0.153595	0.530451	NA	-0.149399	0.154971	0.335023	NA	-0.336987	0.158232	0.0331963	NA	-0.157299	0.154541	0.308752	NA
Klf5	12224	0.193657	0.18236	0.288257	NA	Klf5	0.130124	0.160103	0.416363	NA	0.13748	0.160881	0.392806	NA	-0.0616092	0.16494	0.708757	NA	0.130113	0.160396	0.417251	NA
Bhlhe22	59058	-0.186793	0.178679	0.295833	NA	Bhlhe22	-0.225	0.158908	0.156801	NA	-0.0625409	0.157561	0.691418	NA	-0.19268	0.160797	0.230807	NA	-0.226257	0.159211	0.155283	NA
Sp6	83395	0.248681	0.181004	0.169474	NA	Sp6	0.120612	0.159669	0.450016	NA	0.207843	0.15936	0.192154	NA	0.226408	0.160582	0.158562	NA	0.0530975	0.160848	0.741316	NA
Sall4	99377	-0.270833	0.182821	0.138497	NA	Sall4	-0.0888107	0.159635	0.577981	NA	-0.0757661	0.160264	0.636386	NA	-0.0524802	0.161296	0.744904	NA	0.0541041	0.158123	0.732226	NA
Barhl1	54422	-0.110694	0.177749	0.533448	NA	Barhl1	-0.134988	0.155052	0.383971	NA	-0.0532516	0.154838	0.730908	NA	-0.0341281	0.155977	0.826804	NA	-0.0623315	0.154394	0.68642	NA
Hoxb7	15415	0.0442518	0.180652	0.80649	NA	Hoxb7	0.00648967	0.15731	0.967093	NA	0.0212859	0.157977	0.892817	NA	-0.0677559	0.160582	0.67307	NA	0.0897092	0.156466	0.56641	NA
Vdr	22337	0.00260808	0.16906	0.987692	NA	Vdr	-0.0835765	0.140242	0.551211	NA	0.0449733	0.139625	0.747376	NA	-0.0575007	0.141696	0.684888	NA	-0.0591451	0.140192	0.673107	NA
Dmrtb1	56296	-0.251119	0.158153	0.112326	NA	Dmrtb1	-0.141473	0.128667	0.271539	NA	-0.095847	0.128838	0.456918	NA	-0.269864	0.130981	0.0393677	NA	-0.0775294	0.128305	0.545671	NA
Foxp3	20371	0.00079335	0.171871	0.996317	NA	Foxp3	-0.0293082	0.145304	0.84015	NA	-0.13542	0.147492	0.358543	NA	-0.116745	0.148634	0.432186	NA	-0.0656833	0.146043	0.652888	NA
Pax6	18508	-0.219847	0.16708	0.188235	NA	Pax6	-0.194373	0.140914	0.167778	NA	-0.278598	0.14257	0.0506872	NA	-0.172053	0.142613	0.227651	NA	-0.0580454	0.139591	0.677538	NA
Rcor2	104383	-0.198692	0.17278	0.250157	NA	Rcor2	-0.114665	0.146648	0.434267	NA	-0.0986939	0.14728	0.502788	NA	-0.256095	0.150644	0.0891317	NA	-0.141825	0.14727	0.335532	NA
Foxc2	14234	0.112416	0.165572	0.497165	NA	Foxc2	-0.0287441	0.137882	0.834863	NA	0.0149589	0.138136	0.913765	NA	0.0282755	0.139263	0.839106	NA	0.153846	0.13595	0.257785	NA
Pou4f1	18996	-0.00192103	0.165301	0.990728	NA	Pou4f1	-0.15292	0.140845	0.277599	NA	-0.0653244	0.140534	0.642054	NA	-0.0910284	0.14234	0.522489	NA	-0.0688754	0.139998	0.622738	NA
Meox1	17285	0.033211	0.166144	0.841564	NA	Meox1	0.110542	0.134016	0.409462	NA	-0.0135433	0.136115	0.920742	NA	0.00174899	0.137138	0.989824	NA	0.0482894	0.134935	0.720439	NA
Pax5	18507	-0.0288291	0.149661	0.847249	NA	Pax5	-0.0976773	0.117454	0.405621	NA	-0.0762041	0.117815	0.517753	NA	-0.0404097	0.118401	0.732882	NA	-0.0933759	0.117568	0.427062	NA
Twist2	13345	0.317431	0.164842	0.0541451	NA	Twist2	0.149429	0.134019	0.264856	NA	0.0503631	0.135945	0.711034	NA	0.168445	0.135854	0.215014	NA	0.15826	0.134156	0.238131	NA
Eomes	13813	-0.12537	0.162377	0.440062	NA	Eomes	-0.290716	0.136775	0.0335449	NA	-0.0652422	0.134792	0.628371	NA	-0.0890377	0.136452	0.514065	NA	-0.0650163	0.134235	0.628141	NA
Npas1	18142	0.112878	0.166002	0.496518	NA	Npas1	0.12416	0.136716	0.363794	NA	0.0898629	0.137954	0.51479	NA	-0.00178413	0.140417	0.989862	NA	0.0849787	0.137465	0.536453	NA
Bnc2	242509	-0.209634	0.153426	0.171828	NA	Bnc2	-0.0536907	0.118064	0.649284	NA	-0.124311	0.119209	0.297041	NA	-0.0868384	0.119805	0.468555	NA	-0.0761838	0.118413	0.519983	NA
Dlx4	13394	0.118404	0.159543	0.458	NA	Dlx4	0.0803099	0.127772	0.529649	NA	0.0466538	0.128897	0.717392	NA	0.0924253	0.129622	0.475822	NA	-0.0956876	0.12998	0.461628	NA
Zfp286	192651	-0.00894937	0.159967	0.955386	NA	Zfp286	-0.140335	0.131698	0.286615	NA	0.08792	0.129757	0.498043	NA	-0.0470783	0.132658	0.722677	NA	-0.0278322	0.13061	0.831253	NA
Prdm6	225518	-0.0851487	0.152176	0.575792	NA	Prdm6	-0.0282626	0.118852	0.812039	NA	-0.12256	0.12042	0.308785	NA	-0.13904	0.121627	0.252969	NA	-0.0635918	0.119394	0.594297	NA
Msx1	17701	0.246779	0.162731	0.129398	NA	Msx1	0.204191	0.133166	0.125188	NA	0.12985	0.134989	0.336083	NA	0.262677	0.134688	0.051145	NA	0.048461	0.135481	0.72057	NA
Spdef	30051	0.092282	0.154962	0.551501	NA	Spdef	-0.0305579	0.124054	0.805429	NA	-0.0275801	0.124774	0.825061	NA	0.019091	0.125504	0.879096	NA	-0.0348041	0.12434	0.779546	NA
Creb5	231991	0.0503014	0.155613	0.746508	NA	Creb5	0.1537	0.123566	0.213549	NA	0.0510988	0.125456	0.683784	NA	0.239792	0.124578	0.0542495	NA	-0.0494167	0.126066	0.695065	NA
Glis1	230587	0.0508214	0.14718	0.729868	NA	Glis1	-0.0337722	0.115614	0.770201	NA	0.00951734	0.115498	0.934326	NA	-0.0582872	0.117277	0.619187	NA	-0.0667639	0.116056	0.565107	NA
Aff2	14266	0.0994942	0.149261	0.505041	NA	Aff2	0.0855458	0.117462	0.466438	NA	0.00986778	0.118274	0.933508	NA	-0.0165827	0.119789	0.889898	NA	0.0484065	0.117955	0.681526	NA
Dmrt3	240590	0.0292212	0.14727	0.842718	NA	Dmrt3	0.0438225	0.116081	0.70579	NA	-0.0618453	0.11731	0.598059	NA	0.0217139	0.117614	0.853527	NA	0.0453918	0.116303	0.696324	NA
Arnt2	11864	0.0674111	0.14643	0.645254	NA	Arnt2	-0.0284915	0.114484	0.803462	NA	0.0854086	0.113856	0.453166	NA	0.0585563	0.11502	0.610685	NA	0.193342	0.11354	0.088596	NA
Zbtb8b	215627	0.157529	0.139457	0.25865	NA	Zbtb8b	0.0656596	0.103335	0.525164	NA	0.0707138	0.103327	0.493743	NA	-0.0125926	0.104206	0.903815	NA	0.0663711	0.103482	0.521277	NA
Foxd2	17301	0.142723	0.14244	0.316348	NA	Foxd2	0.00402023	0.106251	0.969818	NA	0.0747338	0.106162	0.481459	NA	0.0491232	0.106251	0.643844	NA	0.0709977	0.10631	0.504237	NA
Mesp1	17292	-0.0997043	0.127368	0.433741	NA	Mesp1	-0.0199954	0.0896966	0.823596	NA	-0.062682	0.0897009	0.484684	NA	-0.102195	0.0898375	0.255308	NA	-0.064553	0.0897993	0.472228	NA
Trp63	22061	-0.178861	0.143899	0.213883	NA	Trp63	-0.0309628	0.10995	0.778244	NA	-0.166111	0.110359	0.132276	NA	-0.052565	0.110162	0.633248	NA	0.00563104	0.110067	0.959198	NA
Ascl3	56787	-0.0690962	0.130949	0.597736	NA	Ascl3	-0.122215	0.0934886	0.191121	NA	-0.0434334	0.0934886	0.642229	NA	-0.0125431	0.0934886	0.893271	NA	-0.0458896	0.093497	0.623559	NA
Tbx1	21380	0.0109249	0.124103	0.929852	NA	Tbx1	0.00265049	0.0845275	0.974985	NA	-0.0351365	0.0845275	0.677643	NA	-0.0507547	0.0845275	0.548205	NA	0.0237559	0.0845275	0.778677	NA
Zfp541	666528	-0.134936	0.095878	0.159318	NA	Zfp541	-0.0395757	0.0606454	0.51403	NA	0.0129837	0.0606454	0.830475	NA	-0.0868171	0.060646	0.152276	NA	-0.0290522	0.0606558	0.631961	NA
Klf17	75753	-0.0253687	0.137214	0.85332	NA	Klf17	-0.0252863	0.100196	0.800756	NA	0.00783675	0.100196	0.937657	NA	-0.0727	0.100196	0.468096	NA	-0.0241381	0.100196	0.809625	NA
Zfp365	216049	0.155498	0.128301	0.225519	NA	Zfp365	0.053192	0.0932563	0.568416	NA	0.031694	0.0932563	0.733963	NA	0.0624221	0.0932563	0.503266	NA	0.0042448	0.0932563	0.963695	NA
Fev	260298	0.0688466	0.124388	0.579934	NA	Fev	0.00277988	0.086473	0.974354	NA	0.00573823	0.086473	0.947092	NA	-0.0106424	0.086473	0.90205	NA	0.00362058	0.086473	0.966603	NA
Ovol2	107586	0.000532792	0.130603	0.996745	NA	Ovol2	-0.0210534	0.0919166	0.818831	NA	0.00652488	0.0919166	0.943408	NA	-0.0363157	0.0919166	0.692774	NA	-0.0200974	0.0919166	0.826924	NA
Zim1	22776	0.0453015	0.121737	0.709798	NA	Zim1	0.00243881	0.0812245	0.976047	NA	0.00503419	0.0812245	0.95058	NA	-0.00933665	0.0812245	0.908486	NA	0.0405409	0.0812245	0.617694	NA
Pax8	18510	0.100499	0.138627	0.468477	NA	Pax8	0.0629616	0.100948	0.532822	NA	0.0375151	0.100948	0.71017	NA	0.073887	0.100948	0.464211	NA	0.0936802	0.100948	0.353405	NA
Dmrta2	242620	0.00945329	0.128611	0.941406	NA	Dmrta2	-0.0186351	0.0867397	0.829892	NA	0.0272084	0.0867397	0.753765	NA	-0.0321444	0.0867397	0.710947	NA	0.0465101	0.0867397	0.591818	NA
Tub	22141	0.0106171	0.133918	0.93681	NA	Tub	0.00330902	0.0939275	0.971897	NA	0.00683046	0.0939275	0.942029	NA	-0.0126681	0.0939275	0.892714	NA	0.0296581	0.0939275	0.752188	NA
Hes7	84653	-0.0332684	0.134655	0.804858	NA	Hes7	-0.0230641	0.0959619	0.810062	NA	0.033675	0.0959619	0.725648	NA	-0.0663109	0.0959619	0.489557	NA	-0.0220168	0.0959619	0.818533	NA
Foxh1	14106	0.0457387	0.131082	0.727141	NA	Foxh1	0.0259723	0.0896518	0.772044	NA	0.0291638	0.0896518	0.744953	NA	-0.0114811	0.0896518	0.898099	NA	0.0268793	0.0896518	0.764316	NA
Myb	17863	-0.00105014	0.13574	0.993827	NA	Myb	0.0291659	0.0947104	0.758122	NA	0.0327498	0.0947104	0.729501	NA	0.0129053	0.0947104	0.891615	NA	0.0301843	0.0947104	0.749953	NA
Zfp575	101544	-0.0173697	0.115464	0.880423	NA	Zfp575	-0.0129073	0.0727043	0.859091	NA	-0.0256901	0.0727043	0.723826	NA	-0.0222642	0.0727043	0.75943	NA	-0.0123212	0.0727043	0.865427	NA
En2	13799	0.0350022	0.110012	0.750359	NA	En2	0.014494	0.0677111	0.830503	NA	-0.00936577	0.0677111	0.889988	NA	-0.00640712	0.0677111	0.924613	NA	0.0150001	0.0677111	0.824679	NA
Hoxd8	15437	-0.0447155	0.0883231	0.612666	NA	Hoxd8	-0.0134397	0.0510086	0.792181	NA	-0.0052519	0.0510086	0.917994	NA	-0.0251601	0.0510086	0.621834	NA	-0.0131559	0.0510086	0.796472	NA
Tfap2a	21418	0.0223834	0.121998	0.854427	NA	Tfap2a	0.00228898	0.0787875	0.976823	NA	0.0047249	0.0787875	0.952179	NA	-0.00876303	0.0787875	0.911439	NA	0.00298122	0.0787875	0.969816	NA
Lhx1	16869	-0.0211413	0.11706	0.85668	NA	Lhx1	0.0172049	0.0735829	0.815127	NA	-0.0111175	0.0735829	0.879906	NA	-0.0076055	0.0735829	0.917678	NA	0.0178057	0.0735829	0.808794	NA
Meox2	17286	0.0265286	0.0971499	0.7848	NA	Meox2	0.010134	0.0568509	0.858523	NA	0.0293069	0.0568509	0.606201	NA	-0.00447975	0.0568509	0.937193	NA	0.0284155	0.0568509	0.617199	NA
Prdm14	383491	0.0388257	0.123039	0.75234	NA	Prdm14	0.0203165	0.0797237	0.79885	NA	0.00484241	0.0797237	0.951566	NA	0.0089896	0.0797237	0.910221	NA	-0.0149152	0.0797237	0.851593	NA
Rex2	100043034	0.0342534	0.115927	0.767631	NA	Rex2	0.0170997	0.0733648	0.815701	NA	-0.0261747	0.0733648	0.72126	NA	0.00756623	0.0733648	0.917858	NA	0.0176968	0.0733648	0.809387	NA
Tbx19	83993	0.0127815	0.110542	0.907949	NA	Tbx19	0.00166685	0.0675782	0.980322	NA	-0.00932801	0.0675782	0.890214	NA	0.00638742	0.0675782	0.924697	NA	0.00217094	0.0675782	0.974372	NA
Tcfl5	277353	-0.0212291	0.0370681	0.566844	NA	Tcfl5	-0.00367769	0.0268297	NA	NA	0	0.0268297	NA	NA	-0.0206557	0.0268297	NA	NA	-0.00556728	0.0268297	NA	NA
Dlx1	13390	0.0229847	0.105214	0.827074	NA	Dlx1	0.0231155	0.0624206	0.711145	NA	0.0137732	0.0624206	0.825364	NA	0.0379762	0.0624206	0.542928	NA	0.00184465	0.0624206	0.976424	NA
Foxf2	14238	-0.012683	0.104975	0.903834	NA	Foxf2	0.00141035	0.0622919	0.981937	NA	-0.00789261	0.0622919	0.899175	NA	0.00540452	0.0622919	0.930861	NA	-0.00896698	0.0622919	0.885539	NA
Isl1	16392	0.0267559	0.0761323	0.725259	NA	Isl1	0.0049556	0.0291626	0.865065	NA	0.00527873	0.0291626	0.85636	NA	0.00581551	0.0291626	0.841937	NA	0.00504743	0.0291626	0.86259	NA
Lhx9	16876	-0.0193469	0.104928	0.853713	NA	Lhx9	-0.00933493	0.0621019	0.880515	NA	0	0.0621019	1	NA	-0.0268386	0.0621019	0.665617	NA	-0.00891107	0.0621019	0.885902	NA
Nobox	18291	-0.0198659	0.112791	0.860192	NA	Nobox	-0.011403	0.0684633	0.867719	NA	-0.00958105	0.0684633	0.888704	NA	0.0196758	0.0684633	0.773812	NA	-0.0108852	0.0684633	0.873674	NA
Pgr	18667	0.0277322	0.0979552	0.777092	NA	Pgr	0.0187618	0.056358	0.739207	NA	0.00237293	0.056358	0.966415	NA	0.0132113	0.056358	0.814661	NA	0.0103033	0.056358	0.85494	NA
Tcf15	21407	-0.0687212	0.105668	0.515467	NA	Tcf15	-0.00943019	0.0624107	0.879898	NA	0	0.0624107	1	NA	-0.0379586	0.0624107	0.54305	NA	-0.0306941	0.0624107	0.622855	NA
Alx4	11695	0.0119295	0.0833582	0.886203	NA	Alx4	-0.00482744	0.0449044	0.914389	NA	-0.00405611	0.0449044	0.928027	NA	0	0.0449044	1	NA	0	0.0449044	1	NA
Pou2f3	18988	0.00971206	0.0755125	0.897662	NA	Pou2f3	0	0.0396825	1	NA	0	0.0396825	1	NA	-0.00648619	0.0396825	0.870162	NA	0	0.0396825	1	NA
Prrx2	20204	0.0023036	0.0760193	0.975826	NA	Prrx2	0.00490968	0.039764	0.901735	NA	-0.00317255	0.039764	0.936409	NA	0.00651519	0.039764	0.869852	NA	-0.00360441	0.039764	0.927775	NA
Six2	20472	0.00174603	0.0759508	0.981659	NA	Six2	-0.00376888	0.0397276	0.92442	NA	0	0.0397276	1	NA	-0.00650108	0.0397276	0.870013	NA	0	0.0397276	1	NA
Tbx4	21387	0.0125461	0.0832988	0.880279	NA	Tbx4	0.000731513	0.0451095	0.987062	NA	0.00150999	0.0451095	0.973297	NA	0.00280319	0.0451095	0.95045	NA	0.00655642	0.0451095	0.884439	NA
Tlx2	21909	0.0222842	0.0826091	0.787349	NA	Tlx2	0.00619984	0.0446306	0.889518	NA	0.00696168	0.0446306	0.876045	NA	-0.00274066	0.0446306	0.951035	NA	0.00641634	0.0446306	0.885686	NA
Hmx1	15371	0.0135968	0.0915011	0.881871	NA	Hmx1	0.000924628	0.0506365	0.985431	NA	0.00899163	0.0506365	0.859059	NA	0.0177092	0.0506365	0.726539	NA	0.00828727	0.0506365	0.869997	NA
Insm1	53626	0.0200748	0.083385	0.80975	NA	Insm1	0.00625026	0.0448096	0.889067	NA	0.00148974	0.0448096	0.973478	NA	0.00276561	0.0448096	0.950787	NA	0.00646852	0.0448096	0.88522	NA
Tbx15	21384	0.00890346	0.0762562	0.907053	NA	Tbx15	0.000566068	0.0397346	0.988634	NA	0.00550478	0.0397346	0.889815	NA	0.0108418	0.0397346	0.784965	NA	0.00507356	0.0397346	0.898397	NA
Tulp1	22157	-0.00694462	0.0684505	0.91919	NA	Tulp1	-0.00280175	0.0342931	0.934885	NA	0	0.0342931	1	NA	-0.00483284	0.0342931	0.887927	NA	-0.00267453	0.0342931	0.937836	NA
Hoxd9	15438	-0.0102271	0.0754589	0.892191	NA	Hoxd9	0.000544514	0.0389776	0.988854	NA	-0.00304721	0.0389776	0.937686	NA	-0.00208459	0.0389776	0.957348	NA	0.00488038	0.0389776	0.900357	NA
Nr5a1	26423	0.0140878	0.075441	0.851865	NA	Nr5a1	0.00888114	0.0389651	0.819704	NA	0.00946023	0.0389651	0.80817	NA	0.00208525	0.0389651	0.957321	NA	0.00487722	0.0389651	0.90039	NA
Irx5	54352	0.00231889	0.0677521	0.972697	NA	Irx5	0	0.0334994	1	NA	0	0.0334994	1	NA	-0.00153627	0.0334994	0.963422	NA	-0.00255137	0.0334994	0.939291	NA
Zfp711	245595	0.00220337	0.0671326	0.973817	NA	Zfp711	0	0.0331154	1	NA	0	0.0331154	1	NA	-0.00150102	0.0331154	0.963847	NA	-0.00249284	0.0331154	0.939994	NA
Olig2	50913	0.000522878	0.0533645	0.992182	NA	Olig2	0.000256808	0.0268297	0.992363	NA	0.0044646	0.0268297	0.867838	NA	0.000984098	0.0268297	0.970741	NA	0.00426898	0.0268297	0.873579	NA
Sp7	170574	-0.00451658	0.0603108	0.940303	NA	Sp7	0.00249884	0.0284317	0.929965	NA	-0.00382502	0.0284317	0.892981	NA	0.00110568	0.0284317	0.968979	NA	0.0025861	0.0284317	0.927526	NA
Tfap2e	332937	-0.00443347	0.059748	0.940849	NA	Tfap2e	0.00028146	0.0280824	0.992003	NA	0.00273708	0.0280824	0.922356	NA	-0.00107753	0.0280824	0.969393	NA	0.000366579	0.0280824	0.989585	NA
Zfp819	74400	-0.00358475	0.0529487	0.946023	NA	Zfp819	0	0.0268297	1	NA	-0.00143715	0.0268297	0.957281	NA	-0.0029504	0.0268297	0.912435	NA	0	0.0268297	1	NA
Esr2	13983	0	0.0590807	1	NA	Esr2	0	0.0275112	1	NA	0	0.0275112	1	NA	0	0.0275112	1	NA	0	0.0275112	1	NA
Hoxd4	15436	-0.00582329	0.0586326	0.920885	NA	Hoxd4	-0.00175984	0.0272128	0.948437	NA	-0.00350273	0.0272128	0.897582	NA	0	0.0272128	1	NA	0	0.0272128	1	NA
Six4	20474	-0.00106307	0.0587637	0.985567	NA	Six4	0	0.0273001	1	NA	-0.0014882	0.0273001	0.956527	NA	0	0.0273001	1	NA	-0.00169078	0.0273001	0.950616	NA
Tal2	21350	0.00424083	0.0596328	0.943306	NA	Tal2	0.00452711	0.0278792	0.871004	NA	0.0048223	0.0278792	0.862674	NA	0.00318781	0.0278792	0.908966	NA	0.00036127	0.0278792	0.989661	NA
Barx2	12023	0.00179017	0.0506299	0.971794	NA	Barx2	0.000256808	0.0268297	0.992363	NA	0.00249735	0.0268297	0.925839	NA	0.000984098	0.0268297	0.970741	NA	0.00230172	0.0268297	0.931633	NA
Gata1	14460	0.00182021	0.0507127	0.971368	NA	Gata1	0.00222406	0.0268297	0.933935	NA	0.00249735	0.0268297	0.925839	NA	0.000984098	0.0268297	0.970741	NA	0.000334473	0.0268297	0.990053	NA
Isl2	104360	0	0.050165	1	NA	Isl2	0	0.0268297	1	NA	0	0.0268297	1	NA	0	0.0268297	1	NA	0	0.0268297	1	NA
Mef2b	17259	0.0090972	0.0508986	0.858148	NA	Mef2b	0.00419131	0.0268297	0.87586	NA	0.0044646	0.0268297	0.867838	NA	0.0049186	0.0268297	0.854542	NA	0.00230172	0.0268297	0.931633	NA
Pax1	18503	0.00527985	0.0503948	0.916559	NA	Pax1	0.00222406	0.0268297	0.933935	NA	0.00249735	0.0268297	0.925839	NA	0.00295135	0.0268297	0.912407	NA	0.000334473	0.0268297	0.990053	NA
Pou3f3	18993	0.00162747	0.0497312	0.973894	NA	Pou3f3	0	0.0268297	1	NA	-0.00143715	0.0268297	0.957281	NA	0	0.0268297	1	NA	0	0.0268297	1	NA
Scrt1	170729	-0.0066479	0.0370681	0.857668	NA	Scrt1	0	0.0268297	1	NA	0	0.0268297	1	NA	-0.00491766	0.0268297	0.854569	NA	-0.00360003	0.0268297	0.89326	NA
Tbx18	76365	0.00539828	0.0509428	0.915608	NA	Tbx18	0.000256808	0.0268297	0.992363	NA	0.00249735	0.0268297	0.925839	NA	0.00295135	0.0268297	0.912407	NA	0.00230172	0.0268297	0.931633	NA
Zfp92	22754	-0.00181409	0.0504105	0.971293	NA	Zfp92	0	0.0268297	1	NA	0	0.0268297	1	NA	-0.000983153	0.0268297	0.970769	NA	-0.00163278	0.0268297	0.951473	NA
Bhlha9	320522	0.000444796	0.0422333	0.991597	NA	Bhlha9	0	0.0268297	1	NA	0	0.0268297	1	NA	0	0.0268297	1	NA	-0.00163278	0.0268297	0.951473	NA
Dmrtc2	71241	-0.00532234	0.0370681	0.88583	NA	Dmrtc2	0	0.0268297	1	NA	0	0.0268297	1	NA	-0.00491766	0.0268297	0.854569	NA	-0.00163278	0.0268297	0.951473	NA
Foxd3	15221	0.000442075	0.0421029	0.991622	NA	Foxd3	0	0.0268297	1	NA	0	0.0268297	1	NA	-0.000983153	0.0268297	0.970769	NA	0	0.0268297	1	NA
Gbx1	231044	-0.00453573	0.0426119	0.915231	NA	Gbx1	-0.00367769	0.0268297	0.890971	NA	0	0.0268297	1	NA	-0.000983153	0.0268297	0.970769	NA	0	0.0268297	1	NA
Tlx1	21908	0	0.0370681	1	NA	Tlx1	0	0.0268297	1	NA	0	0.0268297	1	NA	0	0.0268297	1	NA	0	0.0268297	1	NA
Vsx2	12677	-0.00200552	0.0427151	0.962552	NA	Vsx2	0.000256808	0.0268297	0.992363	NA	0.000530102	0.0268297	0.984236	NA	0.00295135	0.0268297	0.912407	NA	0.000334473	0.0268297	0.990053	NA
Zfp536	243937	0.00418545	0.0370681	0.9101	NA	Zfp536	0.00222406	0.0268297	0.933935	NA	0.0044646	0.0268297	0.867838	NA	0.0049186	0.0268297	0.854542	NA	0.00426898	0.0268297	0.873579	NA
Zic5	65100	-0.00701685	0.0425195	0.868923	NA	Zic5	0	0.0268297	1	NA	-0.00143715	0.0268297	0.957281	NA	-0.0029504	0.0268297	0.912435	NA	-0.00163278	0.0268297	0.951473	NA
Aire	11634	-0.000219729	0.0370681	0.99527	NA	Aire	-0.00171044	0.0268297	0.949168	NA	0	0.0268297	1	NA	0	0.0268297	1	NA	0	0.0268297	1	NA
Ascl2	17173	-0.00399678	0.0370681	0.914136	NA	Ascl2	-0.00367769	0.0268297	0.890971	NA	-0.00143715	0.0268297	0.957281	NA	0	0.0268297	1	NA	0	0.0268297	1	NA
Emx1	13796	-0.000213017	0.0370681	0.995415	NA	Emx1	0	0.0268297	1	NA	0	0.0268297	1	NA	-0.000983153	0.0268297	0.970769	NA	0	0.0268297	1	NA
Foxi1	14233	-0.000213017	0.0370681	0.995415	NA	Foxi1	-0.00171044	0.0268297	0.949168	NA	0	0.0268297	1	NA	0	0.0268297	1	NA	0	0.0268297	1	NA
Gbx2	14472	0.00358655	0.0370681	0.92292	NA	Gbx2	0.00222406	0.0268297	0.933935	NA	0.00249735	0.0268297	0.925839	NA	0.00295135	0.0268297	0.912407	NA	0.00230172	0.0268297	0.931633	NA
Gfi1b	14582	-0.000219729	0.0370681	0.99527	NA	Gfi1b	0	0.0268297	1	NA	0	0.0268297	1	NA	-0.000983153	0.0268297	0.970769	NA	0	0.0268297	1	NA
Hand1	15110	-0.00399678	0.0370681	0.914136	NA	Hand1	-0.00171044	0.0268297	0.949168	NA	0	0.0268297	1	NA	0	0.0268297	1	NA	-0.00360003	0.0268297	0.89326	NA
Hes3	15207	0	0.0370681	1	NA	Hes3	0	0.0268297	1	NA	0	0.0268297	1	NA	0	0.0268297	1	NA	0	0.0268297	1	NA
Hoxc4	15423	-0.000219729	0.0370681	0.99527	NA	Hoxc4	0	0.0268297	1	NA	-0.00143715	0.0268297	0.957281	NA	0	0.0268297	1	NA	0	0.0268297	1	NA
Hoxc5	15424	-0.000219729	0.0370681	0.99527	NA	Hoxc5	0	0.0268297	1	NA	0	0.0268297	1	NA	0	0.0268297	1	NA	-0.00163278	0.0268297	0.951473	NA
Hoxc6	15425	0	0.0370681	1	NA	Hoxc6	0	0.0268297	1	NA	0	0.0268297	1	NA	0	0.0268297	1	NA	0	0.0268297	1	NA
Hsfy2	71066	-0.000190503	0.0370681	0.995899	NA	Hsfy2	0.00222406	0.0268297	0.933935	NA	0.00249735	0.0268297	0.925839	NA	0.000984098	0.0268297	0.970741	NA	0.000334473	0.0268297	0.990053	NA
Insm2	56856	-0.000213017	0.0370681	0.995415	NA	Insm2	0	0.0268297	1	NA	-0.00143715	0.0268297	0.957281	NA	0	0.0268297	1	NA	0	0.0268297	1	NA
Isx	71597	-0.000219729	0.0370681	0.99527	NA	Isx	-0.00171044	0.0268297	0.949168	NA	0	0.0268297	1	NA	0	0.0268297	1	NA	0	0.0268297	1	NA
Msx3	17703	-0.00210825	0.0370681	0.954645	NA	Msx3	-0.00171044	0.0268297	0.949168	NA	-0.00143715	0.0268297	0.957281	NA	0	0.0268297	1	NA	0	0.0268297	1	NA
Nanog	71950	-0.00210825	0.0370681	0.954645	NA	Nanog	-0.00171044	0.0268297	0.949168	NA	0	0.0268297	1	NA	0	0.0268297	1	NA	-0.00163278	0.0268297	0.951473	NA
Onecut3	246086	0	0.0370681	1	NA	Onecut3	0	0.0268297	1	NA	0	0.0268297	1	NA	0	0.0268297	1	NA	0	0.0268297	1	NA
Osr2	107587	0.00358655	0.0370681	0.92292	NA	Osr2	0.00222406	0.0268297	0.933935	NA	0.00249735	0.0268297	0.925839	NA	0.00295135	0.0268297	0.912407	NA	0.00230172	0.0268297	0.931633	NA
Otx1	18423	-0.00210825	0.0370681	0.954645	NA	Otx1	-0.00367769	0.0268297	0.890971	NA	0	0.0268297	1	NA	0	0.0268297	1	NA	0	0.0268297	1	NA
Phox2a	11859	0.0055043	0.0370681	0.881955	NA	Phox2a	0.00419131	0.0268297	0.87586	NA	0.0044646	0.0268297	0.867838	NA	0.0049186	0.0268297	0.854542	NA	0.00426898	0.0268297	0.873579	NA
Phox2b	18935	0	0.0370681	1	NA	Phox2b	0	0.0268297	1	NA	0	0.0268297	1	NA	0	0.0268297	1	NA	0	0.0268297	1	NA
Pou1f1	18736	0	0.0370681	1	NA	Pou1f1	0	0.0268297	1	NA	0	0.0268297	1	NA	0	0.0268297	1	NA	0	0.0268297	1	NA
Trp73	22062	0	0.0370681	1	NA	Trp73	0	0.0268297	1	NA	0	0.0268297	1	NA	0	0.0268297	1	NA	0	0.0268297	1	NA
Zic2	22772	-0.000219729	0.0370681	0.99527	NA	Zic2	-0.00171044	0.0268297	0.949168	NA	0	0.0268297	1	NA	0	0.0268297	1	NA	0	0.0268297	1	NA
Zscan10	332221	-0.000219729	0.0370681	0.99527	NA	Zscan10	0	0.0268297	1	NA	-0.00143715	0.0268297	0.957281	NA	0	0.0268297	1	NA	0	0.0268297	1	NA
Cdx2	12591	-0.00267122	0.0370681	0.942552	NA	Cdx2	0	0.0268297	1	NA	-0.00143715	0.0268297	0.957281	NA	-0.000983153	0.0268297	0.970769	NA	0	0.0268297	1	NA
Egr4	13656	-0.00077598	0.0370681	0.983298	NA	Egr4	0	0.0268297	1	NA	0	0.0268297	1	NA	0	0.0268297	1	NA	-0.00163278	0.0268297	0.951473	NA
Etv2	14008	-0.000782691	0.0370681	0.983154	NA	Etv2	0	0.0268297	1	NA	0	0.0268297	1	NA	0	0.0268297	1	NA	-0.00163278	0.0268297	0.951473	NA
Fezf1	73191	0	0.0370681	1	NA	Fezf1	0	0.0268297	1	NA	0	0.0268297	1	NA	0	0.0268297	1	NA	0	0.0268297	1	NA
Fezf2	54713	0	0.0370681	1	NA	Fezf2	0	0.0268297	1	NA	0	0.0268297	1	NA	0	0.0268297	1	NA	0	0.0268297	1	NA
Foxl2	26927	0	0.0370681	1	NA	Foxl2	0	0.0268297	1	NA	0	0.0268297	1	NA	0	0.0268297	1	NA	0	0.0268297	1	NA
Foxn4	116810	-0.000782691	0.0370681	0.983154	NA	Foxn4	0	0.0268297	1	NA	0	0.0268297	1	NA	-0.000983153	0.0268297	0.970769	NA	0	0.0268297	1	NA
Gm4981	245263	0.00302358	0.0370681	0.93499	NA	Gm4981	0.00222406	0.0268297	0.933935	NA	0.00249735	0.0268297	0.925839	NA	0.00295135	0.0268297	0.912407	NA	0.00230172	0.0268297	0.931633	NA
Hoxa7	15404	-0.000782691	0.0370681	0.983154	NA	Hoxa7	0	0.0268297	1	NA	-0.00143715	0.0268297	0.957281	NA	0	0.0268297	1	NA	0	0.0268297	1	NA
Hoxa9	15405	-0.000782691	0.0370681	0.983154	NA	Hoxa9	-0.00171044	0.0268297	0.949168	NA	0	0.0268297	1	NA	0	0.0268297	1	NA	0	0.0268297	1	NA
Hoxb1	15407	-0.000782691	0.0370681	0.983154	NA	Hoxb1	0	0.0268297	1	NA	0	0.0268297	1	NA	-0.000983153	0.0268297	0.970769	NA	0	0.0268297	1	NA
Lhx3	16871	0.00302358	0.0370681	0.93499	NA	Lhx3	0.00222406	0.0268297	0.933935	NA	0.00249735	0.0268297	0.925839	NA	0.00295135	0.0268297	0.912407	NA	0.00230172	0.0268297	0.931633	NA
Myf5	17877	-0.000782691	0.0370681	0.983154	NA	Myf5	0	0.0268297	1	NA	0	0.0268297	1	NA	-0.000983153	0.0268297	0.970769	NA	0	0.0268297	1	NA
Myt1l	17933	0	0.0370681	1	NA	Myt1l	0	0.0268297	1	NA	0	0.0268297	1	NA	0	0.0268297	1	NA	0	0.0268297	1	NA
Neurog1	18014	-0.000782691	0.0370681	0.983154	NA	Neurog1	0	0.0268297	1	NA	0	0.0268297	1	NA	0	0.0268297	1	NA	-0.00163278	0.0268297	0.951473	NA
Prdm8	77630	-0.000782691	0.0370681	0.983154	NA	Prdm8	0	0.0268297	1	NA	0	0.0268297	1	NA	-0.000983153	0.0268297	0.970769	NA	0	0.0268297	1	NA
Scrt2	545474	0.00113506	0.0370681	0.975572	NA	Scrt2	0.000256808	0.0268297	0.992363	NA	0.00249735	0.0268297	0.925839	NA	0.00295135	0.0268297	0.912407	NA	0.00230172	0.0268297	0.931633	NA
Shox2	20429	-0.00267122	0.0370681	0.942552	NA	Shox2	0	0.0268297	1	NA	0	0.0268297	1	NA	-0.0029504	0.0268297	0.912435	NA	0	0.0268297	1	NA
Tbx5	21388	-0.00267122	0.0370681	0.942552	NA	Tbx5	-0.00171044	0.0268297	0.949168	NA	0	0.0268297	1	NA	-0.000983153	0.0268297	0.970769	NA	0	0.0268297	1	NA
Tfap2b	21419	0	0.0370681	1	NA	Tfap2b	0	0.0268297	1	NA	0	0.0268297	1	NA	0	0.0268297	1	NA	0	0.0268297	1	NA
Tfap2c	21420	0	0.0370681	1	NA	Tfap2c	0	0.0268297	1	NA	0	0.0268297	1	NA	0	0.0268297	1	NA	0	0.0268297	1	NA
Alx1	216285	-0.00134565	0.0370681	0.971041	NA	Alx1	0	0.0268297	1	NA	0	0.0268297	1	NA	-0.000983153	0.0268297	0.970769	NA	0	0.0268297	1	NA
Ascl1	17172	0	0.0370681	1	NA	Ascl1	0	0.0268297	1	NA	0	0.0268297	1	NA	0	0.0268297	1	NA	0	0.0268297	1	NA
Atoh1	11921	-0.00134565	0.0370681	0.971041	NA	Atoh1	-0.00171044	0.0268297	0.949168	NA	0	0.0268297	1	NA	0	0.0268297	1	NA	0	0.0268297	1	NA
Crx	12951	0	0.0370681	1	NA	Crx	0	0.0268297	1	NA	0	0.0268297	1	NA	0	0.0268297	1	NA	0	0.0268297	1	NA
Dbx2	223843	0	0.0370681	1	NA	Dbx2	0	0.0268297	1	NA	0	0.0268297	1	NA	0	0.0268297	1	NA	0	0.0268297	1	NA
Dlx3	13393	-0.00134565	0.0370681	0.971041	NA	Dlx3	0	0.0268297	1	NA	0	0.0268297	1	NA	0	0.0268297	1	NA	-0.00163278	0.0268297	0.951473	NA
Dlx5	13395	-0.00134565	0.0370681	0.971041	NA	Dlx5	0	0.0268297	1	NA	0	0.0268297	1	NA	-0.000983153	0.0268297	0.970769	NA	0	0.0268297	1	NA
Dlx6	13396	-0.00134565	0.0370681	0.971041	NA	Dlx6	0	0.0268297	1	NA	0	0.0268297	1	NA	-0.000983153	0.0268297	0.970769	NA	0	0.0268297	1	NA
Dmbx1	140477	0	0.0370681	1	NA	Dmbx1	0	0.0268297	1	NA	0	0.0268297	1	NA	0	0.0268297	1	NA	0	0.0268297	1	NA
Dmrt1	50796	0	0.0370681	1	NA	Dmrt1	0	0.0268297	1	NA	0	0.0268297	1	NA	0	0.0268297	1	NA	0	0.0268297	1	NA
Emx2	13797	-0.00134565	0.0370681	0.971041	NA	Emx2	0	0.0268297	1	NA	0	0.0268297	1	NA	0	0.0268297	1	NA	-0.00163278	0.0268297	0.951473	NA
Esx1	13984	-0.00134565	0.0370681	0.971041	NA	Esx1	0	0.0268297	1	NA	0	0.0268297	1	NA	0	0.0268297	1	NA	-0.00163278	0.0268297	0.951473	NA
Fosl1	14283	0	0.0370681	1	NA	Fosl1	0	0.0268297	1	NA	0	0.0268297	1	NA	0	0.0268297	1	NA	0	0.0268297	1	NA
Foxd1	15229	-0.00134565	0.0370681	0.971041	NA	Foxd1	0	0.0268297	1	NA	-0.00143715	0.0268297	0.957281	NA	0	0.0268297	1	NA	0	0.0268297	1	NA
Foxd4	14237	-0.00134565	0.0370681	0.971041	NA	Foxd4	-0.00171044	0.0268297	0.949168	NA	0	0.0268297	1	NA	0	0.0268297	1	NA	0	0.0268297	1	NA
Foxn1	15218	0.00246062	0.0370681	0.947074	NA	Foxn1	0.00222406	0.0268297	0.933935	NA	0.00249735	0.0268297	0.925839	NA	0.00295135	0.0268297	0.912407	NA	0.00230172	0.0268297	0.931633	NA
Hes5	15208	0	0.0370681	1	NA	Hes5	0	0.0268297	1	NA	0	0.0268297	1	NA	0	0.0268297	1	NA	0	0.0268297	1	NA
Hesx1	15209	0	0.0370681	1	NA	Hesx1	0	0.0268297	1	NA	0	0.0268297	1	NA	0	0.0268297	1	NA	0	0.0268297	1	NA
Hmx2	15372	-0.00134565	0.0370681	0.971041	NA	Hmx2	0	0.0268297	1	NA	0	0.0268297	1	NA	-0.000983153	0.0268297	0.970769	NA	0	0.0268297	1	NA
Hoxb9	15417	0	0.0370681	1	NA	Hoxb9	0	0.0268297	1	NA	0	0.0268297	1	NA	0	0.0268297	1	NA	0	0.0268297	1	NA
Hoxd3	15434	0	0.0370681	1	NA	Hoxd3	0	0.0268297	1	NA	0	0.0268297	1	NA	0	0.0268297	1	NA	0	0.0268297	1	NA
Klf14	619665	0.00246062	0.0370681	0.947074	NA	Klf14	0.00222406	0.0268297	0.933935	NA	0.00249735	0.0268297	0.925839	NA	0.00295135	0.0268297	0.912407	NA	0.00230172	0.0268297	0.931633	NA
Lhx4	16872	0	0.0370681	1	NA	Lhx4	0	0.0268297	1	NA	0	0.0268297	1	NA	0	0.0268297	1	NA	0	0.0268297	1	NA
Lin28a	83557	0	0.0370681	1	NA	Lin28a	0	0.0268297	1	NA	0	0.0268297	1	NA	0	0.0268297	1	NA	0	0.0268297	1	NA
Lin28b	380669	-0.00134565	0.0370681	0.971041	NA	Lin28b	0	0.0268297	1	NA	0	0.0268297	1	NA	-0.000983153	0.0268297	0.970769	NA	0	0.0268297	1	NA
Lmx1a	110648	-0.00134565	0.0370681	0.971041	NA	Lmx1a	0	0.0268297	1	NA	0	0.0268297	1	NA	0	0.0268297	1	NA	-0.00163278	0.0268297	0.951473	NA
Msx2	17702	0	0.0370681	1	NA	Msx2	0	0.0268297	1	NA	0	0.0268297	1	NA	0	0.0268297	1	NA	0	0.0268297	1	NA
Myt1	17932	-0.00134565	0.0370681	0.971041	NA	Myt1	0	0.0268297	1	NA	0	0.0268297	1	NA	0	0.0268297	1	NA	-0.00163278	0.0268297	0.951473	NA
Neurod2	18013	-0.00134565	0.0370681	0.971041	NA	Neurod2	-0.00171044	0.0268297	0.949168	NA	0	0.0268297	1	NA	0	0.0268297	1	NA	0	0.0268297	1	NA
Neurod4	11923	0.00246062	0.0370681	0.947074	NA	Neurod4	0.00222406	0.0268297	0.933935	NA	0.00249735	0.0268297	0.925839	NA	0.00295135	0.0268297	0.912407	NA	0.00230172	0.0268297	0.931633	NA
Pax4	18506	0	0.0370681	1	NA	Pax4	0	0.0268297	1	NA	0	0.0268297	1	NA	0	0.0268297	1	NA	0	0.0268297	1	NA
Pitx1	18740	0	0.0370681	1	NA	Pitx1	0	0.0268297	1	NA	0	0.0268297	1	NA	0	0.0268297	1	NA	0	0.0268297	1	NA
Pitx2	18741	0	0.0370681	1	NA	Pitx2	0	0.0268297	1	NA	0	0.0268297	1	NA	0	0.0268297	1	NA	0	0.0268297	1	NA
Sall3	20689	-0.00134565	0.0370681	0.971041	NA	Sall3	0	0.0268297	1	NA	-0.00143715	0.0268297	0.957281	NA	0	0.0268297	1	NA	0	0.0268297	1	NA
Sim1	20464	0	0.0370681	1	NA	Sim1	0	0.0268297	1	NA	0	0.0268297	1	NA	0	0.0268297	1	NA	0	0.0268297	1	NA
Sim2	20465	-0.00134565	0.0370681	0.971041	NA	Sim2	-0.00171044	0.0268297	0.949168	NA	0	0.0268297	1	NA	0	0.0268297	1	NA	0	0.0268297	1	NA
Sohlh2	74434	0	0.0370681	1	NA	Sohlh2	0	0.0268297	1	NA	0	0.0268297	1	NA	0	0.0268297	1	NA	0	0.0268297	1	NA
St18	240690	0	0.0370681	1	NA	St18	0	0.0268297	1	NA	0	0.0268297	1	NA	0	0.0268297	1	NA	0	0.0268297	1	NA
T	20997	0	0.0370681	1	NA	T	0	0.0268297	1	NA	0	0.0268297	1	NA	0	0.0268297	1	NA	0	0.0268297	1	NA
Tlx3	27140	-0.00134565	0.0370681	0.971041	NA	Tlx3	0	0.0268297	1	NA	0	0.0268297	1	NA	0	0.0268297	1	NA	-0.00163278	0.0268297	0.951473	NA
Zfp936	668620	0	0.0370681	1	NA	Zfp936	0	0.0268297	1	NA	0	0.0268297	1	NA	0	0.0268297	1	NA	0	0.0268297	1	NA
Hipk3	15259	-0.202842	0.0609097	0.000867837	0.0447986	Hipk3	-0.274559	0.07028	9.35852e-05	0.0253368	-0.130439	0.0703629	0.063768	0.490614	-0.267414	0.0700959	0.000136194	0.0210888	-0.122889	0.0704372	0.0810452	0.6528
March7	57438	-0.297121	0.0814344	0.00026368	0.0237432	March7	-0.399813	0.0982281	4.69624e-05	0.0231752	-0.249723	0.0985083	0.0112434	0.283085	-0.356394	0.0977788	0.000267493	0.029752	-0.152709	0.0990653	0.123196	0.705334
Yif1a	68090	0.212782	0.0625409	0.000668227	0.0392031	Yif1a	0.206034	0.0802101	0.0102085	0.160059	0.213247	0.0800871	0.007752	0.258543	0.264487	0.079972	0.000942206	0.0487165	0.150248	0.0800708	0.0605944	0.628275
Gm6787	627782	0.236495	0.0625225	0.000155224	0.0197736	Gm6787	0.18941	0.0747461	0.0112755	0.169998	0.230443	0.0746825	0.0020312	0.206404	0.324282	0.0746419	1.39592e-05	0.0100215	0.201637	0.0747372	0.00697678	0.368104
Psmb2	26445	0.160703	0.0489756	0.00103336	0.0474503	Psmb2	0.168303	0.0633435	0.00788414	0.142248	0.112763	0.0630887	0.0738779	0.511128	0.195681	0.0630314	0.00190603	0.0599679	0.165316	0.0633027	0.00901441	0.404971
Mrpl2	27398	0.211699	0.0577263	0.000245128	0.0233459	Mrpl2	0.218588	0.0748221	0.00348418	0.105547	0.209392	0.074601	0.00500331	0.237511	0.246864	0.0744004	0.000906482	0.0479127	0.168515	0.0746341	0.0239529	0.519997
Cyp3a16	13114	1.01066	0.191255	1.26148e-07	4.98159e-05	Cyp3a16	-0.016056	0.205376	0.937686	0.981121	0.032738	0.205381	0.873352	0.975984	-0.0136013	0.205413	0.947207	0.98148	-0.0300035	0.205382	0.883853	0.987933
Hipk2	15258	-0.376148	0.112588	0.000835042	0.0442628	Hipk2	-0.362312	0.135961	0.0077031	0.141056	-0.357257	0.135786	0.00851271	0.268197	-0.434849	0.135313	0.00131063	0.0528063	-0.315156	0.136048	0.0205303	0.499026
Saa1	20208	1.16275	0.197725	4.08743e-09	1.79347e-06	Saa1	1.38394	0.210165	4.54875e-11	2.2323e-07	1.38849	0.210165	3.93062e-11	1.70274e-07	1.26422	0.210166	1.79501e-09	1.41752e-05	0.857044	0.210166	4.54383e-05	0.0365864
Gpr108	78308	0.293341	0.0536605	4.58743e-08	1.90692e-05	Gpr108	0.315809	0.0694831	5.49027e-06	0.00769815	0.329369	0.0692615	1.98015e-06	0.00571867	0.31445	0.0687755	4.82803e-06	0.00475139	0.215468	0.0690151	0.00179603	0.246152
Cyp2c54	404195	-0.420437	0.0893355	2.52287e-06	0.000830235	Cyp2c54	-0.435129	0.101811	1.92094e-05	0.0151943	-0.249588	0.101826	0.0142414	0.300212	-0.474272	0.101784	3.16843e-06	0.00454449	-0.533064	0.101797	1.63617e-07	0.000421576
Slco1a4	28250	-0.571611	0.138611	3.72601e-05	0.00795352	Slco1a4	-0.844486	0.162532	2.03832e-07	0.000666869	-0.388896	0.162642	0.0167976	0.317068	-0.644513	0.162536	7.32856e-05	0.0164788	-0.650534	0.16258	6.29912e-05	0.0406837
Kif1b	16561	-0.265256	0.0704964	0.000168095	0.0207439	Kif1b	-0.305014	0.0802875	0.000145268	0.0316846	-0.208075	0.0802977	0.00956149	0.278925	-0.299306	0.0802198	0.000190661	0.0258843	-0.241173	0.0803074	0.00267221	0.299357
Ptbp3	230257	-0.326229	0.07671	2.11155e-05	0.00521157	Ptbp3	-0.421679	0.0885029	1.89248e-06	0.00314323	-0.31821	0.08853	0.000325171	0.104344	-0.363155	0.0884024	3.99151e-05	0.0143277	-0.202069	0.0886853	0.022697	0.517968
Lrp6	16974	-0.218197	0.0649334	0.000778521	0.0431514	Lrp6	-0.291477	0.0782232	0.000194374	0.0371019	-0.140485	0.0783048	0.0728002	0.508662	-0.275998	0.0780648	0.000407016	0.034937	-0.154639	0.0783488	0.0484129	0.607324
Cyp2d40	71754	0.379792	0.0874811	1.41563e-05	0.00372688	Cyp2d40	0.550112	0.108222	3.71133e-07	0.000910668	0.334899	0.10785	0.00190122	0.206404	0.356087	0.107744	0.000950024	0.0487165	0.303713	0.107879	0.00487288	0.343323
BC031181	407819	0.222153	0.0563341	8.0306e-05	0.0124364	BC031181	0.303535	0.067388	6.65952e-06	0.0081704	0.141065	0.0667586	0.0345953	0.412103	0.292336	0.0668581	1.22839e-05	0.00970061	0.155478	0.0669314	0.0201822	0.495252
Chid1	68038	0.312916	0.0836628	0.000183867	0.0215541	Chid1	0.44331	0.102067	1.40348e-05	0.0148782	0.222189	0.101409	0.0284508	0.386528	0.371021	0.101484	0.000256227	0.029325	0.210137	0.101498	0.0384184	0.583362
Mrpl53	68499	0.301956	0.0779499	0.000107187	0.0157024	Mrpl53	0.369381	0.0968625	0.000137039	0.0316846	0.247289	0.0962369	0.010182	0.281455	0.360833	0.0962403	0.00017733	0.0247311	0.235279	0.0963651	0.014625	0.452746
Cox19	68033	0.276657	0.0692541	6.47446e-05	0.0110294	Cox19	0.31767	0.0869988	0.000260783	0.0416914	0.326585	0.0867472	0.000166691	0.0962715	0.311122	0.0862406	0.00030904	0.0321117	0.17264	0.0863385	0.0455469	0.603063
Rdh5	19682	0.308371	0.0691496	8.21589e-06	0.00223756	Rdh5	0.335907	0.0840682	6.4516e-05	0.0231752	0.244267	0.0830987	0.00328767	0.216055	0.326667	0.0829314	8.18215e-05	0.0172989	0.306082	0.0837637	0.000258076	0.1039
Apip	56369	0.330648	0.0830117	6.80078e-05	0.0111901	Apip	0.393867	0.103544	0.000142451	0.0316846	0.183116	0.10226	0.0733438	0.509886	0.427991	0.102844	3.16068e-05	0.0143277	0.324789	0.103124	0.00163558	0.236357
Mrpl32	75398	0.274938	0.0692136	7.11776e-05	0.0112432	Mrpl32	0.336071	0.0867068	0.000106212	0.02673	0.217219	0.0854775	0.0110461	0.283085	0.352136	0.0856277	3.91556e-05	0.0143277	0.192082	0.085625	0.024878	0.521004
Fkbp11	66120	0.488325	0.139438	0.00046163	0.0334653	Fkbp11	0.669584	0.164966	4.93004e-05	0.0231752	0.287656	0.163989	0.0794097	0.515477	0.687118	0.164576	2.97893e-05	0.0143277	0.448357	0.164421	0.00639347	0.355652
Deptor	97998	-0.250393	0.0726547	0.000568232	0.0366979	Deptor	-0.309914	0.084527	0.000245939	0.0403341	-0.247546	0.0845242	0.00340376	0.216055	-0.26858	0.0844852	0.00147777	0.0541816	-0.142838	0.084576	0.0912436	0.664651
Tspan31	67125	0.196362	0.0547248	0.000333	0.0276846	Tspan31	0.263931	0.0648603	4.71695e-05	0.0231752	0.18223	0.0647741	0.00490345	0.237511	0.225587	0.0647377	0.000492822	0.0367153	0.114341	0.064768	0.0774982	0.648994
Cyp2j6	13110	0.228976	0.0667932	0.000607729	0.0373445	Cyp2j6	0.313877	0.0805792	9.80946e-05	0.0253368	0.126701	0.0803077	0.114635	0.569744	0.240132	0.080308	0.00278848	0.0667968	0.253744	0.0804949	0.00161994	0.236357
Lpp	210126	-0.248987	0.0715879	0.000505052	0.0346861	Lpp	-0.3481	0.0877007	7.21206e-05	0.0231752	-0.223612	0.0877641	0.0108379	0.283085	-0.227892	0.0876279	0.00930397	0.113582	-0.198885	0.0878634	0.0236006	0.517968
Fabp2	14079	0.344378	0.0929916	0.000212794	0.0221138	Fabp2	0.458134	0.117179	9.24107e-05	0.0253368	0.297354	0.116996	0.0110354	0.283085	0.32001	0.116932	0.00620563	0.0933444	0.287846	0.117031	0.0139101	0.449993
Wbp1	22377	0.228044	0.0612718	0.000197777	0.0215541	Wbp1	0.282237	0.0761611	0.00021073	0.0376057	0.249722	0.0758153	0.000988361	0.182195	0.241525	0.0754325	0.00136537	0.0530463	0.151625	0.0756661	0.0450838	0.601813
BC026585	226527	0.245565	0.0594968	3.6695e-05	0.00795352	BC026585	0.277431	0.0754861	0.000237601	0.0403341	0.297337	0.075247	7.76681e-05	0.0962715	0.242702	0.0744666	0.00111722	0.0517839	0.154303	0.0748007	0.0391268	0.583362
Tbcb	66411	0.248567	0.0675325	0.000232594	0.0231215	Tbcb	0.31176	0.0870722	0.000342969	0.0493802	0.249925	0.0864454	0.00383862	0.216055	0.260008	0.0859878	0.00249639	0.0651188	0.178066	0.0863489	0.0391913	0.583362
Uchl4	93841	0.285536	0.0772783	0.000219963	0.0223791	Uchl4	0.413611	0.0970121	2.01248e-05	0.0151943	0.20478	0.0954175	0.031861	0.401226	0.280331	0.0952274	0.00324207	0.0699552	0.23406	0.0958499	0.0146087	0.452746
Isoc2b	67441	0.331929	0.0875779	0.000150589	0.019711	Isoc2b	0.440398	0.106943	3.82067e-05	0.0231752	0.34607	0.10586	0.00107874	0.186925	0.344878	0.105161	0.00103981	0.0510025	0.189719	0.1052	0.0713225	0.63858
Cyp2c50	107141	-0.299774	0.0816368	0.000240617	0.0233459	Cyp2c50	-0.271719	0.0878645	0.00198496	0.0851166	-0.132744	0.0878696	0.130866	0.590725	-0.361762	0.087846	3.81941e-05	0.0143277	-0.435523	0.0878521	7.14232e-07	0.00153358
Alad	17025	0.280164	0.0680443	3.83215e-05	0.00796482	Alad	0.218479	0.0807125	0.00679185	0.133591	0.194632	0.0806809	0.0158491	0.310041	0.386057	0.0807066	1.72297e-06	0.00340156	0.32673	0.0807455	5.20068e-05	0.0373139
Ugt2b35	243085	-0.39897	0.0891794	7.68445e-06	0.00216756	Ugt2b35	-0.32679	0.0991898	0.000985633	0.0683625	-0.320503	0.0991784	0.00123109	0.19723	-0.508831	0.0991321	2.85381e-07	0.000751217	-0.316599	0.099189	0.00141353	0.222727
Saa4	20211	0.317359	0.0764126	3.27827e-05	0.00761524	Saa4	0.312108	0.0884028	0.000414748	0.0521891	0.334696	0.0883903	0.00015274	0.0962715	0.34664	0.0883658	8.75329e-05	0.0173612	0.296708	0.088395	0.000789026	0.185837
Tst	22117	0.220831	0.0611494	0.000304621	0.0264384	Tst	0.225613	0.0725134	0.0018625	0.0830927	0.149659	0.0724474	0.0388512	0.42352	0.288802	0.0724585	6.72661e-05	0.0164788	0.214026	0.072501	0.00315678	0.305734
Lrg1	76905	0.294578	0.0846251	0.000499584	0.0346115	Lrg1	0.325472	0.100808	0.00124388	0.0713959	0.257101	0.100766	0.0107274	0.283085	0.337828	0.100757	0.000799713	0.0457633	0.27736	0.100789	0.00592526	0.355652
Eif5a	276770	0.196149	0.0542318	0.000298182	0.0261672	Eif5a	0.187676	0.068634	0.00624851	0.133325	0.187605	0.0685935	0.0062377	0.24465	0.265624	0.0685743	0.000107274	0.0192093	0.145034	0.0686011	0.0345007	0.574131
Ifitm3	66141	0.32675	0.089111	0.000245629	0.0233459	Ifitm3	0.306149	0.0904789	0.000715289	0.0597406	0.305693	0.0904455	0.000725231	0.169601	0.416942	0.0904446	4.02829e-06	0.00454449	0.268784	0.0904545	0.00296361	0.3053
Lect2	16841	0.324887	0.0791611	4.05841e-05	0.0082188	Lect2	0.284074	0.100949	0.00489221	0.120344	0.275304	0.100901	0.00636335	0.245032	0.388229	0.100901	0.000119272	0.0196227	0.288254	0.100942	0.00429507	0.332471
Hsd17b10	15108	0.263057	0.0700842	0.000174419	0.0208722	Hsd17b10	0.249046	0.0865016	0.00398819	0.111205	0.239498	0.0864331	0.00559002	0.238941	0.308783	0.0863974	0.000351595	0.0329941	0.257795	0.086496	0.00287848	0.3053
Ndufa8	68375	0.243008	0.0724207	0.00079222	0.0431514	Ndufa8	0.278554	0.0907261	0.00213865	0.0855292	0.156692	0.0905073	0.0834038	0.522086	0.337589	0.090581	0.000193832	0.0258843	0.203977	0.0906206	0.0243924	0.521004
Mgea5	76055	-0.194866	0.0565684	0.000571518	0.0366979	Mgea5	-0.117238	0.0670105	0.0801964	0.364432	-0.199397	0.06675	0.00281533	0.216055	-0.264087	0.0664777	7.1103e-05	0.0164788	-0.182211	0.0668689	0.00643211	0.355652
Edem2	108687	0.229823	0.0658528	0.000483116	0.0339185	Edem2	0.270913	0.0833694	0.00115587	0.0707276	0.216003	0.0831792	0.00940871	0.276329	0.282621	0.083113	0.000672776	0.0425592	0.146786	0.0831589	0.0775416	0.648994
Dus1l	68730	0.192776	0.0551086	0.000468554	0.0334653	Dus1l	0.104517	0.0653753	0.109883	0.411915	0.173607	0.0653735	0.00791656	0.258543	0.302145	0.0654047	3.84435e-06	0.00454449	0.200301	0.0655334	0.0022396	0.269507
Bclaf1	72567	-0.223527	0.0622434	0.000329195	0.0276594	Bclaf1	-0.196494	0.0766545	0.010366	0.161753	-0.20222	0.0765194	0.00822423	0.262933	-0.273693	0.0762186	0.000329553	0.0329941	-0.209091	0.0766031	0.00634218	0.355652
2410015M20Rik	224904	0.261834	0.0683056	0.000126453	0.017028	2410015M20Rik	0.233765	0.086019	0.0065758	0.133417	0.322818	0.0860487	0.000175724	0.0962715	0.291612	0.0858252	0.000679434	0.0425833	0.200343	0.0859415	0.0197453	0.493559
Smdt1	69029	0.222551	0.0651992	0.000641581	0.0380993	Smdt1	0.268193	0.0817356	0.00103356	0.0683625	0.238137	0.0815455	0.00349706	0.216055	0.286266	0.0814295	0.000438907	0.0357325	0.10431	0.0814042	0.200059	0.783476
Taldo1	21351	0.208824	0.0626867	0.000864622	0.0447986	Taldo1	0.244652	0.0798394	0.00218178	0.0855292	0.146934	0.0795009	0.0645725	0.49353	0.278915	0.0795378	0.000453713	0.0358297	0.162851	0.0796378	0.0408648	0.586444
Rnasek	52898	0.217995	0.0587664	0.000207647	0.0221138	Rnasek	0.182044	0.0731572	0.0128319	0.183554	0.263712	0.0731835	0.000314046	0.104344	0.279472	0.0729717	0.00012821	0.0202495	0.150342	0.0730515	0.039587	0.583523
Timm13	30055	0.278512	0.0685764	4.87916e-05	0.00961063	Timm13	0.275307	0.0832653	0.000945071	0.0683625	0.309552	0.0831947	0.000198586	0.0962715	0.354744	0.0830671	1.94975e-05	0.0110274	0.180537	0.0830544	0.0297263	0.542663
Pex11g	69129	0.213662	0.0586205	0.000267554	0.0237432	Pex11g	0.233926	0.0722795	0.00121044	0.0713959	0.155173	0.0719038	0.0309226	0.400124	0.30604	0.0719978	2.13117e-05	0.0112199	0.159029	0.072044	0.0272867	0.533
Ndufc2	68197	0.268902	0.0715499	0.000171108	0.020791	Ndufc2	0.22619	0.0920599	0.0140109	0.18891	0.269936	0.0920075	0.00334784	0.216055	0.326913	0.0919009	0.000374781	0.0335376	0.240271	0.0920564	0.00905317	0.404971
Hypk	67693	0.218363	0.0639505	0.000638834	0.0380993	Hypk	0.260052	0.0810104	0.00132687	0.0736689	0.214006	0.0807301	0.00802807	0.258543	0.273353	0.0806083	0.000696062	0.0429902	0.121702	0.0806417	0.131256	0.718953
Apc	11789	-0.246796	0.0703794	0.000453775	0.0334653	Apc	-0.276394	0.0836266	0.000949423	0.0683625	-0.242509	0.0835465	0.00369987	0.216055	-0.304334	0.0831859	0.000253719	0.029325	-0.158092	0.0838624	0.0594121	0.628275
Bscl2	14705	0.229807	0.045273	3.85397e-07	0.000144946	Bscl2	0.193694	0.0551756	0.000447263	0.0535352	0.245504	0.0551148	8.41272e-06	0.0182219	0.29986	0.0549008	4.71179e-08	0.000186045	0.177468	0.0550448	0.00126382	0.209282
BC002163	170658	0.283005	0.0738567	0.000127203	0.017028	BC002163	0.288464	0.0934715	0.00202792	0.0851166	0.341654	0.0934344	0.000255568	0.0962715	0.324724	0.0931668	0.000491383	0.0367153	0.175097	0.0932021	0.0602881	0.628275
Heca	380629	-0.294278	0.0789272	0.000192648	0.0215541	Heca	-0.314168	0.0978794	0.00132852	0.0736689	-0.214332	0.0979383	0.0286374	0.387073	-0.402985	0.0973838	3.50185e-05	0.0143277	-0.219126	0.0980407	0.0254139	0.526077
Cdk2ap2	52004	0.24857	0.0758406	0.00104721	0.0475335	Cdk2ap2	0.227469	0.0918605	0.0132773	0.184664	0.270012	0.0917981	0.00326764	0.216055	0.340988	0.0917062	0.000200593	0.0259685	0.164773	0.0916864	0.0723133	0.640191
Arpc5l	74192	0.210299	0.0620708	0.000703897	0.0399955	Arpc5l	0.252078	0.079662	0.00155432	0.0786374	0.154672	0.0791956	0.0508148	0.459081	0.26327	0.0791854	0.000885051	0.0479127	0.17582	0.0793969	0.026798	0.530025
Pds5a	71521	-0.222607	0.0677324	0.00101419	0.0471744	Pds5a	-0.225152	0.0788282	0.00428697	0.114342	-0.214065	0.0786662	0.00650491	0.246107	-0.316095	0.0781209	5.20496e-05	0.0164414	-0.1123	0.0791076	0.155729	0.748408
Dock4	238130	-0.307488	0.0862761	0.000365243	0.0298584	Dock4	-0.342272	0.101782	0.00077156	0.061568	-0.275258	0.101774	0.00683892	0.252638	-0.396585	0.10128	9.01365e-05	0.0173612	-0.187769	0.102112	0.0659355	0.633855
Cstb	13014	0.214533	0.0623572	0.00058087	0.0369977	Cstb	0.196495	0.0810791	0.0153718	0.195943	0.183602	0.0807843	0.0230418	0.363126	0.28394	0.0807431	0.000437138	0.0357325	0.184887	0.0809742	0.0224141	0.515325
Ifi35	70110	0.245205	0.0748848	0.00105873	0.0477819	Ifi35	0.206524	0.0869602	0.0175526	0.204121	0.157686	0.0865854	0.068582	0.500287	0.318164	0.0867346	0.000244224	0.0292217	0.300285	0.0872191	0.000575554	0.16852
Avl9	78937	-0.331348	0.0900659	0.000234201	0.0231215	Avl9	-0.346297	0.109245	0.00152479	0.0775433	-0.196079	0.109423	0.0731435	0.509417	-0.431584	0.108707	7.18229e-05	0.0164788	-0.298844	0.109314	0.00626062	0.355652
Ict1	#N/A	0.22564	0.0682707	0.000949473	0.0466929	Ict1	0.252405	0.0839884	0.00265372	0.092057	0.250581	0.0837042	0.00275663	0.216055	0.307674	0.0834913	0.000228615	0.0286567	0.090106	0.0832906	0.279329	0.830847
Fam8a1	97863	-0.233942	0.0657092	0.000370489	0.0298584	Fam8a1	-0.239242	0.0781911	0.00221553	0.0855292	-0.23413	0.0779159	0.00265669	0.216055	-0.289449	0.077235	0.000178507	0.0247311	-0.163215	0.0784538	0.0374891	0.583362
Ccdc124	234388	0.239525	0.0676784	0.000401398	0.0320227	Ccdc124	0.181845	0.0872967	0.0372454	0.269153	0.253408	0.0873076	0.00370228	0.216055	0.304443	0.087064	0.000470932	0.0364603	0.213735	0.0873564	0.0144169	0.452746
Stk24	223255	-0.230893	0.0689934	0.000818086	0.0438854	Stk24	-0.249643	0.0838917	0.00292241	0.0965772	-0.143553	0.0840567	0.0876714	0.530717	-0.305153	0.08294	0.00023397	0.0288697	-0.205581	0.0840069	0.0143973	0.452746
Sf3b5	66125	0.27006	0.0778169	0.000519586	0.0349357	Sf3b5	0.191698	0.0947953	0.0431519	0.285787	0.366811	0.0953326	0.000119233	0.0962715	0.317077	0.0945312	0.000795934	0.0457633	0.194467	0.0947237	0.0400736	0.585122
Timm10b	14356	0.304402	0.0780254	9.56683e-05	0.0145305	Timm10b	0.288222	0.095734	0.00260685	0.0920367	0.35098	0.0957048	0.00024511	0.0962715	0.381894	0.095287	6.128e-05	0.0164788	0.193729	0.0951592	0.0417666	0.592306
Epc2	227867	-0.25846	0.078123	0.000938394	0.0466929	Epc2	-0.212485	0.0937089	0.02336	0.228138	-0.165237	0.093582	0.0774473	0.515477	-0.364637	0.091779	7.09765e-05	0.0164788	-0.279237	0.0931768	0.00272783	0.300365
4933417G07Rik	71182	0.394001	0.105914	0.000199222	0.0215541	4933417G07Rik	0.383342	0.134227	0.00429112	0.114342	0.333365	0.133794	0.0127158	0.288793	0.498849	0.133982	0.000196664	0.0258843	0.331687	0.133977	0.0132977	0.445864
Ndufaf3	66706	0.375716	0.0835485	6.89249e-06	0.00201618	Ndufaf3	0.33012	0.102958	0.00134428	0.0738902	0.295786	0.102255	0.00382009	0.216055	0.466919	0.102664	5.41503e-06	0.00475139	0.379063	0.103176	0.000238823	0.0992501
Slc39a4	72027	0.295767	0.0740977	6.56347e-05	0.0110294	Slc39a4	0.211138	0.0905971	0.0197789	0.214508	0.261534	0.0905697	0.00388128	0.216055	0.287326	0.090457	0.00149123	0.0541816	0.438436	0.0909033	1.4134e-06	0.00260125
Ambp	11699	0.145961	0.0399713	0.000260555	0.0237432	Ambp	0.14654	0.0515983	0.00451102	0.114407	0.172354	0.051594	0.000836019	0.169601	0.156771	0.0515826	0.00237198	0.0639302	0.105857	0.0515931	0.0401923	0.585122
Mup7	100041658	-0.808534	0.195994	3.70239e-05	0.00795352	Mup7	-0.151401	0.21013	0.47121	0.760942	-0.0956758	0.21013	0.648882	0.918358	-0.0554097	0.21013	0.792017	0.912774	0.00420447	0.21013	0.984036	0.999009
Mup12	100039054	-0.510013	0.154054	0.000930942	0.0466929	Mup12	-0.0859472	0.189067	0.649408	0.863677	0.0202624	0.189068	0.914654	0.982264	-0.0277795	0.189066	0.883187	0.956004	0.00428544	0.189068	0.981917	0.998668
Cyp2a4	13086	2.89898	0.193596	1.07905e-50	8.52233e-47	Cyp2a4	-0.0334052	0.20627	0.871346	0.958899	-0.0138894	0.206266	0.946313	0.99062	0.0181481	0.206259	0.929887	0.97441	0.0062827	0.206273	0.975702	0.997659
C4bp	12269	0.135025	0.0403642	0.000822366	0.0438854	C4bp	0.144925	0.048396	0.0027484	0.0943202	0.124443	0.048367	0.0100854	0.281455	0.147195	0.0483402	0.002327	0.0634652	0.126543	0.0483852	0.00891457	0.404971
Xist	213742	1.23446	0.155126	1.75169e-15	1.06422e-12	Xist	-0.0177368	0.16923	0.916527	0.972514	0.0757882	0.169686	0.655136	0.920846	0.244638	0.170585	0.15154	0.422567	-0.135749	0.167148	0.416707	0.890444
Slc22a1	20517	0.170555	0.0478921	0.000369113	0.0298584	Slc22a1	0.114514	0.0600499	0.0565238	0.32047	0.165913	0.060043	0.00572306	0.241876	0.233799	0.0600277	9.82605e-05	0.0184753	0.162385	0.0600615	0.00685839	0.368104
Akr1a1	58810	0.155303	0.044704	0.000512688	0.034907	Akr1a1	0.101249	0.0553432	0.0673288	0.338228	0.200945	0.0553541	0.000283219	0.0981525	0.18288	0.0553051	0.000943855	0.0487165	0.141529	0.0553529	0.0105624	0.422513
Aplp2	11804	-0.158504	0.0451971	0.000453272	0.0334653	Aplp2	-0.2126	0.0522897	4.78657e-05	0.0231752	-0.0970038	0.0523109	0.063686	0.490614	-0.222909	0.0522037	1.95496e-05	0.0110274	-0.0984051	0.0523379	0.0600826	0.628275
Cpb2	56373	0.16227	0.0463589	0.00046474	0.0334653	Cpb2	0.198443	0.0589019	0.000754295	0.0606837	0.134477	0.0588429	0.0222916	0.358986	0.1856	0.0588176	0.00160219	0.0562333	0.128554	0.0588643	0.0289697	0.542663
Cyp2b9	13094	2.41327	0.200952	3.17981e-33	6.27853e-30	Cyp2b9	0.00186316	0.20977	0.992913	0.998974	-0.041392	0.209768	0.843575	0.971442	0.0043212	0.209766	0.983565	0.993504	-0.0111347	0.20977	0.957668	0.995001
Cyp2c69	100043108	2.03361	0.201074	4.80134e-24	6.32017e-21	Cyp2c69	0.00584113	0.207665	0.97756	0.994791	-0.00716313	0.207667	0.972484	0.996394	0.00793483	0.207668	0.969521	0.988351	-0.00105113	0.207665	0.995961	1
Msrb1	27361	0.203251	0.0592365	0.000600959	0.0373445	Msrb1	0.186523	0.0738004	0.0114912	0.171148	0.271177	0.0738058	0.0002386	0.0962715	0.238069	0.0737489	0.00124616	0.0525404	0.118682	0.0737679	0.107647	0.68397
Cyp2c40	13099	1.60597	0.201021	1.35967e-15	8.94888e-13	Cyp2c40	0.0144662	0.204027	0.943475	0.983559	-0.00571348	0.204029	0.97766	0.996504	0.0201149	0.204031	0.921466	0.971537	0.0189849	0.204028	0.925863	0.991776
Hagh	14651	0.210213	0.0639212	0.00100676	0.0471744	Hagh	0.182925	0.0728366	0.0120239	0.175879	0.198917	0.0728122	0.00629668	0.24465	0.258432	0.0727894	0.000384645	0.0337504	0.202418	0.0728386	0.00545271	0.348267
Hgfac	54426	0.201397	0.0583369	0.000555827	0.0362803	Hgfac	0.163709	0.0709645	0.0210596	0.220506	0.233803	0.0709638	0.000985351	0.182195	0.214303	0.070891	0.00250294	0.0651188	0.166139	0.0709573	0.0192117	0.489138
Fmo3	14262	2.66358	0.20021	2.19513e-40	8.66857e-37	Fmo3	-0.0200495	0.209471	0.923747	0.975425	-0.0126048	0.209468	0.952016	0.991344	0.00142643	0.209464	0.994567	0.99849	0.00168633	0.209472	0.993577	1
Mup14	100039116	-0.497232	0.149445	0.000877247	0.0449902	Mup14	-0.111467	0.184974	0.546767	0.811225	-0.0565074	0.184973	0.759992	0.953009	-0.0346078	0.184968	0.851581	0.942264	0.0848638	0.184984	0.646404	0.942664
Hnrnpu	51810	-0.146594	0.0418437	0.000459417	0.0334653	Hnrnpu	-0.161228	0.0536032	0.00263136	0.092057	-0.153462	0.0535509	0.00416052	0.221096	-0.129702	0.0534807	0.0152997	0.142143	-0.137117	0.0536105	0.0105379	0.422513
March6	223455	-0.216047	0.0592377	0.000265196	0.0237432	March6	-0.246646	0.0749411	0.000997586	0.0683625	-0.192744	0.0749306	0.0101025	0.281455	-0.256043	0.0748319	0.000622607	0.041126	-0.16305	0.0749831	0.0296684	0.542663
Cyp3a44	337924	1.81527	0.187089	2.93653e-22	3.31324e-19	Cyp3a44	-0.104052	0.187173	0.578269	0.829241	-0.0873896	0.187006	0.640278	0.918262	-0.133061	0.186531	0.475632	0.727534	-0.394594	0.186262	0.0341339	0.572195
Cyp2b13	13089	1.97983	0.18192	1.38898e-27	2.19404e-24	Cyp2b13	0	0.19017	1	1	0.0595812	0.189854	0.753653	0.950847	0.123447	0.189508	0.514783	0.75352	0.031457	0.189996	0.868498	0.985102
Prdx5	54683	0.195956	0.0576082	0.000670096	0.0392031	Prdx5	0.197473	0.0735987	0.0072943	0.138595	0.223628	0.0735712	0.00236883	0.216055	0.241168	0.0735156	0.00103621	0.0510025	0.132245	0.0735503	0.0721737	0.640191
Elovl3	12686	-0.707113	0.200968	0.00043394	0.0334653	Elovl3	0.158824	0.206751	0.442375	0.740908	0.106362	0.206753	0.606943	0.907687	-0.262963	0.206757	0.203427	0.484751	-0.476672	0.206757	0.0211403	0.501566
Pmpcb	73078	0.146177	0.0364056	5.93898e-05	0.0106605	Pmpcb	0.186004	0.0461639	5.59677e-05	0.0231752	0.100168	0.0459377	0.0292196	0.389331	0.169377	0.0458787	0.000222635	0.0283573	0.129302	0.0460551	0.00499194	0.343323
Dhrs1	52585	0.160343	0.0395859	5.11074e-05	0.00961063	Dhrs1	0.124868	0.049619	0.0118512	0.17404	0.139814	0.0495475	0.0047753	0.235075	0.202171	0.0494845	4.39736e-05	0.0144691	0.175278	0.0496647	0.00041677	0.136355
Wdr26	226757	-0.207295	0.0458315	6.09727e-06	0.00192625	Wdr26	-0.191507	0.057576	0.000880529	0.0656468	-0.214136	0.0574771	0.000194861	0.0962715	-0.235923	0.0573448	3.88669e-05	0.0143277	-0.178462	0.0575731	0.00193687	0.25381
Eif4ebp2	13688	-0.191796	0.0499939	0.00012486	0.017028	Eif4ebp2	-0.21846	0.0603814	0.00029689	0.0462536	-0.102207	0.0604317	0.0907846	0.534346	-0.240529	0.060172	6.40536e-05	0.0164788	-0.198453	0.0603861	0.00101478	0.204129
Chuk	12675	-0.182669	0.0472154	0.000109348	0.0157024	Chuk	-0.191429	0.0608291	0.00164954	0.0798792	-0.180424	0.0607692	0.0029876	0.216055	-0.204894	0.0606403	0.000727907	0.0442176	-0.140156	0.060866	0.0212957	0.504325
Gm2a	14667	0.165216	0.0472435	0.000470328	0.0334653	Gm2a	0.164299	0.0594372	0.00570543	0.12727	0.187113	0.059373	0.00162447	0.19723	0.15108	0.0591849	0.0106897	0.119704	0.146365	0.0593915	0.0137241	0.449993
Hamp2	66438	0.917768	0.187608	9.98371e-07	0.000358415	Hamp2	-0.0484159	0.208081	0.816012	0.935321	0.129755	0.208089	0.532918	0.876047	0.213864	0.208086	0.304061	0.589019	0.231042	0.2081	0.266894	0.823124
Ccnd1	12443	0.687642	0.141848	1.2489e-06	0.00042886	Ccnd1	0.408559	0.170238	0.0163984	0.200187	0.332388	0.170154	0.0507659	0.459081	0.501755	0.170185	0.0031954	0.0699552	0.560962	0.170324	0.000989478	0.204129
A1bg	117586	1.42683	0.194955	2.50267e-13	1.41186e-10	A1bg	0.00413761	0.206069	0.983981	0.997071	0.00132513	0.206074	0.994869	0.99908	0.00529063	0.206081	0.979519	0.992098	0.00134213	0.206071	0.994803	1
Gm12338	654359	0.23204	0.0705099	0.000998739	0.0471744	Gm12338	0.214607	0.0880656	0.014814	0.194604	0.294946	0.0880739	0.000811484	0.169601	0.264019	0.0879501	0.00268287	0.0655713	0.152372	0.0879981	0.0833552	0.658508
Sult3a1	57430	2.32127	0.191086	5.89685e-34	1.55245e-30	Sult3a1	0	0.197417	1	1	0.0453801	0.197189	0.817987	0.966685	0.0944889	0.196906	0.631321	0.826653	0	0.197371	1	1
Atp6v0d1	11972	0.170416	0.0507772	0.000790369	0.0431514	Atp6v0d1	0.148088	0.0634113	0.0195245	0.2134	0.221218	0.0634162	0.000486013	0.135833	0.199237	0.0631995	0.00161877	0.0563147	0.112106	0.0633256	0.0766761	0.64797
Acot3	171281	1.1751	0.198425	3.17807e-09	1.56878e-06	Acot3	-0.0633359	0.19782	0.74884	0.911554	-0.0145358	0.197821	0.941424	0.990598	-0.000283456	0.197826	0.998857	1	-0.00549142	0.197817	0.977854	0.997677
Rnf181	66510	0.175802	0.050233	0.000465714	0.0334653	Rnf181	0.221016	0.0641428	0.000569612	0.0577685	0.164127	0.0639335	0.0102538	0.281455	0.197062	0.0638108	0.00201355	0.0602311	0.125264	0.0639581	0.050168	0.607478
Slc22a26	236149	1.40783	0.173828	5.5422e-16	3.9793e-13	Slc22a26	-0.0497077	0.188701	0.792227	0.926121	0.067844	0.189059	0.719707	0.94223	0.1231	0.188665	0.514094	0.753154	0.0519858	0.189286	0.783592	0.974737
Rab8a	17274	0.159625	0.0460418	0.00052638	0.0349357	Rab8a	0.162732	0.0595803	0.00630827	0.133325	0.159168	0.0594259	0.00739695	0.258543	0.204377	0.0592903	0.00056674	0.0395684	0.108455	0.0594311	0.0680193	0.63858
Pum2	80913	-0.167574	0.0509489	0.00100521	0.0471744	Pum2	-0.198194	0.0622784	0.00146063	0.0764462	-0.16128	0.062215	0.00953385	0.278925	-0.209843	0.0619243	0.000702258	0.0429902	-0.091064	0.0624596	0.14485	0.740013
Hnrnpul1	232989	-0.125898	0.0371219	0.0006952	0.0397876	Hnrnpul1	-0.100407	0.0462354	0.0298824	0.249071	-0.109411	0.0459988	0.0173806	0.320652	-0.159751	0.0455342	0.000450854	0.0358297	-0.132349	0.0460797	0.00407661	0.332471
Mrps7	50529	0.222081	0.0547898	5.04934e-05	0.00961063	Mrps7	0.240313	0.0710255	0.000715735	0.0597406	0.213702	0.0708501	0.00255913	0.216055	0.25879	0.070734	0.000253561	0.029325	0.1741	0.070876	0.0140337	0.45018
Ufc1	66155	0.205599	0.0614555	0.000821376	0.0438854	Ufc1	0.268753	0.0763061	0.000428247	0.0525062	0.205262	0.0760659	0.0069657	0.254645	0.243408	0.0759408	0.00134955	0.0530463	0.110775	0.0759983	0.14495	0.740013
Cmtm4	97487	-0.216054	0.0650124	0.000889695	0.0453343	Cmtm4	-0.257452	0.0788754	0.00109838	0.0690676	-0.109244	0.0789985	0.166707	0.632273	-0.261636	0.0786024	0.000872834	0.0479127	-0.208603	0.0789271	0.00821781	0.398008
Rnf44	105239	-0.183219	0.0544478	0.000765337	0.0431514	Rnf44	-0.253766	0.066259	0.000128186	0.0314537	-0.102342	0.0664379	0.123459	0.58387	-0.212918	0.0659703	0.00124883	0.0525404	-0.148403	0.066454	0.0255382	0.526077
Cope	59042	0.227445	0.0682072	0.000854191	0.0446782	Cope	0.243866	0.0883568	0.00577999	0.12835	0.177477	0.0881236	0.0440145	0.438324	0.251136	0.0880606	0.00434654	0.0809999	0.233033	0.0883099	0.00831966	0.399415
Klb	83379	-0.284432	0.0861223	0.000957742	0.0466929	Klb	-0.301369	0.109888	0.00609711	0.132122	-0.331805	0.109755	0.00250173	0.216055	-0.290641	0.109666	0.00804387	0.106403	-0.220075	0.109979	0.0453859	0.60217
Wdr18	216156	0.232696	0.0516334	6.58472e-06	0.00200024	Wdr18	0.235323	0.066593	0.000409707	0.0521891	0.210414	0.0663477	0.00151715	0.19723	0.25565	0.0661819	0.000112078	0.0192408	0.226169	0.0665242	0.000674341	0.180497
Tug1	544752	-0.167298	0.0482326	0.000523237	0.0349357	Tug1	-0.158802	0.0623317	0.010844	0.167173	-0.198975	0.0620278	0.00133738	0.19723	-0.188593	0.0617626	0.0022618	0.0626616	-0.116122	0.0624057	0.0627782	0.632383
Pum1	80912	-0.255019	0.0751229	0.000687057	0.0396086	Pum1	-0.300217	0.0934246	0.00131144	0.0736689	-0.26683	0.0933664	0.00426475	0.223938	-0.241833	0.0932348	0.009492	0.114469	-0.189905	0.0935785	0.0424207	0.592739
Nono	53610	-0.154182	0.0401273	0.000121875	0.017028	Nono	-0.142915	0.0512156	0.00526333	0.121839	-0.142855	0.0509621	0.00506056	0.237511	-0.169439	0.0504721	0.000787687	0.045738	-0.160724	0.0510769	0.00165118	0.236357
Ppp3ca	19055	-0.159629	0.0478156	0.000842563	0.0443637	Ppp3ca	-0.185463	0.0600224	0.00200232	0.0851166	-0.151727	0.0599125	0.0113263	0.283085	-0.186843	0.0594729	0.00168002	0.056697	-0.108407	0.0602158	0.0718111	0.639959
Mrpl37	56280	0.13584	0.040477	0.000790802	0.0431514	Mrpl37	0.158388	0.0517066	0.00218983	0.0855292	0.129822	0.0513264	0.011428	0.283085	0.164526	0.0510375	0.00126575	0.0525404	0.0911528	0.0513653	0.0759643	0.647811
Scrn2	217140	0.159056	0.0482147	0.000970601	0.0470295	Scrn2	0.124749	0.0590948	0.034772	0.262731	0.210901	0.0591636	0.000364251	0.11271	0.163649	0.0585871	0.00521806	0.0873236	0.133847	0.0590616	0.0234375	0.517968
Vti1b	53612	0.171854	0.0492595	0.000485286	0.0339185	Vti1b	0.23508	0.0634247	0.000210186	0.0376057	0.181634	0.0629819	0.00392783	0.216055	0.166306	0.0625533	0.00784576	0.105634	0.106061	0.0628963	0.0917412	0.664651
Cdk13	69562	-0.181256	0.0555625	0.00110547	0.0493278	Cdk13	-0.237908	0.0648734	0.000245157	0.0403341	-0.20515	0.0647555	0.00153452	0.19723	-0.182788	0.0644716	0.00458005	0.0829063	-0.0855854	0.0653406	0.190252	0.778485
Mtx3	382793	-0.328011	0.0976119	0.000778402	0.0431514	Mtx3	-0.265126	0.116321	0.0226517	0.226294	-0.295818	0.116179	0.0108891	0.283085	-0.333092	0.115985	0.00408076	0.0785993	-0.349391	0.116181	0.00263593	0.297883
Ppp2r5a	226849	-0.232653	0.0662323	0.000443613	0.0334653	Ppp2r5a	-0.14134	0.0786682	0.0723901	0.350033	-0.286176	0.078018	0.000244384	0.0962715	-0.247392	0.0778142	0.00147647	0.0541816	-0.248896	0.0782803	0.00147501	0.222727
Mrpl13	68537	0.222141	0.0606279	0.000248298	0.0233459	Mrpl13	0.232259	0.0790179	0.0032893	0.103145	0.194166	0.0786778	0.0135921	0.2946	0.24989	0.0785075	0.00145758	0.0541816	0.201615	0.0788648	0.0105742	0.422513
Tars2	71807	0.187426	0.0471585	7.05628e-05	0.0112432	Tars2	0.238511	0.0595602	6.21378e-05	0.0231752	0.109299	0.0586786	0.0625075	0.490185	0.202515	0.0586024	0.000548778	0.0395684	0.201569	0.0593005	0.00067607	0.180497
Jmy	57748	-0.230162	0.0698786	0.000988645	0.0471744	Jmy	-0.243397	0.0877289	0.00552991	0.124486	-0.142008	0.0878163	0.105855	0.558141	-0.281188	0.0871664	0.00125586	0.0525404	-0.229877	0.087721	0.00877892	0.404971
Mrps18a	68565	0.204557	0.0568559	0.000320907	0.0272529	Mrps18a	0.227577	0.0713638	0.00142784	0.0764462	0.195877	0.0709893	0.00579333	0.24248	0.203018	0.0706215	0.0040436	0.0782654	0.196126	0.0711785	0.00586192	0.355652
Mt2	17750	0.753301	0.18646	5.34497e-05	0.00981734	Mt2	0.0385824	0.173352	0.823872	0.938631	0.0709048	0.173355	0.682528	0.93211	0.0499382	0.173365	0.773307	0.902561	0.100269	0.173348	0.562977	0.928003
Qser1	99003	-0.220157	0.0594191	0.000211265	0.0221138	Qser1	-0.259271	0.0749627	0.000542859	0.0577685	-0.220855	0.0748538	0.00317268	0.216055	-0.212174	0.0744971	0.0043983	0.0810764	-0.175407	0.0752085	0.0196861	0.493559
Ddx41	72935	0.17108	0.0520687	0.00101745	0.0471744	Ddx41	0.148169	0.0663454	0.0255295	0.23706	0.165792	0.06611	0.0121479	0.287566	0.218889	0.0658431	0.000886064	0.0479127	0.147227	0.0662533	0.0262713	0.529309
Mrps12	24030	0.235473	0.0632708	0.000197905	0.0215541	Mrps12	0.288513	0.0818211	0.000421663	0.0523876	0.224413	0.0813114	0.00578158	0.24248	0.259003	0.0810328	0.00139214	0.0533676	0.16498	0.0812837	0.0423894	0.592739
Atp6v1f	66144	0.241747	0.0700187	0.000555183	0.0362803	Atp6v1f	0.21533	0.0899789	0.016706	0.201437	0.30498	0.0900459	0.000706776	0.169601	0.265377	0.0895607	0.00304561	0.0688325	0.177775	0.089803	0.0477468	0.60653
Dmtf1	23857	-0.187326	0.0567075	0.000955308	0.0466929	Dmtf1	-0.148718	0.0681633	0.0291249	0.247762	-0.268963	0.0673087	6.4431e-05	0.0962715	-0.168281	0.0672627	0.0123544	0.127533	-0.14728	0.0680817	0.0305196	0.545331
Cyp3a41a	53973	1.39281	0.195097	9.39905e-13	4.94891e-10	Cyp3a41a	-0.00974401	0.209981	0.962988	0.989323	0.0148627	0.209987	0.943574	0.99062	0.0137842	0.21	0.947665	0.98148	-0.00361077	0.209982	0.986281	0.999101
Rbp1	19659	0.477115	0.12667	0.000165494	0.0207439	Rbp1	0.320733	0.156216	0.0400591	0.278062	0.498422	0.156406	0.00143894	0.19723	0.333228	0.155937	0.0326031	0.208138	0.428111	0.156378	0.00618773	0.355652
Mrpl35	66223	0.186337	0.056134	0.000901762	0.0456546	Mrpl35	0.176443	0.0707736	0.0126648	0.182533	0.182176	0.0704528	0.00971559	0.280586	0.245164	0.0702089	0.000479565	0.0367153	0.133182	0.0704521	0.058705	0.627173
Metap1d	66559	0.206085	0.0553748	0.000197935	0.0215541	Metap1d	0.215676	0.0685436	0.00165211	0.0798792	0.126265	0.0676895	0.062132	0.490185	0.25764	0.067796	0.000144562	0.021954	0.217684	0.0684474	0.00147118	0.222727
Rbms1	56878	-0.263588	0.079695	0.000941483	0.0466929	Rbms1	-0.330476	0.0957406	0.000556893	0.0577685	-0.216775	0.0958833	0.0237704	0.363283	-0.293477	0.0952986	0.00207312	0.0615467	-0.193694	0.0961378	0.0439302	0.599361
Maml1	103806	-0.201735	0.0559356	0.00031028	0.0266368	Maml1	-0.218953	0.0710177	0.00204878	0.0851166	-0.161752	0.0709679	0.0226534	0.360229	-0.223356	0.0701596	0.00145488	0.0541816	-0.190446	0.0710671	0.00736665	0.378541
Chchd1	66121	0.290954	0.0885035	0.00101086	0.0471744	Chchd1	0.337343	0.109285	0.00202315	0.0851166	0.222913	0.108733	0.0403547	0.427948	0.35522	0.108789	0.00109378	0.0514141	0.24435	0.10895	0.0249118	0.521004
Pomgnt1	68273	0.235136	0.0629544	0.000187703	0.0215541	Pomgnt1	0.267557	0.0826342	0.00120433	0.0713959	0.19331	0.0819681	0.0183558	0.326903	0.241188	0.081687	0.00315127	0.0698691	0.233152	0.0823841	0.00465389	0.338735
Mrpl46	67308	0.236651	0.0692602	0.00063354	0.0380993	Mrpl46	0.304951	0.0878666	0.000519271	0.0577685	0.201648	0.0870957	0.0205993	0.341247	0.253537	0.0868444	0.00350666	0.073471	0.178836	0.087218	0.0403207	0.585898
Dctn3	53598	0.187423	0.057288	0.00106945	0.0479914	Dctn3	0.198678	0.0750002	0.00807231	0.142756	0.189141	0.0745742	0.0112037	0.283085	0.213322	0.0741128	0.00399769	0.0778237	0.145775	0.0746036	0.0507025	0.607478
Rfc2	19718	0.225329	0.056342	6.3529e-05	0.0110294	Rfc2	0.22104	0.0735044	0.002637	0.092057	0.277516	0.0734393	0.000157559	0.0962715	0.227154	0.0724298	0.00171156	0.0571931	0.17088	0.0730572	0.0193362	0.490199
Etv3	27049	-0.211321	0.0615141	0.000591848	0.0373445	Etv3	-0.158186	0.0765367	0.0387525	0.273834	-0.275277	0.0755092	0.000266759	0.0963001	-0.135407	0.0756626	0.0735164	0.299808	-0.256762	0.0758697	0.000713738	0.180497
Slc22a27	171405	1.10364	0.186776	3.44397e-09	1.60003e-06	Slc22a27	-0.061833	0.202381	0.759964	0.916241	-0.233516	0.201293	0.246015	0.710727	0.0316681	0.201994	0.87542	0.952879	-0.0304551	0.202438	0.880416	0.987079
Mrpl54	66047	0.303951	0.0862443	0.000424603	0.0334653	Mrpl54	0.261095	0.109216	0.016819	0.201594	0.31467	0.109156	0.00394218	0.216055	0.35289	0.108886	0.0011915	0.0525404	0.271271	0.109191	0.0129782	0.444675
Exosc4	109075	0.225598	0.0658269	0.000609958	0.0373445	Exosc4	0.241402	0.0849997	0.00451088	0.114407	0.235899	0.0845956	0.00529439	0.238941	0.243569	0.0840509	0.00375698	0.0749213	0.179038	0.084557	0.0342288	0.572688
Hao2	56185	1.7202	0.198539	4.54412e-18	3.98772e-15	Hao2	0.0300423	0.209446	0.885945	0.963171	0.00311252	0.209386	0.98814	0.997677	0.053985	0.209348	0.796505	0.915116	0.0310831	0.209437	0.882017	0.987348
Rogdi	66049	0.266973	0.0704899	0.000152237	0.019711	Rogdi	0.317345	0.0926524	0.000614555	0.058606	0.208653	0.091525	0.0226234	0.360229	0.25475	0.0911343	0.00518474	0.0873004	0.266538	0.0921958	0.00384021	0.332036
Polr2i	69920	0.307648	0.0905239	0.000677487	0.0393441	Polr2i	0.308539	0.112534	0.00611141	0.132122	0.373029	0.112512	0.000914931	0.180158	0.349705	0.111843	0.00176748	0.0581573	0.213744	0.111976	0.0562827	0.623693
Sult2a2	100043194	1.76349	0.202151	2.69476e-18	2.6604e-15	Sult2a2	0	0.202168	1	1	0	0.202203	1	1	0	0.202255	1	1	-0.000380448	0.202177	0.998499	1
Dcp1a	75901	-0.238541	0.072737	0.00103989	0.0474745	Dcp1a	-0.294534	0.0906679	0.00116018	0.0707276	-0.267445	0.0903693	0.00308175	0.216055	-0.210626	0.0899658	0.0192229	0.160102	-0.160489	0.0915812	0.0797018	0.650696
Ugt2b37	112417	0.68309	0.199993	0.000636473	0.0380993	Ugt2b37	0.11313	0.209806	0.589739	0.834828	0.107566	0.209816	0.608185	0.907687	0.0764015	0.209834	0.71578	0.87365	-0.0289478	0.209827	0.890272	0.989018
Lage3	66192	0.286386	0.0835309	0.000606928	0.0373445	Lage3	0.334262	0.109822	0.00233706	0.0874583	0.262506	0.108847	0.0158788	0.310041	0.261569	0.108113	0.0155457	0.143345	0.271887	0.109249	0.0128212	0.444675
Tfb1m	224481	0.261481	0.0743743	0.000438521	0.0334653	Tfb1m	0.315574	0.0954533	0.000946203	0.0683625	0.295086	0.0946421	0.00182135	0.206404	0.229747	0.0930899	0.0135867	0.132954	0.187588	0.0940822	0.0461654	0.605173
Fam213a	70564	0.201712	0.0629738	0.00135953	0.0549477	Fam213a	0.30633	0.0779863	8.5655e-05	0.0247266	0.1711	0.0776779	0.027617	0.386183	0.197637	0.0775605	0.0108289	0.120076	0.13659	0.0777069	0.078789	0.648994
Ndufb10	68342	0.187328	0.0636498	0.00324939	0.0794542	Ndufb10	0.169863	0.0783871	0.0302362	0.250016	0.14313	0.0783007	0.0675567	0.499354	0.278427	0.0783198	0.000377973	0.0335376	0.159181	0.0783636	0.0422231	0.592739
Bst2	69550	0.284895	0.0941046	0.0024664	0.0696046	Bst2	0.254395	0.102803	0.0133389	0.184742	0.232803	0.102731	0.0234424	0.363126	0.366945	0.102747	0.000355135	0.0329941	0.26699	0.102801	0.00940003	0.409124
Mrpl57	67840	0.249527	0.0778938	0.00135804	0.0549477	Mrpl57	0.262407	0.0994973	0.00835632	0.144397	0.209038	0.0989991	0.0347284	0.412103	0.345582	0.0990954	0.000487806	0.0367153	0.183127	0.0991032	0.0646258	0.63318
Fam53b	77938	0.297235	0.114305	0.00931245	0.132046	Fam53b	0.207158	0.123314	0.0929729	0.385521	0.176616	0.122899	0.150695	0.615016	0.242672	0.122715	0.0479821	0.248489	0.554672	0.124874	8.91837e-06	0.0114895
Acaa1b	235674	-0.0352559	0.0934607	0.706005	0.885224	Acaa1b	-0.105766	0.109182	0.332688	0.655597	0.0802071	0.109192	0.462614	0.845589	-0.014166	0.109174	0.896759	0.962654	-0.0990379	0.109181	0.364357	0.871035
Selenbp2	20342	-0.0735862	0.18871	0.696578	0.880252	Selenbp2	0.386386	0.206001	0.060703	0.327972	0.223853	0.205999	0.277183	0.733735	0.239617	0.205998	0.24475	0.525643	0.28526	0.206	0.166127	0.753973
Pipox	19193	0.0283085	0.0543664	0.602577	0.833113	Pipox	-0.0248374	0.0684351	0.716654	0.898335	0.0689111	0.0684433	0.314014	0.763602	0.0192154	0.0683862	0.778723	0.905067	0.0474493	0.0684564	0.488227	0.911908
Lap3	66988	0.0565973	0.0540195	0.294768	0.611043	Lap3	0.112857	0.0697906	0.10586	0.405009	0.0167047	0.069736	0.810685	0.964539	0.065738	0.0697167	0.345716	0.625991	0.0478907	0.0697638	0.492418	0.913773
Khk	16548	0.263995	0.102024	0.00966517	0.13347	Khk	0.341102	0.124109	0.00598864	0.131263	0.0996129	0.124055	0.421988	0.822644	0.408157	0.124087	0.00100446	0.0508473	0.212921	0.124083	0.0861699	0.661476
Serp1	28146	0.123235	0.0984137	0.210493	0.52477	Serp1	0.248691	0.122615	0.0425377	0.284649	0.0347674	0.122564	0.776666	0.956738	0.166961	0.122567	0.173137	0.448704	0.0779627	0.122581	0.524771	0.920541
F9	14071	-0.0317084	0.043729	0.468384	0.748569	F9	-0.0166855	0.0501939	0.739572	0.908334	-0.0813099	0.0500888	0.104522	0.557807	-0.0297083	0.0500442	0.552752	0.780594	-0.00261499	0.0501927	0.95845	0.995001
Hnrnpa2b1	53379	0.00562756	0.0471319	0.904958	0.96966	Hnrnpa2b1	0.0705493	0.0551969	0.201201	0.530145	-0.11538	0.0550203	0.0359893	0.417241	0.0461013	0.0550512	0.402353	0.673602	0.0307531	0.0551564	0.577144	0.928079
Arhgef12	69632	-0.163696	0.0581323	0.00486381	0.0987914	Arhgef12	-0.228901	0.0677516	0.000728725	0.0597406	-0.114821	0.0677773	0.0902465	0.534222	-0.17177	0.0676795	0.0111492	0.121946	-0.13467	0.0677997	0.0470016	0.605173
Lonp1	74142	-0.0165585	0.0326604	0.612162	0.837495	Lonp1	-0.0144353	0.0424912	0.734063	0.906736	-0.0274129	0.0423982	0.517919	0.869615	0.0108531	0.0423193	0.797598	0.915302	-0.0352011	0.0424495	0.406965	0.889105
Ldhd	52815	0.0630362	0.055853	0.259063	0.574522	Ldhd	-0.00718296	0.0618266	0.907511	0.969553	0.0628322	0.0618258	0.309497	0.759502	0.0902106	0.0617611	0.144115	0.414146	0.128586	0.061924	0.0378469	0.583362
Cox8a	12868	0.069062	0.0664487	0.298652	0.614355	Cox8a	0.115055	0.0798536	0.149634	0.468765	0.122432	0.07981	0.125021	0.586453	0.0867364	0.0797156	0.276563	0.560285	-0.0363225	0.0797441	0.648757	0.942664
Gm6548	625054	0.0633383	0.0561212	0.259068	0.574522	Gm6548	0.0142469	0.0713775	0.841795	0.947276	0.114282	0.0714014	0.109474	0.564818	0.0709648	0.0712777	0.319439	0.602056	0.0535812	0.0713973	0.452975	0.901555
Cct5	12465	0.111433	0.0514246	0.0302405	0.219572	Cct5	0.121043	0.0628247	0.0540203	0.315225	0.0876492	0.0627214	0.162282	0.625937	0.149469	0.0626732	0.0170839	0.150403	0.085235	0.062773	0.174518	0.762915
Hnrnpab	15384	0.00237461	0.0481354	0.960655	0.986565	Hnrnpab	0.0580769	0.0574834	0.312339	0.637486	-0.0330945	0.0573141	0.563654	0.887653	0.00523083	0.0572421	0.92719	0.973459	-0.012984	0.0573905	0.821016	0.979636
Lgals8	56048	0.0940879	0.0550237	0.0872747	0.348323	Lgals8	0.180595	0.0676314	0.00757858	0.140088	0.0057828	0.0673752	0.931602	0.987774	0.101772	0.067359	0.130815	0.394621	0.0967748	0.0675228	0.151796	0.744294
Ecm1	13601	-0.0540795	0.0837849	0.518631	0.778217	Ecm1	-0.1234	0.104758	0.238815	0.56741	-0.0378955	0.104767	0.717568	0.94223	-0.143012	0.104623	0.17165	0.447185	0.0551416	0.104879	0.599052	0.931528
Ulk2	29869	-0.0739259	0.0720157	0.304644	0.621405	Ulk2	-0.068983	0.0918831	0.452792	0.747545	-0.0225345	0.0918661	0.806226	0.963695	-0.0934837	0.091749	0.308247	0.591673	-0.0877021	0.0918602	0.339712	0.858801
Ap1g1	11765	-0.0454379	0.0586775	0.438714	0.725234	Ap1g1	-0.013975	0.0753949	0.852949	0.950326	-0.0657037	0.075276	0.382752	0.805872	-0.0607938	0.075179	0.418715	0.683882	-0.0316431	0.075362	0.674572	0.948075
Afg3l2	69597	-0.0334066	0.0481478	0.487787	0.760019	Afg3l2	-0.0759824	0.0619643	0.220112	0.550735	-0.0284193	0.0619345	0.646334	0.918358	-0.0149493	0.0618109	0.808892	0.922544	-0.0126699	0.0620272	0.838148	0.980818
Rpl37rt	100502825	0.13791	0.0599627	0.0214526	0.193416	Rpl37rt	0.115901	0.0760937	0.127726	0.438641	0.148676	0.0760553	0.0506024	0.459078	0.199471	0.0759948	0.00867	0.109899	0.091659	0.076054	0.228133	0.804113
Tapbp	21356	0.027486	0.0671417	0.682266	0.873344	Tapbp	-0.0264763	0.0723542	0.71442	0.897482	0.0753879	0.0723949	0.297717	0.74842	0.0344351	0.0722019	0.633413	0.82817	0.00138016	0.0723701	0.984785	0.999009
Dst	13518	0.00732868	0.117346	0.950202	0.983448	Dst	-0.0837673	0.140676	0.551534	0.814193	0.000108633	0.14068	0.999384	0.999996	0.0322868	0.140652	0.818441	0.926782	0.106249	0.140742	0.450298	0.90068
Rab5c	19345	0.056811	0.0404495	0.160172	0.462707	Rab5c	0.0301734	0.0473922	0.524337	0.796092	0.0660125	0.0473255	0.163058	0.62788	0.0717955	0.0471222	0.127608	0.390378	0.0561159	0.0474105	0.236565	0.814448
Ifitm2	80876	0.0755506	0.0564135	0.180496	0.489179	Ifitm2	0.0426499	0.0735724	0.562117	0.819668	0.113914	0.0735732	0.121548	0.581495	0.0789589	0.0733798	0.281914	0.56572	0.0496503	0.0735605	0.499702	0.915849
Mbnl1	56758	0.026142	0.0662314	0.693059	0.878617	Mbnl1	-0.0611008	0.0799504	0.444728	0.741969	-0.0122886	0.079929	0.877812	0.976172	0.0879661	0.0799168	0.271018	0.553842	0.108754	0.0801078	0.17459	0.762975
St3gal1	20442	-0.131933	0.117066	0.259744	0.574589	St3gal1	-0.0331851	0.146761	0.821111	0.937235	-0.195578	0.146671	0.182385	0.653778	-0.158843	0.146644	0.278723	0.561881	-0.139957	0.146712	0.340107	0.859057
Capns1	12336	0.0944653	0.0380106	0.0129466	0.152844	Capns1	0.0504186	0.0477198	0.290715	0.61721	0.148828	0.0477776	0.00183941	0.206404	0.101297	0.0474724	0.0328582	0.208938	0.0795357	0.0477441	0.0957384	0.673078
Ccnl2	56036	-0.00214395	0.0781576	0.978116	0.993835	Ccnl2	0.00522477	0.0942078	0.955772	0.987879	-0.0351426	0.0941129	0.708844	0.939638	0.0333259	0.0940769	0.723158	0.877589	-0.00502619	0.0941855	0.957441	0.995001
Hectd3	76608	-0.0344293	0.0593602	0.56191	0.807196	Hectd3	-0.0580037	0.0765628	0.448692	0.74403	-0.0192345	0.0765255	0.801546	0.963481	-0.0152732	0.0764047	0.84156	0.937501	-0.0427939	0.0765624	0.576202	0.928079
App	11820	-0.0988314	0.0723757	0.172086	0.480939	App	-0.156097	0.0848795	0.0659083	0.336454	-0.0526373	0.0849209	0.535364	0.876527	-0.232397	0.0845791	0.00600174	0.0918522	0.0241088	0.0850981	0.776942	0.974153
Prosc	114863	0.00149583	0.0490807	0.975687	0.99291	Prosc	-0.00447611	0.0617509	0.942215	0.983152	0.0434492	0.0617166	0.481425	0.854621	0.00123254	0.0614923	0.984008	0.993698	-0.0278531	0.061691	0.651634	0.942664
Osbp	76303	0.0726717	0.0822998	0.37723	0.67993	Osbp	0.155861	0.101668	0.125265	0.435251	0.0156157	0.101492	0.877719	0.976172	0.0943319	0.101465	0.352529	0.631132	0.0435398	0.101559	0.66813	0.947608
Psmc4	23996	0.152957	0.0618802	0.0134428	0.155449	Psmc4	0.142624	0.0753602	0.058416	0.323928	0.10311	0.0752234	0.170464	0.638247	0.240934	0.0752534	0.0013665	0.0530463	0.132952	0.075328	0.0775676	0.648994
Txndc15	69672	0.0551903	0.0516579	0.285349	0.599756	Txndc15	0.0978723	0.0626228	0.11808	0.424849	0.0744962	0.0624712	0.23307	0.696279	0.0969739	0.0623336	0.119773	0.378324	-0.0386415	0.0623807	0.535623	0.922641
Hist1h2bc	68024	0.0795991	0.0807079	0.324005	0.635616	Hist1h2bc	0.124199	0.0998372	0.213492	0.545501	0.114367	0.0997631	0.251637	0.715782	0.107463	0.0996606	0.280904	0.56474	-0.0111588	0.0997029	0.910887	0.991714
Fuca1	71665	0.118115	0.0531532	0.0262727	0.207917	Fuca1	0.0701076	0.0663643	0.290783	0.617222	0.178816	0.0664274	0.00710451	0.256473	0.132363	0.0661756	0.0454815	0.244165	0.0932019	0.0663759	0.160273	0.752058
Afg3l1	114896	0.0209006	0.0315897	0.508212	0.77152	Afg3l1	0.0214799	0.0411657	0.601815	0.842087	0.00925052	0.0409431	0.821251	0.967452	0.0475541	0.0407485	0.243204	0.524034	0.00622215	0.0410714	0.879585	0.986752
Syngr2	20973	0.0387028	0.0640714	0.545806	0.795598	Syngr2	0.00555201	0.0771778	0.942651	0.983152	0.127731	0.0772514	0.0982397	0.550981	0.0483364	0.0769891	0.530112	0.764658	-0.021081	0.0771194	0.78458	0.974737
Ddx1	104721	0.0924814	0.0596677	0.121155	0.405804	Ddx1	0.135922	0.072801	0.0618973	0.329637	-0.0260581	0.0724375	0.719047	0.94223	0.150211	0.0725312	0.03836	0.224225	0.114569	0.072739	0.115242	0.699064
Dlat	235339	-0.0411785	0.0830255	0.619912	0.83986	Dlat	0.0556513	0.0987269	0.572965	0.824874	-0.128516	0.0984546	0.191781	0.663141	-0.0118318	0.098458	0.904348	0.965477	-0.0661691	0.0985749	0.502056	0.915885
Diap1	#N/A	0.0289849	0.0831937	0.727538	0.897281	Diap1	0.0593581	0.106928	0.578812	0.829443	-0.00699543	0.106795	0.947773	0.990669	0.0204443	0.106718	0.848077	0.940759	0.043807	0.106897	0.68195	0.950304
5830473C10Rik	622307	-0.142533	0.106821	0.182099	0.490456	5830473C10Rik	-0.147049	0.122187	0.228792	0.559162	-0.32399	0.122005	0.00791781	0.258543	-0.0826501	0.122095	0.498447	0.743538	0.00647542	0.122302	0.957775	0.995001
Cdc42ep4	56699	0.134636	0.0950133	0.156475	0.458508	Cdc42ep4	0.177655	0.116195	0.12628	0.436578	0.0967453	0.116059	0.404513	0.814519	0.230724	0.116077	0.0468458	0.246154	0.0398192	0.116058	0.731526	0.962253
Emc10	69683	0.0744797	0.0509822	0.144044	0.43976	Emc10	0.0721532	0.0610602	0.237335	0.565999	0.141771	0.0610611	0.020244	0.339413	0.0749748	0.0606266	0.216211	0.496034	-0.000661736	0.060837	0.991321	0.999913
Slc39a1	30791	-0.0158363	0.0435888	0.716373	0.890792	Slc39a1	0.0174469	0.0554655	0.7531	0.913732	0.0162875	0.0552822	0.76828	0.955658	-0.0473549	0.0548564	0.387999	0.662063	-0.0476578	0.0552515	0.388379	0.882679
Arf5	11844	0.172785	0.0625445	0.00573443	0.105809	Arf5	0.165356	0.0803216	0.0395251	0.275917	0.199597	0.0802633	0.0128905	0.288793	0.201188	0.080093	0.0120072	0.126597	0.126343	0.0802343	0.115331	0.699064
H2_Q4	#N/A	-0.0371093	0.0730747	0.611574	0.837426	H2_Q4	-0.126068	0.0890758	0.156985	0.47703	-0.022688	0.0891302	0.799071	0.962512	-0.0440666	0.0889144	0.620172	0.821532	0.011582	0.0892841	0.896787	0.990072
Ggact	223267	0.108116	0.0636689	0.0894901	0.352375	Ggact	0.10525	0.0807771	0.192587	0.520442	0.151513	0.080738	0.0605733	0.488481	0.113587	0.0805089	0.158286	0.432073	0.0633375	0.0806854	0.432458	0.896874
Ugt1a5	394433	-0.0260108	0.125772	0.836159	0.944417	Ugt1a5	-0.0522627	0.145257	0.719001	0.899897	-0.042145	0.145183	0.771595	0.956244	-0.14914	0.14494	0.303491	0.588718	-0.250402	0.145011	0.0842083	0.661094
Dtx3l	209200	0.00322474	0.0643163	0.960012	0.986565	Dtx3l	0.00360202	0.0768015	0.962593	0.989323	-0.0276155	0.0766126	0.718506	0.94223	0.00940588	0.0764796	0.902119	0.964793	0.0169879	0.0767964	0.824931	0.979636
Mllt4	#N/A	-0.0913832	0.0590922	0.121995	0.40675	Mllt4	-0.0877914	0.0728367	0.228081	0.557979	-0.0932015	0.0727019	0.199854	0.671137	-0.12129	0.072468	0.0941899	0.335644	-0.0521231	0.0728728	0.474448	0.907304
Taok3	330177	-0.0967414	0.124496	0.43712	0.724072	Taok3	-0.0903535	0.153163	0.555246	0.815953	-0.00365615	0.153172	0.980957	0.996504	-0.258944	0.152978	0.0905137	0.330291	-0.0882541	0.153156	0.564454	0.928003
Sfpq	71514	-0.120713	0.0952197	0.204893	0.517674	Sfpq	-0.084074	0.115502	0.466676	0.75877	-0.264065	0.115283	0.0219872	0.356069	-0.0598485	0.115358	0.603896	0.812292	-0.0277437	0.115542	0.810239	0.977623
Cdk5rap3	80280	0.192352	0.0699303	0.00594809	0.107256	Cdk5rap3	0.243373	0.0888765	0.00617521	0.132916	0.153319	0.0886266	0.0836397	0.522086	0.238616	0.0885862	0.00706856	0.100396	0.12862	0.0886719	0.146915	0.741656
Clk1	12747	-0.139711	0.0884578	0.114242	0.39783	Clk1	-0.111414	0.110454	0.313122	0.637862	-0.0750117	0.110416	0.496913	0.85899	-0.165686	0.11021	0.132744	0.397074	-0.183514	0.11036	0.0963405	0.673078
Whamm	434204	0.056685	0.0710671	0.425088	0.716186	Whamm	0.132533	0.0871371	0.128267	0.439421	0.00129208	0.0868346	0.988128	0.997677	0.0975137	0.0868113	0.261317	0.544157	0.0142819	0.0869322	0.869505	0.985296
Stx5a	56389	0.0888258	0.0866507	0.305315	0.621875	Stx5a	0.178843	0.105166	0.089022	0.379111	0.021362	0.104888	0.838616	0.970732	0.152582	0.104909	0.14583	0.416197	0.0165383	0.104947	0.874782	0.985813
Azi2	27215	-0.0810729	0.0484051	0.0939571	0.362107	Azi2	-0.109199	0.0610043	0.0734493	0.352241	-0.0717522	0.0609227	0.238893	0.700667	-0.110395	0.0605565	0.068303	0.291047	-0.0300796	0.0611686	0.622897	0.936387
Igtp	16145	0.0601691	0.12979	0.642943	0.854332	Igtp	-0.234297	0.127425	0.0659587	0.336479	0.0560102	0.127647	0.660814	0.922974	0.0951525	0.127568	0.455731	0.711045	0.227665	0.127914	0.075105	0.646344
Gpd2	14571	0.135588	0.103194	0.188878	0.497938	Gpd2	0.227511	0.121211	0.0605202	0.327746	0.0171169	0.120939	0.887449	0.978973	0.241804	0.121041	0.0457486	0.244612	0.0833553	0.121051	0.491077	0.913408
Zfp395	380912	-0.153191	0.127767	0.230533	0.545297	Zfp395	-0.159283	0.154535	0.30267	0.627394	-0.0062075	0.154591	0.96797	0.99584	-0.228065	0.154379	0.139593	0.40752	-0.295169	0.154439	0.0559749	0.623693
Pdap1	231887	0.150031	0.0543475	0.00576963	0.105809	Pdap1	0.174122	0.0709875	0.0141725	0.190292	0.131326	0.0707285	0.0633457	0.490614	0.182087	0.0705941	0.00989859	0.11615	0.108753	0.0707977	0.124513	0.708213
Sh2b1	20399	0.00573951	0.0475263	0.903877	0.969021	Sh2b1	-0.0311806	0.0592182	0.598515	0.84101	0.0557962	0.0592696	0.346502	0.789234	-0.00556324	0.0587999	0.924622	0.972855	0.0047464	0.0592714	0.936174	0.993382
S100a10	20194	0.171651	0.156704	0.27335	0.588102	S100a10	0.369867	0.183346	0.0436628	0.28704	0.0408403	0.183223	0.823614	0.967452	0.191454	0.183233	0.296085	0.581783	0.0268792	0.183235	0.883375	0.987892
Hgs	15239	0.0585201	0.0466751	0.209924	0.5243	Hgs	0.10401	0.060055	0.0832893	0.369061	0.0412775	0.0596844	0.489191	0.8565	0.07937	0.059489	0.18214	0.459661	0.0123804	0.0597471	0.835843	0.980445
Eif4e2	26987	0.112143	0.047766	0.018887	0.183767	Eif4e2	0.0986016	0.0604555	0.102895	0.400443	0.086767	0.0602304	0.149702	0.614119	0.186356	0.0601966	0.00196286	0.0602311	0.0764458	0.0603449	0.205221	0.787392
Nox4	50490	-0.166261	0.0990574	0.0932632	0.360192	Nox4	-0.203356	0.120484	0.0914434	0.383227	-0.0554301	0.120535	0.645612	0.918358	-0.147694	0.120403	0.219947	0.500337	-0.000848326	0.120614	0.994388	1
Ethe1	66071	0.032585	0.145637	0.822959	0.938182	Ethe1	0.13928	0.168461	0.408363	0.715984	0.00764765	0.168383	0.963774	0.994893	0.0998914	0.168375	0.553003	0.780669	0.0310258	0.168412	0.853837	0.982659
Gsap	212167	0.0975896	0.0803993	0.22482	0.540135	Gsap	0.10325	0.0976065	0.290138	0.616521	0.0990748	0.0974838	0.309477	0.759502	0.0332239	0.0972143	0.732532	0.883581	0.141124	0.0976441	0.148376	0.743209
Tmem25	71687	0.0515131	0.095553	0.589815	0.825072	Tmem25	0.0727383	0.108431	0.502331	0.782116	-0.0125863	0.108223	0.907415	0.98185	0.144469	0.108279	0.182129	0.459661	4.90862e-05	0.108311	0.999638	1
Tm2d2	69742	0.0760235	0.0628141	0.226167	0.541392	Tm2d2	0.0572397	0.0791045	0.469314	0.759992	0.0885479	0.0790221	0.262481	0.721824	0.0931271	0.0788034	0.237299	0.519531	0.0655587	0.0790877	0.40714	0.889105
Fis1	66437	0.185153	0.0716312	0.00974308	0.133595	Fis1	0.147874	0.0887959	0.095848	0.3903	0.217893	0.088795	0.014132	0.300212	0.237979	0.0886306	0.00725148	0.102105	0.134409	0.088743	0.129877	0.717191
Plk3	12795	-0.0822351	0.198138	0.678113	0.87071	Plk3	-0.0744512	0.209402	0.722183	0.901122	0.155229	0.209399	0.458508	0.844138	-0.227	0.209407	0.278357	0.561881	0.0898417	0.209399	0.667891	0.94752
Pigq	14755	0.0848083	0.051709	0.100983	0.375323	Pigq	0.10764	0.0640342	0.092768	0.384997	0.100371	0.0638231	0.115802	0.571033	0.0594134	0.0634294	0.348921	0.628026	0.077661	0.0639036	0.224258	0.802201
Mal2	105853	0.0996689	0.147153	0.498207	0.765121	Mal2	0.323467	0.175044	0.064615	0.334895	-0.0184265	0.174889	0.916089	0.982545	0.143227	0.174905	0.412851	0.681212	0.0534066	0.174933	0.760139	0.970648
Zfp655	72611	-0.054667	0.0935238	0.558867	0.805556	Zfp655	-0.163692	0.11464	0.153328	0.472947	-0.063736	0.114674	0.578345	0.894125	-0.0597865	0.114551	0.601725	0.810828	0.10594	0.114957	0.356757	0.867515
Kif5b	16573	-0.110999	0.0693041	0.109238	0.389261	Kif5b	-0.110907	0.0806451	0.169055	0.492054	-0.162214	0.0804046	0.0436467	0.436668	-0.168306	0.0801872	0.035825	0.217358	0.0222923	0.0808951	0.782878	0.974737
Lrpap1	16976	0.0458128	0.040599	0.259143	0.574522	Lrpap1	0.0580945	0.0518887	0.262885	0.587348	0.0308887	0.0515265	0.548858	0.880691	0.0939408	0.0513491	0.067332	0.289136	-0.00204475	0.0515863	0.968382	0.997388
Cxxc5	67393	0.00309138	0.0852333	0.971067	0.991274	Cxxc5	0.00220945	0.103463	0.982963	0.996958	0.0402126	0.103412	0.697381	0.935156	0.0115158	0.103201	0.911152	0.967523	-0.0434837	0.103368	0.673997	0.94804
Csl	71832	-0.00898842	0.091595	0.921827	0.97518	Csl	0.130032	0.110334	0.238587	0.567006	-0.0506794	0.109994	0.64498	0.918358	-0.0158579	0.109899	0.885268	0.957317	-0.0673811	0.110043	0.540328	0.923689
Mvd	192156	0.0366761	0.181741	0.840069	0.945819	Mvd	0.343353	0.203137	0.0909796	0.382426	-0.0482741	0.203078	0.812104	0.965565	0.0596808	0.203077	0.768848	0.901632	-0.261296	0.203062	0.19817	0.783476
Enpp1	18605	-0.155226	0.0850011	0.0678254	0.321347	Enpp1	-0.293025	0.10263	0.00430156	0.114342	-0.0779157	0.102908	0.448967	0.839171	-0.193772	0.10248	0.0586463	0.271312	-0.0946446	0.102985	0.358091	0.86824
Tmem70	70397	0.0421839	0.0539345	0.434137	0.722615	Tmem70	0.117006	0.0682487	0.0864549	0.374336	-0.0298632	0.0676274	0.65879	0.922684	0.0469492	0.0675333	0.486929	0.735866	0.0401664	0.0679688	0.554552	0.925423
Umps	22247	0.156927	0.0692212	0.0233879	0.197559	Umps	0.186397	0.0836562	0.025872	0.238212	0.0408653	0.0831182	0.622965	0.913159	0.233381	0.0833094	0.00508851	0.0866558	0.145808	0.0835068	0.0807996	0.651811
Aagab	66939	0.0317772	0.0570012	0.577198	0.816388	Aagab	0.110137	0.0708745	0.120192	0.427421	0.0362519	0.0704616	0.606909	0.907687	-0.0100564	0.0700455	0.88584	0.957619	-0.00637168	0.0704891	0.927975	0.992155
Myl12b	67938	0.152418	0.0536215	0.00447633	0.0963326	Myl12b	0.231877	0.068189	0.000672621	0.0597406	0.119186	0.0676382	0.07805	0.515477	0.154376	0.067423	0.0220406	0.168927	0.104503	0.0677469	0.122941	0.705015
Erlin2	244373	-0.152292	0.0578464	0.00847101	0.125759	Erlin2	-0.157911	0.0713055	0.0267898	0.240245	-0.107743	0.0712529	0.130504	0.590725	-0.184949	0.0707669	0.00896204	0.11098	-0.152071	0.0712756	0.0328786	0.563286
Rpl7l1	66229	0.121839	0.0632964	0.0542428	0.287901	Rpl7l1	0.137578	0.0800859	0.0858187	0.373862	0.0317259	0.079692	0.690552	0.934286	0.191508	0.0797933	0.016393	0.147443	0.135996	0.0800439	0.0893157	0.664521
Ppfibp1	67533	-0.0577701	0.0888497	0.515563	0.776144	Ppfibp1	-0.0484722	0.105574	0.64614	0.862075	-0.128252	0.105334	0.223388	0.689207	-0.030086	0.105312	0.77512	0.903486	-0.0263591	0.105585	0.802859	0.977177
Nf2	18016	0.0803306	0.0575752	0.162947	0.467134	Nf2	0.135037	0.0706342	0.0559049	0.318825	0.0957887	0.0703076	0.173065	0.640806	0.089964	0.0699762	0.19857	0.47925	0.000297401	0.070184	0.996619	1
Chn2	69993	0.0609554	0.10075	0.545168	0.795357	Chn2	-0.0074566	0.12317	0.951726	0.986085	0.108098	0.123226	0.380358	0.805736	0.024469	0.12299	0.8423	0.937934	0.104598	0.123294	0.396234	0.885154
Gm6484	#N/A	-0.101422	0.200202	0.612437	0.837548	Gm6484	0.0965618	0.209417	0.644729	0.86154	-0.364771	0.209426	0.0815497	0.515477	0.439331	0.209414	0.0359133	0.217657	-0.046787	0.20942	0.823215	0.979636
Pnn	18949	0.0117987	0.0835636	0.887717	0.96256	Pnn	0.0780334	0.10311	0.449172	0.744356	-0.0764384	0.10273	0.456835	0.843568	-0.00605066	0.102665	0.953003	0.983377	0.0633316	0.103056	0.53886	0.923524
Htatip2	53415	-0.243068	0.100797	0.0158885	0.168796	Htatip2	-0.26326	0.123335	0.0328006	0.257484	-0.14772	0.123396	0.23126	0.6941	-0.247589	0.123117	0.0443247	0.24119	-0.311846	0.123249	0.0113996	0.432943
Vps33a	77573	0.0394613	0.0475524	0.406625	0.703356	Vps33a	0.0308405	0.0606338	0.611007	0.847186	0.0195606	0.0603594	0.745886	0.948915	0.0410914	0.0600638	0.493893	0.740119	0.06952	0.0607081	0.252146	0.818787
Mrpl14	68463	0.0896658	0.0698455	0.199221	0.510325	Mrpl14	0.0248145	0.0894835	0.781544	0.923087	0.158268	0.0896184	0.0773924	0.515477	0.105395	0.0892758	0.237781	0.519999	0.0747935	0.0895554	0.403625	0.888933
Scaf1	233208	-0.0155419	0.0647771	0.810385	0.93337	Scaf1	0.0113454	0.082865	0.891098	0.964973	-0.0109515	0.082641	0.894573	0.979599	0.018531	0.0824502	0.822171	0.927261	-0.0736441	0.08262	0.372737	0.874357
Rps2	16898	-0.220792	0.0855495	0.00985538	0.134203	Rps2	-0.0350152	0.103541	0.735229	0.907023	-0.212879	0.103086	0.0389161	0.423579	-0.25139	0.102842	0.0145083	0.138038	-0.335763	0.102974	0.00111153	0.207631
Ptov1	84113	0.114966	0.0531094	0.0304107	0.219971	Ptov1	0.0690729	0.0654484	0.291252	0.617688	0.179583	0.0655842	0.00617754	0.24465	0.101579	0.0649928	0.11807	0.375666	0.116218	0.0655451	0.0762128	0.647811
Ubap2l	74383	-0.12513	0.0568458	0.027721	0.211478	Ubap2l	-0.159548	0.0712113	0.0250591	0.23476	-0.141557	0.0710584	0.0463574	0.445842	-0.155139	0.0707025	0.0282177	0.193098	-0.0359673	0.0715454	0.615161	0.936387
Anxa4	11746	0.0405391	0.144644	0.779271	0.919433	Anxa4	-0.110368	0.171955	0.520975	0.794619	0.0253422	0.171987	0.882856	0.977662	0.275493	0.17206	0.109344	0.361899	0.0203423	0.172014	0.905862	0.991282
Psmd5	66998	0.0400916	0.0537318	0.455582	0.737448	Psmd5	0.0627903	0.0699907	0.369654	0.688203	0.0637775	0.0697753	0.360695	0.796381	0.0453344	0.0693862	0.513522	0.753154	-0.00443053	0.0697254	0.949335	0.994723
Sirt7	209011	0.136389	0.0578004	0.0182921	0.180317	Sirt7	0.158597	0.0685902	0.020764	0.219346	0.0993878	0.068188	0.144963	0.606776	0.179546	0.0680926	0.00836934	0.107995	0.11973	0.0684107	0.0800898	0.651158
Clpp	53895	0.195618	0.0628933	0.00186885	0.0636213	Clpp	0.23668	0.0774752	0.0022513	0.0860852	0.195073	0.0771459	0.0114509	0.283085	0.248472	0.0769801	0.00124773	0.0525404	0.106964	0.0770462	0.165041	0.753973
Fam3c	27999	0.0244027	0.0918413	0.790467	0.92299	Fam3c	0.0373471	0.117842	0.7513	0.912512	0.0716294	0.117785	0.543096	0.879511	0.038884	0.11757	0.740847	0.88779	-0.0373521	0.117704	0.750985	0.967499
Vps53	68299	0.0604373	0.0482638	0.210486	0.52477	Vps53	0.0791314	0.0602047	0.188721	0.515961	-0.0186161	0.0595336	0.75451	0.950847	0.0973145	0.0595509	0.102229	0.349937	0.0867009	0.060159	0.14953	0.744267
Rabac1	14470	0.131904	0.0810883	0.103808	0.380277	Rabac1	0.0526519	0.0973373	0.588561	0.834661	0.285502	0.0976933	0.00347314	0.216055	0.183448	0.0972301	0.0591949	0.272732	0.0264866	0.0972512	0.785351	0.974765
Arhgef11	213498	-0.144486	0.0593194	0.0148617	0.162124	Arhgef11	-0.172653	0.071095	0.015162	0.195943	-0.139911	0.0709745	0.0486911	0.451603	-0.203995	0.0704234	0.00377125	0.0750166	-0.0525664	0.0714528	0.461925	0.904184
Pip5k1c	18717	0.0264846	0.063996	0.678985	0.871547	Pip5k1c	0.0409308	0.0782793	0.601056	0.84154	0.108751	0.0782748	0.164727	0.630797	-0.0595536	0.0774252	0.441789	0.702343	0.0155713	0.0781416	0.842051	0.981612
Vnn1	22361	-0.0700226	0.14454	0.628065	0.846903	Vnn1	-0.279254	0.167884	0.0962383	0.3903	-0.0964139	0.168019	0.566085	0.88899	-0.0705065	0.167913	0.674559	0.857257	-0.324894	0.167815	0.0528642	0.613558
Scyl2	213326	-0.0768636	0.0519552	0.139028	0.433386	Scyl2	-0.0826396	0.0601107	0.169196	0.492054	-0.0850363	0.059825	0.155196	0.617981	-0.103583	0.0593247	0.0808035	0.313411	-0.0310911	0.0602501	0.605831	0.933661
Arl6ip5	65106	0.114757	0.051302	0.0252937	0.204682	Arl6ip5	0.160708	0.0612982	0.00874824	0.147533	0.0899653	0.0606845	0.138205	0.601153	0.176746	0.0605804	0.00352799	0.0735106	0.0281731	0.0606309	0.642171	0.942664
Adrbk1	#N/A	-0.0429194	0.0497209	0.388024	0.690611	Adrbk1	-0.0184701	0.0619709	0.765668	0.917611	0.0317297	0.0618969	0.608216	0.907687	-0.0855563	0.06099	0.160678	0.435771	-0.093989	0.0615808	0.126943	0.711159
Ppm1f	68606	0.025315	0.0943831	0.788534	0.92278	Ppm1f	0.0685414	0.117541	0.559807	0.818122	0.00190921	0.117322	0.987016	0.997677	0.0300302	0.117197	0.797768	0.915302	0.0255998	0.117446	0.827451	0.979636
Actr3	74117	-0.00891514	0.048685	0.854705	0.950335	Actr3	0.0028704	0.0612248	0.962607	0.989323	-0.0559987	0.060703	0.356267	0.793956	-0.0192308	0.0604127	0.75024	0.894376	0.0411325	0.0613104	0.502291	0.915885
Dync1li2	234663	-0.0836265	0.0577344	0.147486	0.444459	Dync1li2	-0.0861927	0.0737079	0.24225	0.568845	-0.127253	0.0733533	0.0827771	0.520783	-0.100579	0.0730942	0.168817	0.444251	-0.0111853	0.0739039	0.8797	0.986763
Cib1	23991	0.147941	0.0621148	0.017231	0.17559	Cib1	0.214562	0.0737949	0.00364274	0.107064	0.157109	0.073378	0.0322666	0.402112	0.171088	0.0730762	0.0192201	0.160102	0.059493	0.0732364	0.416595	0.890444
Txlna	109658	0.0726243	0.0845391	0.390307	0.692262	Txlna	0.0558737	0.105909	0.597802	0.840486	-0.0337918	0.105604	0.748978	0.949763	0.173899	0.10578	0.100184	0.346549	0.101152	0.105969	0.339807	0.858801
Tbc1d13	70296	0.0621334	0.0527019	0.238414	0.552785	Tbc1d13	0.00892695	0.0668502	0.893769	0.96546	0.0903675	0.0668994	0.176761	0.647397	0.0606171	0.0663875	0.361201	0.638407	0.0907895	0.0670948	0.176007	0.765443
Ldlrap1	100017	0.0235917	0.0468594	0.614644	0.838285	Ldlrap1	-0.00416683	0.0591067	0.943798	0.983687	0.0435948	0.0590238	0.460152	0.844615	0.0305523	0.0585214	0.601621	0.810828	0.0290509	0.0591694	0.623441	0.936387
Tlcd1	68385	0.0133424	0.10902	0.902594	0.968378	Tlcd1	0.0803094	0.136137	0.555247	0.815953	0.00656982	0.135938	0.961453	0.994631	0.010793	0.1358	0.936653	0.976726	-0.0710918	0.135909	0.600916	0.931729
Sap130	269003	-0.0731423	0.0747837	0.328049	0.640053	Sap130	-0.188511	0.0890903	0.0343482	0.262152	-0.0840476	0.08918	0.345963	0.789211	0.00883348	0.0891287	0.921052	0.97136	-0.0243999	0.0894882	0.785114	0.974753
Ttc17	74569	-0.0268329	0.0730404	0.713342	0.888934	Ttc17	-0.0971967	0.0866159	0.261795	0.585846	-0.0414253	0.0865745	0.6323	0.916666	-0.010914	0.0863364	0.899405	0.96355	0.0339222	0.0869724	0.696511	0.953258
Abhd11	68758	0.0970627	0.0574887	0.0913383	0.356418	Abhd11	0.105293	0.0673809	0.118135	0.424878	0.145988	0.0672668	0.0299854	0.396698	0.130352	0.0667588	0.05087	0.255385	0.00836895	0.0669145	0.900469	0.990519
Zfp318	57908	-0.182448	0.0740154	0.0137011	0.157284	Zfp318	-0.276595	0.0906837	0.00228763	0.0862577	-0.169632	0.0907766	0.0616684	0.490185	-0.181446	0.0904724	0.0449052	0.242721	-0.0753139	0.0911708	0.408762	0.889105
Dhx30	72831	0.0687482	0.0533273	0.197337	0.508023	Dhx30	0.111888	0.0680813	0.100292	0.395811	0.00477704	0.0673925	0.94349	0.99062	0.101583	0.067337	0.131405	0.395371	0.0637335	0.0678138	0.347305	0.862419
Atp5o	28080	0.124342	0.0699732	0.0755697	0.333308	Atp5o	0.170329	0.0898701	0.0580549	0.323184	0.125673	0.0895437	0.160472	0.623746	0.124197	0.0892412	0.164014	0.438759	0.0806199	0.0895669	0.368063	0.872631
Stim2	116873	0.05924	0.11397	0.603213	0.833248	Stim2	0.0131468	0.130853	0.919971	0.97398	-0.00597605	0.130717	0.963535	0.994884	0.0927275	0.130696	0.478019	0.729502	0.111658	0.130987	0.393971	0.884506
Nelfb	58202	-0.0058455	0.0596756	0.921968	0.97518	Nelfb	-0.00339615	0.0744088	0.963596	0.989323	0.0443329	0.0743306	0.550889	0.881422	-0.0500064	0.0736105	0.496924	0.742799	-0.00846066	0.0743251	0.90937	0.991714
Il4ra	16190	-0.105936	0.127892	0.407485	0.703846	Il4ra	0.00847226	0.148641	0.954547	0.987237	0.0101148	0.148559	0.945717	0.99062	-0.199712	0.148224	0.177864	0.454009	-0.198873	0.148392	0.180183	0.767439
Mrpl24	67707	0.104434	0.0687282	0.128632	0.416197	Mrpl24	0.0613989	0.0854583	0.472469	0.762317	0.147403	0.0855102	0.0847432	0.525245	0.140838	0.0851478	0.0981187	0.343503	0.0664453	0.0854221	0.436659	0.896874
Rnf19a	30945	-0.100734	0.0651491	0.122056	0.40675	Rnf19a	-0.173307	0.0825966	0.035884	0.265104	-0.0733333	0.0826886	0.375154	0.803266	-0.083324	0.0823298	0.311502	0.594472	-0.0556155	0.0829076	0.50234	0.915885
Eif2b4	13667	0.112059	0.0733903	0.126787	0.414085	Eif2b4	0.153127	0.0933381	0.100888	0.396412	0.101886	0.0930031	0.273292	0.730408	0.15677	0.0928524	0.0913389	0.331177	0.0418586	0.0929863	0.652596	0.942664
Sharpin	106025	0.0657749	0.0476797	0.167735	0.47398	Sharpin	0.06519	0.0605929	0.281986	0.60735	0.0329572	0.0601207	0.583566	0.896054	0.0925887	0.059886	0.122084	0.382883	0.0744504	0.060546	0.218828	0.797279
Tmem219	68742	-0.00283607	0.0869551	0.973981	0.992325	Tmem219	-0.0932616	0.107459	0.385459	0.699143	0.0628753	0.107641	0.55914	0.886268	0.0510521	0.107379	0.634475	0.829407	-0.0104296	0.1076	0.922783	0.991776
Ube2g2	22213	0.216137	0.0990405	0.029087	0.215994	Ube2g2	0.278655	0.123941	0.0245581	0.234293	0.186566	0.123657	0.131365	0.590725	0.276186	0.123619	0.0254715	0.18353	0.134158	0.123662	0.277978	0.830096
Mrps30	59054	0.0106237	0.0578221	0.854225	0.950335	Mrps30	0.059442	0.0702722	0.397619	0.707475	-0.0361085	0.069578	0.603786	0.905945	0.0393664	0.0694333	0.570736	0.79387	-0.0182158	0.0698587	0.794284	0.976565
H2_Aa	#N/A	-0.0992376	0.14508	0.493962	0.763614	H2_Aa	-0.439134	0.16035	0.00617021	0.132916	0.021077	0.160767	0.895694	0.979639	-0.205913	0.160397	0.199221	0.480078	0.124782	0.160972	0.438232	0.89705
Map7	17761	-0.0777702	0.0711321	0.274253	0.588761	Map7	0.0244608	0.0881546	0.781415	0.923087	-0.11251	0.0875351	0.198681	0.669167	-0.0894876	0.0872908	0.305285	0.589878	-0.110205	0.0876936	0.208862	0.789313
Fam96a	68250	0.067478	0.0617125	0.274207	0.588761	Fam96a	0.110418	0.0797064	0.165958	0.490182	0.00108609	0.0790705	0.989041	0.997677	0.107124	0.07905	0.175371	0.450814	0.0552476	0.0794402	0.486767	0.911908
Ddx19b	234733	-0.0102841	0.0807594	0.898669	0.967097	Ddx19b	-0.0971376	0.0992961	0.327944	0.650974	-0.0830665	0.0991677	0.402235	0.814446	0.0635263	0.0992446	0.522109	0.759737	0.110829	0.0997702	0.266638	0.823124
0610031O16Rik	68369	0.0147034	0.115168	0.898411	0.967097	0610031O16Rik	-0.0441888	0.143005	0.757321	0.914993	0.015163	0.14299	0.915549	0.982264	0.00635839	0.142846	0.964496	0.986767	0.102755	0.143176	0.472951	0.907304
Ndufa7	66416	0.0783757	0.0863188	0.363889	0.67115	Ndufa7	0.0968892	0.107127	0.365767	0.684278	0.0825407	0.10692	0.440124	0.835326	0.120238	0.106746	0.259999	0.543033	0.00905699	0.106875	0.932465	0.993236
Mcat	223722	0.0487878	0.0625394	0.435324	0.72313	Mcat	0.0847626	0.0779331	0.276757	0.601597	0.0414448	0.0775083	0.592847	0.901567	0.0999405	0.0773154	0.196138	0.47588	-0.0263286	0.0774495	0.733897	0.962323
Casp9	12371	-0.0142464	0.0800055	0.858669	0.952326	Casp9	0.0373028	0.0989256	0.706115	0.892882	-0.0583614	0.0984753	0.553415	0.88319	0.00523018	0.0983508	0.957589	0.984743	-0.031312	0.0986892	0.751032	0.967499
A230046K03Rik	#N/A	-0.063354	0.0782332	0.418049	0.710383	A230046K03Rik	-0.0805267	0.0924569	0.383773	0.697931	-0.0855495	0.0922447	0.353709	0.793041	-0.146538	0.0917897	0.110389	0.36419	0.087018	0.0929164	0.349006	0.863468
Gpatch8	237943	-0.141235	0.0730068	0.0530467	0.285786	Gpatch8	-0.165433	0.0906864	0.0681167	0.3399	-0.0732355	0.0907551	0.419691	0.82115	-0.179329	0.0901288	0.0466246	0.24579	-0.129564	0.090745	0.153353	0.745475
Cwc15	66070	0.105959	0.0579895	0.0676686	0.320796	Cwc15	0.12044	0.0713035	0.0911971	0.382685	0.159136	0.0711708	0.0253534	0.372422	0.109114	0.0704752	0.121561	0.381696	0.0342359	0.0708405	0.628896	0.938174
Shb	230126	0.2012	0.112412	0.0734787	0.330111	Shb	0.362025	0.134705	0.00719801	0.13852	0.0957278	0.134155	0.475497	0.850797	0.275794	0.134255	0.0399506	0.228185	0.086161	0.134223	0.520922	0.919331
Stk4	58231	-0.0799103	0.0522943	0.12649	0.413331	Stk4	-0.0219532	0.0645099	0.733625	0.906736	-0.041875	0.0640528	0.513268	0.868376	-0.128493	0.0630911	0.0416882	0.234314	-0.12154	0.0638905	0.0571296	0.623693
Pank2	74450	-0.0400435	0.0479188	0.40335	0.699991	Pank2	-0.0444331	0.0602425	0.460776	0.754439	-0.0797528	0.0596849	0.181474	0.652674	-0.0302027	0.0593636	0.610911	0.816858	-0.00608283	0.0603486	0.919713	0.991776
Ccar2	219158	0.0102618	0.0585025	0.860759	0.953412	Ccar2	0.103658	0.072303	0.151671	0.47096	-0.00728893	0.0714595	0.918756	0.982908	-0.0271474	0.0708934	0.70177	0.868018	-0.023984	0.0716088	0.737677	0.962965
Pithd1	66193	-0.0690115	0.0946707	0.466023	0.746734	Pithd1	-0.0330284	0.107037	0.75765	0.91506	0.0181596	0.106991	0.865222	0.974605	-0.0942379	0.106483	0.376157	0.653146	-0.124431	0.106783	0.243911	0.817151
Il17rc	171095	0.0709998	0.0771146	0.357205	0.665635	Il17rc	0.0393105	0.0840414	0.639962	0.858561	0.0396597	0.0837917	0.63599	0.917528	0.152511	0.0837943	0.0687492	0.291575	0.0503846	0.0840192	0.548719	0.92516
Ric8	#N/A	0.157299	0.0514668	0.00224066	0.0671434	Ric8	0.159159	0.0655115	0.0151207	0.195943	0.168329	0.0652217	0.00985502	0.281455	0.20895	0.0648816	0.00127976	0.0525404	0.0936749	0.0650951	0.150137	0.744267
Gse1	382034	0.0391367	0.139875	0.779633	0.919476	Gse1	0.0194147	0.170254	0.909211	0.96999	-0.0276504	0.170167	0.870921	0.975984	0.223911	0.170269	0.188495	0.467068	0.0362054	0.170255	0.831597	0.980087
Sh3bp2	24055	0.0894884	0.0886303	0.312648	0.626088	Sh3bp2	-0.0624269	0.103769	0.547442	0.811654	0.0617039	0.103911	0.552636	0.882898	0.137861	0.103814	0.184191	0.462229	0.239986	0.104582	0.0217487	0.50851
Hdac2	15182	-0.0190142	0.0573029	0.740026	0.903495	Hdac2	0.107297	0.0676332	0.112637	0.416061	-0.0496537	0.0664497	0.45492	0.841985	-0.00991557	0.0661031	0.880763	0.954244	-0.10947	0.0663935	0.0991885	0.675562
Tmx2	66958	0.0819949	0.0857736	0.3391	0.650614	Tmx2	0.216279	0.107449	0.0441294	0.288561	0.00233642	0.106698	0.98253	0.996525	0.0899986	0.106638	0.398688	0.670196	0.0411305	0.106929	0.700494	0.954465
Dmxl1	240283	-0.101957	0.0835974	0.222608	0.538157	Dmxl1	-0.0944331	0.0988918	0.339622	0.662985	-0.150554	0.0985271	0.1265	0.587115	-0.159784	0.098201	0.103713	0.351663	0.0185631	0.0991912	0.851547	0.982506
Smpd2	20598	0.13009	0.0602165	0.0307435	0.220538	Smpd2	0.150734	0.0763001	0.0482067	0.297641	0.166247	0.0760732	0.0288625	0.387878	0.124904	0.0754541	0.0978508	0.342825	0.0874314	0.0759556	0.249697	0.818787
Fzd7	14369	-0.226304	0.148994	0.128792	0.416326	Fzd7	0.00138527	0.171088	0.99354	0.998974	-0.0791778	0.170952	0.643251	0.918358	-0.50574	0.170566	0.00302617	0.0688325	-0.162751	0.170929	0.341017	0.859057
Nae1	234664	0.0176629	0.0540935	0.744028	0.904144	Nae1	0.0754199	0.0681167	0.268201	0.592549	-0.0109077	0.067339	0.871321	0.975984	0.00672863	0.0668974	0.919883	0.970905	0.00964872	0.0676807	0.886636	0.988362
Rqcd1	#N/A	-0.0292605	0.0503478	0.561127	0.806915	Rqcd1	-0.00853316	0.0650164	0.895581	0.966104	-0.0299683	0.0645351	0.642381	0.918358	-0.0418003	0.0639022	0.513029	0.752906	-0.0319172	0.0647806	0.622227	0.936387
Gba2	230101	-0.0100674	0.0938075	0.914535	0.972023	Gba2	0.0844487	0.11725	0.471373	0.760942	0.0245117	0.116946	0.833981	0.969652	-0.0487208	0.116554	0.675941	0.857908	-0.0673277	0.116864	0.564535	0.928003
Synrg	217030	-0.100412	0.0603636	0.0962232	0.365886	Synrg	-0.111118	0.0772371	0.150247	0.469194	-0.120911	0.0769061	0.115906	0.571224	-0.0924925	0.0765693	0.227063	0.508975	-0.0653727	0.0773593	0.398082	0.886612
Msantd4	78100	0.0132985	0.0551064	0.809304	0.932733	Msantd4	0.0417007	0.0647596	0.519621	0.793169	0.0159939	0.0642341	0.803366	0.963481	0.00147077	0.0635607	0.981539	0.99297	-0.00221633	0.0643958	0.972544	0.997659
Ythdf2	213541	-0.130004	0.0898374	0.147868	0.444879	Ythdf2	-0.158902	0.111228	0.153114	0.472435	-0.127492	0.111134	0.251302	0.715504	-0.138623	0.110848	0.211092	0.490662	-0.0508547	0.111461	0.648206	0.942664
Dcps	69305	-0.0765977	0.0560558	0.171797	0.480471	Dcps	-0.0417827	0.0702992	0.552274	0.814516	-0.0977926	0.0696509	0.160307	0.623665	-0.0389011	0.0693889	0.575054	0.795906	-0.124517	0.0697619	0.0742789	0.643683
Exoc6	107371	-0.0919615	0.0547431	0.0929821	0.359634	Exoc6	-0.114129	0.0682689	0.0945734	0.388222	-0.0880405	0.0680493	0.195743	0.667082	-0.114205	0.0673449	0.0899192	0.329432	-0.0474136	0.0685325	0.489037	0.912092
Rab11fip3	215445	-0.0289258	0.060372	0.631849	0.849959	Rab11fip3	0.0664274	0.0771126	0.388999	0.700827	-0.0363914	0.0762823	0.633317	0.916729	-0.0645424	0.0756618	0.393638	0.666929	-0.0711211	0.0763528	0.351606	0.865082
Smim19	102032	-0.0225325	0.075497	0.765356	0.9126	Smim19	-0.0475182	0.0906256	0.600045	0.841324	0.0265035	0.0906461	0.769993	0.955658	0.0379653	0.0902533	0.674009	0.856833	-0.109969	0.0903147	0.223368	0.800805
Eml4	78798	-0.0890849	0.08112	0.272123	0.58704	Eml4	-0.0410077	0.103391	0.691644	0.884839	-0.168027	0.102804	0.102164	0.556597	-0.0771458	0.102743	0.452736	0.709518	-0.0501683	0.103311	0.627248	0.936935
Zfp236	329002	0.0583021	0.0879602	0.507444	0.771416	Zfp236	0.0689116	0.105432	0.513361	0.789022	0.0585182	0.105195	0.578019	0.894125	-0.00905663	0.104707	0.931073	0.974769	0.13471	0.105583	0.202003	0.785385
Carm1	59035	-0.0189793	0.0511529	0.710615	0.887507	Carm1	-0.0430869	0.064439	0.503721	0.782849	0.0564694	0.0646538	0.382438	0.805857	-0.0724973	0.0632172	0.251466	0.533301	-0.0128454	0.0645041	0.842152	0.981612
Dhx8	217207	-0.00852444	0.0585629	0.884268	0.960915	Dhx8	-0.0158986	0.0755988	0.833432	0.942738	0.00187243	0.0753603	0.980178	0.996504	0.0136797	0.0749051	0.85509	0.943239	-0.0278343	0.075455	0.712212	0.958459
Nhlrc2	66866	-0.00202924	0.136931	0.988176	0.995487	Nhlrc2	-0.0597703	0.166249	0.719205	0.900037	0.0480286	0.166288	0.772713	0.956269	-0.030783	0.166093	0.852966	0.942804	0.0150965	0.166313	0.927674	0.991968
Ndufs6	407785	0.2037	0.0769165	0.00808907	0.124515	Ndufs6	0.186173	0.0956778	0.051675	0.307016	0.199317	0.0954808	0.0368424	0.419967	0.290372	0.0954082	0.00233866	0.0634652	0.145008	0.0954756	0.128813	0.715422
Ezh1	14055	-0.0603355	0.0673195	0.370116	0.675255	Ezh1	-0.100944	0.0863097	0.24218	0.568845	-0.00670787	0.0864184	0.93813	0.989928	-0.0966432	0.0856047	0.25892	0.542215	-0.0316703	0.0865313	0.714366	0.958459
Nt5dc1	319638	0.0104999	0.0666298	0.874783	0.957904	Nt5dc1	0.10697	0.0784584	0.172758	0.497833	-0.0926673	0.077161	0.229766	0.692094	-0.00902937	0.0770367	0.906695	0.966471	0.0472788	0.0780598	0.544731	0.924906
Golga1	76899	0.0398257	0.0685581	0.561305	0.806915	Golga1	0.0679847	0.0870323	0.434718	0.736156	-0.0271086	0.0863597	0.753594	0.950847	0.0557171	0.0862466	0.518266	0.756794	0.067949	0.0869577	0.434566	0.896874
Ubr7	66622	0.0362637	0.0617018	0.556717	0.804393	Ubr7	-0.0120076	0.0791867	0.879473	0.962084	0.0600857	0.0792059	0.448091	0.839171	0.0782319	0.0787756	0.320662	0.603208	0.0206532	0.0792564	0.794411	0.976565
Klhl25	207952	0.150216	0.119779	0.2098	0.5243	Klhl25	0.326127	0.141982	0.0216208	0.222714	0.0117213	0.14121	0.933847	0.988569	0.212716	0.14137	0.132407	0.396366	0.00404226	0.141295	0.977177	0.997677
Fam213b	66469	0.147364	0.0892507	0.0987128	0.370139	Fam213b	0.0893635	0.112203	0.425774	0.729314	0.224116	0.112356	0.0460762	0.445788	0.191266	0.112019	0.0877398	0.325143	0.15262	0.112315	0.174191	0.762915
Zfp385b	241494	0.104735	0.14042	0.455746	0.737448	Zfp385b	0.00919869	0.160931	0.954418	0.987208	0.0988405	0.160957	0.539163	0.877405	0.0108678	0.160687	0.946077	0.981169	0.154214	0.161122	0.338503	0.857931
2810428I15Rik	66462	0.135949	0.0791288	0.0857845	0.347031	2810428I15Rik	0.104152	0.0965371	0.280641	0.606338	0.153748	0.0964651	0.110976	0.566832	0.254489	0.0964235	0.0083081	0.107732	0.0411485	0.0962519	0.669009	0.947608
Arl5b	75869	-0.165465	0.113951	0.14648	0.44312	Arl5b	-0.189735	0.131112	0.147862	0.466668	-0.125716	0.131097	0.337581	0.78434	-0.289364	0.130536	0.0266414	0.187215	-0.0582533	0.131378	0.657476	0.944487
1700123O20Rik	58248	0.0946973	0.0596123	0.112161	0.394782	1700123O20Rik	0.108524	0.0773335	0.160519	0.482561	0.032046	0.0766176	0.675758	0.929284	0.142991	0.0766149	0.0619906	0.278894	0.0991557	0.077192	0.198955	0.783476
Pgk1	18655	0.055076	0.0677804	0.416468	0.70942	Pgk1	0.13908	0.0855202	0.103891	0.401757	0.0178304	0.0846815	0.833232	0.96953	0.0737988	0.0844519	0.382197	0.657705	-6.46824e-05	0.0848218	0.999392	1
Slc25a38	208638	0.14124	0.081152	0.0817817	0.338912	Slc25a38	0.0835014	0.095866	0.383742	0.697931	0.214178	0.0960953	0.0258265	0.375372	0.151469	0.0954636	0.112588	0.3676	0.126857	0.0959638	0.186193	0.772731
Rundc3a	51799	0.105254	0.0671763	0.117152	0.400897	Rundc3a	0.132842	0.0762165	0.0813401	0.366049	-0.0186419	0.0750739	0.803891	0.963481	0.223183	0.0757378	0.003211	0.0699552	0.0892525	0.075878	0.23949	0.816159
Atpaf2	246782	0.091678	0.049954	0.0664689	0.317989	Atpaf2	0.1055	0.0617104	0.0873409	0.375882	0.107718	0.0612685	0.0787248	0.515477	0.168639	0.0609318	0.00564597	0.0901841	-0.0147868	0.0607386	0.807657	0.977177
Snapin	20615	0.0114958	0.0729326	0.874755	0.957904	Snapin	0.108474	0.0910297	0.233406	0.562499	0.032952	0.0904292	0.715562	0.941622	0.0231719	0.0899614	0.796734	0.915172	-0.0969994	0.0901261	0.28181	0.831588
Ick	56542	0.025214	0.094455	0.789514	0.922818	Ick	0.147293	0.109457	0.178408	0.505322	0.0695753	0.108952	0.523093	0.872144	0.00379308	0.108401	0.972087	0.989376	-0.104278	0.108574	0.336836	0.856584
Map2k5	23938	-0.0470095	0.0569334	0.408978	0.704209	Map2k5	-0.0503825	0.0704319	0.474402	0.76357	0.0122705	0.0704091	0.861649	0.974492	-0.0242226	0.0695749	0.727726	0.880069	-0.117963	0.069933	0.0916405	0.664651
Ap4b1	67489	0.0565491	0.0490095	0.248566	0.563758	Ap4b1	0.094276	0.0622199	0.12972	0.441766	0.0306322	0.0613001	0.61728	0.910669	0.104477	0.0610519	0.0870293	0.323731	-0.00477297	0.0613604	0.937998	0.993382
Shprh	268281	-0.191598	0.0837388	0.0221348	0.194048	Shprh	-0.23635	0.0988674	0.0168218	0.201594	-0.163929	0.0988791	0.0973426	0.550981	-0.246042	0.0981953	0.012223	0.127006	-0.110354	0.0992869	0.266369	0.823124
Capn10	23830	0.131214	0.0897545	0.143763	0.439556	Capn10	0.138765	0.109384	0.20458	0.534739	0.281597	0.109654	0.0102273	0.281455	0.134015	0.108748	0.21782	0.498154	-0.0409465	0.108719	0.70645	0.95723
Chfr	231600	0.0332365	0.04943	0.501333	0.767796	Chfr	0.0675787	0.0634769	0.287048	0.613425	0.0588795	0.0629694	0.349762	0.791005	-0.00186051	0.061869	0.97601	0.990632	0.014622	0.0629734	0.816388	0.979636
Tmem222	52174	0.0620251	0.0637692	0.330727	0.642263	Tmem222	0.0518502	0.0816292	0.525303	0.79627	0.101757	0.0815374	0.212039	0.678825	0.082334	0.0808944	0.308775	0.592274	0.0132148	0.0813425	0.870945	0.985382
Cnp	12799	0.171318	0.106334	0.107152	0.386433	Cnp	0.221349	0.127528	0.082619	0.367424	0.0982386	0.12705	0.439388	0.834827	0.196684	0.127017	0.121506	0.381677	0.174019	0.127366	0.171847	0.761398
Rnf7	19823	0.119718	0.0735483	0.10358	0.379616	Rnf7	0.189856	0.0920684	0.039197	0.274995	0.119583	0.0914481	0.19099	0.663141	0.113647	0.0909605	0.211514	0.490662	0.0608847	0.0914174	0.505406	0.917641
Pfkm	18642	-0.0510544	0.0605915	0.399452	0.698472	Pfkm	-0.0437508	0.0788194	0.578843	0.829443	-0.0701592	0.0783051	0.370268	0.800798	-0.0303419	0.0779307	0.697021	0.866511	-0.056762	0.0786433	0.470439	0.906607
Csnk2a2	13000	-0.0727428	0.0614157	0.236242	0.550925	Csnk2a2	-0.0930462	0.07631	0.222724	0.553065	0.0167132	0.0765629	0.8272	0.967579	-0.0911572	0.0753334	0.22626	0.507824	-0.115543	0.0760726	0.128799	0.715422
Polr1c	20016	0.0726597	0.0683663	0.287873	0.602808	Polr1c	0.0622935	0.0829454	0.452642	0.747423	0.111284	0.0828468	0.179191	0.64893	0.103162	0.0822437	0.209719	0.490057	0.0165961	0.0826159	0.840791	0.981369
Adck1	72113	0.0555503	0.0756599	0.462821	0.743866	Adck1	0.12544	0.0969927	0.19591	0.52394	0.0198998	0.0962284	0.836168	0.969652	0.0342483	0.0958337	0.720813	0.876002	0.0437605	0.0965497	0.650373	0.942664
1110001J03Rik	#N/A	0.144707	0.0949603	0.127543	0.414881	1110001J03Rik	0.19423	0.118018	0.0998129	0.395749	0.142523	0.117658	0.225768	0.689207	0.177314	0.117442	0.131095	0.394986	0.0871407	0.117654	0.458906	0.90359
Dot1l	208266	-0.0673364	0.108775	0.535887	0.789191	Dot1l	-0.0486376	0.136423	0.721451	0.900739	-0.138872	0.136095	0.307536	0.75933	0.0133532	0.136172	0.921884	0.971762	-0.0331945	0.136423	0.807757	0.977177
Ckap5	75786	-0.105718	0.0692759	0.126998	0.414303	Ckap5	-0.0442159	0.0845777	0.601124	0.84154	-0.148553	0.0836305	0.0756837	0.513487	-0.17036	0.0829581	0.0400177	0.228185	-0.0550096	0.0844101	0.514599	0.918552
Smarcal1	54380	0.0329233	0.0703003	0.639554	0.854051	Smarcal1	0.151756	0.0892927	0.0892188	0.379414	0.00270879	0.0881462	0.975484	0.9964	0.0161702	0.0876731	0.853671	0.942865	-0.035888	0.0882044	0.684101	0.950889
Smpd4	77626	-0.010801	0.060455	0.858204	0.952113	Smpd4	0.0465154	0.0765133	0.543228	0.808949	0.00520741	0.0758578	0.945271	0.99062	0.00979765	0.0752498	0.896407	0.962654	-0.0961004	0.0755497	0.203368	0.786546
Snx4	69150	-0.0116493	0.0614569	0.849661	0.948788	Snx4	0.0175274	0.076053	0.817732	0.936583	-0.0352551	0.0753151	0.639712	0.918262	-0.0173681	0.0747729	0.816322	0.925556	-0.00885227	0.0757661	0.906989	0.991504
Dcaf17	75763	-0.12001	0.0626868	0.0555639	0.291054	Dcaf17	-0.0920927	0.080791	0.254333	0.579038	-0.119262	0.0802714	0.137348	0.601153	-0.163804	0.0794739	0.0392935	0.225838	-0.0885211	0.0807071	0.27272	0.828495
Mn1	433938	0.0366259	0.14537	0.80108	0.927295	Mn1	0.100096	0.171954	0.560493	0.818541	-0.0022424	0.171788	0.989585	0.997713	0.198037	0.171869	0.249215	0.531141	0.040424	0.17188	0.814064	0.978902
Cdk5	12568	0.179893	0.0633587	0.00452162	0.0964202	Cdk5	0.238349	0.0792308	0.00262724	0.092057	0.201618	0.0785761	0.0102909	0.281455	0.153651	0.0776419	0.04782	0.248275	0.12315	0.078392	0.116194	0.699182
Ube2i	22196	0.0191299	0.0600363	0.75	0.906009	Ube2i	0.00353686	0.076853	0.963293	0.989323	0.0863567	0.0769489	0.261752	0.721824	0.034196	0.0760058	0.652773	0.841693	-0.0390252	0.0764922	0.609921	0.935249
Atf1	11908	-0.14048	0.0623506	0.0242548	0.199754	Atf1	-0.193969	0.0751304	0.00982976	0.156941	-0.0785429	0.075435	0.297783	0.74842	-0.158341	0.0742942	0.0330672	0.209148	-0.122507	0.0754547	0.104465	0.680397
Gcc1	74375	0.0495061	0.0878168	0.572929	0.814732	Gcc1	0.0482721	0.111335	0.664596	0.873152	0.00981218	0.11096	0.929535	0.986773	0.114098	0.110933	0.303698	0.588829	0.0341955	0.111226	0.758507	0.970122
Clasp1	76707	-0.00936963	0.0758443	0.901681	0.968118	Clasp1	-0.0351799	0.0920193	0.702232	0.890913	0.00357597	0.0918745	0.968952	0.99584	-0.00228508	0.0913225	0.980037	0.992098	-0.00457737	0.0920832	0.960354	0.995001
Hint3	66847	0.0686207	0.0906161	0.448889	0.733551	Hint3	0.0376863	0.114554	0.742168	0.908769	0.0266181	0.114281	0.815825	0.966089	0.118559	0.114214	0.299252	0.58495	0.0936798	0.114692	0.414044	0.890244
Rnf168	70238	-0.024937	0.0650432	0.701429	0.882663	Rnf168	-0.0572611	0.0812013	0.480702	0.770174	-0.0768111	0.080732	0.341385	0.786847	0.0456231	0.0807904	0.572271	0.794659	-0.000883225	0.081413	0.991344	0.999913
Gabbr2	242425	-0.0331717	0.111825	0.766742	0.913383	Gabbr2	0.00764156	0.134607	0.954729	0.987321	-0.126558	0.13409	0.345258	0.788225	-0.0938254	0.133906	0.483501	0.733622	0.0782652	0.134756	0.56138	0.928003
Ndufaf7	73694	0.0943966	0.0658908	0.151966	0.451383	Ndufaf7	0.146731	0.0846643	0.0830804	0.368657	0.00865936	0.083528	0.917431	0.982908	0.139775	0.0836309	0.0946565	0.33641	0.0821796	0.0841907	0.329009	0.853638
Tmtc2	278279	-0.358666	0.135871	0.00829651	0.124574	Tmtc2	-0.430676	0.165588	0.00929832	0.151098	-0.285054	0.165696	0.0853702	0.525471	-0.396309	0.165386	0.0165631	0.14792	-0.328904	0.165714	0.04717	0.605173
Wdr74	107071	0.11249	0.0774159	0.146206	0.442937	Wdr74	0.0693361	0.0952661	0.466727	0.75877	0.0719393	0.0949782	0.448793	0.839171	0.231181	0.0951826	0.0151483	0.141235	0.0947959	0.0953023	0.319889	0.851672
Tsen34	66078	-0.0380394	0.0691107	0.582036	0.819361	Tsen34	-0.103082	0.0862041	0.231779	0.561115	0.00976351	0.0864447	0.910074	0.98185	-0.0471229	0.085576	0.581869	0.799273	-0.00495732	0.086635	0.954369	0.995001
Tbce	70430	-0.0361575	0.0785104	0.645126	0.854918	Tbce	0.11537	0.0929515	0.214536	0.54675	-0.0754811	0.0917648	0.410764	0.818752	-0.0238013	0.0915143	0.7948	0.914414	-0.114268	0.0918186	0.213318	0.791915
Ppp4r4	74521	-0.00899015	0.09521	0.924772	0.975981	Ppp4r4	-0.0434947	0.115444	0.706353	0.892882	-0.00269648	0.115338	0.981348	0.996504	-0.111186	0.114578	0.331847	0.613039	0.110229	0.115978	0.341894	0.859319
Nbeal1	269198	-0.153108	0.110187	0.164674	0.469149	Nbeal1	-0.172147	0.129619	0.184144	0.512586	-0.205964	0.129359	0.111341	0.566832	-0.219758	0.129065	0.0886251	0.327231	0.0429406	0.130165	0.74148	0.964793
Triap1	69076	0.169033	0.0717354	0.0184558	0.180862	Triap1	0.196948	0.0916341	0.0316121	0.254469	0.152324	0.0910729	0.0944165	0.544284	0.250675	0.0910086	0.00587978	0.0909974	0.0828413	0.0909839	0.362556	0.869831
Pwp2	110816	-0.0567501	0.0886109	0.521886	0.779314	Pwp2	-0.136567	0.107058	0.202084	0.531045	-0.157987	0.106739	0.13884	0.601153	0.0565439	0.107099	0.597527	0.808976	0.0529951	0.107714	0.622721	0.936387
Msh3	17686	-0.137075	0.0773244	0.0762744	0.333922	Msh3	-0.155361	0.097042	0.109385	0.411346	-0.117407	0.0969033	0.225669	0.689207	-0.189757	0.0961221	0.0483676	0.249227	-0.0650194	0.0973812	0.504339	0.917051
Mlh1	17350	0.107854	0.0949595	0.256043	0.570767	Mlh1	0.224135	0.117721	0.0569164	0.320941	-0.0295141	0.116606	0.800184	0.96299	0.181312	0.116922	0.120972	0.3803	0.0711526	0.11711	0.543472	0.92442
Trappc6b	78232	-0.0638116	0.0667429	0.339032	0.650614	Trappc6b	-0.0143699	0.079486	0.856536	0.952515	-0.0645498	0.0787342	0.412305	0.819088	-0.0714043	0.0780234	0.360105	0.637041	-0.100494	0.078807	0.202243	0.785385
Eid1	58521	0.0252423	0.0949561	0.790369	0.92299	Eid1	0.0446479	0.115101	0.698087	0.887759	-0.13893	0.114168	0.223644	0.689207	0.136928	0.114754	0.232779	0.515639	0.0526945	0.115066	0.646988	0.942664
Ftsj1	54632	0.115844	0.0736257	0.115621	0.399187	Ftsj1	0.0820763	0.0936227	0.380665	0.695863	0.0845547	0.093301	0.3648	0.798293	0.171916	0.0931848	0.0650523	0.284685	0.125315	0.0937508	0.181326	0.769685
Sap30l	50724	-0.0709498	0.0774584	0.359681	0.666687	Sap30l	0.0320997	0.0940408	0.732849	0.906479	-0.0723131	0.0931148	0.437394	0.832691	-0.106274	0.0924017	0.25009	0.532246	-0.128816	0.0930836	0.166397	0.753973
Trappc9	76510	0.117653	0.0679134	0.0832041	0.340225	Trappc9	0.146813	0.0887632	0.0981306	0.392643	0.0992981	0.0881133	0.259769	0.721359	0.0788273	0.0874198	0.367211	0.645418	0.144479	0.0886441	0.103127	0.680397
Dctpp1	66422	0.125629	0.103243	0.223669	0.539237	Dctpp1	0.040032	0.124235	0.74728	0.910786	0.140614	0.124331	0.258069	0.7201	0.175587	0.124091	0.157072	0.430396	0.140796	0.124505	0.258119	0.82264
Ddhd1	114874	-0.0110838	0.101027	0.912638	0.971461	Ddhd1	0.0975449	0.127409	0.443913	0.741729	0.0106784	0.126923	0.932951	0.988031	-0.0545574	0.126425	0.666077	0.850997	-0.0765151	0.126826	0.546304	0.925145
Cdk5rap1	66971	0.0275597	0.170602	0.871666	0.957099	Cdk5rap1	0.017675	0.201557	0.930121	0.977843	-0.0876189	0.201495	0.663675	0.924896	0.108137	0.201523	0.591544	0.805834	0.0834306	0.201576	0.678954	0.950073
Nuak2	74137	-0.162682	0.127753	0.202874	0.515374	Nuak2	-0.231072	0.147316	0.116753	0.423308	-0.227495	0.147187	0.122196	0.582793	0.142308	0.147711	0.335333	0.616273	-0.248447	0.147252	0.0915609	0.664651
Prr12	233210	-0.0779478	0.0994944	0.43337	0.7221	Prr12	-0.152833	0.122714	0.21297	0.545343	0.0358992	0.123104	0.77058	0.955714	-0.131151	0.12223	0.283277	0.566566	-0.0362613	0.123041	0.768216	0.971369
Rps18	20084	0.0330266	0.0809568	0.683308	0.873546	Rps18	0.0247063	0.101568	0.807814	0.931182	0.0108527	0.101194	0.914593	0.982264	0.128704	0.10122	0.203538	0.484868	-0.0198024	0.101287	0.844996	0.981859
Tmem126b	68472	0.119828	0.0679274	0.0777219	0.333922	Tmem126b	0.146371	0.0878633	0.0957341	0.3903	0.110137	0.0872402	0.206785	0.676071	0.0797484	0.086445	0.35625	0.633743	0.140461	0.0877136	0.109296	0.687067
Lipe	16890	0.0592402	0.116924	0.612397	0.837548	Lipe	0.0281265	0.143496	0.844603	0.947742	0.0588797	0.143399	0.681365	0.931569	0.144805	0.143335	0.31237	0.595268	-0.0134065	0.143357	0.925492	0.991776
Polb	18970	0.196497	0.0655507	0.00272085	0.0741008	Polb	0.266117	0.0837597	0.00148732	0.076832	0.125856	0.0825919	0.127552	0.587975	0.216394	0.0824818	0.00870205	0.109952	0.201481	0.083277	0.015546	0.458017
Elp4	77766	-0.0911424	0.103364	0.377905	0.67993	Elp4	-0.00204947	0.126282	0.987051	0.998445	-0.163025	0.125523	0.194025	0.666811	-0.171418	0.125167	0.170836	0.446128	-0.0124531	0.126189	0.921387	0.991776
Tek	21687	-0.0926711	0.0960933	0.334852	0.646495	Tek	-0.0439365	0.118272	0.710274	0.895457	-0.177627	0.11747	0.130509	0.590725	-0.198553	0.116996	0.0896774	0.328928	0.0494128	0.118599	0.676944	0.949386
Bco1	63857	0.157922	0.0984291	0.108621	0.38889	Bco1	0.165831	0.118977	0.163377	0.484798	0.0241746	0.118006	0.837683	0.970408	0.228021	0.118414	0.0541522	0.261074	0.116211	0.118657	0.327389	0.853638
Oaz2	18247	0.0601735	0.0671532	0.370219	0.675286	Oaz2	0.0692995	0.0860737	0.420752	0.724886	0.107161	0.0858951	0.212184	0.678825	0.0741741	0.0850609	0.383202	0.658001	-0.00267643	0.0855351	0.975038	0.997659
Arrdc2	70807	0.0568364	0.113008	0.615007	0.838285	Arrdc2	0.123142	0.137043	0.368885	0.687543	0.0186397	0.136536	0.891411	0.979586	0.14152	0.136564	0.300066	0.585815	-0.0664728	0.136453	0.626152	0.936387
Tceal8	66684	0.220437	0.12447	0.0765599	0.333922	Tceal8	0.34654	0.151153	0.0218684	0.222885	0.0127929	0.149893	0.931986	0.987855	0.16255	0.149996	0.2785	0.561881	0.143129	0.150431	0.34137	0.859103
Clic1	114584	0.0771449	0.0601389	0.19957	0.510903	Clic1	0.0262464	0.0775477	0.73502	0.907023	0.1027	0.0776278	0.185843	0.658275	0.0614633	0.0765343	0.421928	0.686477	0.114013	0.0780622	0.144143	0.739231
Tti1	75425	0.0231859	0.0617313	0.707219	0.885622	Tti1	0.0344775	0.0794334	0.664257	0.873133	0.0231588	0.0789138	0.769164	0.955658	-0.0307152	0.0778841	0.693308	0.864391	0.0783268	0.0796015	0.325122	0.853066
Ikbkap	230233	-0.0790807	0.0719397	0.271653	0.586747	Ikbkap	-0.0116752	0.0878948	0.894327	0.965551	-0.223227	0.0862921	0.00968513	0.280586	0.00746263	0.0869468	0.931602	0.974855	-0.0623862	0.0874733	0.47572	0.907484
Abcc10	224814	-0.00574715	0.0838438	0.945351	0.981528	Abcc10	-0.0468677	0.102798	0.648447	0.863452	0.0369561	0.102876	0.719424	0.94223	-0.0541697	0.101894	0.594982	0.807584	0.0358728	0.103135	0.727973	0.960934
Ifi30	65972	0.139858	0.0798094	0.0797049	0.336483	Ifi30	0.0914293	0.1006	0.363432	0.683418	0.161236	0.100607	0.109016	0.564089	0.172451	0.100091	0.0848995	0.320177	0.117716	0.100645	0.242155	0.816159
Lman2l	214895	0.155651	0.0815524	0.0563136	0.292721	Lman2l	0.219796	0.103	0.0328473	0.257484	0.244664	0.102769	0.0172787	0.319877	0.117369	0.101599	0.248002	0.52967	0.0418651	0.102009	0.681509	0.950105
Cep152	99100	-0.115231	0.11516	0.317013	0.63099	Cep152	-0.11187	0.133049	0.400451	0.710224	-0.183238	0.132566	0.166898	0.632273	-0.029463	0.132703	0.824296	0.928044	-0.206606	0.132666	0.119389	0.699182
Mad2l2	71890	-0.0561461	0.161035	0.727347	0.897281	Mad2l2	0.127552	0.182379	0.484316	0.771711	-0.00940157	0.182157	0.958838	0.993626	-0.0274271	0.182032	0.880234	0.954244	-0.218294	0.182012	0.230397	0.806397
Actl6a	56456	0.0704634	0.0639457	0.270495	0.585519	Actl6a	0.0901329	0.0797613	0.258463	0.582784	-0.0142267	0.0786407	0.85644	0.974492	0.0866239	0.0785778	0.270289	0.553259	0.135813	0.0799436	0.089346	0.664521
Nprl3	17168	0.143729	0.0707128	0.0420957	0.256187	Nprl3	0.182393	0.0892178	0.0409182	0.279899	0.062722	0.0881474	0.476738	0.851641	0.195376	0.0882627	0.0268578	0.187853	0.14863	0.0889091	0.0945818	0.668769
Nek4	23955	-0.154518	0.111108	0.164316	0.468848	Nek4	-0.0529969	0.136059	0.696896	0.886934	-0.206988	0.135395	0.126319	0.58706	-0.185247	0.13515	0.170477	0.445604	-0.144748	0.135728	0.286216	0.834018
Cfap36	216618	0.10571	0.0789026	0.180325	0.489179	Cfap36	0.19945	0.094374	0.0345662	0.262183	0.136523	0.0934926	0.14422	0.606776	0.0651362	0.0923574	0.480647	0.731391	0.00395515	0.0929587	0.966062	0.996566
Arhgap17	70497	0.00542987	0.0680535	0.936406	0.979351	Arhgap17	0.0327641	0.0861211	0.703617	0.892156	0.0410588	0.0857299	0.631987	0.916666	-0.00863588	0.0847178	0.918807	0.970678	-0.0402746	0.0855128	0.637657	0.940997
Vmac	106639	0.064339	0.0754765	0.393972	0.694588	Vmac	0.0893016	0.0943025	0.343654	0.66673	0.142489	0.0942142	0.130433	0.590725	0.0197993	0.0928725	0.831181	0.930644	0.00480372	0.0936881	0.959108	0.995001
Mfsd11	69900	0.0470038	0.0722813	0.515505	0.776144	Mfsd11	0.15292	0.0903034	0.0903793	0.381577	0.0189642	0.089131	0.831508	0.969095	0.0339137	0.0886155	0.701938	0.868018	0.00613434	0.0893348	0.945255	0.994252
Slc17a1	20504	0.00118167	0.124043	0.992399	0.997451	Slc17a1	0.0860275	0.150603	0.567849	0.822567	-0.020928	0.150089	0.889105	0.979586	-0.0256247	0.149778	0.864158	0.947508	-0.135681	0.149927	0.365476	0.871333
Dusp12	80915	0.0228691	0.0728979	0.753738	0.907335	Dusp12	0.085695	0.093423	0.358996	0.678911	-0.0211804	0.0923249	0.818549	0.96699	0.0370256	0.0920106	0.687386	0.862315	-0.0154059	0.0926587	0.867949	0.985102
Txnrd3	232223	-0.23313	0.08419	0.00562127	0.104905	Txnrd3	-0.1593	0.106768	0.135693	0.449723	-0.231473	0.106079	0.029104	0.388531	-0.249763	0.105491	0.0179024	0.154508	-0.267622	0.106151	0.0116973	0.438741
Msh6	17688	-0.0601269	0.0859654	0.484282	0.757849	Msh6	-0.0452126	0.10618	0.670245	0.875158	-0.0693215	0.10573	0.51205	0.868356	-0.000310822	0.105529	0.99765	0.999888	-0.112412	0.105769	0.287868	0.834838
C330018D20Rik	77422	0.0688798	0.0674721	0.307319	0.62341	C330018D20Rik	0.127063	0.0871012	0.144619	0.463112	0.000270853	0.0857447	0.99748	0.999859	0.0768057	0.0855177	0.369118	0.647042	0.0684343	0.0865385	0.429063	0.896664
Dna2	327762	-0.0735448	0.0726103	0.311122	0.625205	Dna2	-0.106539	0.0899343	0.236163	0.565098	-0.0708067	0.0897458	0.43013	0.826858	-0.0327001	0.089323	0.714299	0.872787	-0.0709941	0.0900371	0.430405	0.896874
Med23	70208	-0.060727	0.0742978	0.413731	0.70805	Med23	-0.0357679	0.0956234	0.708367	0.894095	-0.0282265	0.0952685	0.767013	0.955623	-0.0964602	0.0942775	0.306236	0.59056	-0.0721485	0.0953014	0.449017	0.90068
G630090E17Rik	#N/A	0.0298591	0.122537	0.807483	0.931838	G630090E17Rik	0.0989991	0.151227	0.512699	0.789022	0.0403017	0.150919	0.789437	0.959955	0.0682147	0.15073	0.650864	0.840663	-0.0635381	0.150809	0.673525	0.94804
Serpinb9	20723	-0.0938215	0.10242	0.359644	0.666687	Serpinb9	-0.0300533	0.121936	0.80532	0.930772	-0.161283	0.121085	0.182867	0.653882	-0.164752	0.120638	0.172043	0.447714	-0.0274847	0.121872	0.821574	0.979636
Snx30	209131	-0.0719871	0.0907127	0.427444	0.71783	Snx30	-0.111942	0.11355	0.324215	0.648232	0.0450697	0.113975	0.692521	0.934727	-0.138129	0.112635	0.220071	0.500337	-0.0842406	0.1136	0.458356	0.90359
Rasal2	226525	-0.0786684	0.118865	0.50808	0.77152	Rasal2	-0.121347	0.140521	0.387833	0.699996	-0.153781	0.14024	0.272837	0.730408	0.0272328	0.140425	0.84623	0.939729	-0.0534198	0.14067	0.704128	0.955979
Pfdn5	56612	0.175768	0.0746994	0.0186227	0.182258	Pfdn5	0.199774	0.0963028	0.0380386	0.272134	0.126563	0.0954367	0.184791	0.657137	0.254994	0.0955376	0.00760684	0.10375	0.116722	0.0956737	0.222463	0.800533
Plcl2	224860	-0.0670984	0.0884888	0.448289	0.733041	Plcl2	-0.120309	0.102755	0.241662	0.568668	-0.0912036	0.102524	0.37369	0.802856	-0.170542	0.101459	0.0927837	0.332629	0.102339	0.104056	0.325358	0.85335
Rassf8	71323	-0.0265086	0.0942703	0.778559	0.918867	Rassf8	0.0276131	0.112925	0.806824	0.930943	-0.0119796	0.112426	0.915141	0.982264	-0.101902	0.111578	0.361094	0.638362	-0.00197758	0.112707	0.986001	0.999101
Prpf31	68988	0.139346	0.0796496	0.0802071	0.337134	Prpf31	0.227901	0.100194	0.0229302	0.227114	0.0131636	0.0986302	0.893827	0.979586	0.175268	0.0988904	0.076338	0.304005	0.155453	0.0996671	0.118826	0.699182
Rbms2	56516	-0.0302031	0.066859	0.651454	0.858753	Rbms2	-8.29815e-05	0.0850858	0.999222	1	-0.032127	0.0843142	0.703174	0.936793	-0.0825122	0.0831286	0.320912	0.603248	-0.00503577	0.0848862	0.952694	0.995001
Crnkl1	66877	0.0483031	0.0856276	0.572681	0.814732	Crnkl1	0.187802	0.0971034	0.0531075	0.312535	-0.104756	0.0949393	0.269854	0.726994	0.0915409	0.0954096	0.337331	0.617629	0.0538128	0.0961351	0.575642	0.928079
Bcl7b	12054	0.0885014	0.0751609	0.238999	0.552904	Bcl7b	0.0481346	0.0953457	0.613669	0.848214	0.0348641	0.094849	0.713191	0.94162	0.143302	0.0948312	0.130755	0.394621	0.129598	0.0957485	0.175889	0.765274
Robo4	74144	-0.0485925	0.0820635	0.553762	0.802343	Robo4	-0.00581781	0.0994094	0.953331	0.98702	-0.0302393	0.0987857	0.759521	0.952956	-0.207973	0.0970142	0.0320538	0.206173	0.0577324	0.0997257	0.562648	0.928003
Atmin	234776	-0.172114	0.081658	0.035053	0.236099	Atmin	-0.269902	0.0989816	0.00639546	0.133325	-0.0430318	0.099985	0.666917	0.926137	-0.226091	0.0981978	0.0213125	0.165899	-0.136462	0.0996959	0.171069	0.760592
Utp14a	72554	-0.036511	0.082952	0.659832	0.863379	Utp14a	0.0138684	0.103042	0.892936	0.965272	-0.0727858	0.102156	0.476157	0.851129	-0.0363152	0.101752	0.721168	0.876298	-0.0396244	0.102623	0.699412	0.95394
Gimap4	107526	0.0259943	0.0797625	0.744503	0.904211	Gimap4	-0.0170882	0.0973946	0.860724	0.954674	0.0677254	0.0975315	0.487434	0.8565	0.00280918	0.096258	0.976718	0.990665	0.0116263	0.0974671	0.90505	0.991282
Tmem164	209497	-0.0828814	0.0782158	0.289304	0.603678	Tmem164	-0.152079	0.0916982	0.0972218	0.391079	0.0145514	0.0925124	0.875015	0.975984	-0.220224	0.0898904	0.014289	0.136774	0.0175452	0.0929247	0.850241	0.982391
Mpp7	75739	-0.0159593	0.127319	0.900248	0.967368	Mpp7	0.0220067	0.153183	0.885767	0.963102	-0.0178602	0.152956	0.907045	0.98185	-0.0833663	0.152621	0.584908	0.801496	0.206822	0.153561	0.178032	0.767439
Zcchc7	319885	-0.0340668	0.0913833	0.709305	0.886968	Zcchc7	0.00526763	0.103789	0.959522	0.988736	-0.132647	0.102541	0.195804	0.667082	0.079444	0.103133	0.44112	0.702182	-0.0902186	0.103082	0.381461	0.880579
Zfp26	22688	-0.248353	0.0786005	0.00157936	0.0586189	Zfp26	-0.198081	0.0983595	0.0440256	0.288335	-0.284365	0.0973781	0.00349795	0.216055	-0.306723	0.0965898	0.0014957	0.0541816	-0.179327	0.0983603	0.0682784	0.63858
Rrm1	20133	-0.0446282	0.0801589	0.577701	0.816729	Rrm1	0.0497852	0.101213	0.6228	0.852074	-0.0894895	0.099867	0.370206	0.800798	-0.0741971	0.099292	0.454906	0.7103	-0.0598632	0.100362	0.550859	0.925418
Sugp2	234373	0.141859	0.0816809	0.0824328	0.340154	Sugp2	0.103652	0.102123	0.310122	0.634663	0.168906	0.102107	0.0980862	0.550981	0.230785	0.10181	0.0234007	0.174171	0.0674627	0.101799	0.50752	0.918552
Rhoq	104215	-0.175905	0.0755521	0.0198984	0.188149	Rhoq	-0.231338	0.091252	0.0112399	0.169985	-0.0759434	0.0918588	0.408385	0.817147	-0.237074	0.0900849	0.00849655	0.10863	-0.12928	0.0918192	0.159135	0.750987
Tert	21752	0.0834426	0.111944	0.456034	0.737762	Tert	0.114342	0.133821	0.392863	0.704616	-0.0856188	0.132731	0.518892	0.869615	0.0833699	0.132946	0.530596	0.764658	0.169351	0.13399	0.206263	0.787392
Tmem204	407831	0.0104971	0.0758898	0.889987	0.963316	Tmem204	-0.011832	0.0951959	0.901085	0.967264	0.0185251	0.0949347	0.845287	0.971811	-0.0708612	0.0935875	0.448951	0.707799	0.10976	0.0959577	0.252691	0.819385
Tnfrsf19	29820	-0.149686	0.12262	0.222187	0.537796	Tnfrsf19	-0.205603	0.14558	0.157859	0.478502	-0.0807173	0.145748	0.579706	0.894433	-0.102099	0.145346	0.482397	0.732459	-0.205254	0.145532	0.158432	0.750673
Mettl13	71449	-0.109706	0.0923971	0.235096	0.550649	Mettl13	-0.305064	0.107148	0.00441158	0.114342	-0.104365	0.107841	0.333159	0.781815	-0.0447552	0.107561	0.677344	0.85822	0.0380408	0.108949	0.726968	0.960519
Parl	381038	0.0782644	0.0715407	0.273962	0.588615	Parl	0.0581476	0.0925003	0.529597	0.798831	0.0714333	0.0921065	0.438014	0.833506	0.113814	0.0916161	0.214129	0.494015	0.0655725	0.0924127	0.477976	0.908281
Ppp1r8	100336	0.0332759	0.06712	0.620059	0.83986	Ppp1r8	0.0402783	0.0868766	0.642916	0.860515	-0.011553	0.0859513	0.893076	0.979586	0.033303	0.0854588	0.696761	0.866511	0.0770152	0.0870142	0.37611	0.877476
Klhl17	231003	0.0441025	0.0788947	0.576159	0.815941	Klhl17	0.0781509	0.0997445	0.433327	0.73497	0.0245956	0.0988983	0.803596	0.963481	0.0850381	0.0985583	0.388236	0.662182	-0.0261893	0.0988836	0.791125	0.975806
Map3k10	269881	0.221866	0.0723553	0.00216698	0.0664167	Map3k10	0.170909	0.0924891	0.0646187	0.334895	0.273345	0.092745	0.00320589	0.216055	0.261646	0.0918817	0.00440443	0.0810764	0.17816	0.0924066	0.0538547	0.619548
Gga3	260302	-0.157756	0.0903508	0.0808048	0.338352	Gga3	-0.240651	0.112547	0.0324987	0.257484	-0.210053	0.112365	0.0615687	0.490185	-0.0909516	0.112398	0.418406	0.683847	-0.0511188	0.113422	0.652209	0.942664
Fbxo45	268882	-0.0803703	0.0726129	0.268366	0.583578	Fbxo45	-0.105496	0.0912231	0.247493	0.572606	-0.0244863	0.0913298	0.788616	0.959955	-0.113618	0.0899319	0.206455	0.48729	-0.0654581	0.0913758	0.473768	0.907304
Qpctl	67369	0.0491499	0.0680761	0.470304	0.749487	Qpctl	0.0765456	0.0874799	0.38157	0.696505	0.0736462	0.0869154	0.39681	0.81328	0.0364668	0.0857673	0.670704	0.854006	0.0112386	0.0867839	0.896961	0.990072
Uevld	54122	-0.0252309	0.0726554	0.72839	0.897757	Uevld	-0.101285	0.0870246	0.244477	0.570479	-0.0270175	0.0870944	0.756402	0.951683	0.0158999	0.0865537	0.854248	0.943101	0.00777789	0.0877627	0.929381	0.992304
Ssh1	231637	-0.148552	0.0807758	0.0659053	0.316811	Ssh1	-0.113297	0.099323	0.253997	0.57882	-0.0183358	0.099519	0.853822	0.974492	-0.212318	0.0975316	0.0294866	0.198175	-0.225459	0.0984456	0.0220102	0.510834
Rpl39	67248	0.162486	0.0962145	0.0912604	0.35629	Rpl39	0.228298	0.119463	0.0560006	0.318967	0.131016	0.118642	0.269462	0.726443	0.225713	0.11856	0.0569376	0.267481	0.0714196	0.118606	0.547068	0.925145
Naa38	78304	0.108655	0.0822887	0.186695	0.496249	Naa38	0.132261	0.104546	0.205835	0.535901	0.0885509	0.103856	0.393865	0.812068	0.140866	0.103507	0.173532	0.449012	0.0822182	0.10412	0.429733	0.896704
Arhgef15	442801	-0.0658461	0.0866186	0.447144	0.732196	Arhgef15	-0.0625615	0.109826	0.568922	0.82323	-0.0724525	0.109353	0.507617	0.865235	-0.108466	0.108511	0.317511	0.599853	-0.0219031	0.109967	0.842124	0.981612
Atxn7l1	380753	-0.0893292	0.115458	0.439111	0.725234	Atxn7l1	-0.229128	0.133048	0.0850431	0.372308	0.0149204	0.133654	0.911114	0.982193	-0.0680188	0.132978	0.608999	0.815964	0.0148795	0.133852	0.911486	0.991776
Hax1	23897	0.121241	0.0682295	0.0755746	0.333308	Hax1	0.124778	0.0826228	0.130989	0.443638	0.198491	0.0826981	0.0163867	0.312874	0.14726	0.0813293	0.0701922	0.293984	0.0244097	0.0815963	0.764824	0.971131
Aimp2	231872	0.100469	0.0801629	0.210091	0.5243	Aimp2	0.0647447	0.0944727	0.493138	0.77666	0.0312196	0.0937534	0.739137	0.947273	0.230087	0.094382	0.014776	0.139743	0.0776654	0.0944279	0.410802	0.889105
Arhgap31	12549	-0.0245219	0.0980381	0.802489	0.92824	Arhgap31	-0.128267	0.111438	0.249725	0.573929	0.0804621	0.112295	0.473667	0.849958	-0.194709	0.110093	0.0769619	0.305105	0.156907	0.113122	0.165423	0.753973
Mark4	232944	-0.0782715	0.0710983	0.270944	0.585957	Mark4	-0.0770626	0.0908527	0.396319	0.706735	-0.049979	0.090539	0.580937	0.895415	-0.110493	0.0892293	0.215603	0.495447	-0.0701569	0.0907483	0.439467	0.897602
Dnaaf5	433956	0.0754468	0.0772795	0.328924	0.640499	Dnaaf5	0.050755	0.0916292	0.579636	0.829681	0.206911	0.09234	0.0250421	0.371515	0.0363625	0.0902229	0.686927	0.862152	0.0240484	0.0912789	0.792195	0.975806
Atpif1	11983	0.159774	0.0953719	0.093881	0.362047	Atpif1	0.150259	0.121668	0.216832	0.548977	0.179846	0.121442	0.138626	0.601153	0.141315	0.12061	0.24133	0.522617	0.110578	0.121336	0.362119	0.869784
Arfgap3	66251	0.0829373	0.15211	0.585584	0.821778	Arfgap3	0.0514541	0.180954	0.776143	0.921169	0.0377398	0.180834	0.834683	0.969652	0.167301	0.180857	0.354941	0.63271	0.104593	0.18101	0.56338	0.928003
Cbll1	104836	-0.141554	0.0846131	0.0943357	0.362197	Cbll1	-0.185918	0.105548	0.0781624	0.358655	-0.116399	0.10556	0.270168	0.727387	-0.146452	0.104698	0.161869	0.436421	-0.0967283	0.106005	0.361514	0.869784
Arl15	218639	-0.150088	0.0865349	0.0828425	0.340225	Arl15	-0.178231	0.104373	0.0877029	0.376317	-0.086789	0.104526	0.406363	0.816078	-0.138455	0.103517	0.181058	0.458127	-0.174422	0.104281	0.0944014	0.66815
Rtca	66368	0.0381278	0.0743257	0.607964	0.83595	Rtca	0.137904	0.0947999	0.145758	0.464251	0.016931	0.0933499	0.856076	0.974492	0.0399702	0.0927183	0.666401	0.850997	-0.0251193	0.0933897	0.787951	0.97531
Myo19	66196	0.0830079	0.0877504	0.344172	0.653902	Myo19	0.0133362	0.109483	0.903049	0.96756	0.0361504	0.109195	0.740596	0.947509	0.111154	0.108966	0.307692	0.591673	0.153745	0.110301	0.163356	0.753973
Nol12	97961	0.251627	0.0924318	0.00648297	0.112072	Nol12	0.260629	0.117324	0.0263204	0.239865	0.225483	0.116733	0.0534082	0.462688	0.305134	0.116556	0.00884701	0.110696	0.195739	0.116851	0.0939127	0.667954
Rpl18	19899	0.104287	0.0880645	0.23633	0.550925	Rpl18	0.0693439	0.107453	0.518706	0.792567	0.172187	0.107671	0.109779	0.565137	0.221512	0.107285	0.038951	0.225258	-0.0277621	0.106765	0.79484	0.976813
Sh2d4a	72281	0.213603	0.119256	0.0732723	0.329558	Sh2d4a	0.282865	0.148348	0.0565516	0.32047	0.212836	0.147576	0.149243	0.612997	0.0428075	0.146174	0.769634	0.901636	0.0631054	0.147065	0.667852	0.94752
Agpat1	55979	-0.0109312	0.116034	0.924945	0.975981	Agpat1	-0.118117	0.140208	0.399539	0.709642	0.0334928	0.140517	0.811606	0.965237	0.0151089	0.14003	0.914077	0.968638	0.0353606	0.140732	0.801612	0.977177
Tecpr1	70381	0.0220185	0.0982905	0.822746	0.938075	Tecpr1	0.111305	0.123633	0.367968	0.686486	0.0382151	0.122871	0.755786	0.95145	-0.0520686	0.121884	0.669234	0.853098	-0.00573787	0.12291	0.962765	0.995402
Nup62	18226	-0.036075	0.121066	0.765719	0.912715	Nup62	-0.0251122	0.151482	0.868332	0.957712	-0.0205631	0.151273	0.891874	0.979586	0.0176056	0.151045	0.90721	0.966573	-0.111663	0.151158	0.460081	0.904037
Tssc4	56844	0.252369	0.103215	0.0144823	0.160476	Tssc4	0.343976	0.129559	0.00793125	0.142529	0.209478	0.128577	0.103271	0.556597	0.297042	0.128466	0.0207656	0.164314	0.15009	0.128545	0.242967	0.816446
Aig1	66253	0.0587821	0.0799521	0.462208	0.743032	Aig1	0.152706	0.101842	0.133761	0.447238	0.0174157	0.0998891	0.86159	0.974492	0.0668547	0.0993329	0.500924	0.745111	-0.0553898	0.0996391	0.578276	0.928079
Ocrl	320634	0.0408879	0.0874937	0.640268	0.854051	Ocrl	0.0313058	0.113156	0.782041	0.923136	0.0352291	0.112715	0.754621	0.950849	0.0346106	0.111973	0.757246	0.896847	0.0234343	0.112972	0.835671	0.980445
Pole3	59001	0.0115231	0.0744691	0.877029	0.959121	Pole3	0.0169352	0.0890597	0.849187	0.949496	0.0734515	0.0889812	0.409103	0.817442	-0.0323948	0.087158	0.710132	0.870253	-0.000181439	0.0887293	0.998368	1
Itgal	16408	-0.143042	0.132236	0.279378	0.59427	Itgal	-0.296682	0.15448	0.0547919	0.316884	-0.127122	0.154866	0.411731	0.818785	-0.266659	0.153933	0.0832199	0.316717	-0.0444463	0.155425	0.774904	0.973009
Mtrf1	211253	0.0749442	0.0694975	0.280867	0.595453	Mtrf1	0.116341	0.0892307	0.192293	0.520441	0.0155074	0.0877586	0.85974	0.974492	0.112219	0.0876433	0.200404	0.480592	0.0627481	0.0885619	0.478621	0.908646
Dbr1	83703	-0.0744035	0.0773002	0.335785	0.64743	Dbr1	0.0292433	0.0970728	0.763223	0.917234	-0.174298	0.0950018	0.0665526	0.497508	-0.0666839	0.0949782	0.482619	0.732649	-0.0603476	0.0962019	0.530461	0.920859
Rab11fip2	74998	-0.103775	0.0883504	0.240161	0.554123	Rab11fip2	-0.0794337	0.109717	0.469073	0.759992	-0.114756	0.109017	0.292503	0.744912	-0.20866	0.107732	0.0527642	0.258646	-0.00174509	0.110137	0.987358	0.999107
Tubgcp6	328580	0.00691053	0.0814567	0.932391	0.978109	Tubgcp6	0.0174782	0.101792	0.863669	0.95536	0.0154421	0.10129	0.878828	0.976425	0.0878996	0.101016	0.384216	0.658594	-0.0820648	0.100944	0.416233	0.890444
Faap20	67513	0.126096	0.0949313	0.184083	0.49201	Faap20	0.1319	0.120701	0.274488	0.59813	0.159724	0.120455	0.184839	0.657137	0.0961086	0.119448	0.421046	0.686105	0.0877489	0.120327	0.465846	0.904303
Ttc32	75516	-0.00549462	0.0769596	0.943082	0.980666	Ttc32	0.144474	0.0932429	0.121278	0.428285	-0.0607355	0.0909093	0.504077	0.863278	0.0719501	0.0910881	0.429588	0.692344	-0.147742	0.0905866	0.102902	0.680397
Usp20	74270	0.0140012	0.0830455	0.866114	0.954863	Usp20	-0.0127399	0.103713	0.902235	0.96756	0.0846673	0.103946	0.415342	0.820271	-0.0146165	0.102413	0.886511	0.957811	-0.00142941	0.103656	0.988998	0.999174
Il22ra1	230828	-0.0898377	0.142457	0.528282	0.782515	Il22ra1	0.0345672	0.166191	0.835232	0.944229	0.050667	0.166049	0.760265	0.953009	-0.144174	0.165323	0.383169	0.658001	-0.252492	0.165453	0.126993	0.711159
Acad12	338350	0.00313248	0.0829504	0.969876	0.99069	Acad12	-0.0160479	0.103643	0.87695	0.961061	0.0153618	0.103367	0.881858	0.977195	-0.0635407	0.101963	0.533171	0.765815	0.0710286	0.10419	0.495415	0.914572
Limk2	16886	0.0364911	0.0866384	0.673617	0.868832	Limk2	0.021557	0.110685	0.845581	0.947958	0.0814844	0.110631	0.461399	0.844615	-0.0126221	0.109187	0.907969	0.966599	0.0340569	0.110639	0.758219	0.970122
Gcnt4	218476	0.000995578	0.12532	0.993661	0.998123	Gcnt4	-0.057199	0.151183	0.705176	0.892812	-0.0155909	0.151101	0.917819	0.982908	0.0305546	0.150916	0.839556	0.936437	0.192327	0.151905	0.205479	0.787392
Slc25a19	67283	0.313463	0.0825035	0.000145053	NA	Slc25a19	0.223821	0.101753	0.0278313	0.243679	0.295023	0.101785	0.0037497	0.216055	0.386406	0.101636	0.000143604	NA	0.343153	0.102537	0.00081804	0.188193
Snapc2	102209	-0.020884	0.0786907	0.790707	NA	Snapc2	-0.0678084	0.0964274	0.481927	0.770432	-0.0317887	0.0961742	0.740997	0.947742	0.0390671	0.0958434	0.683557	NA	-0.0175309	0.0966895	0.856123	0.982712
Cd68	12514	-0.0442673	0.109261	0.685366	NA	Cd68	-0.126445	0.134614	0.347567	0.669947	0.0395417	0.135202	0.769933	0.955658	-0.11433	0.13367	0.392377	NA	-0.0600761	0.134904	0.656084	0.944395
Psmb3	26446	0.16429	0.0917897	0.0734768	NA	Psmb3	0.132876	0.114677	0.246579	0.572606	0.0610155	0.113815	0.591894	0.901077	0.285585	0.114506	0.0126293	NA	0.20135	0.115004	0.0799793	0.651158
Tmem170	66817	-0.0574186	0.0850817	0.499762	NA	Tmem170	-0.0516352	0.106682	0.62838	0.852618	0.00560836	0.106607	0.958044	0.993476	-0.100586	0.104936	0.337791	NA	-0.0780802	0.106315	0.46269	0.904184
Nbeal2	235627	0.0605675	0.126706	0.632638	NA	Nbeal2	0.0161717	0.156034	0.917453	0.972651	0.0340845	0.155866	0.826901	0.967579	0.0927943	0.155698	0.551183	NA	0.123754	0.15634	0.428612	0.896664
Rap1gap	110351	0.239463	0.125074	0.0555477	NA	Rap1gap	0.251645	0.154184	0.102657	0.400443	0.243572	0.153882	0.113455	0.569182	0.196393	0.153301	0.200162	NA	0.187366	0.153871	0.223343	0.800805
Slc25a48	328258	0.0256626	0.103621	0.804398	NA	Slc25a48	-0.0474008	0.126156	0.707116	0.893204	0.0364186	0.126228	0.772953	0.956269	0.0902044	0.125948	0.473867	NA	0.109848	0.126859	0.386544	0.881332
Tgfb1	21803	-0.0175446	0.100995	0.862087	NA	Tgfb1	-0.0569385	0.119328	0.633248	0.855606	0.174952	0.120631	0.146974	0.609673	-0.152329	0.117394	0.19443	NA	-0.0622662	0.119148	0.601256	0.931904
Smg9	71997	0.00219894	0.0757773	0.97685	NA	Smg9	-0.0350517	0.0954187	0.713361	0.896949	-0.0449948	0.0947209	0.634769	0.917524	0.0470622	0.0945558	0.618682	NA	0.0437361	0.0959783	0.648615	0.942664
Zfp955b	100043468	0.0376825	0.0836985	0.652554	NA	Zfp955b	0.0674579	0.106846	0.527807	0.798235	-0.0296311	0.105482	0.778778	0.956797	0.0593408	0.105307	0.573094	NA	0.0459286	0.106494	0.666267	0.947094
Celsr1	12614	0.372027	0.170074	0.0287107	NA	Celsr1	0.437154	0.198136	0.0273605	0.242159	0.257363	0.197877	0.193387	0.66594	0.274379	0.197787	0.165367	NA	0.241918	0.197916	0.221584	0.80025
Dnajc12	30045	0.00115549	0.0971274	0.990508	NA	Dnajc12	-0.118348	0.10831	0.274537	0.59813	0.193297	0.110307	0.0797123	0.515477	-0.0367687	0.107592	0.732546	NA	-0.017949	0.108945	0.869139	0.985173
Csnk1g1	214897	-0.141829	0.0880251	0.107129	NA	Csnk1g1	-0.163144	0.11126	0.142557	0.459657	-0.0537787	0.111595	0.62987	0.916559	-0.180567	0.109814	0.100115	NA	-0.157495	0.111157	0.156521	0.748499
Zap70	22637	0.28261	0.117449	0.0161178	NA	Zap70	0.390376	0.138116	0.00470693	0.117096	0.242937	0.136396	0.0748926	0.511699	0.266233	0.13574	0.0498396	NA	0.0225156	0.135154	0.86769	0.985102
Ankrd49	56503	-0.0900961	0.0956645	0.346299	NA	Ankrd49	0.0134433	0.116571	0.90819	0.969622	-0.172934	0.114695	0.131613	0.590725	-0.105313	0.114396	0.357262	NA	-0.0949973	0.115601	0.411208	0.889105
Dnttip1	76233	0.0753591	0.076219	0.322801	NA	Dnttip1	0.1054	0.0960204	0.272344	0.597039	0.102287	0.0953347	0.283304	0.737988	0.153716	0.0947612	0.104773	NA	-0.0608858	0.0941957	0.518036	0.9189
Asb6	72323	-0.178227	0.0865293	0.0394248	NA	Asb6	-0.232298	0.104108	0.0256597	0.237506	-0.284197	0.103205	0.00589221	0.244259	-0.00304774	0.104523	0.976738	NA	-0.146214	0.104642	0.16233	0.753973
Zfp703	353310	-0.0681411	0.107435	0.525914	NA	Zfp703	-0.211261	0.129766	0.103521	0.401381	0.138707	0.131472	0.291412	0.743324	-0.0926533	0.129425	0.474063	NA	-0.0928224	0.130346	0.476388	0.907484
2700029M09Rik	#N/A	0.189336	0.0815409	0.0202341	NA	2700029M09Rik	0.222585	0.106102	0.035919	0.265104	0.137662	0.104777	0.188893	0.660863	0.202248	0.104392	0.0526969	NA	0.181734	0.105562	0.0851445	0.661476
Xkr8	381560	-0.00330567	0.0908399	0.970971	NA	Xkr8	0.0281746	0.116275	0.808539	0.931652	0.0313438	0.115769	0.786587	0.958552	-0.0481558	0.114354	0.673673	NA	-0.0309674	0.11566	0.788896	0.975557
Tlr12	384059	0.300186	0.150645	0.0462978	NA	Tlr12	0.309176	0.177166	0.080964	0.36553	0.0979929	0.176437	0.578623	0.894125	0.313476	0.17669	0.0760374	NA	0.249419	0.176958	0.158693	0.750987
Fabp5	16592	0.542892	0.193445	0.00500912	NA	Fabp5	0.579288	0.209706	0.00573822	0.127711	0.258449	0.209645	0.217654	0.684983	0.344969	0.209642	0.0998626	NA	0.198942	0.209645	0.342648	0.859657
Naip2	17948	-0.275399	0.114314	0.0159901	NA	Naip2	-0.211104	0.138202	0.126637	0.436886	-0.45546	0.136182	0.000824291	0.169601	-0.281495	0.136558	0.0392693	NA	-0.206305	0.138109	0.135233	0.722917
Fam96b	68523	0.0449676	0.0877549	0.608355	NA	Fam96b	0.0516271	0.111548	0.643489	0.860821	0.0330458	0.110872	0.765662	0.955174	0.0792209	0.110378	0.472927	NA	0.0191177	0.111138	0.863424	0.984429
Lpin3	64899	0.0756708	0.0941481	0.421546	NA	Lpin3	0.230591	0.116719	0.0482003	0.297641	-0.0416473	0.114219	0.71539	0.941622	0.050868	0.114093	0.655707	NA	0.0916189	0.115505	0.427659	0.896295
Rpp40	208366	0.020699	0.0845258	0.806547	NA	Rpp40	-0.0553701	0.105397	0.599341	0.841324	0.00465377	0.105344	0.964763	0.994966	0.134385	0.1055	0.202736	NA	0.0102969	0.105782	0.922456	0.991776
Spon2	100689	-0.154703	0.200679	0.440767	NA	Spon2	0.131571	0.206496	0.524021	0.796047	0.0108765	0.206534	0.958001	0.993476	-0.152951	0.206581	0.459063	NA	-0.225634	0.206566	0.274697	0.830096
Cwc27	67285	0.00600479	0.0922804	0.948117	NA	Cwc27	0.0849595	0.111888	0.447656	0.742934	0.0469686	0.110975	0.672122	0.928188	0.0278649	0.109903	0.799849	NA	-0.140202	0.109828	0.201755	0.785023
Pcgf5	76073	-0.0585519	0.117239	0.617482	NA	Pcgf5	-0.0671245	0.135885	0.62132	0.851508	0.0639267	0.136216	0.638852	0.918066	-0.260193	0.134121	0.0523816	NA	0.0944358	0.136669	0.489578	0.912734
Tmem125	230678	0.0716067	0.104988	0.495209	NA	Tmem125	0.00700907	0.115866	0.951763	0.986085	0.168927	0.116538	0.147183	0.60985	0.105367	0.115317	0.360866	NA	0.055022	0.116073	0.635479	0.940523
Uba6	231380	0.113609	0.104107	0.275156	NA	Uba6	0.167287	0.124737	0.179882	0.506904	0.0121358	0.123287	0.921587	0.984541	0.0218109	0.122681	0.858891	NA	0.283842	0.125433	0.0236419	0.517968
Ajuba	16475	0.0713531	0.122339	0.559732	NA	Ajuba	0.0755089	0.148582	0.611316	0.847186	-0.0680787	0.14763	0.644695	0.918358	0.0814226	0.147788	0.581674	NA	0.195549	0.149085	0.189635	0.777762
Lrrc61	243371	-0.0584673	0.100502	0.560733	NA	Lrrc61	0.0299269	0.122503	0.807002	0.930943	-0.105144	0.12096	0.38471	0.807289	0.0245427	0.121094	0.839389	NA	-0.18484	0.12074	0.125797	0.711118
Atp7a	11977	-0.0694552	0.117363	0.553984	NA	Atp7a	-0.0635651	0.145335	0.661844	0.871595	-0.107515	0.144802	0.457786	0.843707	-0.0830973	0.144411	0.565007	NA	-0.000377788	0.145562	0.997929	1
Ing3	71777	0.0590227	0.0844227	0.484469	NA	Ing3	0.16714	0.106944	0.118083	0.424849	-0.0289971	0.104417	0.781239	0.957005	0.117787	0.104748	0.260811	NA	-0.0246758	0.104877	0.813989	0.978902
Bmp5	12160	-0.185169	0.109896	0.0919986	NA	Bmp5	-0.222028	0.135031	0.100121	0.395766	-0.219287	0.134631	0.103355	0.556597	-0.287405	0.133601	0.0314583	NA	0.00309776	0.136392	0.98188	0.998668
Cmtm3	68119	-0.0723427	0.0923664	0.433501	NA	Cmtm3	-0.0740783	0.109015	0.496806	0.778035	-0.00338603	0.109072	0.975235	0.9964	-0.293093	0.105288	0.00537381	NA	0.0822392	0.110469	0.456603	0.90359
Scara5	71145	-0.522451	0.200218	0.00906982	NA	Scara5	-0.0476372	0.208336	0.819137	0.936583	-0.306454	0.208376	0.141378	0.603104	0.307645	0.208311	0.139715	NA	0.183244	0.208304	0.379025	0.878374
Lsm12	268490	0.137799	0.0942474	0.143715	NA	Lsm12	0.270028	0.117561	0.0216234	0.222714	0.162057	0.116219	0.163192	0.628021	0.173136	0.115504	0.133884	NA	-0.0132714	0.115327	0.908385	0.991504
Zfyve16	218441	-0.0905989	0.095356	0.342055	NA	Zfyve16	-0.0855662	0.114594	0.45525	0.749746	-0.0657333	0.1142	0.564888	0.888076	-0.132096	0.112789	0.241526	NA	-0.0669808	0.114589	0.558862	0.928003
Cep44	382010	-0.114881	0.0925045	0.214274	NA	Cep44	0.0112919	0.11402	0.921111	0.974424	-0.0520162	0.112923	0.645061	0.918358	-0.139798	0.111379	0.209422	NA	-0.230938	0.111889	0.0390177	0.583362
Tha1	71776	0.333934	0.115996	0.00399133	NA	Tha1	0.254406	0.142186	0.0735746	0.352241	0.236758	0.141734	0.094832	0.54593	0.483258	0.142446	0.00069238	NA	0.326436	0.142482	0.0219596	0.510834
Cd207	246278	-0.0858067	0.14899	0.564666	NA	Cd207	-0.126268	0.174091	0.468268	0.759929	-0.220453	0.173601	0.204127	0.674364	0.01068	0.17395	0.951043	NA	-0.117151	0.174068	0.500936	0.915849
Ssbp1	381760	0.0492639	0.0912655	0.589344	NA	Ssbp1	0.0620958	0.109507	0.570681	0.82384	0.0228087	0.108539	0.833556	0.969647	0.135823	0.10856	0.210888	NA	-0.0164512	0.108604	0.879598	0.986752
Actr5	109275	0.051189	0.0814031	0.529458	NA	Actr5	0.0224772	0.102475	0.826383	0.939395	0.0509964	0.102108	0.617473	0.910669	0.0348194	0.100893	0.730011	NA	0.109647	0.103159	0.287827	0.834838
Rrp7a	74778	-0.00876527	0.0903514	0.922716	NA	Rrp7a	0.0830968	0.11336	0.463536	0.756012	0.0322659	0.112307	0.773883	0.956269	-0.0658284	0.110577	0.55163	NA	-0.065938	0.111868	0.555575	0.925488
Zfp346	26919	-0.016329	0.0922841	0.859553	NA	Zfp346	0.0252884	0.11218	0.821648	0.937237	0.0248859	0.111599	0.82354	0.967452	-0.0190348	0.110325	0.863018	NA	-0.0696363	0.1112	0.531168	0.920859
Gnal	14680	0.184737	0.0820007	0.0242668	NA	Gnal	0.303758	0.102861	0.00314602	0.0994908	0.19139	0.100929	0.0579226	0.476557	0.210905	0.100002	0.0349434	NA	0.0405338	0.099849	0.684779	0.950889
Impg2	224224	0.0249812	0.122011	0.837771	NA	Impg2	-0.00523871	0.142835	0.970743	0.992114	-0.136068	0.141438	0.336036	0.784214	-0.0721792	0.141123	0.609027	NA	0.171958	0.144052	0.232588	0.808139
Samd1	666704	0.124419	0.113031	0.271008	NA	Samd1	0.0343609	0.135746	0.800171	0.928982	0.250285	0.1366	0.0669137	0.498878	0.0521628	0.134879	0.698951	NA	0.207242	0.136647	0.129361	0.715877
Zfp780b	338354	-0.208008	0.0893297	0.0198831	NA	Zfp780b	-0.187988	0.113523	0.0977317	0.391604	-0.256942	0.112398	0.022254	0.358986	-0.15732	0.112308	0.161276	NA	-0.196868	0.113283	0.0822371	0.657642
Dph6	66632	-0.120133	0.117012	0.304577	NA	Dph6	-0.0397548	0.135189	0.768705	0.918646	-0.111131	0.134309	0.407997	0.816904	-0.218376	0.133056	0.100748	NA	-0.0632065	0.134922	0.639452	0.94125
Mtr	238505	-0.130794	0.0902425	0.147236	NA	Mtr	-0.146054	0.112643	0.194767	0.522591	-0.0862928	0.112586	0.443403	0.836238	-0.179414	0.110936	0.105819	NA	-0.0767475	0.113075	0.497307	0.915259
Hn1	15374	0.030298	0.0903098	0.737256	NA	Hn1	0.0773189	0.112759	0.492901	0.77666	-0.102201	0.110455	0.354821	NA	0.0468226	0.110797	0.672589	NA	0.107426	0.112861	0.341176	0.859103
Tnfrsf21	94185	-0.12674	0.114693	0.269141	NA	Tnfrsf21	-0.356903	0.129005	0.00566483	0.126652	-0.0368585	0.131095	0.778589	NA	-0.193232	0.128892	0.133827	NA	0.0325544	0.132151	0.805417	0.977177
Poc5	67463	-0.109015	0.0917738	0.234886	NA	Poc5	-0.1332	0.113388	0.240103	0.567725	-0.183267	0.112349	0.102842	NA	-0.121799	0.111926	0.276502	NA	0.0329112	0.114784	0.774323	0.972756
Unc13b	22249	-0.260147	0.132561	0.0497079	NA	Unc13b	-0.177013	0.160928	0.271352	0.595834	-0.339338	0.160189	0.0341441	NA	-0.1902	0.160298	0.235411	NA	-0.0723346	0.161236	0.653701	0.943178
Hnf4aos	68314	-0.0201045	0.152594	0.895181	NA	Hnf4aos	-0.140061	0.167106	0.401942	0.710981	0.115265	0.167691	0.491852	NA	-0.00559889	0.166964	0.973249	NA	0.107376	0.167844	0.522346	0.919817
Dck	13178	0.0603938	0.107468	0.574136	NA	Dck	0.183261	0.129511	0.15706	0.477109	0.0354379	0.127859	0.781654	NA	0.0659366	0.127283	0.604436	NA	-0.0337304	0.127716	0.791699	0.975806
Siah1a	20437	0.0483956	0.0972173	0.618619	NA	Siah1a	0.0417859	0.12297	0.734003	0.906736	0.0213388	0.122228	0.861409	NA	0.0340793	0.12143	0.778979	NA	0.0927911	0.123249	0.451526	0.901033
Bbs10	71769	-0.00235996	0.10508	0.982082	NA	Bbs10	0.0210176	0.132068	0.873557	0.959848	0.0459308	0.131763	0.7274	NA	-0.00759834	0.130648	0.953622	NA	-0.0510603	0.131434	0.697657	0.953616
Wnt5b	22419	0.133634	0.170674	0.43364	NA	Wnt5b	-0.0896985	0.188174	0.633592	0.855606	0.0916976	0.188405	0.626468	NA	0.249013	0.188502	0.186497	NA	0.0688422	0.188473	0.714915	0.958459
Slbp	20492	-0.0483982	0.0892995	0.587835	NA	Slbp	-0.131489	0.112616	0.242972	0.569286	-0.0449496	0.112811	0.690299	NA	-0.0140189	0.112068	0.90045	NA	0.00591167	0.113753	0.958553	0.995001
Rassf1	56289	-0.0482268	0.0999571	0.629469	NA	Rassf1	-0.142048	0.124397	0.253501	0.578114	-0.0379819	0.12467	0.760625	NA	0.0211196	0.124283	0.865064	NA	-0.000929531	0.125327	0.994082	1
Cwc22	80744	-0.109311	0.0958702	0.254204	NA	Cwc22	-0.08673	0.112623	0.441247	0.739703	-0.249416	0.110401	0.0238717	NA	0.0144697	0.11187	0.897085	NA	-0.0995193	0.112287	0.37546	0.877476
Tcf7l1	21415	-0.0809904	0.0975887	0.406586	NA	Tcf7l1	-0.0422832	0.118014	0.720128	0.900274	0.000233921	0.117789	0.998415	NA	-0.241115	0.114706	0.035551	NA	-0.0175739	0.118063	0.88167	0.987185
Piezo1	234839	0.188876	0.0975375	0.052813	NA	Piezo1	0.175812	0.122683	0.151841	0.471023	0.177887	0.122109	0.145175	NA	0.186466	0.121235	0.124037	NA	0.191096	0.122648	0.119214	0.699182
Ccdc159	67119	-0.0387323	0.0949582	0.683356	NA	Ccdc159	0.0567529	0.117258	0.628386	0.852618	0.0487586	0.116511	0.67559	NA	-0.0702057	0.114347	0.539234	NA	-0.177839	0.114793	0.121329	0.702194
Pura	19290	-0.158479	0.106088	0.135218	NA	Pura	-0.25277	0.12744	0.047318	0.296268	-0.0376493	0.128526	0.769574	NA	-0.231169	0.126371	0.0673555	NA	-0.0440165	0.128853	0.732651	0.962253
Wdr34	71820	0.105734	0.097204	0.276705	NA	Wdr34	0.240325	0.118315	0.0422321	0.283599	0.257671	0.117818	0.028741	NA	0.0300222	0.11465	0.793429	NA	-0.0781279	0.115082	0.49721	0.915211
Rfc3	69263	-0.16023	0.110528	0.147148	NA	Rfc3	-0.129706	0.129254	0.31562	0.639911	-0.100322	0.128971	0.436647	NA	-0.126877	0.12799	0.321539	NA	-0.230119	0.128391	0.0730802	0.642657
Rcc1	100088	0.0836933	0.0896319	0.350435	NA	Rcc1	0.152542	0.115401	0.18622	0.514744	0.0420065	0.113712	0.71182	NA	0.125604	0.113465	0.2683	NA	0.0290987	0.114023	0.798568	0.977177
Mxra8	74761	0.150051	0.100604	0.135829	NA	Mxra8	0.052843	0.123629	0.669065	0.874533	0.27169	0.125044	0.0297996	NA	0.0427106	0.122023	0.726323	NA	0.221847	0.125017	0.0759739	0.647811
Ankrd44	329154	-0.203234	0.102516	0.0474284	NA	Ankrd44	-0.330635	0.12554	0.00844623	0.14496	-0.179025	0.126264	0.15623	NA	-0.20027	0.12515	0.109545	NA	-0.0989104	0.127405	0.437546	0.896874
Smarcd1	83797	-0.101234	0.137552	0.46175	NA	Smarcd1	0.0396769	0.16592	0.811002	0.93252	-0.154204	0.164863	0.349608	NA	-0.0419285	0.164862	0.799245	NA	-0.188992	0.164932	0.251844	0.818787
Wdfy2	268752	-0.0456328	0.105723	0.666013	NA	Wdfy2	-0.0508697	0.125654	0.685595	0.88216	-0.156246	0.124303	0.208763	NA	-0.0510035	0.124258	0.681465	NA	0.111936	0.126872	0.377627	0.877765
Gmip	78816	-0.0111513	0.114846	0.922648	NA	Gmip	-0.0719997	0.140735	0.608932	0.846381	-0.0188266	0.140635	0.893506	NA	0.0214491	0.140167	0.878378	NA	0.00374118	0.141128	0.978851	0.997677
Papd4	100715	-0.0919481	0.10053	0.360382	NA	Papd4	0.0429124	0.122239	0.725549	0.90249	-0.134567	0.119892	0.261691	NA	-0.18468	0.118486	0.119077	NA	-0.0788211	0.120845	0.51424	0.918552
Thap1	73754	0.106845	0.092634	0.248742	NA	Thap1	0.038705	0.114074	0.734386	0.906743	0.231837	0.115411	0.0445581	NA	0.194342	0.113868	0.0878721	NA	-0.0408844	0.113089	0.717707	0.959421
Mtmr7	54384	0.179513	0.100489	0.0740354	NA	Mtmr7	0.233126	0.126302	0.0649237	0.3349	0.0658676	0.124518	0.596818	NA	0.216374	0.124801	0.0829611	NA	0.24157	0.12622	0.0556364	0.623693
Pde6d	18582	0.113437	0.0888988	0.201945	NA	Pde6d	0.19698	0.113828	0.0835412	0.369184	0.185075	0.112968	0.101359	NA	0.0635476	0.110555	0.565424	NA	0.0147471	0.111633	0.894903	0.989652
Lig4	319583	-0.031507	0.128426	0.8062	NA	Lig4	-0.0486819	0.150064	0.74563	0.91013	-0.0982825	0.1495	0.510917	NA	-0.0278083	0.14931	0.852252	NA	0.20166	0.151283	0.182532	0.770176
Tsen54	76265	0.175868	0.0948896	0.0638256	NA	Tsen54	0.281226	0.119066	0.0181798	0.207874	0.101434	0.116658	0.384573	NA	0.266955	0.117171	0.0227066	NA	0.067215	0.116774	0.564886	0.928003
Phlpp2	244650	-0.232905	0.109375	0.03322	NA	Phlpp2	-0.233465	0.134245	0.0820172	0.366776	-0.0897147	0.134827	0.505789	NA	-0.302658	0.132503	0.0223622	NA	-0.243827	0.134032	0.0688854	0.63858
Cep19	66994	0.0758485	0.0952715	0.425957	NA	Cep19	0.0961757	0.117538	0.413215	0.719734	0.160835	0.117532	0.171177	NA	0.125071	0.115952	0.280749	NA	-0.0870136	0.115371	0.450725	0.90068
Phf11c	628705	0.250948	0.14515	0.0838283	NA	Phf11c	0.17703	0.177484	0.318548	0.642927	0.282005	0.177584	0.112284	NA	0.324377	0.177384	0.0674489	NA	0.270538	0.177708	0.127915	0.714009
Ccpg1os	546143	0.187255	0.10555	0.0760489	NA	Ccpg1os	0.244978	0.131646	0.0627616	0.331326	0.288771	0.131433	0.0280137	NA	0.152719	0.129266	0.237433	NA	0.0389524	0.129646	0.763832	0.971131
Haus1	225745	0.184043	0.101569	0.0699856	NA	Haus1	0.278192	0.128515	0.0304138	0.250652	0.115554	0.126429	0.360727	NA	0.230899	0.126466	0.0678848	NA	0.104086	0.126745	0.411517	0.889105
Tgfbr3l	100044509	-0.0855397	0.125985	0.49716	NA	Tgfbr3l	0.0505751	0.153728	0.742163	0.908769	-0.0620222	0.15264	0.684501	NA	-0.0946548	0.151841	0.533035	NA	-0.211524	0.152092	0.164296	0.753973
Cav2	12390	0.0383242	0.107094	0.720452	NA	Cav2	-0.0428632	0.128991	0.739666	0.908334	0.00752037	0.128846	0.953456	NA	-0.07915	0.127164	0.533664	NA	0.285005	0.131967	0.0307982	0.547273
Iqcb1	320299	-0.0359892	0.106979	0.736558	NA	Iqcb1	0.0877732	0.131922	0.505831	0.783947	-0.165585	0.129195	0.199959	NA	0.0477945	0.13002	0.713177	NA	-0.0819664	0.130266	0.529202	0.920859
Smoc2	64074	0.0751045	0.162074	0.64308	NA	Smoc2	0.227155	0.185243	0.220103	0.550735	-0.241841	0.183851	0.188369	NA	0.0368763	0.184237	0.841358	NA	0.371248	0.185634	0.0455115	0.603063
Adgrg1	14766	0.097068	0.123131	0.430504	NA	Adgrg1	-0.0791406	0.147087	0.59054	0.835301	0.0521301	0.147535	0.723833	NA	0.067771	0.146862	0.644469	NA	0.294913	0.149779	0.0489548	0.607478
Adcy4	104110	0.136488	0.112379	0.224548	NA	Adcy4	0.125714	0.135785	0.354534	0.674371	0.0795385	0.134698	0.554859	NA	0.000795097	0.132987	0.99523	NA	0.272548	0.13708	0.0467856	0.605173
Ccl6	20305	0.201993	0.136683	0.139456	NA	Ccl6	0.0562848	0.156273	0.718721	0.899827	0.270321	0.157337	0.0857777	NA	0.090533	0.155286	0.559887	NA	0.193452	0.157132	0.218268	0.797279
Cd44	12505	-0.0834304	0.144712	0.56426	NA	Cd44	-0.369209	0.157416	0.0190051	0.211971	0.086475	0.160149	0.58922	NA	-0.310353	0.156661	0.0475862	NA	0.110039	0.160714	0.49354	0.914007
Filip1l	78749	-0.0011084	0.126231	0.992994	NA	Filip1l	-0.0244999	0.154327	0.873864	0.959848	0.02224	0.154185	0.885309	NA	-0.153725	0.152401	0.313124	NA	0.110123	0.155132	0.477787	0.908241
Gm38416	330850	-0.388557	0.181821	0.0325956	NA	Gm38416	-0.161161	0.205625	0.43318	0.73497	-0.19429	0.20557	0.344595	NA	-0.202645	0.20551	0.324105	NA	-0.0366877	0.205686	0.858435	0.982779
Ddx31	227674	0.0921187	0.0943661	0.328973	NA	Ddx31	0.0713004	0.120351	0.553558	0.815397	0.0276156	0.119242	0.816855	NA	0.125065	0.119114	0.293734	NA	0.153532	0.121006	0.204514	0.787392
Gm4956	241041	0.0758292	0.129917	0.559439	NA	Gm4956	0.351184	0.161884	0.0300552	0.249071	0.223175	0.16125	0.166351	NA	0.354085	0.161306	0.0281552	NA	0.365869	0.161878	0.0238121	0.518194
Gfod2	70575	0.0698751	0.138772	0.614595	NA	Gfod2	0.0400419	0.167614	0.811188	0.932534	0.0886087	0.167524	0.596853	NA	0.112654	0.167155	0.500342	NA	0.0564629	0.167612	0.736217	0.962965
Folr2	14276	-0.126343	0.117564	0.282521	NA	Folr2	-0.176814	0.134276	0.187908	0.515699	-0.184787	0.133459	0.166177	NA	-0.205178	0.132062	0.12027	NA	-0.0692082	0.13528	0.608937	0.934909
Snhg12	100039864	0.0130587	0.12395	0.916095	NA	Snhg12	-0.0970876	0.151335	0.521172	0.794717	0.0863421	0.152066	0.570176	NA	-0.0221638	0.150702	0.883077	NA	0.0897368	0.152422	0.556036	0.925505
Ccdc142	243510	0.000233312	0.119117	0.998437	NA	Ccdc142	-0.115795	0.140862	0.411049	0.717618	0.191198	0.142642	0.180113	NA	-0.0115166	0.140346	0.9346	NA	-0.00666639	0.141513	0.962427	0.995402
6330549D23Rik	229613	-0.142198	0.0947741	0.133514	NA	6330549D23Rik	-0.051479	0.119105	0.665586	0.873699	-0.221289	0.116353	0.0571868	NA	-0.173497	0.115669	0.133629	NA	-0.111276	0.118125	0.346185	0.861662
Dysf	26903	0.0909717	0.115372	0.430401	NA	Dysf	0.20089	0.143922	0.162768	0.484405	-0.00874618	0.141601	0.950749	NA	0.0507285	0.141199	0.719393	NA	0.0770655	0.142691	0.589137	0.929407
Recql	19691	0.153296	0.114057	0.17894	NA	Recql	0.287473	0.142775	0.0440655	0.288335	0.0831809	0.140644	0.554232	NA	0.0642565	0.139717	0.645584	NA	0.181139	0.141763	0.201334	0.784095
Rpusd2	271842	0.00873499	0.0994535	0.930012	NA	Rpusd2	-0.155847	0.116702	0.181739	0.509665	-0.0497964	0.117138	0.670758	NA	0.202574	0.118723	0.0879579	NA	0.0732851	0.119014	0.538046	0.923236
Uqcc2	67267	0.269422	0.100539	0.00736729	NA	Uqcc2	0.291156	0.124614	0.019467	0.2134	0.179467	0.122642	0.143374	NA	0.453789	0.124464	0.000266423	NA	0.128985	0.12259	0.292726	0.837451
Rpia	19895	-0.0670525	0.169807	0.692935	NA	Rpia	0.0893213	0.189618	0.637598	0.857625	-0.502399	0.188088	0.0075606	NA	0.204993	0.189438	0.279205	NA	0.0550595	0.189482	0.771373	0.971965
Dll1	13388	-0.215723	0.129151	0.0948561	NA	Dll1	-0.317347	0.15351	0.0387082	0.273834	-0.292756	0.153159	0.0559458	NA	-0.0742591	0.154061	0.629797	NA	-0.302883	0.153474	0.0484368	0.607324
Bbs9	319845	-0.0827433	0.102778	0.420782	NA	Bbs9	-0.0240962	0.128727	0.851513	0.950051	-0.073438	0.127423	0.564391	NA	-0.123825	0.125699	0.324579	NA	-0.130881	0.127285	0.303831	0.844401
Prickle1	106042	-0.244296	0.126234	0.052958	NA	Prickle1	-0.203459	0.145304	0.161445	0.482832	-0.288923	0.143887	0.0446445	NA	-0.487448	0.141283	0.000560276	NA	-0.0327859	0.146807	0.823282	0.979636
Frmd6	319710	-0.0256356	0.112286	0.819408	NA	Frmd6	0.0704639	0.13382	0.5985	0.84101	0.00526693	0.132455	0.968281	NA	-0.205655	0.129427	0.112068	NA	0.051804	0.133412	0.697793	0.953616
Slc7a5	20539	-0.0333605	0.115007	0.77176	NA	Slc7a5	-0.0293502	0.13814	0.831742	0.94191	0.0442562	0.13821	0.748809	NA	-0.00898057	0.136678	0.947612	NA	-0.166653	0.136685	0.22275	0.800694
Unc119	22248	0.0166773	0.133328	0.900456	NA	Unc119	0.0139716	0.141662	0.921435	0.974547	0.182815	0.142535	0.199634	NA	-0.0758389	0.139551	0.586821	NA	-0.00866453	0.14132	0.951111	0.994815
Psma3	19167	-0.0461716	0.115991	0.690585	NA	Psma3	-0.0938911	0.145334	0.518257	0.792498	-0.0819795	0.144936	0.571648	NA	0.0487072	0.145072	0.737063	NA	0.00444002	0.145924	0.975727	0.997659
Epb4.1l4aos	#N/A	0.0315522	0.146042	0.82895	NA	Epb4.1l4aos	-0.180867	0.173525	0.297269	0.621447	0.185388	0.174913	0.289195	NA	-0.0434708	0.173336	0.801977	NA	0.0936283	0.174714	0.592031	0.929646
Dync2h1	110350	-0.0916708	0.13941	0.51082	NA	Dync2h1	-0.0951618	0.164897	0.563872	0.820012	-0.0839885	0.164594	0.609858	NA	-0.142164	0.16375	0.385296	NA	-0.0153611	0.165234	0.925931	0.991776
Fam118a	73225	0.0603643	0.112214	0.590619	NA	Fam118a	0.282757	0.132434	0.0327553	0.257484	-0.135124	0.127091	0.287691	NA	-0.0333205	0.127005	0.793047	NA	0.165416	0.130802	0.206004	0.787392
Ppp1r18	76448	0.17836	0.109778	0.104221	NA	Ppp1r18	0.0689892	0.133431	0.605127	0.843295	0.249757	0.134739	0.0637913	NA	0.0529849	0.131386	0.686745	NA	0.280424	0.135632	0.0386832	0.583362
Wdr12	57750	-0.00621563	0.110556	0.955165	NA	Wdr12	-0.146623	0.133121	0.270712	0.59553	-0.0946786	0.132991	0.476516	NA	0.156328	0.134268	0.244305	NA	0.106086	0.135305	0.433011	0.896874
Gm16523	100042584	0.349998	0.110975	0.00161131	NA	Gm16523	0.475191	0.139295	0.000646302	0.0597406	0.38457	0.137744	0.00523973	NA	0.37584	0.136632	0.00594586	NA	0.140791	0.135957	0.30041	0.84196
Ncapd2	68298	0.0435445	0.118479	0.713225	NA	Ncapd2	0.111428	0.145325	0.443227	0.741549	0.104593	0.144673	0.469701	NA	-0.0394106	0.142576	0.782227	NA	-0.0196343	0.144024	0.891563	0.989295
Catsper2	212670	0.069982	0.10237	0.494216	NA	Catsper2	0.0470206	0.126621	0.710378	0.895457	0.144026	0.126973	0.256668	NA	0.121301	0.125522	0.333858	NA	-0.0276317	0.125597	0.825869	0.979636
Prkx	19108	-0.0310831	0.108719	0.774952	NA	Prkx	0.0409319	0.136975	0.765072	0.917611	-0.0894917	0.135114	0.507751	NA	-0.0766952	0.134246	0.567794	NA	0.02464	0.136626	0.856881	0.982712
Zfp738	408068	0.00737899	0.104724	0.943827	NA	Zfp738	-0.0975959	0.128722	0.448337	0.743692	0.0135825	0.129215	0.916284	NA	-0.0348077	0.127541	0.78492	NA	0.155524	0.131336	0.236346	0.814448
Ctf1	13019	0.00983149	0.102781	0.923795	NA	Ctf1	-0.038039	0.126353	0.763373	0.917234	0.116979	0.127489	0.358846	NA	0.0345177	0.12512	0.782643	NA	-0.0969739	0.125387	0.439287	0.897595
Jag1	16449	0.0381438	0.125354	0.760907	NA	Jag1	0.0596621	0.150661	0.692103	0.884977	0.0895348	0.150385	0.551597	NA	-0.0282783	0.14882	0.849296	NA	0.0778172	0.150661	0.605501	0.933661
Eva1b	230752	0.0498165	0.118667	0.674631	NA	Eva1b	-0.193495	0.141444	0.171311	0.494827	0.116581	0.143774	0.417443	NA	0.112485	0.142643	0.43036	NA	0.138438	0.144474	0.337951	0.857389
Fam49a	76820	-0.0942471	0.125999	0.454461	NA	Fam49a	-0.0555679	0.153037	0.71653	0.898335	0.00259693	0.152959	0.986454	NA	-0.31676	0.149252	0.0338112	NA	-0.0634087	0.152784	0.678125	0.949915
Sox18	20672	0.0742132	0.124107	0.549854	NA	Sox18	0.00305065	0.149989	0.983773	0.996978	0.18195	0.150932	0.228004	NA	-0.0520479	0.148167	0.725379	NA	0.156361	0.151128	0.300844	0.841966
Smyd1	12180	-0.0440347	0.121354	0.716709	NA	Smyd1	0.0728309	0.149139	0.625308	0.852512	-0.181846	0.146506	0.214527	NA	0.061054	0.147537	0.679006	NA	-0.101713	0.147515	0.4905	0.912903
Clcn6	26372	-0.165175	0.142844	0.247544	NA	Clcn6	0.0897873	0.167821	0.592636	0.836578	-0.207234	0.165748	0.211192	NA	-0.113036	0.165656	0.495014	NA	-0.312682	0.165473	0.0588081	0.627173
Gja4	14612	0.0570327	0.151089	0.705819	NA	Gja4	-0.0388761	0.175599	0.824788	0.938815	0.0172265	0.17554	0.921825	NA	-0.0426296	0.174782	0.807307	NA	0.263876	0.177006	0.13602	0.722917
Snapc1	75627	-0.0211159	0.105869	0.841909	NA	Snapc1	-0.0486892	0.127361	0.702244	0.890913	0.000902363	0.12718	0.994339	NA	-0.0525284	0.125315	0.67509	NA	0.0277371	0.12803	0.828485	0.979747
Bbs7	71492	-0.390577	0.110427	0.000404756	NA	Bbs7	-0.307472	0.133329	0.0211043	0.220506	-0.303303	0.132608	0.022183	NA	-0.513521	0.129077	6.93779e-05	NA	-0.377879	0.132249	0.00427212	0.332471
Tspan3	56434	0.0865836	0.114007	0.447579	NA	Tspan3	0.0117136	0.139295	0.932983	0.979022	0.0111427	0.138585	0.935917	NA	0.0738318	0.138086	0.592871	NA	0.199317	0.14117	0.157983	0.749925
Ccdc61	232933	0.0486764	0.1176	0.678936	NA	Ccdc61	0.384313	0.141773	0.00671291	0.133566	-0.0821474	0.135684	0.544894	NA	0.0840894	0.136263	0.537162	NA	-0.154467	0.135419	0.254009	0.820141
Stxbp4	20913	0.0106095	0.1158	0.927001	NA	Stxbp4	0.0745217	0.144418	0.605846	0.843577	0.0827197	0.143854	0.565274	NA	-0.041042	0.141719	0.772121	NA	-0.0560453	0.142997	0.695109	0.952794
Sult2a7	638251	0.191173	0.17754	0.281574	NA	Sult2a7	-0.0594458	0.197437	0.763347	NA	-0.203368	0.196475	0.300631	NA	-0.0172881	0.196808	0.930002	NA	-0.0598521	0.197351	0.761679	0.970978
Bcl2l12	75736	0.178608	0.10312	0.0832675	NA	Bcl2l12	0.142967	0.12944	0.269377	0.594143	0.198355	0.129322	0.125076	NA	0.158061	0.127436	0.214857	NA	0.18009	0.129651	0.16482	0.753973
2700081O15Rik	108899	0.0305066	0.106623	0.77479	NA	2700081O15Rik	-0.113217	0.130398	0.38526	NA	0.0229776	0.13132	0.8611	NA	-0.0158313	0.129439	0.902656	NA	0.211609	0.134464	0.115551	0.699064
Zfp93	22755	-0.0542132	0.112377	0.629505	NA	Zfp93	0.10311	0.136765	0.450896	0.745794	0.0625478	0.135508	0.644383	NA	-0.0713201	0.132803	0.591241	NA	-0.269366	0.132366	0.0418508	0.592488
Pcgf2	22658	-0.156273	0.120943	0.196318	NA	Pcgf2	-0.219751	0.129944	0.0908134	0.382382	-0.0299207	0.13116	0.81955	NA	-0.114058	0.129275	0.37762	NA	-0.0999253	0.130922	0.445318	0.899207
Armc9	78795	-0.116209	0.133387	0.383636	NA	Armc9	-0.0171248	0.156992	0.913138	NA	-0.0642314	0.156119	0.680759	NA	-0.21879	0.154261	0.156099	NA	-0.0956726	0.156252	0.540341	0.923689
Crlf2	57914	-0.23703	0.122093	0.0522111	NA	Crlf2	-0.232094	0.150265	0.122452	NA	-0.187224	0.150092	0.212253	NA	-0.290399	0.148536	0.0505741	NA	-0.0998094	0.151164	0.509079	0.918552
Pigf	18701	0.15533	0.106559	0.144925	NA	Pigf	0.255446	0.133022	0.0548157	NA	0.181152	0.131389	0.167972	NA	0.21583	0.130542	0.0982617	NA	0.00203494	0.129913	0.987503	0.999107
Arhgef2	16800	-0.0308271	0.120761	0.798513	NA	Arhgef2	-0.170176	0.145876	0.243378	NA	0.0121995	0.147142	0.933923	NA	-0.167297	0.144097	0.245643	NA	0.140233	0.149128	0.347036	0.862419
Lsm11	72290	-0.137754	0.134649	0.306282	NA	Lsm11	-0.126484	0.158738	0.42556	NA	-0.0474601	0.158822	0.765072	NA	-0.234734	0.156755	0.134274	NA	-0.085012	0.158909	0.592669	0.929646
Fam122b	78755	-0.141118	0.122698	0.250093	NA	Fam122b	-0.0218817	0.14852	0.882871	NA	-0.252331	0.145393	0.0826515	NA	-0.170288	0.145111	0.240594	NA	-0.124596	0.147183	0.397252	0.88549
Tsen15	66637	0.265079	0.116935	0.0233973	NA	Tsen15	0.379754	0.143507	0.00813935	NA	0.332087	0.142265	0.0195809	NA	0.274223	0.140522	0.0510025	NA	0.0945429	0.140303	0.500409	0.915849
Trim30d	209387	-0.0364975	0.147281	0.804283	NA	Trim30d	-0.276853	0.16397	0.0913287	NA	0.00484507	0.165904	0.976702	NA	-0.0613145	0.164299	0.709009	NA	-0.0668986	0.165676	0.686365	0.951045
Renbp	19703	-0.371469	0.135374	0.00606921	NA	Renbp	-0.485151	0.161662	0.0026907	NA	-0.29128	0.162666	0.0733478	NA	-0.340943	0.161398	0.0346491	NA	-0.351938	0.162567	0.0303964	0.544642
Rnf144a	108089	-0.0934663	0.176889	0.597228	NA	Rnf144a	-0.0366463	0.199333	0.854136	NA	0.0169025	0.199297	0.932412	NA	-0.223975	0.198564	0.259329	NA	-0.177833	0.19899	0.371494	0.874105
Maml3	433586	-0.259969	0.136416	0.0566886	NA	Maml3	-0.105408	0.159684	0.509187	NA	-0.298216	0.157934	0.0589949	NA	-0.345407	0.15697	0.0277743	NA	-0.0497738	0.159952	0.755665	0.969328
Rapgef3	223864	-0.027593	0.11303	0.807137	NA	Rapgef3	-0.129635	0.135405	0.338372	NA	-0.0680444	0.135367	0.6152	NA	-0.100673	0.133649	0.451292	NA	0.214228	0.139647	0.125014	0.70981
Prim1	19075	0.0532118	0.134062	0.691428	NA	Prim1	0.176238	0.165672	0.28743	NA	-0.095713	0.163034	0.557155	NA	0.00959349	0.16299	0.953064	NA	0.0771181	0.164717	0.639652	0.94125
Ccdc151	77609	0.0880791	0.117448	0.453291	NA	Ccdc151	0.273894	0.145162	0.0591842	NA	0.0370646	0.142196	0.794355	NA	0.156328	0.142272	0.271859	NA	0.0024237	0.142314	0.986412	0.999101
Zc3h12a	230738	-0.0908063	0.137955	0.510389	NA	Zc3h12a	-0.218168	0.163823	0.18295	NA	-0.15038	0.163822	0.358646	NA	0.137865	0.165067	0.403602	NA	-0.0261987	0.165043	0.873875	0.985701
Arhgap19	71085	-0.112793	0.136983	0.410275	NA	Arhgap19	-0.234287	0.162161	0.14852	NA	-0.0277315	0.163524	0.865335	NA	-0.268855	0.160231	0.0933614	NA	-0.0232193	0.164036	0.887435	0.988362
Sema6b	20359	-0.0878141	0.132002	0.505892	NA	Sema6b	-0.210913	0.158799	0.18412	NA	0.083927	0.16067	0.601422	NA	-0.164369	0.157794	0.297563	NA	0.034995	0.160663	0.827572	0.979636
Dusp10	63953	-0.17422	0.138115	0.207158	NA	Dusp10	-0.0282712	0.164553	0.86359	NA	-0.129054	0.163113	0.42883	NA	-0.217327	0.161519	0.178457	NA	-0.294675	0.162162	0.0691925	0.63858
Mturn	68235	-0.00954144	0.128199	0.940671	NA	Mturn	-0.0694626	0.148675	0.640349	NA	0.260919	0.151797	0.0856389	NA	-0.152436	0.145903	0.296127	NA	-0.0509766	0.148657	0.731663	0.962253
Ccl25	20300	0.0395911	0.123646	0.748818	NA	Ccl25	0.261013	0.151357	0.0846214	NA	0.0964328	0.149021	0.517561	NA	0.0369366	0.14743	0.802172	NA	-0.146526	0.147209	0.319561	0.851672
Mettl25	216292	0.0141301	0.111842	0.899463	NA	Mettl25	-0.078122	0.138117	0.571652	NA	-0.0331519	0.13787	0.809975	NA	0.16041	0.138938	0.248278	NA	0.00903891	0.138965	0.948138	0.994416
Cib3	234421	-0.217726	0.193443	0.260365	NA	Cib3	0.172859	0.210107	0.410666	NA	0.136846	0.210098	0.514826	NA	0.0733447	0.210083	0.726997	NA	0.0896829	0.210099	0.669481	0.947608
Smc2	14211	-0.124289	0.138013	0.367823	NA	Smc2	0.012362	0.164707	0.940171	NA	-0.154882	0.162403	0.340239	NA	-0.20538	0.160918	0.20185	NA	-0.241162	0.162034	0.136661	0.724578
Cryab	12955	0.129521	0.124737	0.299106	NA	Cryab	0.213748	0.156075	0.170836	NA	0.0616449	0.153847	0.688649	NA	0.0794863	0.152953	0.603287	NA	0.138964	0.155091	0.370245	0.874105
Ly86	17084	0.104292	0.140397	0.457582	NA	Ly86	-0.0902963	0.166724	0.588099	NA	0.239136	0.169122	0.157365	NA	0.0125718	0.166079	0.939659	NA	0.0800964	0.168076	0.633683	0.940198
Ddx26b	#N/A	-0.0600438	0.133602	0.653126	NA	Ddx26b	-0.15674	0.163348	0.337283	NA	-0.0231677	0.163969	0.887638	NA	-0.122732	0.162069	0.448882	NA	0.016478	0.164793	0.92035	0.991776
D030018L15Rik	402773	-0.268443	0.128237	0.03632	NA	D030018L15Rik	-0.323102	0.148398	0.02946	NA	-0.0801673	0.150435	0.594101	NA	-0.356119	0.146172	0.0148382	NA	-0.261657	0.148858	0.0787882	0.648994
Akna	100182	0.0857517	0.135991	0.528323	NA	Akna	-0.00885291	0.160999	0.956148	NA	0.150295	0.162057	0.353709	NA	-0.122937	0.157915	0.436272	NA	0.154587	0.162627	0.341824	0.859319
Otub2	68149	-0.0703821	0.13118	0.591592	NA	Otub2	-0.0292385	0.162897	0.857552	NA	-0.125022	0.161461	0.438743	NA	-0.0163394	0.161441	0.919384	NA	-0.106177	0.16204	0.512306	0.918552
Fhad1	329977	0.275655	0.180692	0.12712	NA	Fhad1	0.20999	0.20357	0.30229	NA	0.248045	0.203518	0.222925	NA	0.2744	0.203379	0.177273	NA	0.185734	0.203504	0.36141	0.869784
Ncf1	17969	0.01467	0.137971	0.915323	NA	Ncf1	-0.0791228	0.163084	0.627558	NA	0.0606891	0.163897	0.711168	NA	-0.173492	0.160276	0.279049	NA	0.0816692	0.164638	0.619858	0.936387
AW011738	100382	0.198838	0.133181	0.135439	NA	AW011738	0.093932	0.164783	0.568655	NA	0.158863	0.164768	0.334965	NA	0.28016	0.164866	0.0892593	NA	0.156886	0.165193	0.34226	0.859319
Clip2	269713	-0.0472804	0.136763	0.729561	NA	Clip2	0.144074	0.161939	0.373638	NA	0.0362652	0.159964	0.82065	NA	-0.173792	0.156587	0.267054	NA	-0.186552	0.158055	0.237881	0.815928
Chst2	54371	-0.108502	0.131659	0.409875	NA	Chst2	-0.252137	0.156349	0.106818	NA	-0.0479832	0.157951	0.761291	NA	-0.21649	0.154807	0.161978	NA	0.0734034	0.159955	0.646305	0.942664
Ddah2	51793	-0.0577064	0.134319	0.667472	NA	Ddah2	0.0153916	0.162492	0.924535	NA	-0.182505	0.159874	0.253637	NA	-0.118619	0.159434	0.456877	NA	0.0885196	0.163049	0.587198	0.929407
Ifi27l2b	217845	0.334165	0.188746	0.0766526	NA	Ifi27l2b	0.253127	0.207213	0.221866	NA	-0.260695	0.206239	0.206214	NA	0.275716	0.206942	0.18275	NA	0.206826	0.207105	0.317961	0.851672
Plekhm3	241075	-0.139953	0.151224	0.354724	NA	Plekhm3	-0.0641322	0.177426	0.717757	NA	-0.308071	0.174846	0.0780761	NA	-0.241729	0.174495	0.165959	NA	-0.0189365	0.177652	0.915112	0.991776
Kctd11	216858	0.294338	0.124393	0.0179718	NA	Kctd11	0.279811	0.154011	0.0692434	NA	0.175689	0.151577	0.246426	NA	0.126854	0.149376	0.395757	NA	0.479808	0.156692	0.00219783	0.269507
Rai2	24004	0.0114121	0.14923	0.939043	NA	Rai2	-0.00978811	0.179172	0.956433	NA	0.0524957	0.179135	0.769483	NA	-0.0261694	0.177699	0.88292	NA	-0.0881231	0.178427	0.621384	0.936387
Trib2	217410	0.0961405	0.135621	0.478393	NA	Trib2	0.0856409	0.165256	0.604296	NA	0.0591638	0.164281	0.718744	NA	-0.0618103	0.161956	0.702722	NA	0.258206	0.166923	0.121897	0.70327
Zfp85	22746	0.141007	0.139669	0.312698	NA	Zfp85	0.0845524	0.163236	0.604475	NA	0.25956	0.164405	0.114385	NA	0.212453	0.162729	0.191701	NA	-0.0209476	0.161947	0.897082	0.990072
Pck2	74551	0.101458	0.133604	0.44762	NA	Pck2	0.00730157	0.159889	0.963576	NA	-0.100403	0.157859	0.524757	NA	0.125963	0.159213	0.428851	NA	0.313637	0.163459	0.0550162	0.623086
Cdcp1	109332	-0.100876	0.178273	0.571497	NA	Cdcp1	0.19949	0.201663	0.322552	NA	-0.262732	0.200249	0.18951	NA	-0.203321	0.200121	0.309635	NA	-0.0654174	0.200884	0.744691	0.965651
Snrpg	68011	0.085972	0.134946	0.52407	NA	Snrpg	0.229296	0.166693	0.16896	NA	0.109544	0.164791	0.506215	NA	0.0685873	0.163319	0.674514	NA	-0.049109	0.1637	0.764182	0.971131
Lyrm1	73919	0.082656	0.128975	0.52161	NA	Lyrm1	-0.0394434	0.156606	0.801146	NA	0.0562146	0.156967	0.720246	NA	0.192676	0.157282	0.22056	NA	0.102858	0.158068	0.515226	0.918707
Zbtb11os1	66391	-0.132279	0.153143	0.387718	NA	Zbtb11os1	-0.0561517	0.181865	0.757508	NA	0.01836	0.181914	0.919608	NA	-0.219839	0.179655	0.221075	NA	-0.20504	0.180755	0.256648	0.822078
Snapc3	77634	0.234525	0.131406	0.0743029	NA	Snapc3	0.132975	0.15988	0.40557	NA	0.176294	0.159639	0.269451	NA	0.364015	0.160475	0.0233078	NA	0.26066	0.161058	0.105572	0.681104
Cd86	12524	0.0708317	0.148403	0.633154	NA	Cd86	0.00542392	0.170445	0.974614	NA	0.038888	0.170075	0.819139	NA	-0.256935	0.165558	0.120679	NA	0.321529	0.174012	0.0646404	0.63318
1700003E16Rik	71837	0.132917	0.136201	0.329118	NA	1700003E16Rik	0.0841238	0.162811	0.605368	NA	0.317699	0.164663	0.0536821	NA	0.121982	0.161353	0.449651	NA	0.0350525	0.162079	0.828779	0.97984
Dnmt3b	13436	-0.255367	0.19366	0.187291	NA	Dnmt3b	-0.0230611	0.210013	0.912562	NA	-0.160473	0.20996	0.444687	NA	-0.231658	0.20991	0.269764	NA	-0.302088	0.209937	0.150165	0.744267
Med12l	329650	0.0857987	0.153528	0.576267	NA	Med12l	0.182727	0.184489	0.321953	NA	0.108712	0.183554	0.553675	NA	0.0232878	0.182322	0.898364	NA	-0.0103456	0.18311	0.954944	0.995001
Tnfaip8	106869	0.0881834	0.140725	0.530899	NA	Tnfaip8	0.177807	0.170974	0.298356	NA	0.0742347	0.16903	0.660531	NA	-0.0858781	0.166078	0.60509	NA	0.0713905	0.169508	0.673636	0.94804
Bin2	668218	0.0309826	0.148186	0.834387	NA	Bin2	0.0877041	0.178671	0.623519	NA	0.0536473	0.177672	0.762694	NA	-0.0664195	0.175444	0.705	NA	-0.142008	0.176215	0.420312	0.892014
Osgin2	209212	0.0176477	0.137306	0.897731	NA	Osgin2	-0.100859	0.165217	0.541555	NA	-0.0782267	0.16476	0.634935	NA	0.150977	0.166036	0.363189	NA	0.0952972	0.167143	0.568572	0.928007
Fam84a	105005	-0.254867	0.156042	0.102402	NA	Fam84a	-0.327065	0.181694	0.0718462	NA	-0.300944	0.181332	0.096989	NA	-0.362126	0.179815	0.0440214	NA	-0.173068	0.182931	0.344107	0.860576
E330009J07Rik	243780	-0.147008	0.150443	0.328484	NA	E330009J07Rik	-0.187994	0.172348	0.275369	NA	0.187034	0.17568	0.287044	NA	-0.448346	0.168095	0.00764821	NA	-0.127984	0.172765	0.458817	0.90359
Sla	20491	-0.184811	0.153252	0.227843	NA	Sla	-0.299172	0.176598	0.0902492	NA	-0.118767	0.177791	0.504125	NA	-0.416167	0.173704	0.0165827	NA	-0.0319824	0.179191	0.858344	0.982763
Derl3	70377	-0.217567	0.198967	0.274182	NA	Derl3	0.0484382	0.209842	0.817445	NA	-0.365287	0.209944	0.081872	NA	-0.228732	0.209941	0.275931	NA	0.100952	0.20983	0.630436	0.938622
Src	20779	0.0436605	0.144187	0.762038	NA	Src	0.0453745	0.174291	0.794603	NA	0.0691885	0.173859	0.690662	NA	-0.102651	0.171066	0.548462	NA	0.105545	0.174708	0.545763	0.925145
Ms4a6c	73656	-0.0142585	0.17004	0.933173	NA	Ms4a6c	-0.297973	0.191781	0.120253	NA	-0.109762	0.192694	0.568935	NA	-0.178667	0.191353	0.350455	NA	0.0546148	0.194294	0.778638	0.974691
Tbxas1	21391	0.0277849	0.144676	0.847704	NA	Tbxas1	-0.0123929	0.173337	0.943003	NA	-0.164788	0.170758	0.334526	NA	0.0420226	0.171894	0.806869	NA	0.0766942	0.174166	0.659684	0.94451
Tmem140	68487	-0.047217	0.148797	0.750997	NA	Tmem140	-0.00290973	0.177337	0.986909	NA	0.0717432	0.177424	0.685947	NA	-0.039508	0.175302	0.82169	NA	-0.266649	0.174662	0.126846	0.711159
Cxcl10	15945	0.134056	0.179184	0.454373	NA	Cxcl10	-0.15339	0.196311	0.434589	NA	0.278492	0.198282	0.160164	NA	0.0120131	0.19624	0.951187	NA	-0.10029	0.196494	0.609773	0.935249
Mest	17294	0.0324662	0.155715	0.83484	NA	Mest	-0.0619702	0.177223	0.726584	NA	-0.131476	0.175933	0.454877	NA	-0.0355001	0.175796	0.839964	NA	0.258196	0.180216	0.151944	0.744294
Poc1a	70235	0.150261	0.138349	0.277432	NA	Poc1a	0.0990293	0.16728	0.553852	NA	-0.0102379	0.165287	0.95061	NA	0.13284	0.165655	0.422606	NA	0.371736	0.1703	0.0290487	0.542663
Gpat2	215456	-0.0854152	0.148599	0.565425	NA	Gpat2	0.013913	0.18054	0.938573	NA	-0.123358	0.178865	0.4904	NA	-0.118621	0.17803	0.505221	NA	-0.00308244	0.180236	0.986355	0.999101
Sh3pxd2b	268396	-0.0849196	0.151709	0.575649	NA	Sh3pxd2b	0.0166435	0.179904	0.92629	NA	-0.086449	0.178473	0.628115	NA	-0.256285	0.176256	0.145933	NA	0.0879785	0.180355	0.625686	0.936387
Art4	109978	0.150606	0.152399	0.323037	NA	Art4	0.126136	0.181453	0.486966	NA	0.0644785	0.180399	0.720776	NA	0.0981018	0.179779	0.585287	NA	0.314389	0.182887	0.0856087	0.661476
Col4a3	12828	0.152977	0.190992	0.423154	NA	Col4a3	-0.113267	0.209303	0.588394	NA	-0.0438382	0.209303	0.834098	NA	-0.0623015	0.209166	0.765812	NA	-0.0619581	0.209338	0.767251	0.971369
Rps6ka5	73086	0.0906197	0.154599	0.557768	NA	Rps6ka5	-0.0846121	0.169854	0.618381	NA	0.308656	0.173449	0.0751536	NA	-0.0972666	0.167916	0.562415	NA	0.315904	0.17404	0.0695049	0.63858
Proca1	216974	0.107168	0.123992	0.387416	NA	Proca1	0.219939	0.155668	0.157692	NA	0.213406	0.15473	0.167829	NA	0.157547	0.152616	0.301928	NA	0.0198426	0.152823	0.896692	0.990072
Mtcp1	17763	-0.362355	0.136105	0.00776071	NA	Mtcp1	-0.20697	0.165257	0.210419	NA	-0.415706	0.161762	0.0101739	NA	-0.385799	0.160786	0.0164197	NA	-0.294783	0.163834	0.0719744	0.639959
Kirrel	170643	0.129732	0.156006	0.405645	NA	Kirrel	0.0644257	0.179694	0.719947	NA	-0.0827569	0.177839	0.641682	NA	0.0711593	0.178204	0.689663	NA	0.525265	0.183789	0.00426346	0.332471
Cacna1a	12286	0.0011404	0.151585	0.993997	NA	Cacna1a	-0.106517	0.179346	0.552564	NA	-0.0454255	0.1793	0.799999	NA	-0.07151	0.177994	0.687865	NA	0.148283	0.181672	0.414377	0.890244
Cd180	17079	-0.202692	0.173745	0.243369	NA	Cd180	-0.312146	0.197613	0.114203	NA	-0.0593313	0.198571	0.765099	NA	-0.309826	0.196729	0.115283	NA	-0.295486	0.197605	0.134827	0.722834
Iqcg	69707	0.263935	0.137633	0.055152	NA	Iqcg	0.263498	0.170172	0.121521	NA	0.182188	0.168186	0.278695	NA	0.184317	0.166742	0.268987	NA	0.267811	0.169936	0.115037	0.699064
4933439C10Rik	74476	-0.138845	0.172186	0.420031	NA	4933439C10Rik	-0.130959	0.199258	0.511033	NA	-0.294575	0.198265	0.137341	NA	-0.139768	0.198446	0.481239	NA	0.0195616	0.199844	0.922024	0.991776
Ly9	17085	0.114402	0.166383	0.491715	NA	Ly9	-0.18477	0.18896	0.328159	NA	0.304351	0.19275	0.114337	NA	-0.0543832	0.188555	0.773025	NA	0.0170247	0.190579	0.928819	0.992155
Slc25a36	192287	0.0357635	0.159445	0.822524	NA	Slc25a36	-0.0814899	0.186393	0.661971	NA	0.212388	0.188253	0.259235	NA	-0.163508	0.184372	0.375166	NA	0.138431	0.188025	0.461588	0.904184
Cdk14	18647	0.0422964	0.151719	0.780413	NA	Cdk14	-0.0308358	0.181477	0.865076	NA	0.0753974	0.181919	0.67854	NA	-0.14281	0.178473	0.423611	NA	0.160382	0.183313	0.381625	0.880615
C5ar2	319430	0.0527891	0.145876	0.717445	NA	C5ar2	-0.105505	0.173949	0.544163	NA	-0.03787	0.173989	0.827696	NA	0.111748	0.174484	0.521882	NA	0.128528	0.176618	0.466787	0.904303
Trhde	237553	-0.0596148	0.190212	0.753968	NA	Trhde	-0.022164	0.20943	0.915717	NA	0.0319833	0.209421	0.878617	NA	0.326379	0.209521	0.119294	NA	0.103755	0.20949	0.620407	0.936387
Sybu	319613	0.924125	0.202278	4.91017e-06	NA	Sybu	-0.0807002	0.207842	0.697812	NA	-0.000780161	0.207818	0.997005	NA	0.0638161	0.207911	0.758889	NA	0.0952233	0.207491	0.646287	0.942664
Gem	14579	-0.0547919	0.17104	0.748707	NA	Gem	-0.140415	0.199248	0.480979	NA	0.0337041	0.199753	0.86601	NA	-0.0956576	0.198621	0.630085	NA	-0.063116	0.199526	0.751752	0.967848
Cntnap1	53321	0.338316	0.157623	0.0318447	NA	Cntnap1	0.481229	0.186666	0.00993656	NA	0.183448	0.182987	0.316092	NA	0.44681	0.184534	0.0154655	NA	0.0199984	0.181814	0.912414	0.991776
Csf2rb2	12984	0.0285618	0.175557	0.870761	NA	Csf2rb2	-0.0609295	0.198808	0.759244	NA	0.103313	0.199376	0.604331	NA	-0.258557	0.196657	0.18859	NA	0.042592	0.199297	0.830773	0.980087
Yy2	100073351	-0.200268	0.148414	0.177213	NA	Yy2	-0.165762	0.178729	0.353693	NA	-0.144814	0.178234	0.416508	NA	-0.245381	0.175909	0.163036	NA	-0.152802	0.178642	0.392354	0.884461
Lpcat2	270084	-0.0234872	0.171283	0.890932	NA	Lpcat2	-0.150411	0.196807	0.444716	NA	0.123614	0.198117	0.532665	NA	-0.19567	0.195421	0.316696	NA	-0.0700258	0.197192	0.722503	0.960519
Gm16675	100503498	-0.0330427	0.178951	0.853507	NA	Gm16675	-0.0741702	0.204616	0.71699	NA	-0.0894042	0.204386	0.661801	NA	0.106843	0.204618	0.60156	NA	0.00828799	0.204795	0.967719	0.99713
Il34	76527	0.164726	0.17853	0.356175	NA	Il34	0.00354538	0.204013	0.986135	NA	-0.00437433	0.203758	0.982872	NA	0.250752	0.204242	0.219552	NA	0.147823	0.204437	0.469633	0.905731
Mterf1a	545725	0.159245	0.145176	0.272681	NA	Mterf1a	0.264739	0.17647	0.133564	NA	0.301261	0.176105	0.0871382	NA	0.149038	0.17264	0.387979	NA	-0.0933347	0.171477	0.586236	0.929407
Thy1	21838	0.138967	0.168658	0.409964	NA	Thy1	-0.162073	0.190554	0.395028	NA	0.215755	0.193529	0.264917	NA	-0.123165	0.189255	0.515184	NA	0.309826	0.194802	0.11173	0.693205
Spata6	67946	-0.236598	0.167393	0.157531	NA	Spata6	-0.238815	0.192932	0.215783	NA	0.00189234	0.194234	0.992227	NA	-0.460544	0.190075	0.0153945	NA	-0.0706591	0.194038	0.715745	0.958459
E330033B04Rik	319722	0.0428439	0.173064	0.804474	NA	E330033B04Rik	0.234652	0.200346	0.241504	NA	0.00757837	0.198836	0.969597	NA	-0.00858925	0.198192	0.965432	NA	-0.0724943	0.198677	0.715197	0.958459
9430037G07Rik	320692	0.0458995	0.164783	0.780594	NA	9430037G07Rik	0.117154	0.194236	0.546406	NA	0.0238003	0.193104	0.901908	NA	0.0895984	0.192788	0.642109	NA	-0.0282764	0.19307	0.883561	0.987933
Mfap4	76293	0.543783	0.196775	0.00571905	NA	Mfap4	0.552525	0.210063	0.00853127	NA	0.225177	0.209969	0.283526	NA	0.259584	0.209936	0.216276	NA	0.777281	0.21004	0.000215069	0.0923578
Pilrb2	545812	-0.186517	0.167328	0.264988	NA	Pilrb2	-0.322597	0.19174	0.0924773	NA	0.0883438	0.195228	0.650898	NA	-0.43958	0.18877	0.0198772	NA	-0.209161	0.192681	0.277685	0.830096
St6galnac4	20448	0.050102	0.178776	0.779286	NA	St6galnac4	-0.0440877	0.200731	0.826154	NA	-0.185878	0.199197	0.350751	NA	-0.0364709	0.199493	0.854941	NA	-0.0802783	0.200317	0.6886	0.951471
Atp4a	11944	0.115879	0.196558	0.555499	NA	Atp4a	0.481116	0.20993	0.0219177	NA	0.0797878	0.210095	0.704116	NA	0.241962	0.210085	0.249431	NA	0.0993254	0.21008	0.636357	0.940699
Bmp10	12154	-0.363201	0.16973	0.0323649	NA	Bmp10	-0.260501	0.196168	0.184195	NA	-0.453774	0.193887	0.0192631	NA	-0.48186	0.192669	0.0123853	NA	-0.227546	0.196276	0.246327	0.818356
Birc5	11799	0.0868072	0.185942	0.640606	NA	Birc5	0.000139673	0.207779	0.999464	NA	0.109814	0.207874	0.59731	NA	-0.0241828	0.207303	0.907134	NA	0.00623603	0.207752	0.976054	0.997659
Cdc25b	12531	-0.217338	0.164868	0.187418	NA	Cdc25b	-0.285398	0.191321	0.135773	NA	-0.212437	0.191419	0.267086	NA	-0.210132	0.190244	0.26936	NA	-0.196907	0.192051	0.305229	0.846088
Defb1	13214	0.383129	0.196205	0.0508548	NA	Defb1	0.236498	0.209208	0.258289	NA	0.221015	0.209065	0.290439	NA	0.0756011	0.208517	0.716929	NA	0.107177	0.208937	0.607977	0.934439
Fam110c	104943	-0.0972769	0.183893	0.596815	NA	Fam110c	-0.276492	0.20568	0.178858	NA	-0.158171	0.205969	0.442525	NA	-0.324321	0.204396	0.112575	NA	-0.233489	0.205803	0.256574	0.822078
Col6a5	665033	0.259258	0.191367	0.175491	NA	Col6a5	0.0502233	0.209647	0.810671	NA	0.110854	0.20964	0.596957	NA	0.191905	0.209612	0.359917	NA	0.426647	0.209893	0.0420837	0.592739
Krt19	16669	0.220753	0.19613	0.260359	NA	Krt19	0.150703	0.209735	0.472426	NA	0.0459586	0.20984	0.826637	NA	0.184344	0.209827	0.379642	NA	0.219213	0.209697	0.295848	0.838175
Mfng	17305	-0.172837	0.169738	0.308554	NA	Mfng	-0.228008	0.193771	0.23932	NA	-0.210663	0.193297	0.275784	NA	-0.293106	0.191341	0.125559	NA	-0.00211659	0.1958	0.991375	0.999913
Olfr1034	258216	-0.00626168	0.182069	0.972565	NA	Olfr1034	-0.133869	0.205441	0.514648	NA	0.0750465	0.205964	0.715584	NA	-0.182507	0.204577	0.372331	NA	0.154645	0.206413	0.453735	0.901555
Cnrip1	380686	-0.198151	0.166125	0.232956	NA	Cnrip1	-0.0764197	0.194626	0.694579	NA	-0.252238	0.192142	0.189261	NA	-0.246799	0.191047	0.196418	NA	-0.173899	0.193406	0.368578	0.872861
Slc39a5	72002	-0.0273049	0.183699	0.881838	NA	Slc39a5	-0.235388	0.205655	0.252383	NA	-0.198739	0.205491	0.333473	NA	-0.0493923	0.205721	0.810258	NA	-0.274706	0.205301	0.180875	0.769044
Pdgfb	18591	-0.172381	0.17156	0.315	NA	Pdgfb	-0.0700531	0.197763	0.723168	NA	-0.0367385	0.197478	0.852415	NA	-0.297865	0.193904	0.124503	NA	-0.322314	0.195162	0.0986314	0.674571
Srrm4os	76798	-0.136911	0.177672	0.440953	NA	Srrm4os	-0.0118088	0.202667	0.953536	NA	-0.0626621	0.202059	0.756471	NA	-0.122583	0.201162	0.542275	NA	-0.168341	0.201754	0.404063	0.889105
AI429214	621080	0.284528	0.183098	0.120194	NA	AI429214	0.229776	0.206403	0.265605	NA	0.2309	0.206171	0.262737	NA	0.286335	0.205967	0.164468	NA	0.0596335	0.205709	0.771899	0.97215
D8Ertd82e	#N/A	-0.0649693	0.17468	0.709942	NA	D8Ertd82e	0.136408	0.201833	0.49914	NA	-0.0656467	0.199954	0.742678	NA	-0.264035	0.197659	0.181612	NA	-0.131492	0.1998	0.510464	0.918552
Ppifos	68173	-0.214435	0.171065	0.210012	NA	Ppifos	-0.209413	0.197695	0.289474	NA	-0.326537	0.196082	0.0958516	NA	-0.0973817	0.197145	0.621335	NA	-0.228148	0.197346	0.247649	0.818453
Fam129c	100037278	0.0850138	0.167168	0.611065	NA	Fam129c	0.31876	0.197284	0.10615	NA	0.128086	0.195256	0.51183	NA	-0.0495277	0.192929	0.797399	NA	0.0722775	0.19517	0.711136	0.958123
Slc7a1	11987	0.030987	0.186168	0.867806	NA	Slc7a1	0.117328	0.208237	0.573139	NA	-0.250778	0.20711	0.225955	NA	0.0960785	0.207745	0.643735	NA	0.0896818	0.208128	0.666542	0.947382
Cdh4	12561	-0.00750398	0.172052	0.965212	NA	Cdh4	-0.173427	0.197297	0.379393	NA	-0.164702	0.196777	0.402594	NA	-0.015145	0.197152	0.938767	NA	0.124708	0.199772	0.53246	0.921789
Tgfb3	21809	0.153102	0.195846	0.434362	NA	Tgfb3	0.368989	0.209955	0.0788376	NA	-0.0518149	0.210135	0.805234	NA	0.1336	0.210126	0.524903	NA	0.240891	0.210041	0.251432	0.818787
4930452B06Rik	74430	0.25432	0.200983	0.205734	NA	4930452B06Rik	0.304032	0.206846	0.141602	NA	-0.0965731	0.207603	0.641801	NA	0.186738	0.207367	0.367842	NA	0.0929516	0.207257	0.653803	0.943219
Galnt6	207839	-0.262994	0.181896	0.148218	NA	Galnt6	-0.309335	0.203671	0.128813	NA	-0.243354	0.203676	0.232162	NA	-0.442048	0.201666	0.0283805	NA	-0.147402	0.204534	0.471114	0.907286
Rbmx2	209003	-0.250961	0.175452	0.152611	NA	Rbmx2	-0.19845	0.201731	0.325243	NA	-0.241647	0.200928	0.229112	NA	-0.173253	0.200613	0.387798	NA	-0.343276	0.200494	0.0868693	0.661871
Gm9776	328309	0.035823	0.179398	0.841727	NA	Gm9776	-0.0994347	0.200024	0.619109	NA	0.18696	0.201587	0.353698	NA	0.041028	0.19977	0.837278	NA	-0.0110331	0.200513	0.956119	0.995001
Icos	54167	0.107348	0.191788	0.57567	NA	Icos	-0.239929	0.208847	0.250628	NA	0.134604	0.209456	0.520461	NA	-0.138537	0.208667	0.506747	NA	0.247188	0.209675	0.238435	0.81595
Procr	19124	0.415132	0.176004	0.0183416	NA	Procr	0.0506535	0.199912	0.799975	NA	0.346388	0.201537	0.0856626	NA	0.396836	0.201131	0.0484931	NA	0.496439	0.20277	0.0143536	0.452746
9330159M07Rik	319673	-0.0757935	0.175399	0.665655	NA	9330159M07Rik	-0.0193556	0.202434	0.923827	NA	-0.124434	0.201202	0.536277	NA	-0.105663	0.200513	0.59822	NA	-0.105615	0.201666	0.600478	0.931729
Fpr2	14289	0.0344345	0.192242	0.857843	NA	Fpr2	-0.199341	0.208562	0.339179	NA	0.369812	0.209495	0.0775212	NA	-0.205776	0.208106	0.32276	NA	0.0203622	0.209001	0.922388	0.991776
Tcea2	21400	0.33425	0.183701	0.0688308	NA	Tcea2	0.383466	0.207359	0.0644166	NA	0.212051	0.206607	0.304728	NA	0.110338	0.205848	0.591947	NA	0.374734	0.207277	0.0706231	0.63858
1700086O06Rik	73516	0.0976168	0.172733	0.571984	NA	1700086O06Rik	0.275458	0.199561	0.167489	NA	0.00865158	0.196922	0.964957	NA	0.0815795	0.196615	0.678201	NA	0.106783	0.198081	0.589826	0.929407
Parvg	64099	0.12604	0.186957	0.500207	NA	Parvg	-0.119706	0.206883	0.562849	NA	0.164855	0.2078	0.427584	NA	0.011922	0.20668	0.954001	NA	-0.0770325	0.206984	0.709769	0.957703
AA474331	#N/A	-0.0296397	0.178584	0.86818	NA	AA474331	-0.146931	0.203182	0.469588	NA	0.105051	0.204283	0.607082	NA	-0.0983901	0.202392	0.626871	NA	0.0181711	0.204041	0.929037	0.992155
2610203C22Rik	72481	0.156773	0.187754	0.403724	NA	2610203C22Rik	0.387208	0.209044	0.0639855	NA	0.0927777	0.208321	0.65606	NA	-0.0374431	0.207706	0.856941	NA	0.0769528	0.208396	0.711932	0.958459
Kif20b	240641	0.341056	0.177612	0.054828	NA	Kif20b	0.239406	0.202839	0.237891	NA	0.253584	0.202516	0.210509	NA	0.197182	0.201395	0.327541	NA	0.325183	0.203241	0.109601	0.687766
Ypel1	106369	-0.310537	0.181641	0.0873356	NA	Ypel1	-0.166394	0.205667	0.418487	NA	-0.200957	0.205118	0.327227	NA	-0.34398	0.203622	0.0911609	NA	-0.406311	0.204186	0.046601	0.605173
Gm4890	234479	0.42204	0.165768	0.0108976	NA	Gm4890	0.404736	0.196195	0.0391198	NA	0.329961	0.194916	0.0904873	NA	0.436381	0.194886	0.0251453	NA	0.435056	0.196275	0.0266531	0.530025
Slc34a2	20531	-0.0662959	0.195257	0.73421	NA	Slc34a2	0.0051348	0.184658	0.977816	NA	-0.183117	0.185326	0.323113	NA	-0.236049	0.1857	0.203682	NA	-0.20056	0.185238	0.278934	0.830847
Rab26os	75614	-0.106983	0.182914	0.558627	NA	Rab26os	-0.00851569	0.206693	0.967137	NA	0.0273185	0.206574	0.89479	NA	-0.179418	0.20521	0.381948	NA	-0.0843198	0.206307	0.682752	0.950444
Pard6g	93737	0.258942	0.17871	0.147351	NA	Pard6g	0.104193	0.204136	0.609763	NA	0.110864	0.203787	0.586428	NA	0.228246	0.203832	0.26281	NA	0.263485	0.204918	0.19851	0.783476
Orai2	269717	0.163459	0.179279	0.361897	NA	Orai2	0.0719342	0.204471	0.724984	NA	0.218079	0.204948	0.287297	NA	-0.0434536	0.202597	0.83017	NA	0.176519	0.204957	0.389103	0.883137
Tmem136	235300	0.0200741	0.184957	0.913572	NA	Tmem136	0.124763	0.208096	0.548811	NA	-0.152302	0.206778	0.461397	NA	-0.123602	0.206415	0.549304	NA	0.0883662	0.207905	0.670814	0.947608
Sectm1a	209588	0.0531156	0.188397	0.777994	NA	Sectm1a	0.0194156	0.208993	0.925982	NA	-0.0363761	0.208645	0.861595	NA	-0.19923	0.207682	0.337406	NA	0.0634173	0.209054	0.76162	0.970978
Cd79b	15985	0.0344937	0.19471	0.859388	NA	Cd79b	-0.0512894	0.210155	0.807188	NA	0.224778	0.210146	0.284787	NA	-0.118845	0.20999	0.571426	NA	-0.194102	0.210065	0.355482	0.866599
Zfp964	636741	0.176587	0.179272	0.324614	NA	Zfp964	-0.00856578	0.203471	0.96642	NA	0.287944	0.204958	0.160052	NA	0.00132845	0.202292	0.99476	NA	0.256517	0.205021	0.210871	0.790473
Atp1b2	11932	0.0464307	0.185032	0.801865	NA	Atp1b2	-0.0907068	0.205432	0.658821	NA	-0.000134945	0.205588	0.999476	NA	-0.0350725	0.204698	0.863958	NA	0.234118	0.207027	0.258115	0.82264
Hsd3b1	15492	0.438597	0.195445	0.024826	NA	Hsd3b1	-0.135188	0.193759	0.485357	NA	-0.0936524	0.193866	0.62904	NA	0.0272409	0.193831	0.888234	NA	-0.0283149	0.193392	0.883596	0.987933
Spink5	72432	-0.0950468	0.197494	0.630329	NA	Spink5	-0.289267	0.20957	0.167498	NA	-0.429251	0.209673	0.0406341	NA	-0.0289408	0.209497	0.890127	NA	-0.0826783	0.209374	0.692929	0.952794
Nfasc	269116	-0.01406	0.195983	0.942808	NA	Nfasc	0.126882	0.209705	0.545148	NA	0.0150856	0.209866	0.942696	NA	-0.0227095	0.209947	0.913863	NA	-0.111541	0.209913	0.595164	0.930522
Kcnab3	16499	-0.129258	0.185532	0.485996	NA	Kcnab3	0.0167632	0.208341	0.935871	NA	-0.233732	0.206969	0.258766	NA	-0.171911	0.206724	0.405637	NA	-0.207968	0.207307	0.315771	0.851672
Cd200r1	57781	-0.00708577	0.19378	0.970831	NA	Cd200r1	-0.218103	0.210036	0.299079	NA	-0.148055	0.210039	0.480877	NA	-0.0625731	0.210015	0.765744	NA	0.173269	0.210153	0.409662	0.889105
Numbl	18223	-0.222976	0.190399	0.241559	NA	Numbl	-0.184899	0.209444	0.377341	NA	-0.287059	0.208908	0.169413	NA	-0.318284	0.208354	0.126609	NA	-0.233385	0.209238	0.264676	0.823124
Ccnb2	12442	0.272333	0.200935	0.175312	NA	Ccnb2	0.0783023	0.205504	0.703184	NA	0.276019	0.205135	0.17845	NA	0.063051	0.205981	0.759527	NA	0.171959	0.205294	0.402243	0.887945
Lrp2	14725	0.0565187	0.201048	0.778618	NA	Lrp2	0.458917	0.206821	0.0264932	NA	0.115529	0.207629	0.577923	NA	0.363605	0.207398	0.0795724	NA	0.183765	0.207428	0.37566	0.877476
Ltb4r1	16995	0.189261	0.182968	0.300953	NA	Ltb4r1	0.27133	0.20739	0.190768	NA	0.0575893	0.206283	0.78011	NA	0.296057	0.206823	0.152301	NA	0.262857	0.207288	0.204771	0.787392
Dbndd1	72185	-0.0477435	0.190591	0.802199	NA	Dbndd1	-0.00034659	0.209384	0.998679	NA	-0.138582	0.208862	0.507004	NA	0.0230715	0.209007	0.912103	NA	-0.0523304	0.209216	0.80249	0.977177
Clec3b	21922	0.181904	0.200026	0.363138	NA	Clec3b	0.218901	0.195376	0.262539	NA	0.0359434	0.196203	0.854645	NA	0.085658	0.196387	0.662714	NA	0.147715	0.195681	0.450325	0.90068
BC022687	217887	-0.107835	0.192262	0.574881	NA	BC022687	0.013528	0.210166	0.948677	NA	-0.116208	0.210066	0.580127	NA	-0.221527	0.209835	0.291097	NA	0.0555357	0.210169	0.791593	0.975806
H2_DMb2	#N/A	0.231208	0.191535	0.22738	NA	H2_DMb2	0.0828465	0.20987	0.693027	NA	0.198702	0.209933	0.343892	NA	-0.0689905	0.209148	0.741503	NA	0.173916	0.209952	0.407465	0.889105
Appbp2os	654810	0.121086	0.19042	0.524848	NA	Appbp2os	0.172392	0.209553	0.4107	NA	0.107533	0.209301	0.607411	NA	-0.00436294	0.208707	0.983322	NA	0.0733064	0.209324	0.726185	0.960519
Mansc4	545893	0.422804	0.186188	0.0231564	NA	Mansc4	0.442828	0.208026	0.0332779	NA	0.175496	0.206709	0.39588	NA	0.340876	0.20698	0.0995769	NA	0.369934	0.207724	0.0749299	0.645269
Zfp457	431706	0.214248	0.190623	0.261039	NA	Zfp457	0.105809	0.209903	0.614202	NA	0.288102	0.210001	0.170093	NA	0.0522035	0.209525	0.803243	NA	0.0838048	0.20985	0.689631	0.951641
4930557K07Rik	78202	0.195211	0.192172	0.309717	NA	4930557K07Rik	-0.0280711	0.209885	0.893604	NA	0.193928	0.210055	0.355889	NA	0.141802	0.209877	0.499268	NA	0.0895546	0.210004	0.669786	0.947608
A330093E20Rik	107003	0.120841	0.192108	0.52933	NA	A330093E20Rik	0.154873	0.210033	0.460894	NA	-0.0236541	0.209727	0.910201	NA	0.245682	0.209959	0.241944	NA	-0.0758021	0.209714	0.717759	0.959421
4930451G09Rik	74684	-0.0566973	0.191675	0.767384	NA	4930451G09Rik	0.0996053	0.210107	0.635451	NA	-0.0490669	0.209874	0.815146	NA	-0.136184	0.209471	0.515605	NA	-0.100351	0.209863	0.632526	0.939564
Tnnc1	21924	-0.0727769	0.199333	0.715035	NA	Tnnc1	-0.0391834	0.20788	0.850492	NA	-0.00627658	0.207958	0.975922	NA	-0.0490256	0.208266	0.813899	NA	-0.121692	0.2081	0.558697	0.928003
Ppfia2	327814	-0.0238275	0.192605	0.901543	NA	Ppfia2	0.14209	0.210004	0.498655	NA	-0.105681	0.209439	0.613848	NA	-0.260265	0.208567	0.212079	NA	0.0714458	0.209898	0.733568	0.962323
Tvp23a	383103	-0.0596751	0.193212	0.75743	NA	Tvp23a	0.117498	0.210117	0.576022	NA	-0.00766375	0.210153	0.97091	NA	-0.0223231	0.210097	0.915383	NA	-0.174777	0.2101	0.40548	0.889105
Lamc2	16782	0.281609	0.198585	0.156168	NA	Lamc2	0.125431	0.208804	0.548034	NA	0.244764	0.208689	0.240849	NA	0.188954	0.209024	0.366004	NA	0.315488	0.208391	0.130046	0.717817
9330175E14Rik	320377	-0.127858	0.195424	0.512947	NA	9330175E14Rik	-0.0950103	0.210071	0.65107	NA	-0.104759	0.210074	0.618007	NA	-0.0342777	0.210065	0.870379	NA	-0.393368	0.209903	0.0609235	0.628821
Pde6g	18588	0.237477	0.193012	0.218558	NA	Pde6g	0.205803	0.21015	0.327425	NA	0.213062	0.210164	0.310684	NA	0.265814	0.210163	0.205944	NA	0.0986413	0.210162	0.638813	0.94125
Aplp1	11803	0.0736136	0.190994	0.699923	NA	Aplp1	0.104134	0.210037	0.620043	NA	-0.044547	0.209738	0.8318	NA	0.107844	0.209816	0.607256	NA	0.0270973	0.20993	0.897296	0.990138
Tnfrsf22	79202	0.121112	0.198575	0.541926	NA	Tnfrsf22	0.199225	0.208551	0.339434	NA	-0.0797648	0.209329	0.703166	NA	-0.069825	0.209455	0.738859	NA	0.0761466	0.208944	0.715533	0.958459
1700010I14Rik	66931	-0.0807864	0.199646	0.685736	NA	1700010I14Rik	0.17161	0.206854	0.406755	NA	-0.0275523	0.207591	0.894412	NA	-0.0184461	0.207814	0.929271	NA	-0.136329	0.207725	0.511633	0.918552
Fbln7	70370	0.1953	0.197316	0.32228	NA	Fbln7	-0.0942221	0.209977	0.65363	NA	0.155621	0.209791	0.458215	NA	0.0429057	0.209996	0.838106	NA	0.368234	0.209236	0.0784251	0.648994
C4bp_ps1	#N/A	0.29163	0.199732	0.14426	NA	C4bp_ps1	0.115992	0.209889	0.580515	NA	0.375391	0.209603	0.073299	NA	0.401506	0.209747	0.0555891	NA	0.220735	0.209781	0.2927	0.837451
Wscd1	216881	0.296267	0.195025	0.128732	NA	Wscd1	0.30371	0.209965	0.148042	NA	0.177695	0.210139	0.397773	NA	0.236558	0.210157	0.260326	NA	0.259623	0.210043	0.21644	0.795977
Egflam	268780	0.041471	0.195732	0.832203	NA	Egflam	0.105305	0.21012	0.616256	NA	-0.192338	0.21001	0.359745	NA	0.0578312	0.21013	0.78315	NA	0.197233	0.210059	0.347763	0.862419
Gsto2	68214	0.158642	0.194593	0.414928	NA	Gsto2	0.317761	0.210019	0.130277	NA	0.272078	0.210133	0.195393	NA	-0.149173	0.209664	0.476783	NA	-0.008751	0.210115	0.966779	0.996897
Gpr68	238377	0.184183	0.195034	0.344986	NA	Gpr68	0.129653	0.209961	0.536899	NA	0.0386971	0.2101	0.853869	NA	0.0913523	0.210111	0.663721	NA	-0.0607415	0.210111	0.77251	0.972212
A830082N09Rik	414093	0.0877565	0.192171	0.647917	NA	A830082N09Rik	0.306547	0.210068	0.14449	NA	-0.0313094	0.209693	0.881309	NA	-0.027844	0.209448	0.894241	NA	0.222138	0.210064	0.290294	0.837408
Pdxp	57028	0.404477	0.198665	0.0417525	NA	Pdxp	0.109061	0.193457	0.572924	NA	0.145837	0.193613	0.451305	NA	0.151854	0.194121	0.43406	NA	0.0731786	0.193725	0.70562	0.957106
Gm12216	622459	0.304253	0.198633	0.125587	NA	Gm12216	0.0820184	0.209322	0.695185	NA	0.125454	0.209367	0.549037	NA	0.114717	0.209571	0.584112	NA	0.434635	0.208333	0.0369563	0.583362
Ephb3	13845	-0.30226	0.197277	0.125483	NA	Ephb3	-0.456633	0.209432	0.0292323	NA	-0.342868	0.209417	0.101578	NA	-0.136792	0.20935	0.51349	NA	-0.226064	0.209277	0.280045	NA
Cap2	67252	0.371072	0.200947	0.0648032	NA	Cap2	0.0496826	0.202193	0.8059	NA	-0.125281	0.203499	0.538137	NA	-0.0176709	0.203513	0.930807	NA	0.0846084	0.202103	0.675479	NA
Cxcr5	12145	-0.220655	0.197844	0.264723	NA	Cxcr5	-0.460161	0.209133	0.027784	NA	-0.118537	0.208739	0.570124	NA	-0.264666	0.209118	0.205647	NA	0.0229941	0.20823	0.912071	NA
A630089N07Rik	320586	0.249765	0.196321	0.203293	NA	A630089N07Rik	0.228245	0.210092	0.2773	NA	-0.00852978	0.210126	0.96762	NA	0.421272	0.210073	0.0449244	NA	0.351675	0.209961	0.0939438	NA
Kcnj2	16518	-0.345937	0.196926	0.0789708	NA	Kcnj2	-0.429383	0.209137	0.0400612	NA	-0.0504481	0.208621	0.808922	NA	-0.32634	0.209188	0.118753	NA	-0.254581	0.208947	0.223071	NA
5031414D18Rik	#N/A	0.051589	0.197819	0.794255	NA	5031414D18Rik	-0.191034	0.209583	0.362033	NA	0.0562067	0.209298	0.788277	NA	0.174133	0.209282	0.40538	NA	0.0903205	0.209119	0.665806	NA
Col24a1	71355	-0.0972551	0.199176	0.625347	NA	Col24a1	-0.179752	0.206048	0.383	NA	-0.386188	0.206893	0.0619564	NA	-0.0898635	0.206353	0.663211	NA	0.0132247	0.205326	0.948645	NA
Kifc5b	16580	-0.0749841	0.196523	0.702791	NA	Kifc5b	0.00714593	0.209341	0.972769	NA	-0.0387071	0.209541	0.853446	NA	-0.0496814	0.209678	0.812702	NA	-0.201434	0.209675	0.336707	NA
Gfpt2	14584	0.0265009	0.194958	0.891876	NA	Gfpt2	0.00698546	0.210134	0.973481	NA	-0.0270162	0.210134	0.897701	NA	0.183376	0.210133	0.382846	NA	0.0678791	0.210117	0.746654	NA
1700067K01Rik	73453	0.070576	0.199336	0.723297	NA	1700067K01Rik	-0.0232139	0.20735	0.910859	NA	-0.103052	0.20783	0.620001	NA	0.173219	0.207269	0.403313	NA	-0.0367806	0.207473	0.859289	NA
Vangl2	93840	-0.0456219	0.198528	0.818247	NA	Vangl2	0.04081	0.207587	0.844146	NA	-0.108151	0.208265	0.603555	NA	-0.183627	0.208655	0.378831	NA	0.088509	0.207482	0.669681	NA
Cd7	12516	0.306884	0.200905	0.126634	NA	Cd7	0.0241848	0.203731	0.905506	NA	0.0737429	0.20382	0.717499	NA	0.1104	0.204225	0.588797	NA	-0.050576	0.204257	0.804437	NA
Epha4	13838	0.108027	0.200542	0.590111	NA	Epha4	0.0613533	0.20538	0.765145	NA	0.266528	0.204605	0.192695	NA	-0.227701	0.20715	0.271679	NA	0.143507	0.205054	0.484022	NA
Prkar1b	19085	-0.199042	0.198993	0.31719	NA	Prkar1b	-0.193113	0.203261	0.342074	NA	-0.242633	0.203846	0.233937	NA	-0.315642	0.204629	0.122951	NA	-0.163851	0.203213	0.420069	NA
Cdh24	239096	0.0409689	0.199605	0.837377	NA	Cdh24	0.19739	0.207417	0.34127	NA	0.300011	0.207246	0.147726	NA	-0.184406	0.208971	0.377535	NA	0.0876177	0.207937	0.673488	NA
4930442L01Rik	67583	-0.1192	0.198151	0.547465	NA	4930442L01Rik	0.0820093	0.208056	0.693455	NA	-0.0248915	0.20864	0.905035	NA	0.0762063	0.208664	0.714955	NA	-0.379447	0.209195	0.0697013	NA
Lsm5	66373	-0.283649	0.198038	0.15206	NA	Lsm5	-0.144974	0.20781	0.48541	NA	-0.116224	0.207921	0.576175	NA	-0.177026	0.208345	0.395506	NA	-0.137815	0.207852	0.507303	NA
Ccl2	20296	0.188729	0.199314	0.343693	NA	Ccl2	0.270727	0.193516	0.161815	NA	0.152616	0.194803	0.433369	NA	0.0136196	0.196318	0.944691	NA	-0.155198	0.19637	0.429333	NA
Mefv	54483	-0.195951	0.197426	0.320939	NA	Mefv	-0.320662	0.196435	0.102593	NA	-0.0784984	0.195232	0.687628	NA	-0.330835	0.197548	0.0939918	NA	-0.423471	0.19718	0.0317427	NA
Cdkl3	213084	-0.240382	0.199795	0.22892	NA	Cdkl3	-0.0387665	0.203835	0.849164	NA	-0.000264029	0.203975	0.998967	NA	-0.340683	0.205771	0.0977937	NA	-0.000558781	0.20374	0.997812	NA
Sema3a	20346	-0.226088	0.198647	0.255064	NA	Sema3a	-0.279376	0.201597	0.165805	NA	-0.183063	0.201408	0.363394	NA	-0.24731	0.202386	0.221718	NA	-0.250284	0.201547	0.214304	NA
Cyp4f39	320997	-0.376289	0.196015	0.0548966	NA	Cyp4f39	-0.0228162	0.189539	0.904184	NA	-0.0323016	0.190023	0.86502	NA	-0.294995	0.192081	0.124591	NA	-0.388927	0.191746	0.0425245	NA
BC021785	#N/A	-0.266621	0.198671	0.179588	NA	BC021785	-0.26775	0.203665	0.188624	NA	-0.302163	0.204185	0.138913	NA	-0.0936234	0.203663	0.645734	NA	-0.294034	0.203924	0.149335	NA
Tmem154	320782	0.181935	0.199897	0.362746	NA	Tmem154	0.020097	0.196326	0.918466	NA	0.0669546	0.196462	0.733254	NA	0.0281069	0.197482	0.886822	NA	0.159242	0.195424	0.415155	NA
Msantd3	66665	0.331415	0.201378	0.0998183	NA	Msantd3	0.240824	0.204882	0.239824	NA	0.106647	0.206017	0.604694	NA	0.394851	0.205009	0.0541017	NA	0.311093	0.204561	0.128314	NA
Prss50	235631	-0.170884	0.19884	0.390116	NA	Prss50	-0.228571	0.199282	0.251394	NA	0.0101672	0.198071	0.959062	NA	-0.159152	0.199943	0.42604	NA	-0.255679	0.199583	0.200172	NA
Casc5	#N/A	0.136008	0.199065	0.494457	NA	Casc5	0.253738	0.194247	0.191463	NA	-0.115452	0.197608	0.559053	NA	0.00147077	0.197565	0.99406	NA	-0.0456367	0.19681	0.81663	NA
Col8a2	329941	0.1215	0.198639	0.540763	NA	Col8a2	0.3329	0.19052	0.0805814	NA	-0.0416947	0.193613	0.829494	NA	-0.0442939	0.194282	0.819656	NA	0.275276	0.191119	0.149772	NA
Fbxo24	71176	0.00373977	0.200076	0.985087	NA	Fbxo24	0.0572385	0.202656	0.777605	NA	0.200963	0.20205	0.319921	NA	-0.161996	0.20498	0.429352	NA	-0.21742	0.204503	0.287709	NA
Klhdc1	271005	-0.13861	0.19814	0.484205	NA	Klhdc1	-0.108803	0.197004	0.580752	NA	-0.0223704	0.196816	0.909506	NA	-0.477976	0.200666	0.0172211	NA	-0.187899	0.197814	0.342173	NA
Fancd2	211651	-0.035323	0.19954	0.859491	NA	Fancd2	-0.102376	0.201432	0.611285	NA	-0.0487875	0.201508	0.808693	NA	-0.15408	0.202906	0.447635	NA	-0.0940124	0.201528	0.640859	NA
Galnt3	14425	-0.135592	0.19868	0.494944	NA	Galnt3	-0.12204	0.19524	0.531921	NA	-0.105571	0.195623	0.589427	NA	-0.248616	0.197407	0.207884	NA	-0.226461	0.196193	0.248386	NA
Ggn	243897	-0.257235	0.198544	0.195111	NA	Ggn	-0.251793	0.196274	0.19954	NA	0.14151	0.193875	0.465448	NA	-0.325728	0.197766	0.0995512	NA	-0.0817896	0.195241	0.675277	NA
Pitpnm3	327958	0.0160383	0.200354	0.936198	NA	Pitpnm3	0.0234467	0.200862	0.907074	NA	-0.0107452	0.201542	0.957481	NA	-0.115068	0.202815	0.570474	NA	0.328059	0.198582	0.0985329	NA
Nkd2	72293	-0.156285	0.199893	0.434305	NA	Nkd2	-0.0827299	0.20035	0.679661	NA	0.0713596	0.199712	0.720858	NA	-0.146558	0.201833	0.467756	NA	-0.0765359	0.200449	0.702593	NA
4930483K19Rik	74953	-0.0385436	0.198481	0.846025	NA	4930483K19Rik	-0.109193	0.194003	0.573543	NA	0.117199	0.192808	0.543286	NA	0.273021	0.192447	0.155993	NA	-0.214724	0.194851	0.270465	NA
Mzb1	69816	0.0663449	0.200137	0.740268	NA	Mzb1	0.188245	0.194214	0.332415	NA	0.0741713	0.195703	0.704689	NA	-0.0417846	0.197343	0.832313	NA	0.00990165	0.195851	0.959679	NA
Kcnd1	16506	0.326019	0.200737	0.104352	NA	Kcnd1	0.280086	0.194029	0.148872	NA	0.213115	0.195203	0.274938	NA	0.161076	0.196519	0.412419	NA	0.230162	0.194667	0.237072	NA
Nupr1l	69034	-0.172936	0.195694	0.376855	NA	Nupr1l	0.0328364	0.183686	0.858123	NA	-0.108291	0.185251	0.558843	NA	-0.209072	0.186673	0.262719	NA	0.0387534	0.183791	0.832999	NA
Olfr1396	258334	0.0345494	0.199202	0.862306	NA	Olfr1396	0.0841303	0.195266	0.666577	NA	0.0417379	0.19627	0.831596	NA	-0.104361	0.19839	0.598859	NA	-0.125157	0.197347	0.525954	NA
Cldn20	621628	-0.208265	0.198537	0.294178	NA	Cldn20	-0.0400636	0.195145	0.837337	NA	-0.30145	0.197756	0.127421	NA	-0.0723899	0.196875	0.713102	NA	-0.149561	0.196265	0.446037	NA
Gm14164	791417	0.290331	0.194551	0.135618	NA	Gm14164	0.159293	0.183088	0.384279	NA	0.229435	0.183048	0.210055	NA	-0.0525245	0.186364	0.778068	NA	0.162929	0.183236	0.373911	NA
Fzd2	57265	0.13899	0.197607	0.481829	NA	Fzd2	0.190173	0.187704	0.310986	NA	0.184736	0.188409	0.326837	NA	0.125434	0.190008	0.509157	NA	-0.115902	0.190761	0.543469	NA
Mcmdc2	240697	0.310839	0.191232	0.104065	NA	Mcmdc2	-0.127575	0.180258	0.479109	NA	-0.0411025	0.180012	0.819388	NA	0.082951	0.179852	0.644642	NA	-0.0850258	0.180014	0.636691	NA
Ffar4	107221	-0.0557215	0.197442	0.777777	NA	Ffar4	0.152521	0.187944	0.417064	NA	-0.0167099	0.190264	0.930016	NA	0.0157676	0.19097	0.934197	NA	-0.135615	0.19094	0.477551	NA
Dnajb13	69387	0.0174906	0.195863	0.928843	NA	Dnajb13	-0.176038	0.187578	0.347999	NA	0.199486	0.184297	0.279066	NA	-0.0924648	0.188448	0.623664	NA	-0.136536	0.187394	0.466241	NA
Mir324	723896	0.0997435	0.197693	0.613884	NA	Mir324	0.0523316	0.188322	0.781102	NA	-0.0579546	0.1901	0.76047	NA	0.161402	0.189005	0.39313	NA	-0.0131814	0.189221	0.944463	NA
2810029C07Rik	100504687	0.244628	0.200832	0.223197	NA	2810029C07Rik	0.265459	0.193555	0.170221	NA	0.320417	0.19365	0.098001	NA	0.197017	0.195878	0.314503	NA	0.212859	0.194297	0.273283	NA
Ccdc136	232664	-0.340901	0.166568	0.0406953	NA	Ccdc136	-0.130759	0.141844	0.356606	NA	0.0326518	0.141345	0.817309	NA	-0.408086	0.143964	0.00458758	NA	-0.105906	0.141804	0.455154	NA
4930509E16Rik	75115	0.225331	0.196053	0.250416	NA	4930509E16Rik	0.293929	0.181003	0.104399	NA	-0.0882667	0.185483	0.634164	NA	0.241419	0.1834	0.188056	NA	0.140988	0.182845	0.440661	NA
Rragb	245670	0.322054	0.187751	0.0862848	NA	Rragb	0.00926295	0.175662	0.957946	NA	-0.15757	0.178524	0.377436	NA	-0.0614591	0.178685	0.730883	NA	0.016398	0.175845	0.925703	NA
Ifnlr1	242700	0.486965	0.19723	0.0135482	NA	Ifnlr1	0.215694	0.185776	0.245625	NA	0.199022	0.186681	0.286374	NA	0.358124	0.186134	0.0543538	NA	0.431568	0.183475	0.0186635	NA
Gm10037	102637366	0.121617	0.195363	0.5336	NA	Gm10037	0.0483884	0.184176	0.792759	NA	-0.0368611	0.185868	0.842796	NA	0.199676	0.184439	0.27898	NA	-0.0782772	0.185848	0.673617	NA
Cd5	12507	0.354797	0.194253	0.0677799	NA	Cd5	-0.059653	0.182496	0.743764	NA	0.236645	0.179805	0.188133	NA	0.155713	0.18204	0.39234	NA	0.195994	0.179774	0.275614	NA
Eno2	13807	0.187157	0.193896	0.334422	NA	Eno2	0.153715	0.178473	0.389084	NA	0.132331	0.179478	0.460932	NA	-0.0627667	0.18277	0.731283	NA	0.0561453	0.179846	0.754899	NA
Gm15446	100642166	-0.126614	0.196789	0.519964	NA	Gm15446	-0.0435924	0.186466	0.815154	NA	-0.027833	0.186984	0.88167	NA	0.0090758	0.187736	0.961443	NA	-0.00483011	0.186274	0.979313	NA
Capsl	75568	0.205859	0.19117	0.281554	NA	Capsl	-0.0912853	0.177819	0.607699	NA	-0.0463732	0.178059	0.794526	NA	-0.0573474	0.179538	0.749411	NA	0.0228257	0.17663	0.897177	NA
Gm1564	#N/A	-0.116039	0.191431	0.544404	NA	Gm1564	-0.119469	0.175342	0.49565	NA	-0.0394232	0.175173	0.821938	NA	-0.105933	0.177096	0.549729	NA	-0.163166	0.176051	0.354024	NA
Gm14085	381417	-0.0613366	0.185601	0.741041	NA	Gm14085	-0.30757	0.173346	0.0760116	NA	-0.121668	0.171903	0.479087	NA	-0.327924	0.175533	0.0617405	NA	0.0543129	0.169139	0.748124	NA
Melk	17279	0.347418	0.189497	0.0667477	NA	Melk	-0.0498787	0.174056	0.774443	NA	0.162474	0.172335	0.345793	NA	0.116339	0.174157	0.504124	NA	0.188841	0.171484	0.270803	NA
D030047H15Rik	100037396	-0.0742024	0.192007	0.699159	NA	D030047H15Rik	-0.0479899	0.175277	0.784243	NA	-0.00448033	0.175516	0.979635	NA	-0.00647804	0.176725	0.970759	NA	-0.0391557	0.175405	0.823357	NA
Prr15	78004	0.131273	0.187362	0.483531	NA	Prr15	0.103784	0.166025	0.531897	NA	-0.0317626	0.168223	0.85024	NA	-0.0103098	0.169148	0.951398	NA	0.0498453	0.166851	0.765137	NA
Tnni3	21954	0.456572	0.194356	0.0188162	NA	Tnni3	0.426772	0.174661	0.0145481	NA	0.326078	0.176712	0.0650008	NA	0.186013	0.179604	0.30035	NA	0.317401	0.176287	0.0717845	NA
5033428I22Rik	75996	0.0514671	0.18922	0.785625	NA	5033428I22Rik	0.00963231	0.173701	0.955777	NA	-0.0807777	0.175589	0.645489	NA	0.0474714	0.17537	0.786628	NA	0.0233174	0.173794	0.89327	NA
1600010M07Rik	69781	0.1901	0.19005	0.317182	NA	1600010M07Rik	-0.0850188	0.174515	0.626137	NA	0.0627146	0.173516	0.717775	NA	0.122846	0.174119	0.480481	NA	0.23766	0.170762	0.163994	NA
Scml4	268297	-0.0997405	0.187295	0.594357	NA	Scml4	-0.302802	0.172268	0.0787921	NA	-0.0891949	0.170448	0.600767	NA	-0.063827	0.171492	0.709754	NA	-0.0956513	0.169982	0.57363	NA
Smim9	434800	0.172483	0.192384	0.369956	NA	Smim9	-0.0216985	0.176794	0.902318	NA	0.212499	0.174632	0.223665	NA	0.093508	0.177513	0.598356	NA	0.0949989	0.175596	0.588501	NA
2210416O15Rik	70393	-0.0438883	0.187559	0.814987	NA	2210416O15Rik	0.0813413	0.167402	0.627036	NA	-0.0730697	0.170043	0.667404	NA	0.0503198	0.169888	0.767081	NA	-0.150863	0.170427	0.376044	NA
Fxyd3	17178	0.0616522	0.186832	0.74141	NA	Fxyd3	-0.0245157	0.169433	0.884954	NA	-0.0433699	0.170499	0.799209	NA	-0.0569983	0.172031	0.740399	NA	0.0530781	0.168696	0.753037	NA
Gm11346	76024	-0.0162155	0.18744	0.931061	NA	Gm11346	0.00930975	0.168566	0.955956	NA	0.0284554	0.169144	0.8664	NA	0.118654	0.169392	0.483635	NA	-0.156439	0.170892	0.359967	NA
Lrrc16b	#N/A	-0.0166961	0.186013	0.92848	NA	Lrrc16b	-0.052603	0.16479	0.749565	NA	0.0894365	0.163894	0.585275	NA	0.0127375	0.166038	0.93885	NA	0.00903249	0.164312	0.956161	NA
Samd3	268288	0.116886	0.181864	0.520412	NA	Samd3	0.0470727	0.16067	0.769539	NA	-0.0530747	0.162817	0.744442	NA	-0.103619	0.164824	0.52957	NA	-0.0234419	0.161873	0.884856	NA
Slc35f1	215085	-0.582799	0.178733	0.0011113	NA	Slc35f1	0.0455994	0.158075	0.77299	NA	-0.364537	0.163485	0.0257617	NA	-0.540082	0.166336	0.0011666	NA	-0.0758778	0.159769	0.634843	NA
Slfn3	20557	0.0830822	0.184688	0.652817	NA	Slfn3	0.203932	0.162808	0.210356	NA	-0.0472378	0.167006	0.777291	NA	-0.0581122	0.168521	0.730217	NA	0.130097	0.164106	0.427918	NA
Scd3	30049	-0.08571	0.179234	0.632507	NA	Scd3	0.113742	0.153425	0.458477	NA	-0.193601	0.157644	0.219412	NA	-0.0836834	0.15765	0.595545	NA	-0.0533004	0.155595	0.73193	NA
Gipc2	54120	-0.147122	0.177299	0.406653	NA	Gipc2	-0.0895799	0.150955	0.552899	NA	-0.0776191	0.15153	0.608486	NA	-0.170937	0.153624	0.265841	NA	-0.0215951	0.150434	0.885854	NA
Msi1	17690	0.0738925	0.174674	0.672272	NA	Msi1	0.0337613	0.147699	0.819195	NA	-0.101381	0.1498	0.498548	NA	0.00291611	0.149865	0.984475	NA	0.106485	0.147128	0.469216	NA
Cabp2	29866	-0.0224867	0.181686	0.9015	NA	Cabp2	0.0465475	0.159748	0.770761	NA	-0.00454709	0.161222	0.9775	NA	0.189178	0.160159	0.237527	NA	-0.15437	0.162526	0.342208	NA
Htr2b	15559	-0.213135	0.185932	0.251667	NA	Htr2b	0.051179	0.16566	0.757367	NA	-0.233957	0.170426	0.169821	NA	0.00957106	0.16865	0.954744	NA	-0.0217783	0.166994	0.896239	NA
Gm17769	100045653	0.0970692	0.177154	0.583736	NA	Gm17769	0.120701	0.151506	0.425641	NA	-0.0814435	0.154706	0.598583	NA	0.00678364	0.154961	0.965083	NA	0.048613	0.152636	0.750113	NA
1700123M08Rik	100503636	0.138528	0.171015	0.417923	NA	1700123M08Rik	0.0149096	0.148208	0.919869	NA	0.0562851	0.148496	0.704662	NA	0.139454	0.148822	0.348731	NA	0.0172566	0.148427	0.907444	NA
Adam5	11499	-0.222872	0.0899073	0.0131787	NA	Adam5	-0.0265529	0.0561668	0.636391	NA	-0.00394964	0.0561998	0.943972	NA	-0.0976204	0.0563298	0.083093	NA	-0.0856603	0.056217	0.127572	NA
Gm10638	666945	-0.139633	0.164976	0.397337	NA	Gm10638	-0.0598439	0.136392	0.660833	NA	-0.0731641	0.137164	0.593753	NA	-0.213446	0.139485	0.125956	NA	0.0423655	0.135574	0.754669	NA
Snord64	100217429	0.374647	0.184445	0.0422337	NA	Snord64	0.290974	0.160185	0.0692958	NA	0.182105	0.162671	0.26294	NA	0.402782	0.161077	0.0123999	NA	0.292673	0.160476	0.0681849	NA
Efcab11	78767	0.027521	0.167624	0.869588	NA	Efcab11	0.00791324	0.135791	0.95353	NA	-0.0422877	0.136925	0.757444	NA	0.0552281	0.137052	0.686969	NA	-0.0477764	0.136524	0.726377	NA
Mir802	791074	0.0842027	0.16722	0.614582	NA	Mir802	-0.0321935	0.141663	0.820226	NA	-0.201475	0.144574	0.163444	NA	-0.0114704	0.143595	0.936332	NA	-0.0692606	0.142391	0.626675	NA
1700012L04Rik	#N/A	-0.250282	0.170895	0.143046	NA	1700012L04Rik	-0.181569	0.143943	0.207165	NA	-0.134924	0.144172	0.349346	NA	-0.117344	0.145318	0.41938	NA	-0.207637	0.144524	0.150803	NA
Gm15471	100503157	-0.165577	0.167185	0.321987	NA	Gm15471	-0.263127	0.143055	0.0658652	NA	-0.105928	0.141827	0.455134	NA	-0.0121656	0.142041	0.931746	NA	-0.112684	0.141335	0.425286	NA
Spire2	234857	-0.0654781	0.168412	0.697426	NA	Spire2	-0.145661	0.142474	0.306607	NA	-0.0603539	0.142203	0.671258	NA	-0.0083921	0.14296	0.953189	NA	0.0537671	0.140112	0.701168	NA
Tmem91	320208	-0.0672933	0.167211	0.687357	NA	Tmem91	-0.176687	0.141328	0.21123	NA	0.0534057	0.139211	0.701251	NA	0.0281636	0.140948	0.841624	NA	-0.0647041	0.140167	0.644354	NA
0610040F04Rik	75394	-0.0449168	0.16381	0.783931	NA	0610040F04Rik	0.0436724	0.135402	0.747045	NA	-0.0533466	0.137362	0.697745	NA	0.0314427	0.137664	0.819334	NA	-0.0319708	0.136569	0.814908	NA
Tex38	75173	-0.153653	0.157996	0.330796	NA	Tex38	0.00355864	0.128937	0.977981	NA	0.0471197	0.129179	0.715289	NA	-0.221363	0.133197	0.0965287	NA	-0.160429	0.130932	0.220468	NA
1700019A02Rik	69397	-0.179726	0.167253	0.282564	NA	1700019A02Rik	0.0464476	0.136614	0.733864	NA	-0.16038	0.140035	0.252088	NA	-0.00479196	0.139472	0.972592	NA	-0.0595607	0.138226	0.666546	NA
Snord42b	100529077	-0.227978	0.15785	0.148663	NA	Snord42b	-0.0913159	0.127227	0.472919	NA	-0.183914	0.128892	0.153614	NA	-0.200127	0.130185	0.124232	NA	-0.0244254	0.126724	0.847159	NA
Spx	319552	-0.0618483	0.161782	0.702243	NA	Spx	-0.0728101	0.132346	0.582218	NA	-0.0280007	0.132604	0.832762	NA	-0.12901	0.13533	0.340435	NA	-0.0723591	0.132615	0.585317	NA
2810405F15Rik	69974	-0.209932	0.16498	0.203206	NA	2810405F15Rik	-0.0757838	0.136064	0.577546	NA	-0.0662575	0.136827	0.628214	NA	-0.0914889	0.138699	0.509497	NA	-0.152193	0.137427	0.268101	NA
Pla2g5	18784	0.00248457	0.163382	0.987867	NA	Pla2g5	0.0494835	0.133418	0.710719	NA	-0.06745	0.135936	0.619762	NA	0.0268756	0.136149	0.843515	NA	-0.111076	0.135946	0.413894	NA
Gapt	238875	-0.0817281	0.16031	0.610184	NA	Gapt	-0.0761316	0.130409	0.559361	NA	-0.0683733	0.131151	0.602134	NA	-0.0577423	0.132439	0.662842	NA	-0.109685	0.131121	0.402866	NA
Gm6498	624367	0.0495254	0.156978	0.752387	NA	Gm6498	-0.031858	0.126339	0.800915	NA	0.0492673	0.126151	0.696135	NA	-0.0138574	0.128168	0.913901	NA	-0.0238393	0.126484	0.850504	NA
Nrip3	78593	-0.171198	0.148132	0.247801	NA	Nrip3	-0.160015	0.117318	0.172586	NA	-0.0894345	0.117273	0.445691	NA	-0.082636	0.118286	0.484796	NA	-0.126754	0.117184	0.279401	NA
Abcg4	192663	-0.0580216	0.148034	0.695097	NA	Abcg4	-0.0710058	0.118218	0.548083	NA	-0.0669789	0.11881	0.572926	NA	-0.23218	0.121878	0.056777	NA	-0.0311064	0.118178	0.792384	NA
Ccdc150	78016	-0.179007	0.14713	0.223735	NA	Ccdc150	-0.0240999	0.114166	0.832813	NA	0.0409607	0.114176	0.71978	NA	-0.181478	0.117243	0.121653	NA	-0.0832832	0.114909	0.468589	NA
Enkur	71233	0.0076785	0.153101	0.96	NA	Enkur	0.050448	0.120909	0.676502	NA	0.164072	0.120355	0.172811	NA	-0.107055	0.124612	0.390284	NA	-0.0242685	0.121982	0.8423	NA
Klra5	16636	0.0406157	0.150784	0.78765	NA	Klra5	0.0452331	0.116932	0.698881	NA	-0.0569992	0.118613	0.630839	NA	-0.0811944	0.120008	0.498676	NA	0.00569967	0.117606	0.961346	NA
D330045A20Rik	102871	0.259036	0.153829	0.0921956	NA	D330045A20Rik	0.00676073	0.126263	0.957298	NA	0.011872	0.126718	0.925357	NA	-0.0219975	0.128753	0.864341	NA	0.0525367	0.126064	0.676863	NA
Pabpc1l	381404	-0.129111	0.150478	0.390889	NA	Pabpc1l	-0.0761463	0.118304	0.519801	NA	-0.182292	0.11999	0.128704	NA	-0.0224433	0.119402	0.850905	NA	-0.224832	0.120063	0.0611223	NA
Cd209d	170779	0.113904	0.146596	0.437163	NA	Cd209d	0.105061	0.113807	0.355928	NA	0.00924055	0.115081	0.936002	NA	0.117774	0.1151	0.306198	NA	0.0716293	0.114291	0.530838	NA
Umod	22242	-0.0260551	0.127068	0.837534	NA	Umod	-0.0670231	0.0915388	0.464057	NA	-0.0606286	0.0917386	0.508686	NA	0.00997835	0.0919573	0.913591	NA	0.026093	0.0912719	0.774968	NA
Mmp8	17394	0.171743	0.138325	0.21439	NA	Mmp8	-0.0256586	0.102147	0.801665	NA	0.0073044	0.102068	0.942949	NA	0.0434594	0.102315	0.67101	NA	0.00372408	0.102226	0.97094	NA
9430018G01Rik	319812	0.0148362	0.146235	0.919189	NA	9430018G01Rik	0.149452	0.111571	0.180402	NA	0.117628	0.111752	0.292532	NA	-0.0421894	0.114116	0.711601	NA	0.00911097	0.112457	0.935428	NA
Mir6395	102465211	-0.134712	0.145176	0.353449	NA	Mir6395	-0.0319525	0.111132	0.773716	NA	-0.134715	0.111798	0.228208	NA	-0.123495	0.11264	0.272918	NA	-0.0290869	0.111331	0.793888	NA
Gp9	54368	-0.243225	0.144945	0.0933378	NA	Gp9	-0.104652	0.111239	0.346816	NA	-0.13597	0.111375	0.22215	NA	-0.0540857	0.111372	0.627229	NA	-0.241932	0.112073	0.0308734	NA
Pcp4	18546	0.0571802	0.140939	0.684956	NA	Pcp4	-0.0615678	0.105776	0.560527	NA	0.00844458	0.105625	0.936278	NA	0.0153162	0.10582	0.884918	NA	0.0387288	0.105739	0.714164	NA
Chrna9	231252	-0.310687	0.116804	0.00781636	NA	Chrna9	-0.13318	0.0780771	0.0880535	NA	-0.012646	0.0779802	0.871172	NA	-0.105776	0.0782546	0.176476	NA	-0.0973216	0.0781029	0.212739	NA
Cxcl2	20310	0.00310064	0.137263	0.981978	NA	Cxcl2	-0.0518398	0.101557	0.609737	NA	0.039159	0.101383	0.699312	NA	0.0743494	0.101415	0.463484	NA	0.06395	0.10149	0.528622	NA
Dazl	13164	0.0899387	0.1429	0.5291	NA	Dazl	0.0387249	0.108621	0.721457	NA	0.0782347	0.108556	0.471104	NA	0.0183917	0.109013	0.866023	NA	0.108982	0.108679	0.315965	NA
Gdf11	14561	-0.0823074	0.136221	0.545698	NA	Gdf11	-0.0551346	0.100753	0.584225	NA	-0.0214797	0.100709	0.831106	NA	-0.158473	0.10147	0.118339	NA	-0.0544946	0.100889	0.589099	NA
Prss30	30943	-0.0178216	0.139825	0.898579	NA	Prss30	-0.0273536	0.103766	0.792081	NA	-0.148098	0.104039	0.154598	NA	-0.0157231	0.103811	0.879613	NA	0.036335	0.103825	0.726366	NA
Gm13547	433416	-0.0391182	0.137306	0.775722	NA	Gm13547	0.00365329	0.0997493	0.970784	NA	0.00767501	0.0997437	0.938665	NA	-0.01455	0.0998962	0.884196	NA	0.00551467	0.09988	0.955969	NA
Mroh2b	223825	-0.00963985	0.0370681	0.794819	NA	Mroh2b	-0.00368561	0.02683	NA	NA	0.00446234	0.0268298	NA	NA	-0.0237835	0.0268326	NA	NA	-0.00958316	0.0268327	NA	NA
Cpa3	12873	-0.104072	0.122705	0.396354	NA	Cpa3	-0.131546	0.088604	0.137635	NA	-0.0387848	0.088604	0.661581	NA	-0.0560246	0.088604	0.527189	NA	-0.0186015	0.088604	0.833715	NA
4930527F14Rik	67651	-0.117241	0.131487	0.372581	NA	4930527F14Rik	-0.0476428	0.0941659	0.612895	NA	-0.095072	0.0941659	0.312676	NA	0.0127485	0.0941659	0.892308	NA	0.00433294	0.0941659	0.963299	NA
Il10	16153	0.0312866	0.125512	0.803151	NA	Il10	-0.0601611	0.0858331	0.483361	NA	0.00564957	0.0858331	0.947521	NA	0.031454	0.0858331	0.714025	NA	-0.0174014	0.0858331	0.839342	NA
Cox6a2	12862	-0.0950222	0.141741	0.502608	NA	Cox6a2	-0.124957	0.105205	0.234934	NA	-0.0558844	0.105205	0.595284	NA	0.0161543	0.105205	0.877964	NA	-0.0268026	0.105205	0.798904	NA
Myo16	244281	-0.0527426	0.133572	0.692945	NA	Myo16	-0.102732	0.0960001	0.284565	NA	-0.0193953	0.0960001	0.83989	NA	-0.0132683	0.0960001	0.890073	NA	0.00451393	0.0960001	0.962497	NA
Prap1	22264	-0.0181982	0.139673	0.896336	NA	Prap1	-0.0261419	0.101766	0.797269	NA	-0.0520318	0.101766	0.609148	NA	-0.0150262	0.101766	0.882615	NA	-0.0850886	0.101766	0.403085	NA
1700001J03Rik	69282	0.0251626	0.129123	0.845493	NA	1700001J03Rik	0.0469923	0.0879326	0.593056	NA	0.0500565	0.0879326	0.56918	NA	0.0330901	0.0879326	0.706685	NA	0.0258066	0.0879326	0.769154	NA
Efcab6	77627	-0.0443893	0.046683	0.341672	NA	Efcab6	-0.00564495	0.0268297	NA	NA	-0.00143715	0.0268297	NA	NA	-0.0206557	0.0268297	NA	NA	-0.011469	0.0268297	NA	NA
Svopl	320590	0.1111	0.134311	0.40813	NA	Svopl	0.0292721	0.0948729	0.757671	NA	-0.0189151	0.0948729	0.841971	NA	0.0129523	0.0948729	0.891408	NA	0.0302943	0.0948729	0.749488	NA
Tmem132c	208213	0.0625321	0.128566	0.626696	NA	Tmem132c	0.068405	0.0875412	0.434566	NA	0.005888	0.0875412	0.946375	NA	0.0327815	0.0875412	0.708055	NA	0.0255659	0.0875412	0.770253	NA
Ankrd45	73844	-0.102357	0.113117	0.365531	NA	Ankrd45	-0.0282216	0.0732966	0.700213	NA	-0.0110283	0.0732966	0.880401	NA	-0.0981214	0.0732966	0.180672	NA	-0.0125295	0.0732966	0.864269	NA
Fam71b	432552	0.00287767	0.0516966	0.955609	NA	Fam71b	-0.00171044	0.0268297	NA	NA	0	0.0268297	NA	NA	-0.0245902	0.0268297	NA	NA	0	0.0268297	NA	NA
Nphp4	260305	-0.030352	0.121118	0.802125	NA	Nphp4	0.0193119	0.0778023	0.803966	NA	-0.0295611	0.0778023	0.703982	NA	-0.0256189	0.0778023	0.741942	NA	-0.0141777	0.0778023	0.855404	NA
Tmem215	320500	0.0744332	0.118737	0.530741	NA	Tmem215	0.0188062	0.0768138	0.806589	NA	0.00448244	0.0768138	0.953466	NA	-0.00831335	0.0768138	0.913815	NA	0.0194629	0.0768138	0.799976	NA
Folh1	53320	0.0354945	0.115367	0.758337	NA	Folh1	0.0317887	0.0728826	0.662718	NA	0.018941	0.0728826	0.794953	NA	0.0522253	0.0728826	0.473641	NA	0.0323778	0.0728826	0.656865	NA
Gm14405	626877	-0.0898825	0.114233	0.431377	NA	Gm14405	-0.0733193	0.0732045	0.316552	NA	-0.0260566	0.0732045	0.721883	NA	-0.00752487	0.0732045	0.918128	NA	0.017617	0.0732045	0.809823	NA
4833415N18Rik	73761	-0.0963355	0.128216	0.452439	NA	4833415N18Rik	-0.0382278	0.0848151	0.652191	NA	-0.0149385	0.0848151	0.860192	NA	-0.0102194	0.0848151	0.904095	NA	-0.0374206	0.0848151	0.659067	NA
Acsbg2	328845	-0.0380339	0.0480074	0.428214	NA	Acsbg2	-0.013514	0.0268297	0.614477	NA	0	0.0268297	1	NA	-0.0108194	0.0268297	0.686756	NA	-0.00753453	0.0268297	0.778843	NA
Bmp3	110075	-0.0590389	0.11571	0.609889	NA	Bmp3	-0.0131532	0.0733714	0.857727	NA	-0.0564356	0.0733714	0.441788	NA	-0.00756037	0.0733714	0.917929	NA	0.0177001	0.0733714	0.809369	NA
Sfrp2	20319	0.0625681	0.114347	0.584257	NA	Sfrp2	0.0312589	0.072292	0.665452	NA	0.0186253	0.072292	0.796685	NA	0.0220112	0.072292	0.760765	NA	0.0465099	0.072292	0.519989	NA
Tmco2	69469	-0.0585661	0.0685048	0.392595	NA	Tmco2	-0.00171044	0.0268297	NA	NA	0.000530102	0.0268297	NA	NA	-0.0167212	0.0268297	NA	NA	-0.00163278	0.0268297	NA	NA
Ddi1	71829	-0.0939674	0.0896202	0.294405	NA	Ddi1	-0.0136743	0.0514449	0.79039	NA	0.001971	0.0514449	0.969438	NA	-0.0329137	0.0514449	0.522311	NA	-0.0207	0.0514449	0.687409	NA
Dnaic2	432611	0.0245597	0.0970776	0.800276	NA	Dnaic2	0.0188907	0.0565477	0.738329	NA	0.0201225	0.0565477	0.721953	NA	-0.0132978	0.0565477	0.814084	NA	0.0103741	0.0565477	0.854439	NA
Gtsf1l	68236	-0.0290821	0.0477861	0.542797	NA	Gtsf1l	0.000256808	0.0268297	0.992363	NA	0.00249735	0.0268297	0.925839	NA	-0.0147539	0.0268297	0.582382	NA	-0.00753453	0.0268297	0.778843	NA
Krt28	70843	0.0463402	0.123479	0.707445	NA	Krt28	0.0383224	0.079759	0.630888	NA	0.0408212	0.079759	0.608787	NA	0.026985	0.079759	0.735113	NA	0.0210453	0.079759	0.791887	NA
Il4	16189	-0.0814998	0.110944	0.462581	NA	Il4	-0.0501737	0.0680854	0.461169	NA	0.00349402	0.0680854	0.959072	NA	-0.00648018	0.0680854	0.924174	NA	-0.010762	0.0680854	0.874405	NA
Kcng1	241794	0.023229	0.0822015	0.777494	NA	Kcng1	0.00647375	0.0455942	0.887091	NA	0.00154301	0.0455942	0.973003	NA	-0.00286174	0.0455942	0.949953	NA	0.00669981	0.0455942	0.883176	NA
[truncated: 17,798 more rows]

## Sheet: Day28, LIVER, Female
Dose Dependent response ->	Entrez Gene ID	Log2FC Treatment	lfcSE Treatment (standard error on log2 fold change)	P value Treatment	FDR Treatment	Dose Contrasts ->	Log2FC 150ppm	lfcSE 150ppm	P value 150ppm	FDR 150ppm	Log2FC 300ppm	lfcSE 300ppm	P value 300ppm	FDR 300ppm	Log2FC 1250ppm	lfcSE 1250ppm	P value 1250ppm	FDR 1250ppm	Log2FC 2500ppm	lfcSE 2500ppm	P value 2500ppm	FDR 2500ppm
Kdm5d	20592	1.08059	0.181625	2.68839e-09	3.45851e-06	Kdm5d	0.0135597	0.195802	0.944789	1	0.0941245	0.196278	0.631549	1	0.14971	0.19596	0.444877	0.960445	0.143374	0.195681	0.463747	0.806877
Rxra	20181	0.0936911	0.0640274	0.143386	1	Rxra	0.0151706	0.0752463	0.840219	1	0.0225868	0.075243	0.764036	1	0.0982783	0.0752392	0.191481	0.892883	0.246325	0.0752644	0.0010649	0.0559964
Bach1	12013	0.0798206	0.138508	0.564419	1	Bach1	-0.0631502	0.162582	0.697704	1	-0.0459076	0.162579	0.777659	1	0.160955	0.162624	0.322305	0.930022	0.228485	0.162644	0.160076	0.556767
Kcmf1	74287	-0.071765	0.0525057	0.171686	1	Kcmf1	-0.0557939	0.065842	0.396777	1	-0.114882	0.065646	0.0801157	1	-0.0714805	0.0655391	0.275425	0.91664	-0.0507679	0.065537	0.438549	0.787451
Sp1	20683	-0.0963151	0.0719998	0.18099	1	Sp1	-0.115322	0.0908471	0.204297	1	-0.0635768	0.0908888	0.484239	1	-0.0389624	0.0907789	0.667777	0.982368	-0.155453	0.0905735	0.0861038	0.443111
Smad4	17128	-0.00890736	0.044969	0.842984	1	Smad4	-0.0666917	0.0554406	0.228999	1	-0.0300833	0.0554632	0.587542	1	0.0141546	0.0552744	0.79789	0.99006	0.0443666	0.0553142	0.422505	0.780318
Foxq1	15220	-0.256632	0.200908	0.201476	1	Foxq1	-0.181835	0.205784	0.376901	1	-0.136488	0.205783	0.507164	1	-0.305392	0.205793	0.137815	0.874732	-0.235996	0.205792	0.251476	0.648273
Zfp260	26466	0.00186054	0.0633712	0.976578	1	Zfp260	-0.0540508	0.0793705	0.495875	1	0.0714903	0.0797325	0.369919	1	0.0526223	0.0793216	0.507071	0.968477	-0.066764	0.0788363	0.397069	0.76275
Zfp397	69256	-0.00844775	0.0648585	0.896369	1	Zfp397	-0.0460093	0.0790828	0.56071	1	0.0306043	0.0792725	0.699449	1	0.0725851	0.0790762	0.358664	0.935532	-0.0866834	0.0784053	0.268908	0.663571
Zfp266	77519	0.0518943	0.0730097	0.477216	1	Zfp266	0.0206987	0.089953	0.81801	1	-0.000161801	0.0897918	0.998562	1	0.176954	0.0900763	0.0494729	0.785808	0.0221049	0.0895007	0.804923	0.94246
Foxa1	15375	0.0277359	0.150217	0.853512	1	Foxa1	-0.0980464	0.171104	0.56663	1	0.15787	0.171326	0.356812	1	-0.0427219	0.171048	0.802769	0.990418	-0.0632741	0.171012	0.711384	0.912265
Mecp2	17257	-0.00141256	0.0839881	0.986581	1	Mecp2	-0.0518443	0.10661	0.626755	1	-0.0504088	0.106539	0.636106	1	0.0685823	0.106612	0.520035	0.969768	0.0281316	0.106438	0.791549	0.937674
Etv6	14011	0.1874	0.0932437	0.0444537	0.865923	Etv6	0.12778	0.117137	0.275335	1	0.152512	0.117133	0.192903	1	0.165976	0.116937	0.155795	0.891286	0.287709	0.117183	0.0140806	0.212165
Nr2c1	22025	0.010048	0.0754784	0.894095	1	Nr2c1	-0.0868567	0.0901942	0.335549	1	0.139388	0.0911041	0.12602	1	-0.0142517	0.0899898	0.874165	0.994746	0.00201434	0.0899688	0.982137	0.99391
Zfp568	243905	0.0693045	0.0898133	0.440321	1	Zfp568	-0.106085	0.101855	0.297626	1	0.191085	0.10299	0.0635439	1	0.113056	0.102252	0.268873	0.915727	0.0590225	0.101947	0.562621	0.857415
Farsa	66590	-0.0548113	0.0720158	0.446597	1	Farsa	-0.0528566	0.0928726	0.569267	1	-0.0864783	0.0925652	0.350179	1	-0.0867515	0.0921399	0.346439	0.933522	-0.0120354	0.0923868	0.896351	0.970231
Mta3	116871	0.0642465	0.0866136	0.458233	1	Mta3	0.0320349	0.10505	0.760405	1	0.246678	0.105881	0.0198182	1	-0.0308788	0.10432	0.767229	0.99006	0.0114439	0.104399	0.912713	0.975234
Zxdc	80292	-0.0421475	0.0825641	0.609713	1	Zxdc	-0.0852554	0.104949	0.416593	1	-0.0252223	0.105093	0.810331	1	-0.0724479	0.104477	0.488038	0.965691	-0.0102803	0.104653	0.921748	0.977141
Zfp654	72020	0.00126765	0.0715713	0.985869	1	Zfp654	-0.0246596	0.0920628	0.78881	1	0.0147425	0.0921142	0.872845	1	-0.0111184	0.0914864	0.903271	0.995492	0.0153203	0.0915152	0.86705	0.962373
Zfp687	78266	-0.094713	0.0913447	0.299794	1	Zfp687	0.0740576	0.109325	0.498145	1	-0.0443236	0.108595	0.683159	1	-0.166676	0.107642	0.121518	0.870462	-0.243404	0.107244	0.0232301	0.257772
Ar	11835	0.0901873	0.137612	0.512228	1	Ar	-0.0216757	0.161606	0.893302	1	-0.00609593	0.161593	0.969908	1	0.282495	0.161866	0.0809427	0.84784	0.393379	0.162002	0.0151726	0.217187
Zfp874b	408067	-0.0505564	0.0712902	0.478222	1	Zfp874b	-0.00910313	0.092196	0.921347	1	-0.0929375	0.0915198	0.309872	1	-0.0359103	0.0913323	0.694184	0.984845	-0.0531978	0.0911206	0.559343	0.856025
Zfp961	234413	-0.05555	0.0812956	0.494412	1	Zfp961	0.0118936	0.102063	0.907231	1	-0.0428034	0.101529	0.673326	1	-0.0839009	0.100753	0.404994	0.945371	-0.103973	0.100523	0.300986	0.687609
Hes1	15205	-0.216028	0.184537	0.241739	1	Hes1	0.0664717	0.200272	0.739959	1	0.020734	0.20023	0.917526	1	-0.189844	0.20007	0.342676	0.933411	-0.443212	0.199949	0.0266486	0.272472
Zbtb16	235320	0.153435	0.200912	0.44505	1	Zbtb16	0.113105	0.205438	0.581938	1	-0.00521003	0.205457	0.979769	1	0.415755	0.20541	0.0429683	0.756268	0.0156443	0.205469	0.939308	0.982073
Hsf4	26386	0.066837	0.116526	0.566251	1	Hsf4	0.132472	0.140981	0.347399	1	-0.0967721	0.139903	0.489122	1	0.00738131	0.139949	0.957937	0.99736	0.214887	0.140718	0.126743	0.512018
Gatad2b	229542	0.0853084	0.0996444	0.391927	1	Gatad2b	0.00119618	0.124468	0.992332	1	0.209096	0.125555	0.095837	1	0.0559772	0.124095	0.651928	0.980768	0.064847	0.124026	0.601079	0.874078
Rarb	218772	0.04461	0.135057	0.741169	1	Rarb	-0.0962235	0.157991	0.542494	1	-0.0103851	0.158139	0.94764	1	0.146474	0.158302	0.354818	0.935532	0.387046	0.158917	0.0148704	0.214948
Zfp553	233887	-0.0835951	0.0971357	0.389458	1	Zfp553	-0.110017	0.112863	0.329667	1	0.0527747	0.114007	0.643431	1	-0.119131	0.111795	0.286598	0.920053	-0.150702	0.111388	0.176075	0.575823
Zfp189	230162	-0.0619613	0.0934682	0.507386	1	Zfp189	-0.0382551	0.118712	0.747263	1	0.0124423	0.118872	0.916638	1	-0.0662401	0.117496	0.572914	0.970174	-0.147044	0.11672	0.20774	0.609263
Zfp2	22678	0.0288731	0.0984124	0.769225	1	Zfp2	0.13962	0.123105	0.256729	1	0.0150038	0.1218	0.901962	1	-0.0110723	0.1209	0.927029	0.996436	-0.0361259	0.120558	0.76444	0.931079
Zfp958	233987	-0.111247	0.0951039	0.242104	1	Zfp958	-0.0758604	0.121312	0.531754	1	-0.108779	0.120749	0.367658	1	-0.0833128	0.120216	0.488294	0.965691	-0.184204	0.119243	0.122399	0.50123
Etv5	104156	-0.274212	0.128816	0.0332782	0.797343	Etv5	-0.0830778	0.156962	0.596607	1	-0.334579	0.155426	0.0313455	1	-0.191128	0.155693	0.219599	0.896388	-0.376865	0.154667	0.0148256	0.21471
Mitf	17342	-0.114548	0.136669	0.40195	1	Mitf	-0.0271659	0.16707	0.870832	1	-0.0689966	0.166698	0.678946	1	-0.0256669	0.166451	0.877451	0.994746	-0.27415	0.165176	0.0969663	0.458597
Zfp846	244721	-0.0172186	0.104752	0.869437	1	Zfp846	0.0894631	0.131472	0.496206	1	0.0269544	0.130253	0.836058	1	-0.0146967	0.128717	0.909096	0.995492	-0.147916	0.126991	0.24411	0.640439
Tbx20	57246	-0.336769	0.13535	0.0128417	0.618918	Tbx20	-0.508287	0.155348	0.00106817	1	-0.335084	0.156414	0.0321699	1	-0.221331	0.156601	0.157554	0.891286	-0.104971	0.157366	0.504739	0.82965
Pbx3	18516	0.067442	0.129545	0.602641	1	Pbx3	-0.0156045	0.159149	0.921893	1	0.00762078	0.159061	0.961787	1	0.150458	0.159586	0.345783	0.933522	0.071186	0.158632	0.653612	0.893843
Zfp937	245174	-0.0211635	0.161829	0.895951	1	Zfp937	-0.0358512	0.192164	0.852001	1	-0.0626071	0.191935	0.744282	1	0.129979	0.192355	0.499216	0.967344	0.102012	0.192149	0.595488	0.872079
Rel	19696	-0.137825	0.15802	0.383098	1	Rel	-0.331093	0.184891	0.0733345	1	-0.0286834	0.18699	0.878087	1	-0.057116	0.186066	0.758869	0.99006	-0.0447558	0.186004	0.809852	0.943431
Zfp14	243906	-0.0260275	0.154483	0.866205	1	Zfp14	0.191917	0.184607	0.298526	1	0.0286002	0.18259	0.875531	1	0.00645721	0.181492	0.971619	0.997841	-0.275732	0.178575	0.122572	0.501618
Zfp551	619331	-0.181592	0.157505	0.248942	1	Zfp551	-0.112817	0.187198	0.546735	1	-0.125975	0.186768	0.499993	1	-0.0683478	0.186493	0.714	0.985323	-0.266848	0.184529	0.148148	0.543849
Zbtb32	58206	-0.0470569	0.159651	0.768185	1	Zbtb32	-0.0275008	0.18958	0.884662	1	-0.229749	0.187411	0.220233	1	-0.0451939	0.188297	0.81032	0.991877	0.0476914	0.188971	0.800751	0.940931
Ehf	13661	-0.335755	0.184476	0.0687516	0.941763	Ehf	-0.0475837	0.207678	0.818773	1	-0.171427	0.207252	0.408157	1	-0.379161	0.206387	0.0661907	0.844081	-0.379001	0.206326	0.0662246	0.394592
Zfp57	22715	-0.028469	0.183918	0.876986	1	Zfp57	0.0204448	0.208047	0.921718	1	-0.0443176	0.207739	0.831067	1	0.0800584	0.207856	0.700117	0.985323	-0.133715	0.207053	0.518407	0.837242
Zfp521	225207	-0.355023	0.194737	0.0682898	0.941763	Zfp521	-0.122834	0.21011	0.558806	1	-0.189138	0.210108	0.368016	1	-0.259401	0.210031	0.216807	NA	-0.39317	0.20988	0.0610261	0.38445
Prdm16	70673	0.130193	0.197332	0.509402	1	Prdm16	0.0320316	0.209542	0.878505	1	0.236932	0.209118	0.257212	1	0.0865518	0.209662	0.679741	NA	-0.135625	0.20989	0.51817	NA
Hoxa3	15400	-0.275885	0.195723	0.158667	1	Hoxa3	-0.157434	0.209774	0.452957	1	-0.271788	0.209864	0.195296	1	-0.0797475	0.209814	0.703881	NA	-0.244385	0.20986	0.244216	NA
Hif3a	53417	0.0446518	0.197179	0.820849	1	Hif3a	0.0235173	0.186474	0.89964	1	-0.0604585	0.187474	0.747081	1	0.0620675	0.187186	0.740205	NA	0.149746	0.186604	0.422276	NA
Zscan18	232875	0.0402141	0.183291	0.826339	1	Zscan18	0.0385758	0.159241	0.808588	1	0.199841	0.157546	0.204633	1	-0.0789547	0.162332	0.6267	NA	0.030289	0.161193	0.850951	NA
Hoxb6	15414	-0.121553	0.162737	0.455105	1	Hoxb6	-0.0750875	0.131605	0.568304	1	0.00343662	0.131079	0.979083	1	-0.0918015	0.133226	0.490783	NA	-0.0178606	0.132594	0.892848	NA
Mixl1	27217	0.00752305	0.0427896	0.860439	NA	Mixl1	0.00401086	0.0268297	0.881164	1	0.00414055	0.0268297	0.877352	1	0.00450509	0.0268297	0.866651	NA	0.00262126	0.0268297	0.922171	NA
Zic1	22771	0.00122095	0.0370681	0.973724	NA	Zic1	0	0.0268297	1	1	-0.0017612	0.0268297	0.947662	1	0	0.0268297	1	NA	0	0.0268297	1	NA
Hes6	55927	0.316579	0.164634	0.0544888	0.903117	Hes6	-0.0303954	0.176451	0.863234	1	0.0416706	0.176463	0.813321	1	0.43075	0.176542	0.0146905	0.579278	0.647	0.176604	0.000248737	0.0232209
Stat1	20846	0.027648	0.0952569	0.771628	1	Stat1	-0.225174	0.0973522	0.0207235	1	0.0486374	0.0975966	0.618237	1	0.0455345	0.0974958	0.640471	0.979523	0.349792	0.0978062	0.000348388	0.0291447
Sall1	58198	0.153007	0.110709	0.166952	1	Sall1	0.0500925	0.129159	0.698138	1	0.0518368	0.129142	0.68813	1	0.317187	0.129277	0.0141458	0.575567	0.442168	0.129366	0.000630942	0.0401227
Cux2	13048	-0.249511	0.201033	0.214553	1	Cux2	0.139276	0.210145	0.507485	1	-0.0807312	0.210147	0.700855	1	0.806492	0.210141	0.000124115	0.098886	1.1936	0.210137	1.34622e-08	1.00515e-05
Irf7	54123	0.171613	0.139255	0.217811	1	Irf7	-0.268924	0.119386	0.0242871	1	0.185413	0.120054	0.122489	1	0.427202	0.120332	0.000384937	0.178212	0.737457	0.120956	1.08132e-09	1.16089e-06
Zfp422	67255	-0.115247	0.0679271	0.0897686	0.987042	Zfp422	-0.0800656	0.0742829	0.281102	1	0.0384831	0.0748944	0.60737	1	-0.096016	0.0733574	0.190575	0.892883	-0.299832	0.0719894	3.11417e-05	0.00549587
Smad7	17131	-0.370786	0.148995	0.0128253	0.618918	Smad7	-0.422694	0.170518	0.0131797	1	-0.124552	0.170867	0.466038	1	-0.223596	0.170614	0.190014	0.892883	-0.569489	0.170211	0.000820482	0.0467711
Thra	21833	-0.237918	0.104304	0.0225479	0.724254	Thra	-0.110444	0.123183	0.369941	1	-0.121547	0.122987	0.323011	1	-0.286628	0.121824	0.0186321	0.604336	-0.417306	0.121213	0.000575851	0.0389127
Pou6f1	19009	-0.282313	0.105503	0.00745311	0.539087	Pou6f1	-0.111997	0.117692	0.341294	1	-0.0983591	0.117545	0.402718	1	-0.410334	0.114614	0.000343421	0.171711	-0.509406	0.113855	7.6714e-06	0.0018302
Id1	15901	-0.381216	0.189232	0.0439524	0.861734	Id1	0.0917721	0.20283	0.650939	1	-0.235564	0.202628	0.245014	1	-0.13058	0.202633	0.519306	0.969768	-0.68189	0.202382	0.000753548	0.0444092
Peg3	18616	-0.279129	0.158402	0.0780435	0.962596	Peg3	0.091705	0.168858	0.587069	1	-0.144407	0.167601	0.388902	1	-0.0912494	0.16743	0.585754	0.970174	-0.661397	0.165229	6.25672e-05	0.00959587
Snai3	30927	-0.00296662	0.190978	0.987606	1	Snai3	0.116996	0.183988	0.524847	1	-0.00509597	0.184323	0.977944	1	0.496323	0.183319	0.0067808	NA	0.738399	0.18266	5.28884e-05	0.00833778
Hnf4a	15378	0.00748718	0.0706502	0.915602	1	Hnf4a	-0.0148179	0.0904864	0.869921	1	-0.0373131	0.0904805	0.680055	1	0.0347556	0.0904776	0.700878	0.985323	0.0396248	0.0904754	0.661414	0.896107
Ppara	19013	0.115449	0.108277	0.286313	1	Ppara	-0.0214791	0.134209	0.872847	1	0.111904	0.134217	0.40442	1	0.223682	0.134219	0.0956037	0.84784	0.192715	0.134214	0.151038	0.547256
Cebpa	12606	-0.0113218	0.0782478	0.884954	1	Cebpa	-0.0698949	0.0901556	0.43818	1	-0.0708018	0.0901502	0.432233	1	-0.0474563	0.0901352	0.59854	0.970174	0.139642	0.0901706	0.121468	0.500412
Srebf1	20787	0.168418	0.162991	0.301468	1	Srebf1	-0.105802	0.181642	0.560246	1	0.0967974	0.181648	0.594113	1	0.292013	0.181652	0.107936	0.857799	0.506438	0.18166	0.00530619	0.132405
Mlxipl	58805	0.224591	0.0950418	0.0181241	0.685764	Mlxipl	0.173178	0.114863	0.131633	1	0.0816634	0.114843	0.477029	1	0.315925	0.114867	0.00595301	0.468004	0.312292	0.114862	0.00655107	0.147034
Xbp1	22433	-0.125084	0.107386	0.244097	1	Xbp1	-0.0793484	0.132874	0.550392	1	-0.150018	0.132859	0.258835	1	-0.161188	0.132844	0.224992	0.896388	-0.134146	0.132845	0.312593	0.697731
Atf5	107503	-0.052206	0.152047	0.731333	1	Atf5	0.12829	0.177033	0.468657	1	0.0859378	0.177028	0.627359	1	-0.146594	0.177006	0.407565	0.945841	-0.243582	0.176999	0.168766	0.568274
Tef	21685	0.084075	0.188943	0.656337	1	Tef	-0.0263084	0.208373	0.899529	1	-0.0835494	0.208372	0.688448	1	0.189525	0.208373	0.363063	0.935746	0.350992	0.208374	0.0920985	0.452692
Epas1	13819	-0.0885792	0.0832665	0.287418	1	Epas1	-0.150831	0.104077	0.147273	1	-0.101661	0.104085	0.32871	1	-0.00560352	0.104085	0.957066	0.99736	-0.0790319	0.104055	0.447543	0.794223
[truncated: 19,724 more rows]

## Sheet: Day28, LUNG, Male
Dose Dependent response ->	Entrez Gene ID	Log2FC Treatment	lfcSE Treatment (standard error on log2 fold change)	P value Treatment	FDR Treatment	Dose Contrasts ->	Log2FC 150ppm	lfcSE 150ppm	P value 150ppm	FDR 150ppm	Log2FC 300ppm	lfcSE 300ppm	P value 300ppm	FDR 300ppm	Log2FC 1250ppm	lfcSE 1250ppm	P value 1250ppm	FDR 1250ppm	Log2FC 2500ppm	lfcSE 2500ppm	P value 2500ppm	FDR 2500ppm
[truncated: 21,320 more rows]

[truncated: 1 more sheets: Day28, LUNG, Female]
